# Supplementary material for: MED12 Dictates Epithelial Ovarian Cancer Cell Ferroptosis Sensitivity via YAP–TEAD1 Signaling
Source: Int J Mol Sci. 2026 Jan 20;27(2):1020. doi: 10.3390/ijms27021020 (PMC12842402; doi:10.3390/ijms27021020)
Supplement: Supplementary file 1 [file ijms-27-01020-s001.zip]

Archive with 8 entries (8 files):
- Supplemental Figures.pdf
- Table S1.xlsx
- Table S2. genes_fpkm_expression.xlsx
- Table S3. OmicStudio_Enrichment.KEGG_result.xlsx
- Table S4. OmicStudio_Enrichment.KEGG_result.xlsx
- Table S5. HO8910_peakAnno.xls
- Table S6. H KO1_peakAnno.xls
- Table S7. H KO2_peakAnno.xls
