# Supplementary material for: MED12 Dictates Epithelial Ovarian Cancer Cell Ferroptosis Sensitivity via YAP–TEAD1 Signaling
Source: Int J Mol Sci. 2026 Jan 20;27(2):1020. doi: 10.3390/ijms27021020 (PMC12842402; doi:10.3390/ijms27021020)
Supplement: Supplementary file 1 [file ijms-27-01020-s001.zip › Table S1.xlsx]

## Sheet: Sheet1
Fig 1	IC50 values					Fig 2	IC50 values					Fig 4	IC50 values					Fig 5	IC50 values
	PA	WT	KO1	KO2			PA_vector	WT_vector	KO1_vector	KO1_MED12			PA_DMSO	WT_DMSO	KO1_DMSO	KO1_Verteporfin			PA	WT	KO1	KO1+siTEAD1 1	KO1+siTEAD1 2
B	2.59	2.49	0.97	0.89		B	1.4	1.51	0.46	2.2		C	2.09	2.3	0.96	1.91		K	2.1	1.98	0.97	1.99	2.01
	2.62	2.52	0.92	0.92			1.52	1.42	0.49	2.1			2.1	2.1	0.96	1.93			2	2.1	1.11	2.2	2.02
	2.4	2.59	0.81	0.93			1.51	1.54	0.4	2.4			2	2.1	0.92	2.09			1.94	2.01	1.01	2.1	1.97
D	3.59	3.39	2.97	1.89		D	3.9	3.7	1.1	3.9		D	2.63	2.76	1.32	2.48		L	5.1	4.98	1.97	4.99	5.01
	3.69	3.49	2.79	1.49			3.7	3.6	1.3	3.8			2.54	2.46	1.43	2.36			4.92	5.23	2.11	5	5.02
	3.79	3.89	2.69	1.69			3.6	3.1	1.7	3.2			2.46	2.36	1.52	2.67			4.9	5.01	2.01	5.1	4.87
F	2.59	2.79	0.9	0.89		F	1.4	1.3	0.45	1.54		E	2.24	2.01	1.14	2.57		M	3.1	2.98	0.98	2.99	3.01
	2.89	2.19	0.84	0.87			1.5	1.7	0.55	1.6			2.14	2.14	1.09	2.12			3.92	3.23	1.23	3.1	3.02
	2.29	2.49	0.81	0.84			1.6	1.6	0.63	1.42			2.09	2.39	1.39	2.29			3.9	3.01	1.01	3.13	2.87
H	2.59	2.29	0.9	0.89		H	2.1	1.7	0.96	2.46		F	3.13	3.32	1.03	3.1		N	8.1	7.9	5.95	7.99	7.69
	2.49	2.39	0.94	0.87			2	1.8	0.98	2.11			3.01	3.01	1.21	3.31			7.92	8.13	6.11	8.13	8.09
	2.29	2.49	0.93	0.94			1.82	1.91	0.92	2.49			2.91	2.89	1.01	3.2			7.7	8.02	6.01	8.03	8.19
J	2.59	2.29	1	1.1		J	2.4	2	1.21	2.1		G	7.9	8.21	6.87	7.89
	2.49	2.71	1.33	1.12			2.3	2.4	1.43	2.3			7.82	8.01	6.67	7.9
	2.7	2.49	1.43	1.42			2.1	2.45	1.12	2.4			7.77	7.67	6.7	8.01
L	1.97	1.8	0.86	0.85		L	2.21	1.93	1.21	1.99		H	2.6	2.89	1.1	2.3
	2.22	2.3	0.89	0.8			2.01	1.89	0.98	1.7			2.3	2.9	1	2.2
	2	2.1	0.84	0.91			2.1	2.09	0.92	1.6			2.56	2.79	1.5	2.16
