# Supplementary material for: MED12 Dictates Epithelial Ovarian Cancer Cell Ferroptosis Sensitivity via YAP–TEAD1 Signaling
Source: Int J Mol Sci. 2026 Jan 20;27(2):1020. doi: 10.3390/ijms27021020 (PMC12842402; doi:10.3390/ijms27021020)
Supplement: Supplementary file 1 [file ijms-27-01020-s001.zip › Table S5. HO8910_peakAnno.xls]

seqnames	start	end	width	strand	V4	V5	V6	annotation	geneChr	geneStart	geneEnd	geneLength	geneStrand	geneId	transcriptId	distanceToTSS	ENSEMBL	SYMBOL	GENENAME	flank_txIds	flank_geneIds	flank_gene_distances
chr1	629125	630905	1781	*	HO8910_peak_1	43492	.	Promoter (<=1kb)	1	627377	631150	3774	2	101928626	ENST00000452176.2	245	ENSG00000230021	LOC101928626	uncharacterized LOC101928626	ENST00000440196.3;ENST00000641296.1;ENST00000452176.2	101928626;101928626;101928626	0;0;0
chr1	631681	632017	337	*	HO8910_peak_2	1541	.	Promoter (<=1kb)	1	594198	631204	37007	2	101928626	ENST00000641296.1	-477	ENSG00000230021	LOC101928626	uncharacterized LOC101928626	ENST00000440196.3;ENST00000641296.1;ENST00000452176.2	101928626;101928626;101928626	0;0;0
chr1	632538	633595	1058	*	HO8910_peak_3	31999	.	Promoter (<=1kb)	1	594191	633129	38939	2	101928626	ENST00000440196.3	0	ENSG00000230021	LOC101928626	uncharacterized LOC101928626	ENST00000440196.3;ENST00000641296.1;ENST00000452176.2	101928626;101928626;101928626	0;0;0
chr1	633832	634874	1043	*	HO8910_peak_4	44441	.	Promoter (<=1kb)	1	594191	633129	38939	2	101928626	ENST00000440196.3	-703	ENSG00000230021	LOC101928626	uncharacterized LOC101928626	ENST00000440196.3;ENST00000641296.1;ENST00000452176.2	101928626;101928626;101928626	0;0;0
chr1	778399	779365	967	*	HO8910_peak_5	513	.	Promoter (<=1kb)	1	725885	778626	52742	2	100133331	ENST00000506640.2	0	NA	LOC100133331	uncharacterized LOC100133331	ENST00000506640.2;ENST00000428504.2	100133331;100288069	0;-4119
chr1	827262	827771	510	*	HO8910_peak_6	485	.	Promoter (<=1kb)	1	827598	859446	31849	1	643837	ENST00000445118.7	0	ENSG00000228794	LINC01128	long intergenic non-protein coding RNA 1128	ENST00000624927.3;ENST00000623808.3;ENST00000445118.7;ENST00000669922.1;ENST00000670780.1;ENST00000667414.1;ENST00000666741.1;ENST00000623070.4;ENST00000659124.1;ENST00000658846.1;ENST00000608189.5;ENST00000448975.6;ENST00000449005.6;ENST00000441765.6;ENST00000609139.6;ENST00000609009.6;ENST00000657837.1;ENST00000610067.6;ENST00000416570.5;ENST00000661237.1;ENST00000668541.1;ENST00000657175.1;ENS…	643837;643837;643837;643837;643837;643837;643837;643837;643837;643837;643837;643837;643837;643837;643837;643837;643837;643837;643837;643837;643837;643837;643837;643837;643837;643837;79854	0;0;0;0;0;0;0;0;0;0;0;0;0;0;0;0;0;0;0;0;0;-35;-44;-50;-3807;-3834;0
chr1	869711	870171	461	*	HO8910_peak_7	202	.	Promoter (<=1kb)	1	868240	870201	1962	2	284593	ENST00000432963.1	30	ENSG00000230368	FAM41C	family with sequence similarity 41 member C	ENST00000446136.1;ENST00000432963.1;ENST00000427857.1;ENST00000635557.1	284593;284593;284593;284593	0;0;0;7063
chr1	904350	904809	460	*	HO8910_peak_8	124	.	Distal Intergenic	1	917370	918534	1165	2	100130417	ENST00000432961.1	13725	ENSG00000223764	LINC02593	long intergenic non-protein coding RNA 2593	NA	NA	NA
chr1	906803	907294	492	*	HO8910_peak_9	147	.	Intron (ENST00000607769.1/ENST00000607769.1, intron 1 of 1)	1	917370	918534	1165	2	100130417	ENST00000432961.1	11240	ENSG00000223764	LINC02593	long intergenic non-protein coding RNA 2593	NA	NA	NA
chr1	911078	911604	527	*	HO8910_peak_10	377	.	Exon (ENST00000448179.1/ENST00000448179.1, exon 1 of 2)	1	917370	918534	1165	2	100130417	ENST00000432961.1	6930	ENSG00000223764	LINC02593	long intergenic non-protein coding RNA 2593	NA	NA	NA
chr1	920592	920803	212	*	HO8910_peak_11	45	.	Promoter (<=1kb)	1	916870	919692	2823	2	100130417	ENST00000417705.1	-900	ENSG00000223764	LINC02593	long intergenic non-protein coding RNA 2593	ENST00000417705.1;ENST00000432961.1;ENST00000420190.6;ENST00000437963.5;ENST00000342066.8;ENST00000616016.4;ENST00000616125.4;ENST00000617307.4;ENST00000618181.4;ENST00000618323.4;ENST00000618779.4;ENST00000620200.4;ENST00000622503.4	100130417;100130417;148398;148398;148398;148398;148398;148398;148398;148398;148398;148398;148398	-900;-2058;0;0;0;0;0;0;0;0;0;0;0
chr1	923779	924416	638	*	HO8910_peak_12	77	.	Promoter (<=1kb)	1	923928	939291	15364	1	148398	ENST00000420190.6	0	ENSG00000187634	SAMD11	sterile alpha motif domain containing 11	ENST00000417705.1;ENST00000420190.6;ENST00000437963.5;ENST00000342066.8;ENST00000616016.4;ENST00000616125.4;ENST00000617307.4;ENST00000618181.4;ENST00000618323.4;ENST00000618779.4;ENST00000620200.4;ENST00000622503.4	100130417;148398;148398;148398;148398;148398;148398;148398;148398;148398;148398;148398	-4087;0;0;0;0;0;0;0;0;0;0;0
chr1	924691	925202	512	*	HO8910_peak_13	101	.	Promoter (<=1kb)	1	925150	935793	10644	1	148398	ENST00000437963.5	0	ENSG00000187634	SAMD11	sterile alpha motif domain containing 11	ENST00000417705.1;ENST00000420190.6;ENST00000437963.5;ENST00000342066.8;ENST00000616016.4;ENST00000616125.4;ENST00000617307.4;ENST00000618181.4;ENST00000618323.4;ENST00000618779.4;ENST00000620200.4;ENST00000622503.4	100130417;148398;148398;148398;148398;148398;148398;148398;148398;148398;148398;148398	-4999;0;0;0;0;0;0;0;0;0;0;0
chr1	938208	938833	626	*	HO8910_peak_14	318	.	Promoter (<=1kb)	1	939275	944259	4985	1	148398	ENST00000455979.1	-442	ENSG00000187634	SAMD11	sterile alpha motif domain containing 11	ENST00000420190.6;ENST00000437963.5;ENST00000342066.8;ENST00000616016.4;ENST00000616125.4;ENST00000617307.4;ENST00000618181.4;ENST00000618323.4;ENST00000618779.4;ENST00000620200.4;ENST00000622503.4;ENST00000341065.8;ENST00000455979.1;ENST00000478729.1;ENST00000474461.1;ENST00000466827.1;ENST00000464948.1	148398;148398;148398;148398;148398;148398;148398;148398;148398;148398;148398;148398;148398;148398;148398;148398;148398	0;0;0;0;0;0;0;0;0;0;0;0;0;0;0;-3270;-3333
chr1	941489	942020	532	*	HO8910_peak_15	263	.	Promoter (<=1kb)	1	942103	942802	700	1	148398	ENST00000466827.1	-83	ENSG00000187634	SAMD11	sterile alpha motif domain containing 11	ENST00000420190.6;ENST00000342066.8;ENST00000616016.4;ENST00000616125.4;ENST00000617307.4;ENST00000618181.4;ENST00000618323.4;ENST00000618779.4;ENST00000620200.4;ENST00000622503.4;ENST00000341065.8;ENST00000455979.1;ENST00000478729.1;ENST00000474461.1;ENST00000466827.1;ENST00000464948.1;ENST00000327044.7;ENST00000483767.5;ENST00000477976.5;ENST00000496938.1	148398;148398;148398;148398;148398;148398;148398;148398;148398;148398;148398;148398;148398;148398;148398;148398;26155;26155;26155;26155	0;0;0;0;0;0;0;0;0;0;0;0;0;0;-83;-146;0;5040;16438;3542
chr1	943220	943435	216	*	HO8910_peak_16	80	.	Promoter (1-2kb)	1	942166	942892	727	1	148398	ENST00000464948.1	1054	ENSG00000187634	SAMD11	sterile alpha motif domain containing 11	ENST00000420190.6;ENST00000342066.8;ENST00000616016.4;ENST00000616125.4;ENST00000617307.4;ENST00000618181.4;ENST00000618323.4;ENST00000618779.4;ENST00000620200.4;ENST00000622503.4;ENST00000341065.8;ENST00000455979.1;ENST00000478729.1;ENST00000474461.1;ENST00000466827.1;ENST00000464948.1;ENST00000327044.7;ENST00000483767.5;ENST00000477976.5;ENST00000496938.1	148398;148398;148398;148398;148398;148398;148398;148398;148398;148398;148398;148398;148398;148398;148398;148398;26155;26155;26155;26155	0;0;0;0;0;0;0;0;0;0;0;0;0;0;1117;1054;0;3625;15023;2127
chr1	959027	959429	403	*	HO8910_peak_17	131	.	Promoter (<=1kb)	1	944203	959256	15054	2	26155	ENST00000327044.7	0	ENSG00000188976	NOC2L	NOC2 like nucleolar associated transcriptional repressor	ENST00000327044.7;ENST00000477976.5;ENST00000487214.1;ENST00000469563.1;ENST00000338591.8;ENST00000622660.1;ENST00000463212.1;ENST00000466300.1;ENST00000481067.1	26155;26155;26155;26155;339451;339451;339451;339451;339451	0;-569;0;0;0;0;-2020;-3298;-4123
chr1	960520	960807	288	*	HO8910_peak_18	128	.	Promoter (<=1kb)	1	960584	965719	5136	1	339451	ENST00000338591.8	0	ENSG00000187961	KLHL17	kelch like family member 17	ENST00000327044.7;ENST00000477976.5;ENST00000487214.1;ENST00000469563.1;ENST00000338591.8;ENST00000622660.1;ENST00000463212.1;ENST00000466300.1;ENST00000481067.1	26155;26155;26155;26155;339451;339451;339451;339451;339451	0;-2062;0;0;0;0;-642;-1920;-2745
chr1	966157	967253	1097	*	HO8910_peak_19	310	.	Promoter (<=1kb)	1	966482	975865	9384	1	84069	ENST00000379410.8	0	ENSG00000187583	PLEKHN1	pleckstrin homology domain containing N1	ENST00000338591.8;ENST00000622660.1;ENST00000463212.1;ENST00000466300.1;ENST00000481067.1;ENST00000379410.8;ENST00000379407.7;ENST00000379409.6;ENST00000480267.1	339451;339451;339451;339451;339451;84069;84069;84069;84069	0;0;4708;3430;2605;0;0;0;-3622
chr1	975922	976566	645	*	HO8910_peak_20	203	.	Promoter (<=1kb)	1	975205	976641	1437	2	84808	ENST00000479361.1	75	ENSG00000187642	PERM1	PPARGC1 and ESRR induced regulator, muscle 1	ENST00000379410.8;ENST00000379407.7;ENST00000379409.6;ENST00000480267.1;ENST00000491024.1;ENST00000341290.6;ENST00000479361.1;ENST00000433179.3	84069;84069;84069;84069;84069;84808;84808;84808	0;0;0;5047;2410;0;0;0
chr1	997141	997353	213	*	HO8910_peak_21	40	.	Promoter (2-3kb)	1	998970	999981	1012	2	57801	ENST00000484667.2	2628	ENSG00000188290	HES4	hes family bHLH transcription factor 4	ENST00000428771.6;ENST00000304952.10;ENST00000481869.1;ENST00000484667.2;ENST00000624697.4;ENST00000624652.1	57801;57801;57801;57801;9636;9636	0;0;0;0;0;0
chr1	999962	1000985	1024	*	HO8910_peak_22	267	.	Promoter (<=1kb)	1	998962	1000172	1211	2	57801	ENST00000428771.6	0	ENSG00000188290	HES4	hes family bHLH transcription factor 4	ENST00000428771.6;ENST00000304952.10;ENST00000481869.1;ENST00000484667.2;ENST00000624697.4;ENST00000624652.1	57801;57801;57801;57801;9636;9636	0;0;0;0;0;0
chr1	1001614	1002041	428	*	HO8910_peak_23	145	.	Promoter (<=1kb)	1	1001145	1014435	13291	1	9636	ENST00000624652.1	469	ENSG00000187608	ISG15	ISG15 ubiquitin like modifier	ENST00000428771.6;ENST00000304952.10;ENST00000481869.1;ENST00000484667.2;ENST00000624697.4;ENST00000624652.1	57801;57801;57801;57801;9636;9636	0;0;0;0;0;0
chr1	1006349	1007143	795	*	HO8910_peak_24	496	.	Intron (ENST00000624697.4/9636, intron 1 of 2)	1	1001145	1014435	13291	1	9636	ENST00000624652.1	5204	ENSG00000187608	ISG15	ISG15 ubiquitin like modifier	ENST00000624697.4;ENST00000624652.1	9636;9636	0;0
chr1	1013270	1013891	622	*	HO8910_peak_25	350	.	Promoter (<=1kb)	1	1013497	1014540	1044	1	9636	ENST00000649529.1	0	ENSG00000187608	ISG15	ISG15 ubiquitin like modifier	ENST00000624697.4;ENST00000624652.1;ENST00000649529.1	9636;9636;9636	0;0;0
chr1	1014993	1015493	501	*	HO8910_peak_26	53	.	Promoter (1-2kb)	1	1013497	1014540	1044	1	9636	ENST00000649529.1	1496	ENSG00000187608	ISG15	ISG15 ubiquitin like modifier	ENST00000379370.7;ENST00000620552.4;ENST00000624697.4;ENST00000624652.1;ENST00000649529.1	375790;375790;9636;9636;9636	0;0;0;0;0
chr1	1019216	1019875	660	*	HO8910_peak_27	127	.	Promoter (<=1kb)	1	1020120	1056116	35997	1	375790	ENST00000379370.7	-245	ENSG00000188157	AGRN	agrin	ENST00000379370.7;ENST00000620552.4;ENST00000624697.4;ENST00000624652.1;ENST00000649529.1	375790;375790;9636;9636;9636	0;0;0;0;0
chr1	1021026	1022088	1063	*	HO8910_peak_28	159	.	Promoter (<=1kb)	1	1020123	1056118	35996	1	375790	ENST00000620552.4	903	ENSG00000188157	AGRN	agrin	ENST00000379370.7;ENST00000620552.4	375790;375790	0;0
chr1	1024410	1024957	548	*	HO8910_peak_29	103	.	Intron (ENST00000379370.7/375790, intron 2 of 35)	1	1020123	1056118	35996	1	375790	ENST00000620552.4	4287	ENSG00000188157	AGRN	agrin	ENST00000379370.7;ENST00000620552.4	375790;375790	0;0
chr1	1032262	1033305	1044	*	HO8910_peak_30	69	.	Promoter (<=1kb)	1	1034106	1056116	22011	1	375790	ENST00000651234.1	-801	ENSG00000188157	AGRN	agrin	ENST00000379370.7;ENST00000620552.4;ENST00000651234.1;ENST00000652369.1;ENST00000469403.1	375790;375790;375790;375790;375790	0;0;0;0;0
chr1	1040624	1040896	273	*	HO8910_peak_31	239	.	Exon (ENST00000379370.7/375790, exon 4 of 36)	1	1045399	1046349	951	1	375790	ENST00000479707.1	-4503	ENSG00000188157	AGRN	agrin	ENST00000379370.7;ENST00000620552.4;ENST00000651234.1;ENST00000652369.1;ENST00000469403.1;ENST00000479707.1	375790;375790;375790;375790;375790;375790	0;0;0;0;0;-4503
chr1	1058053	1058690	638	*	HO8910_peak_32	221	.	Promoter (1-2kb)	1	1059708	1066459	6752	1	100288175	ENST00000394517.7	-1018	ENSG00000217801	LOC100288175	uncharacterized LOC100288175	ENST00000394517.7;ENST00000427998.5;ENST00000456409.5;ENST00000412397.2;ENST00000379370.7;ENST00000620552.4;ENST00000651234.1;ENST00000652369.1;ENST00000461111.1	100288175;100288175;100288175;100288175;375790;375790;375790;375790;375790	0;0;0;0;0;0;0;0;6067
chr1	1058900	1059879	980	*	HO8910_peak_33	172	.	Promoter (<=1kb)	1	1059708	1066459	6752	1	100288175	ENST00000394517.7	0	ENSG00000217801	LOC100288175	uncharacterized LOC100288175	ENST00000394517.7;ENST00000427998.5;ENST00000456409.5;ENST00000412397.2;ENST00000433695.1;ENST00000379370.7;ENST00000620552.4;ENST00000651234.1;ENST00000652369.1;ENST00000461111.1	100288175;100288175;100288175;100288175;100288175;375790;375790;375790;375790;375790	0;0;0;0;0;0;0;0;0;6914
chr1	1063926	1064588	663	*	HO8910_peak_34	592	.	Promoter (<=1kb)	1	1064495	1066274	1780	1	100288175	ENST00000433695.1	0	ENSG00000217801	LOC100288175	uncharacterized LOC100288175	ENST00000394517.7;ENST00000427998.5;ENST00000456409.5;ENST00000412397.2;ENST00000433695.1	100288175;100288175;100288175;100288175;100288175	0;0;0;0;0
chr1	1069216	1069632	417	*	HO8910_peak_35	76	.	Exon (ENST00000412397.2/100288175, exon 10 of 10)	1	1070967	1074306	3340	2	401934	ENST00000453464.3	4674	ENSG00000237330	RNF223	ring finger protein 223	ENST00000394517.7;ENST00000427998.5;ENST00000456409.5;ENST00000412397.2;ENST00000433695.1;ENST00000453464.3	100288175;100288175;100288175;100288175;100288175;401934	0;0;0;0;0;0
chr1	1069959	1070531	573	*	HO8910_peak_36	72	.	Downstream (<1kb)	1	1070967	1074306	3340	2	401934	ENST00000453464.3	3775	ENSG00000237330	RNF223	ring finger protein 223	ENST00000394517.7;ENST00000427998.5;ENST00000456409.5;ENST00000412397.2;ENST00000433695.1;ENST00000453464.3	100288175;100288175;100288175;100288175;100288175;401934	0;0;0;0;0;0
chr1	1073675	1074531	857	*	HO8910_peak_37	368	.	Promoter (<=1kb)	1	1070967	1074306	3340	2	401934	ENST00000453464.3	0	ENSG00000237330	RNF223	ring finger protein 223	ENST00000412397.2;ENST00000453464.3	100288175;401934	0;0
chr1	1079427	1080528	1102	*	HO8910_peak_38	927	.	Downstream (1-2kb)	1	1082146	1084072	1927	2	54991	ENST00000464905.1	3544	ENSG00000131591	C1orf159	chromosome 1 open reading frame 159	ENST00000379339.5;ENST00000465822.5;ENST00000379325.7;ENST00000421241.6;ENST00000487177.5;ENST00000467751.5;ENST00000477196.5;ENST00000464905.1;ENST00000379320.5;ENST00000379319.5;ENST00000434641.5;ENST00000482816.5	54991;54991;54991;54991;54991;54991;54991;54991;54991;54991;54991;54991	0;11549;0;0;7108;0;0;3544;11646;25599;0;0
chr1	1115870	1116898	1029	*	HO8910_peak_39	600	.	Promoter (<=1kb)	1	1081818	1116081	34264	2	54991	ENST00000379339.5	0	ENSG00000131591	C1orf159	chromosome 1 open reading frame 159	ENST00000379339.5;ENST00000379325.7;ENST00000421241.6;ENST00000467751.5;ENST00000477196.5;ENST00000434641.5;ENST00000482816.5;ENST00000462097.5;ENST00000475119.5;ENST00000472741.5;ENST00000480643.1	54991;54991;54991;54991;54991;54991;54991;54991;54991;54991;54991	0;0;0;0;0;0;0;0;0;0;0
chr1	1121807	1122517	711	*	HO8910_peak_40	122	.	Distal Intergenic	1	1087190	1116361	29172	2	54991	ENST00000475119.5	-5446	ENSG00000131591	C1orf159	chromosome 1 open reading frame 159	NA	NA	NA
chr1	1136496	1136776	281	*	HO8910_peak_41	41	.	Promoter (<=1kb)	1	1137017	1144056	7040	1	254099	ENST00000416774.1	-241	ENSG00000223823	LINC01342	long intergenic non-protein coding RNA 1342	ENST00000416774.1	254099	0
chr1	1143954	1144565	612	*	HO8910_peak_42	106	.	Exon (ENST00000416774.1/254099, exon 3 of 3)	1	1137017	1144056	7040	1	254099	ENST00000416774.1	6937	ENSG00000223823	LINC01342	long intergenic non-protein coding RNA 1342	ENST00000416774.1	254099	0
chr1	1150081	1150578	498	*	HO8910_peak_43	131	.	Distal Intergenic	1	1137017	1144056	7040	1	254099	ENST00000416774.1	13064	ENSG00000223823	LINC01342	long intergenic non-protein coding RNA 1342	NA	NA	NA
chr1	1157452	1158327	876	*	HO8910_peak_44	286	.	Distal Intergenic	1	1167104	1167198	95	1	406984	ENST00000384997.3	-8777	ENSG00000207730	MIR200B	microRNA 200b	NA	NA	NA
chr1	1162710	1162992	283	*	HO8910_peak_45	64	.	Distal Intergenic	1	1167104	1167198	95	1	406984	ENST00000384997.3	-4112	ENSG00000207730	MIR200B	microRNA 200b	ENST00000384875.3;ENST00000384997.3	406983;406984	-4871;-4112
chr1	1164657	1165267	611	*	HO8910_peak_46	129	.	Promoter (1-2kb)	1	1167104	1167198	95	1	406984	ENST00000384997.3	-1837	ENSG00000207730	MIR200B	microRNA 200b	ENST00000384875.3;ENST00000384997.3;ENST00000362106.1	406983;406984;554210	-2596;-1837;-3738
chr1	1176355	1176905	551	*	HO8910_peak_47	211	.	Promoter (2-3kb)	1	1173906	1197933	24028	1	254173	ENST00000379289.5	2449	ENSG00000162571	TTLL10	tubulin tyrosine ligase like 10	ENST00000506177.1;ENST00000379290.5;ENST00000379289.5;ENST00000379288.3;ENST00000460998.1;ENST00000514695.1	254173;254173;254173;254173;254173;254173	2471;0;0;-2792;-3579;-3632
chr1	1187130	1187462	333	*	HO8910_peak_48	62	.	Promoter (2-3kb)	1	1185036	1197475	12440	1	254173	ENST00000486379.1	2094	ENSG00000162571	TTLL10	tubulin tyrosine ligase like 10	ENST00000379290.5;ENST00000379289.5;ENST00000379288.3;ENST00000460998.1;ENST00000486379.1	254173;254173;254173;254173;254173	0;0;7433;6646;0
chr1	1201470	1201750	281	*	HO8910_peak_49	137	.	Downstream (1-2kb)	1	1203844	1205680	1837	2	8784	ENST00000486728.5	3930	ENSG00000186891	TNFRSF18	TNF receptor superfamily member 18	ENST00000379290.5;ENST00000379289.5;ENST00000486379.1;ENST00000328596.10;ENST00000379268.7;ENST00000486728.5;ENST00000379265.5	254173;254173;254173;8784;8784;8784;8784	0;0;0;0;0;3930;0
chr1	1206515	1206816	302	*	HO8910_peak_50	72	.	Promoter (<=1kb)	1	1203508	1206571	3064	2	8784	ENST00000328596.10	0	ENSG00000186891	TNFRSF18	TNF receptor superfamily member 18	ENST00000497869.5;ENST00000379236.4;ENST00000328596.10;ENST00000379268.7;ENST00000486728.5;ENST00000379265.5	7293;7293;8784;8784;8784;8784	7322;7337;0;0;-835;0
chr1	1208075	1208645	571	*	HO8910_peak_51	115	.	Promoter (1-2kb)	1	1203508	1206592	3085	2	8784	ENST00000379268.7	-1483	ENSG00000186891	TNFRSF18	TNF receptor superfamily member 18	ENST00000497869.5;ENST00000379236.4;ENST00000453580.1;ENST00000328596.10;ENST00000379268.7;ENST00000486728.5;ENST00000379265.5	7293;7293;7293;8784;8784;8784;8784	5493;5508;4853;0;0;-2395;0
chr1	1217910	1218324	415	*	HO8910_peak_52	260	.	Promoter (1-2kb)	1	1216934	1220293	3360	2	51150	ENST00000478938.1	1969	ENSG00000078808	SDF4	stromal cell derived factor 4	ENST00000360001.11;ENST00000660930.1;ENST00000263741.12;ENST00000465727.5;ENST00000494748.1;ENST00000478938.1;ENST00000655486.1;ENST00000403997.2;ENST00000497869.5;ENST00000379236.4;ENST00000453580.1	51150;51150;51150;51150;51150;51150;51150;51150;7293;7293;7293	0;0;0;0;0;0;0;10272;-3772;-3757;-4412
chr1	1231322	1232537	1216	*	HO8910_peak_53	205	.	Promoter (<=1kb)	1	1232237	1235041	2805	1	126792	ENST00000379198.5	0	ENSG00000176022	B3GALT6	beta-1,3-galactosyltransferase 6	ENST00000379198.5;ENST00000360001.11;ENST00000660930.1;ENST00000263741.12;ENST00000465727.5;ENST00000655486.1;ENST00000403997.2;ENST00000459994.2	126792;51150;51150;51150;51150;51150;51150;51150	0;0;0;0;0;0;-2726;0
chr1	1237132	1238650	1519	*	HO8910_peak_54	123	.	Distal Intergenic	1	1242449	1243158	710	2	388581	ENST00000478606.1	4508	ENSG00000184163	C1QTNF12	C1q and TNF related 12	ENST00000379198.5;ENST00000462849.1;ENST00000478606.1;ENST00000330388.2;ENST00000468365.1	126792;388581;388581;388581;388581	0;4813;4508;8072;5768
chr1	1239484	1239915	432	*	HO8910_peak_55	115	.	Downstream (2-3kb)	1	1242449	1243158	710	2	388581	ENST00000478606.1	3243	ENSG00000184163	C1QTNF12	C1q and TNF related 12	ENST00000379198.5;ENST00000462849.1;ENST00000478606.1;ENST00000330388.2;ENST00000468365.1;ENST00000486627.1	126792;388581;388581;388581;388581;388581	0;3548;3243;6807;4503;4809
chr1	1250641	1251335	695	*	HO8910_peak_56	152	.	Exon (ENST00000565563.1/ENST00000565563.1, exon 1 of 1)	1	1242453	1246722	4270	2	388581	ENST00000330388.2	-3919	ENSG00000184163	C1QTNF12	C1q and TNF related 12	ENST00000450390.6;ENST00000347370.6;ENST00000349431.10;ENST00000400929.6;ENST00000464036.5;ENST00000360466.6;ENST00000400930.8;ENST00000467339.1;ENST00000473215.5;ENST00000435198.5;ENST00000509720.5;ENST00000491779.5;ENST00000330388.2	118424;118424;118424;118424;118424;118424;118424;118424;118424;118424;118424;118424;388581	0;0;0;0;0;0;0;5000;0;0;0;0;-3919
chr1	1258714	1258923	210	*	HO8910_peak_57	60	.	Promoter (2-3kb)	1	1255264	1256335	1072	2	118424	ENST00000467339.1	-2379	ENSG00000160087	UBE2J2	ubiquitin conjugating enzyme E2 J2	ENST00000450390.6;ENST00000347370.6;ENST00000349431.10;ENST00000400929.6;ENST00000464036.5;ENST00000360466.6;ENST00000400930.8;ENST00000467339.1;ENST00000473215.5;ENST00000435198.5;ENST00000509720.5;ENST00000491779.5;ENST00000466752.5;ENST00000503294.5;ENST00000477894.5;ENST00000471154.1;ENST00000422076.5;ENST00000502382.1;ENST00000461142.3	118424;118424;118424;118424;118424;118424;118424;118424;118424;118424;118424;118424;118424;118424;118424;118424;118424;118424;118424	0;0;0;0;0;0;0;-2379;0;0;0;0;0;0;0;0;0;0;0
chr1	1264783	1265414	632	*	HO8910_peak_58	846	.	Promoter (1-2kb)	1	1257122	1263569	6448	2	118424	ENST00000471154.1	-1214	ENSG00000160087	UBE2J2	ubiquitin conjugating enzyme E2 J2	ENST00000450390.6;ENST00000347370.6;ENST00000349431.10;ENST00000400929.6;ENST00000464036.5;ENST00000360466.6;ENST00000400930.8;ENST00000473215.5;ENST00000435198.5;ENST00000509720.5;ENST00000491779.5;ENST00000466752.5;ENST00000503294.5;ENST00000477894.5;ENST00000471154.1;ENST00000422076.5;ENST00000502382.1;ENST00000461142.3;ENST00000488418.2	118424;118424;118424;118424;118424;118424;118424;118424;118424;118424;118424;118424;118424;118424;118424;118424;118424;118424;118424	0;0;0;0;0;0;0;0;0;0;0;0;0;0;0;0;0;0;0
chr1	1272509	1273099	591	*	HO8910_peak_59	309	.	Promoter (<=1kb)	1	1267862	1273471	5610	2	118424	ENST00000488418.2	372	ENSG00000160087	UBE2J2	ubiquitin conjugating enzyme E2 J2	ENST00000450390.6;ENST00000347370.6;ENST00000349431.10;ENST00000400929.6;ENST00000464036.5;ENST00000360466.6;ENST00000400930.8;ENST00000473215.5;ENST00000435198.5;ENST00000509720.5;ENST00000491779.5;ENST00000466752.5;ENST00000503294.5;ENST00000477894.5;ENST00000422076.5;ENST00000502382.1;ENST00000461142.3;ENST00000488418.2	118424;118424;118424;118424;118424;118424;118424;118424;118424;118424;118424;118424;118424;118424;118424;118424;118424;118424	0;0;0;0;0;0;0;0;0;0;0;0;0;0;0;0;0;0
chr1	1273642	1274424	783	*	HO8910_peak_60	207	.	Promoter (<=1kb)	1	1253909	1273853	19945	2	118424	ENST00000450390.6	0	ENSG00000160087	UBE2J2	ubiquitin conjugating enzyme E2 J2	ENST00000450390.6;ENST00000347370.6;ENST00000349431.10;ENST00000400929.6;ENST00000464036.5;ENST00000360466.6;ENST00000400930.8;ENST00000473215.5;ENST00000435198.5;ENST00000509720.5;ENST00000491779.5;ENST00000466752.5;ENST00000503294.5;ENST00000477894.5;ENST00000422076.5;ENST00000502382.1;ENST00000461142.3;ENST00000488418.2	118424;118424;118424;118424;118424;118424;118424;118424;118424;118424;118424;118424;118424;118424;118424;118424;118424;118424	0;0;0;0;0;0;0;0;0;0;0;0;0;0;0;0;0;0
chr1	1281653	1282539	887	*	HO8910_peak_61	174	.	Promoter (<=1kb)	1	1281925	1286168	4244	1	6339	ENST00000470022.1	0	ENSG00000162572	SCNN1D	sodium channel epithelial 1 delta subunit	ENST00000379116.10;ENST00000379101.8;ENST00000338555.6;ENST00000400928.7;ENST00000470022.1;ENST00000325425.12;ENST00000467651.2;ENST00000379099.3	6339;6339;6339;6339;6339;6339;6339;6339	0;0;0;0;0;0;0;0
chr1	1290304	1290548	245	*	HO8910_peak_62	69	.	3' UTR	1	1287109	1290943	3835	1	6339	ENST00000379099.3	3195	ENSG00000162572	SCNN1D	sodium channel epithelial 1 delta subunit	ENST00000492936.5;ENST00000354700.10;ENST00000467278.5;ENST00000353662.4;ENST00000470659.1;ENST00000379116.10;ENST00000379101.8;ENST00000338555.6;ENST00000400928.7;ENST00000470022.1;ENST00000325425.12;ENST00000467651.2;ENST00000379099.3	116983;116983;116983;116983;116983;6339;6339;6339;6339;6339;6339;6339;6339	0;0;8407;12712;4460;0;0;0;0;0;0;0;0
chr1	1291197	1292102	906	*	HO8910_peak_63	144	.	Promoter (2-3kb)	1	1294499	1295008	510	2	116983	ENST00000470659.1	2906	ENSG00000131584	ACAP3	ArfGAP with coiled-coil, ankyrin repeat and PH domains 3	ENST00000613751.1;ENST00000492936.5;ENST00000354700.10;ENST00000467278.5;ENST00000353662.4;ENST00000470659.1;ENST00000379037.6;ENST00000476572.1;ENST00000379116.10;ENST00000379101.8;ENST00000338555.6;ENST00000400928.7;ENST00000325425.12;ENST00000379099.3	102465434;116983;116983;116983;116983;116983;116983;116983;6339;6339;6339;6339;6339;6339	4068;0;0;6853;11158;2906;6163;7515;0;0;0;0;0;0
chr1	1304630	1305122	493	*	HO8910_peak_64	128	.	Promoter (<=1kb)	1	1301448	1304901	3454	2	116983	ENST00000478065.5	0	ENSG00000131584	ACAP3	ArfGAP with coiled-coil, ankyrin repeat and PH domains 3	ENST00000492936.5;ENST00000354700.10;ENST00000353662.4;ENST00000472541.5;ENST00000354980.7;ENST00000478065.5;ENST00000479108.5;ENST00000438966.1;ENST00000379031.10;ENST00000470520.5;ENST00000463758.1;ENST00000467712.1;ENST00000493657.1	116983;116983;116983;116983;116983;116983;116983;116983;126789;126789;126789;126789;126789	0;0;-1370;0;0;0;0;0;-3475;-3489;-3666;-3699;-4113
chr1	1305471	1305778	308	*	HO8910_peak_65	112	.	Promoter (<=1kb)	1	1292390	1305929	13540	2	116983	ENST00000492936.5	151	ENSG00000131584	ACAP3	ArfGAP with coiled-coil, ankyrin repeat and PH domains 3	ENST00000492936.5;ENST00000354700.10;ENST00000353662.4;ENST00000472541.5;ENST00000354980.7;ENST00000478065.5;ENST00000479108.5;ENST00000438966.1;ENST00000379031.10;ENST00000470520.5;ENST00000463758.1;ENST00000467712.1;ENST00000493657.1	116983;116983;116983;116983;116983;116983;116983;116983;126789;126789;126789;126789;126789	0;0;-2211;0;0;0;0;0;-2819;-2833;-3010;-3043;-3457
chr1	1307517	1308471	955	*	HO8910_peak_66	220	.	Promoter (<=1kb)	1	1292391	1307930	15540	2	116983	ENST00000354700.10	0	ENSG00000131584	ACAP3	ArfGAP with coiled-coil, ankyrin repeat and PH domains 3	ENST00000620702.1;ENST00000492936.5;ENST00000354700.10;ENST00000353662.4;ENST00000472541.5;ENST00000354980.7;ENST00000478065.5;ENST00000479108.5;ENST00000438966.1;ENST00000379031.10;ENST00000470520.5;ENST00000463758.1;ENST00000467712.1;ENST00000493657.1;ENST00000470030.6;ENST00000540437.5;ENST00000545578.5;ENST00000618806.4;ENST00000620829.4;ENST00000435064.5;ENST00000497304.6;ENST00000323275.10;…	102465435;116983;116983;116983;116983;116983;116983;116983;116983;126789;126789;126789;126789;126789;54973;54973;54973;54973;54973;54973;54973;54973;54973;54973;54973;54973;54973;54973;54973;54973;54973;54973;54973;54973;54973;54973;54973;54973;54973	4095;0;0;-4257;0;0;0;0;0;-126;-140;-317;-350;-764;6962;0;0;0;0;0;4229;0;0;8979;6699;0;0;0;0;0;0;5354;5309;5294;0;5279;0;7137;6193
chr1	1318216	1318539	324	*	HO8910_peak_67	176	.	Promoter (<=1kb)	1	1311602	1317450	5849	2	54973	ENST00000462432.5	-766	ENSG00000127054	INTS11	integrator complex subunit 11	ENST00000470030.6;ENST00000540437.5;ENST00000545578.5;ENST00000618806.4;ENST00000620829.4;ENST00000435064.5;ENST00000323275.10;ENST00000411962.5;ENST00000462432.5;ENST00000478641.5;ENST00000421495.6;ENST00000458452.7;ENST00000419704.5;ENST00000532772.5;ENST00000450926.6;ENST00000527098.5;ENST00000485710.5;ENST00000461514.6;ENST00000525164.5;ENST00000528879.5;ENST00000525769.5;ENST00000531377.5;EN…	54973;54973;54973;54973;54973;54973;54973;54973;54973;54973;54973;54973;54973;54973;54973;54973;54973;54973;54973;54973;54973;54973;54973;54973;54973;54973;54973;54973;54973;54973;54973;54973;54973;54973;54973;54973;54973;54973;54973;54973;54973;54973;54973;54973;54973;54973;54973;54973;54973	-2783;0;0;0;0;0;0;0;-766;-3046;0;0;0;0;0;0;-4391;-4436;-4451;0;-4466;0;-2608;-3552;-2615;0;-3075;-2519;0;0;0;0;0;0;0;0;0;0;0;0;0;0;0;0;0;0;0;0;0
chr1	1324347	1325247	901	*	HO8910_peak_68	301	.	Promoter (<=1kb)	1	1311585	1324687	13103	2	54973	ENST00000540437.5	0	ENSG00000127054	INTS11	integrator complex subunit 11	ENST00000540437.5;ENST00000545578.5;ENST00000618806.4;ENST00000620829.4;ENST00000435064.5;ENST00000323275.10;ENST00000411962.5;ENST00000421495.6;ENST00000458452.7;ENST00000419704.5;ENST00000532772.5;ENST00000450926.6;ENST00000527098.5;ENST00000528879.5;ENST00000434694.6;ENST00000488042.6;ENST00000526797.5;ENST00000526332.5;ENST00000430786.5;ENST00000527719.5;ENST00000530031.5;ENST00000526113.1;EN…	54973;54973;54973;54973;54973;54973;54973;54973;54973;54973;54973;54973;54973;54973;54973;54973;54973;54973;54973;54973;54973;54973;54973;54973;54973;54973;54973;54973;54973;54973;54973;54973;54973;54973;54973;54973;80772;80772;80772	0;0;0;0;0;0;0;0;0;0;0;0;0;0;0;0;0;0;0;0;0;0;0;0;0;0;0;0;0;0;0;0;0;0;0;0;0;0;0
chr1	1330756	1331565	810	*	HO8910_peak_69	272	.	Promoter (<=1kb)	1	1331280	1335314	4035	1	83756	ENST00000339381.6	0	ENSG00000169962	TAS1R3	taste 1 receptor member 3	ENST00000378891.9;ENST00000378888.10;ENST00000610709.2;ENST00000632445.1;ENST00000464957.1;ENST00000343938.9;ENST00000488011.1;ENST00000339381.6	1855;1855;1855;1855;80772;80772;80772;83756	0;0;0;0;0;0;0;0
chr1	1337654	1338170	517	*	HO8910_peak_70	61	.	Promoter (1-2kb)	1	1336412	1339422	3011	2	1855	ENST00000632445.1	1252	ENSG00000107404	DVL1	dishevelled segment polarity protein 1	ENST00000616525.1;ENST00000378891.9;ENST00000378888.10;ENST00000610709.2;ENST00000632445.1;ENST00000631679.1;ENST00000634054.1;ENST00000633096.1;ENST00000472445.1;ENST00000339381.6	102466740;1855;1855;1855;1855;1855;1855;1855;1855;83756	1538;0;0;0;0;0;2020;2195;0;0
chr1	1344191	1345610	1420	*	HO8910_peak_71	475	.	Intron (ENST00000378891.9/1855, intron 1 of 14)	1	1341770	1348955	7186	2	1855	ENST00000472445.1	3345	ENSG00000107404	DVL1	dishevelled segment polarity protein 1	ENST00000616525.1;ENST00000378891.9;ENST00000378888.10;ENST00000610709.2;ENST00000632445.1;ENST00000631679.1;ENST00000634054.1;ENST00000633096.1;ENST00000472445.1	102466740;1855;1855;1855;1855;1855;1855;1855;1855	-4483;0;0;0;0;0;-4001;-3826;0
chr1	1347828	1348237	410	*	HO8910_peak_72	220	.	Promoter (<=1kb)	1	1341770	1348955	7186	2	1855	ENST00000472445.1	718	ENSG00000107404	DVL1	dishevelled segment polarity protein 1	ENST00000378891.9;ENST00000378888.10;ENST00000610709.2;ENST00000472445.1;ENST00000474033.5;ENST00000342753.8;ENST00000309212.10;ENST00000445648.5;ENST00000477278.3;ENST00000473097.5;ENST00000478517.5	1855;1855;1855;1855;54587;54587;54587;54587;54587;54587;54587	0;0;0;0;0;0;0;0;0;0;0
chr1	1353663	1354169	507	*	HO8910_peak_73	189	.	Promoter (<=1kb)	1	1353215	1354247	1033	2	54587	ENST00000478517.5	78	ENSG00000162576	MXRA8	matrix remodeling associated 8	ENST00000378891.9;ENST00000378888.10;ENST00000610709.2;ENST00000472445.1;ENST00000474033.5;ENST00000342753.8;ENST00000309212.10;ENST00000445648.5;ENST00000477278.3;ENST00000473097.5;ENST00000478517.5;ENST00000476718.1;ENST00000464351.1;ENST00000460473.1	1855;1855;1855;1855;54587;54587;54587;54587;54587;54587;54587;54587;54587;54587	0;0;0;0;0;0;0;0;0;0;0;0;1343;1343
chr1	1360508	1360889	382	*	HO8910_peak_74	209	.	Promoter (<=1kb)	1	1352692	1361777	9086	2	54587	ENST00000477278.3	888	ENSG00000162576	MXRA8	matrix remodeling associated 8	ENST00000342753.8;ENST00000309212.10;ENST00000445648.5;ENST00000477278.3;ENST00000464351.1;ENST00000460473.1	54587;54587;54587;54587;54587;54587	0;0;0;0;-4996;-4996
chr1	1374994	1375661	668	*	HO8910_peak_75	575	.	Promoter (<=1kb)	1	1373730	1375157	1428	2	54998	ENST00000338370.7	0	ENSG00000175756	AURKAIP1	aurora kinase A interacting protein 1	ENST00000338370.7;ENST00000338338.9;ENST00000321751.9;ENST00000378853.3;ENST00000489799.1;ENST00000496905.1	54998;54998;54998;54998;54998;54998	0;0;0;0;0;0
chr1	1398974	1400287	1314	*	HO8910_peak_76	492	.	Promoter (<=1kb)	1	1399520	1402019	2500	1	148413	ENST00000659048.1	0	ENSG00000224870	MRPL20-AS1	MRPL20 antisense RNA 1	ENST00000659048.1;ENST00000448629.6;ENST00000444362.2;ENST00000418833.2;ENST00000576232.1;ENST00000570344.1;ENST00000447725.2;ENST00000344843.12;ENST00000493287.5;ENST00000487659.1;ENST00000492508.1;ENST00000482352.1;ENST00000400809.8;ENST00000482621.5;ENST00000496007.5;ENST00000481223.6;ENST00000488340.5;ENST00000471930.5;ENST00000408918.8;ENST00000473872.5;ENST00000425598.2;ENST00000463895.1;EN…	148413;148413;148413;148413;148413;148413;148413;55052;55052;55052;55052;55052;81669;81669;81669;81669;81669;81669;81669;81669;81669;81669;81669	0;0;0;0;0;0;0;0;6020;0;6711;0;0;-670;0;0;0;-608;0;-687;0;-687;-18
chr1	1407009	1408008	1000	*	HO8910_peak_77	238	.	Promoter (<=1kb)	1	1401909	1407293	5385	2	55052	ENST00000344843.12	0	ENSG00000242485	MRPL20	mitochondrial ribosomal protein L20	ENST00000659048.1;ENST00000448629.6;ENST00000444362.2;ENST00000418833.2;ENST00000344843.12;ENST00000493287.5;ENST00000487659.1;ENST00000492508.1;ENST00000482352.1;ENST00000477686.1	148413;148413;148413;148413;55052;55052;55052;55052;55052;55052	0;0;0;0;0;-702;0;-11;0;0
chr1	1421178	1421703	526	*	HO8910_peak_78	194	.	Promoter (<=1kb)	1	1418420	1421444	3025	2	441869	ENST00000520296.5	0	ENSG00000235098	ANKRD65	ankyrin repeat domain 65	ENST00000520296.5;ENST00000427211.3;ENST00000537107.5;ENST00000454272.2;ENST00000442470.1;ENST00000378821.3	441869;441869;441869;441869;441869;643965	0;0;0;-87;0;-4425
chr1	1431888	1432163	276	*	HO8910_peak_79	73	.	Promoter (<=1kb)	1	1430550	1431843	1294	2	102724312	ENST00000434150.1	-45	NA	LINC01770	long intergenic non-protein coding RNA 1770	ENST00000430109.1;ENST00000434150.1;ENST00000454562.1;ENST00000417917.1;ENST00000378821.3;ENST00000495558.1;ENST00000338660.5;ENST00000476993.2;ENST00000471398.1	102724312;102724312;102724312;102724312;643965;64856;64856;64856;64856	0;-45;0;0;5760;-2698;-3360;0;-3572
chr1	1433200	1433758	559	*	HO8910_peak_80	78	.	Promoter (<=1kb)	1	1430550	1434488	3939	2	102724312	ENST00000454562.1	730	NA	LINC01770	long intergenic non-protein coding RNA 1770	ENST00000430109.1;ENST00000434150.1;ENST00000454562.1;ENST00000417917.1;ENST00000495558.1;ENST00000338660.5;ENST00000476993.2;ENST00000471398.1	102724312;102724312;102724312;102724312;64856;64856;64856;64856	0;-1357;0;0;-1103;-1765;0;-1977
chr1	1440853	1441378	526	*	HO8910_peak_81	79	.	3' UTR	1	1435735	1437177	1443	1	64856	ENST00000471398.1	5118	ENSG00000179403	VWA1	von Willebrand factor A domain containing 1	ENST00000495558.1;ENST00000338660.5;ENST00000476993.2;ENST00000471398.1	64856;64856;64856;64856	5992;5330;0;5118
chr1	1462317	1462984	668	*	HO8910_peak_82	153	.	Promoter (<=1kb)	1	1462483	1468663	6181	1	219293	ENST00000484537.2	0	ENSG00000215915	ATAD3C	ATPase family AAA domain containing 3C	ENST00000378785.7;ENST00000484537.2	219293;219293	0;0
chr1	1470760	1471856	1097	*	HO8910_peak_83	262	.	Promoter (<=1kb)	1	1471765	1497848	26084	1	83858	ENST00000673477.1	0	ENSG00000160072	ATAD3B	ATPase family AAA domain containing 3B	ENST00000378785.7;ENST00000484537.2;ENST00000673477.1;ENST00000308647.8	219293;219293;83858;83858	0;0;0;0
chr1	1504818	1505459	642	*	HO8910_peak_84	299	.	Intron (ENST00000641974.1/ENST00000641974.1, intron 1 of 1)	1	1512162	1534685	22524	1	55210	ENST00000378756.8	-6703	ENSG00000197785	ATAD3A	ATPase family AAA domain containing 3A	NA	NA	NA
chr1	1511093	1512202	1110	*	HO8910_peak_85	520	.	Promoter (<=1kb)	1	1512162	1534685	22524	1	55210	ENST00000378756.8	0	ENSG00000197785	ATAD3A	ATPase family AAA domain containing 3A	ENST00000378756.8;ENST00000672388.1;ENST00000378755.9;ENST00000339113.9;ENST00000536055.6;ENST00000439513.1	55210;55210;55210;55210;55210;55210	0;0;0;-183;-328;-4868
chr1	1550965	1551186	222	*	HO8910_peak_86	48	.	Intron (ENST00000291386.4/29101, intron 2 of 4)	1	1541674	1546487	4814	2	29101	ENST00000378726.1	-4478	ENSG00000160075	SSU72	SSU72 homolog, RNA polymerase II CTD phosphatase	ENST00000291386.4;ENST00000378726.1;ENST00000378725.3	29101;29101;29101	0;-4478;0
chr1	1554719	1555224	506	*	HO8910_peak_87	129	.	Intron (ENST00000291386.4/29101, intron 2 of 4)	1	1541674	1546487	4814	2	29101	ENST00000378726.1	-8232	ENSG00000160075	SSU72	SSU72 homolog, RNA polymerase II CTD phosphatase	ENST00000291386.4;ENST00000378725.3	29101;29101	0;0
chr1	1574209	1575305	1097	*	HO8910_peak_88	218	.	Promoter (<=1kb)	1	1541673	1574863	33191	2	29101	ENST00000291386.4	0	ENSG00000160075	SSU72	SSU72 homolog, RNA polymerase II CTD phosphatase	ENST00000291386.4;ENST00000378725.3;ENST00000359060.5	29101;29101;29101	0;0;0
chr1	1597286	1597816	531	*	HO8910_peak_89	99	.	Promoter (2-3kb)	1	1598012	1600135	2124	2	643988	ENST00000422725.4	2319	ENSG00000228594	FNDC10	fibronectin type III domain containing 10	ENST00000658591.1;ENST00000422725.4	105378586;643988	-2498;2319
chr1	1615121	1616470	1350	*	HO8910_peak_90	409	.	Promoter (<=1kb)	1	1615415	1630605	15191	1	142678	ENST00000520777.5	0	ENSG00000197530	MIB2	mindbomb E3 ubiquitin protein ligase 2	ENST00000520777.5;ENST00000355826.9;ENST00000518681.5;ENST00000505820.6;ENST00000479659.5;ENST00000489635.5;ENST00000511502.5;ENST00000477990.1;ENST00000514363.1;ENST00000487053.5;ENST00000502470.5;ENST00000378712.5;ENST00000507082.1;ENST00000463492.1;ENST00000510793.5;ENST00000504599.5;ENST00000507229.5;ENST00000503789.5;ENST00000378708.5;ENST00000506488.5	142678;142678;142678;142678;142678;142678;142678;142678;142678;142678;142678;142678;142678;142678;142678;142678;142678;142678;142678;142678	0;0;0;0;0;0;0;0;0;0;0;0;0;0;0;0;0;-938;0;0
chr1	1627173	1627978	806	*	HO8910_peak_91	529	.	Promoter (<=1kb)	1	1627460	1629552	2093	1	142678	ENST00000473511.5	0	ENSG00000197530	MIB2	mindbomb E3 ubiquitin protein ligase 2	ENST00000520777.5;ENST00000355826.9;ENST00000518681.5;ENST00000505820.6;ENST00000479659.5;ENST00000489635.5;ENST00000511502.5;ENST00000514363.1;ENST00000487053.5;ENST00000502470.5;ENST00000378712.5;ENST00000510793.5;ENST00000504599.5;ENST00000507229.5;ENST00000503789.5;ENST00000378708.5;ENST00000506488.5;ENST00000512004.1;ENST00000508455.1;ENST00000514234.5;ENST00000467597.1;ENST00000508148.1;ENS…	142678;142678;142678;142678;142678;142678;142678;142678;142678;142678;142678;142678;142678;142678;142678;142678;142678;142678;142678;142678;142678;142678;142678;142678;142678;142678;142678;142678;142678;8510;8510;8510;8510;8511	0;0;0;0;0;0;0;0;0;0;0;0;0;0;9765;0;0;4051;3592;0;2429;2086;1606;0;0;0;-511;-1128;-1495;-4185;-4195;-4200;-4201;-4805
chr1	1637035	1637407	373	*	HO8910_peak_92	36	.	Promoter (2-3kb)	1	1634240	1635263	1024	1	8510	ENST00000490017.1	2795	ENSG00000189409	MMP23B	matrix metallopeptidase 23B	ENST00000472264.1;ENST00000356026.10;ENST00000512731.5;ENST00000378675.7;ENST00000490017.1;ENST00000479814.5;ENST00000435358.5;ENST00000503792.1;ENST00000489782.1;ENST00000486400.1;ENST00000341832.10;ENST00000407249.7;ENST00000340677.9;ENST00000611150.3;ENST00000615951.4;ENST00000626918.2;ENST00000629289.2;ENST00000629312.2;ENST00000341028.8	8510;8510;8510;8510;8510;8511;8511;8511;8511;8511;984;984;984;984;984;984;984;984;984	4872;4862;4857;4856;2795;4252;3832;3832;3356;3033;0;0;0;0;0;0;0;0;0
chr1	1658864	1659397	534	*	HO8910_peak_93	269	.	Promoter (<=1kb)	1	1635227	1659012	23786	2	984	ENST00000341832.10	0	ENSG00000248333	CDK11B	cyclin dependent kinase 11B	ENST00000614300.4;ENST00000617444.5;ENST00000611123.1;ENST00000480991.1;ENST00000341832.10;ENST00000407249.7;ENST00000340677.9;ENST00000611150.3;ENST00000615951.4;ENST00000626918.2;ENST00000629289.2;ENST00000629312.2;ENST00000341028.8	728661;728661;728661;728661;984;984;984;984;984;984;984;984;984	0;0;0;10742;0;0;0;0;0;0;0;0;0
chr1	1686281	1686936	656	*	HO8910_peak_94	413	.	Intron (ENST00000614300.4/728661, intron 2 of 6)	1	1670425	1692709	22285	2	728661	ENST00000481276.1	5773	ENSG00000189339	SLC35E2B	solute carrier family 35 member E2B	ENST00000614300.4;ENST00000617444.5;ENST00000611123.1;ENST00000481276.1	728661;728661;728661;728661	0;0;0;0
chr1	1692403	1693397	995	*	HO8910_peak_95	285	.	Promoter (<=1kb)	1	1659529	1692724	33196	2	728661	ENST00000614300.4	0	ENSG00000189339	SLC35E2B	solute carrier family 35 member E2B	ENST00000614300.4;ENST00000617444.5;ENST00000611123.1;ENST00000481276.1	728661;728661;728661;728661	0;0;0;0
chr1	1724113	1724755	643	*	HO8910_peak_96	561	.	Promoter (<=1kb)	1	1702379	1724357	21979	2	728642	ENST00000404249.8	0	ENSG00000008128	CDK11A	cyclin dependent kinase 11A	ENST00000404249.8;ENST00000356200.7;ENST00000598846.1;ENST00000356937.7;ENST00000378638.6;ENST00000509982.5;ENST00000357760.6;ENST00000358779.9;ENST00000378633.5;ENST00000460465.5;ENST00000479362.1;ENST00000498810.1;ENST00000487462.1;ENST00000401096.2;ENST00000647043.1;ENST00000355439.7;ENST00000643905.1	728642;728642;728642;728642;728642;728642;728642;728642;728642;728642;728642;728642;728642;728642;9906;9906;9906	0;-1282;0;-2458;-1282;-1281;0;0;0;0;-81;-2234;-94;0;0;0;0
chr1	1741060	1741496	437	*	HO8910_peak_97	344	.	Promoter (1-2kb)	1	1734690	1739557	4868	2	9906	ENST00000643943.1	-1503	ENSG00000215790	SLC35E2A	solute carrier family 35 member E2A	ENST00000598846.1;ENST00000647043.1;ENST00000355439.7;ENST00000643905.1;ENST00000246421.4;ENST00000643943.1	728642;9906;9906;9906;9906;9906	0;0;0;0;0;-1503
chr1	1758787	1759322	536	*	HO8910_peak_98	875	.	Promoter (<=1kb)	1	1752471	1758575	6105	2	65220	ENST00000342348.9	-212	ENSG00000008130	NADK	NAD kinase	ENST00000341426.9;ENST00000341991.7;ENST00000378625.5;ENST00000342348.9;ENST00000498806.1;ENST00000469045.5;ENST00000480499.5;ENST00000497747.5;ENST00000477235.5;ENST00000489538.1;ENST00000497615.1;ENST00000497186.5;ENST00000492845.6;ENST00000492768.5;ENST00000460602.5;ENST00000464373.1	65220;65220;65220;65220;65220;65220;65220;65220;65220;65220;65220;65220;65220;65220;65220;65220	0;0;0;-212;-4404;-1519;-2460;-3921;-1763;-2179;-3891;-1559;0;0;0;0
chr1	1762964	1763359	396	*	HO8910_peak_99	224	.	Intron (ENST00000341426.9/65220, intron 2 of 11)	1	1752471	1758575	6105	2	65220	ENST00000342348.9	-4389	ENSG00000008130	NADK	NAD kinase	ENST00000341426.9;ENST00000341991.7;ENST00000378625.5;ENST00000342348.9;ENST00000492845.6;ENST00000492768.5;ENST00000460602.5;ENST00000464373.1	65220;65220;65220;65220;65220;65220;65220;65220	0;0;0;-4389;0;0;0;0
chr1	1777781	1779343	1563	*	HO8910_peak_100	377	.	Promoter (<=1kb)	1	1751232	1778470	27239	2	65220	ENST00000341426.9	0	ENSG00000008130	NADK	NAD kinase	ENST00000341426.9;ENST00000341991.7;ENST00000378625.5;ENST00000492845.6;ENST00000492768.5;ENST00000460602.5;ENST00000464373.1;ENST00000480542.1	65220;65220;65220;65220;65220;65220;65220;65220	0;0;0;0;0;0;0;0
chr1	1858765	1859618	854	*	HO8910_peak_101	133	.	Intron (ENST00000610897.4/2782, intron 1 of 10)	1	1804526	1832285	27760	2	2782	ENST00000437146.1	-26480	ENSG00000078369	GNB1	G protein subunit beta 1	ENST00000610897.4;ENST00000615252.4;ENST00000378609.9;ENST00000439272.6;ENST00000434686.6;ENST00000472614.2	2782;2782;2782;2782;2782;2782	0;0;0;0;0;0
chr1	1890062	1891235	1174	*	HO8910_peak_102	157	.	Promoter (<=1kb)	1	1785285	1891117	105833	2	2782	ENST00000610897.4	0	ENSG00000078369	GNB1	G protein subunit beta 1	ENST00000610897.4;ENST00000615252.4;ENST00000378609.9;ENST00000439272.6;ENST00000434686.6;ENST00000472614.2	2782;2782;2782;2782;2782;2782	0;0;0;0;0;0
chr1	1891535	1891978	444	*	HO8910_peak_103	99	.	Promoter (<=1kb)	1	1785285	1891117	105833	2	2782	ENST00000615252.4	-418	ENSG00000078369	GNB1	G protein subunit beta 1	ENST00000610897.4;ENST00000615252.4;ENST00000378609.9;ENST00000439272.6;ENST00000434686.6;ENST00000472614.2	2782;2782;2782;2782;2782;2782	0;0;0;0;0;0
chr1	1897251	1897599	349	*	HO8910_peak_104	64	.	Distal Intergenic	1	1785285	1891117	105833	2	2782	ENST00000615252.4	-6134	ENSG00000078369	GNB1	G protein subunit beta 1	NA	NA	NA
chr1	1906330	1906664	335	*	HO8910_peak_105	121	.	Distal Intergenic	1	1915108	1917294	2187	1	163688	ENST00000378604.3	-8444	ENSG00000169885	CALML6	calmodulin like 6	NA	NA	NA
chr1	1907244	1907827	584	*	HO8910_peak_106	278	.	Distal Intergenic	1	1915108	1917294	2187	1	163688	ENST00000378604.3	-7281	ENSG00000169885	CALML6	calmodulin like 6	NA	NA	NA
chr1	1908680	1909439	760	*	HO8910_peak_107	232	.	Distal Intergenic	1	1915108	1917294	2187	1	163688	ENST00000378604.3	-5669	ENSG00000169885	CALML6	calmodulin like 6	NA	NA	NA
chr1	1918919	1919886	968	*	HO8910_peak_108	576	.	Promoter (<=1kb)	1	1917591	1919279	1689	2	339456	ENST00000310991.8	0	ENSG00000178821	TMEM52	transmembrane protein 52	ENST00000378604.3;ENST00000307786.8;ENST00000482402.1;ENST00000462293.1;ENST00000378602.3;ENST00000310991.8;ENST00000378598.4;ENST00000470931.2;ENST00000602604.1;ENST00000416272.1;ENST00000642590.1;ENST00000493964.5;ENST00000464311.5;ENST00000412120.2	163688;163688;163688;163688;339456;339456;339456;339456;339456;339456;85452;85452;85452;85452	3811;3659;3653;3510;-122;0;0;0;0;0;0;0;8043;7517
chr1	1942724	1943516	793	*	HO8910_peak_109	277	.	Intron (ENST00000642590.1/85452, intron 7 of 24)	1	1921957	1927929	5973	2	85452	ENST00000464311.5	-14795	ENSG00000142609	CFAP74	cilia and flagella associated protein 74	ENST00000642590.1;ENST00000493964.5;ENST00000493316.5	85452;85452;85452	0;0;0
chr1	1943910	1944388	479	*	HO8910_peak_110	152	.	Exon (ENST00000642590.1/85452, exon 7 of 25)	1	1921951	1959974	38024	2	85452	ENST00000642590.1	15586	ENSG00000142609	CFAP74	cilia and flagella associated protein 74	ENST00000642590.1;ENST00000493964.5;ENST00000493316.5	85452;85452;85452	0;0;0
chr1	1947456	1947681	226	*	HO8910_peak_111	85	.	Intron (ENST00000642590.1/85452, intron 4 of 24)	1	1921951	1959974	38024	2	85452	ENST00000642590.1	12293	ENSG00000142609	CFAP74	cilia and flagella associated protein 74	ENST00000642590.1;ENST00000493964.5;ENST00000493316.5	85452;85452;85452	0;0;0
chr1	1959669	1960416	748	*	HO8910_peak_112	333	.	Promoter (<=1kb)	1	1921951	1959974	38024	2	85452	ENST00000642590.1	0	ENSG00000142609	CFAP74	cilia and flagella associated protein 74	ENST00000642590.1;ENST00000493964.5;ENST00000493316.5;ENST00000270720.11;ENST00000468610.5;ENST00000461752.3	85452;85452;85452;85452;85452;85452	0;0;0;0;0;0
chr1	1968726	1969223	498	*	HO8910_peak_113	420	.	Exon (ENST00000493964.5/85452, exon 11 of 38)	1	1955711	1960108	4398	2	85452	ENST00000461752.3	-8618	ENSG00000142609	CFAP74	cilia and flagella associated protein 74	ENST00000493964.5;ENST00000270720.11;ENST00000468610.5	85452;85452;85452	0;0;0
chr1	1969460	1970039	580	*	HO8910_peak_114	420	.	Intron (ENST00000493964.5/85452, intron 10 of 37)	1	1955711	1960108	4398	2	85452	ENST00000461752.3	-9352	ENSG00000142609	CFAP74	cilia and flagella associated protein 74	ENST00000493964.5;ENST00000270720.11;ENST00000468610.5	85452;85452;85452	0;0;0
chr1	1970307	1970522	216	*	HO8910_peak_115	54	.	Intron (ENST00000493964.5/85452, intron 10 of 37)	1	1955711	1960108	4398	2	85452	ENST00000461752.3	-10199	ENSG00000142609	CFAP74	cilia and flagella associated protein 74	ENST00000493964.5;ENST00000270720.11;ENST00000468610.5	85452;85452;85452	0;0;0
chr1	1985330	1985654	325	*	HO8910_peak_116	85	.	Exon (ENST00000493964.5/85452, exon 6 of 38)	1	1987962	1990929	2968	2	85452	ENST00000378590.4	5275	ENSG00000142609	CFAP74	cilia and flagella associated protein 74	ENST00000493964.5;ENST00000270720.11;ENST00000468610.5;ENST00000378592.1;ENST00000378590.4	85452;85452;85452;85452;85452	0;0;0;0;0
chr1	1988914	1989527	614	*	HO8910_peak_117	131	.	Promoter (1-2kb)	1	1987962	1990929	2968	2	85452	ENST00000378590.4	1402	ENSG00000142609	CFAP74	cilia and flagella associated protein 74	ENST00000493964.5;ENST00000270720.11;ENST00000468610.5;ENST00000378592.1;ENST00000378590.4	85452;85452;85452;85452;85452	0;0;0;0;0
chr1	2023072	2023391	320	*	HO8910_peak_118	89	.	Promoter (<=1kb)	1	2022315	2030086	7772	1	2563	ENST00000640423.1	757	ENSG00000187730	GABRD	gamma-aminobutyric acid type A receptor delta subunit	ENST00000638411.1;ENST00000378585.7;ENST00000639045.1;ENST00000640067.1;ENST00000638604.1;ENST00000638771.1;ENST00000639935.1;ENST00000640949.1;ENST00000640030.1;ENST00000640423.1;ENST00000639777.1;ENST00000640981.1;ENST00000638763.1;ENST00000639070.1;ENST00000640892.1;ENST00000640317.1;ENST00000638804.1	2563;2563;2563;2563;2563;2563;2563;2563;2563;2563;2563;2563;2563;2563;2563;2563;2563	0;0;0;0;0;0;0;0;0;0;-879;-1955;-2135;-3137;-3504;-3862;-4238
chr1	2044957	2045270	314	*	HO8910_peak_119	92	.	Distal Intergenic	1	2049203	2049651	449	2	105378591	ENST00000445600.1	4381	ENSG00000226969	LOC105378591	uncharacterized LOC105378591	ENST00000445600.1;ENST00000449154.1	105378591;105378591	4381;0
chr1	2049659	2050644	986	*	HO8910_peak_120	376	.	Promoter (<=1kb)	1	2049304	2050070	767	2	105378591	ENST00000449154.1	0	ENSG00000226969	LOC105378591	uncharacterized LOC105378591	ENST00000445600.1;ENST00000449154.1;ENST00000378567.8;ENST00000468310.5;ENST00000484419.1;ENST00000503297.1;ENST00000479566.5	105378591;105378591;5590;5590;5590;5590;5590	-8;0;0;0;0;-164;-4797
chr1	2104825	2105098	274	*	HO8910_peak_121	41	.	Promoter (<=1kb)	1	2104739	2156087	51349	1	5590	ENST00000486681.5	86	ENSG00000067606	PRKCZ	protein kinase C zeta	ENST00000378567.8;ENST00000468310.5;ENST00000466651.5;ENST00000400921.6;ENST00000495347.5;ENST00000461106.6;ENST00000461465.5;ENST00000470596.5;ENST00000496325.5;ENST00000481140.5;ENST00000482686.5;ENST00000486681.5	5590;5590;5590;5590;5590;5590;5590;5590;5590;5590;5590;5590	0;0;0;0;0;0;0;0;0;0;0;0
chr1	2108688	2108987	300	*	HO8910_peak_122	74	.	Promoter (2-3kb)	1	2111654	2150978	39325	1	5590	ENST00000470986.5	-2667	ENSG00000067606	PRKCZ	protein kinase C zeta	ENST00000378567.8;ENST00000468310.5;ENST00000466651.5;ENST00000400921.6;ENST00000495347.5;ENST00000461106.6;ENST00000461465.5;ENST00000470596.5;ENST00000496325.5;ENST00000481140.5;ENST00000482686.5;ENST00000486681.5;ENST00000470986.5	5590;5590;5590;5590;5590;5590;5590;5590;5590;5590;5590;5590;5590	0;0;0;0;0;0;0;0;0;0;0;0;0
chr1	2132423	2133885	1463	*	HO8910_peak_123	873	.	Promoter (<=1kb)	1	2133638	2148924	15287	1	5590	ENST00000471018.6	0	ENSG00000067606	PRKCZ	protein kinase C zeta	ENST00000378567.8;ENST00000468310.5;ENST00000466651.5;ENST00000400921.6;ENST00000495347.5;ENST00000461106.6;ENST00000461465.5;ENST00000470596.5;ENST00000496325.5;ENST00000481140.5;ENST00000482686.5;ENST00000486681.5;ENST00000470986.5;ENST00000470511.5;ENST00000471018.6;ENST00000466352.5;ENST00000497183.5;ENST00000419838.6	5590;5590;5590;5590;5590;5590;5590;5590;5590;5590;5590;5590;5590;5590;5590;5590;5590;5590	0;0;0;0;0;0;0;0;0;0;0;0;0;0;0;0;0;0
chr1	2140048	2140475	428	*	HO8910_peak_124	360	.	Intron (ENST00000378567.8/5590, intron 5 of 17)	1	2144451	2185395	40945	1	5590	ENST00000479263.5	-3976	ENSG00000067606	PRKCZ	protein kinase C zeta	ENST00000378567.8;ENST00000468310.5;ENST00000466651.5;ENST00000400921.6;ENST00000495347.5;ENST00000461106.6;ENST00000461465.5;ENST00000470596.5;ENST00000496325.5;ENST00000481140.5;ENST00000482686.5;ENST00000486681.5;ENST00000470986.5;ENST00000470511.5;ENST00000471018.6;ENST00000466352.5;ENST00000497183.5;ENST00000419838.6;ENST00000479263.5;ENST00000503672.1;ENST00000478770.6	5590;5590;5590;5590;5590;5590;5590;5590;5590;5590;5590;5590;5590;5590;5590;5590;5590;5590;5590;5590;5590	0;0;0;0;0;0;0;0;0;0;0;0;0;0;0;0;0;0;0;-4882;0
chr1	2160641	2161147	507	*	HO8910_peak_125	55	.	Intron (ENST00000378567.8/5590, intron 10 of 17)	1	2168848	2185393	16546	1	5590	ENST00000505322.5	-7701	ENSG00000067606	PRKCZ	protein kinase C zeta	ENST00000378567.8;ENST00000400921.6;ENST00000461106.6;ENST00000486681.5;ENST00000479263.5;ENST00000503672.1;ENST00000478770.6	5590;5590;5590;5590;5590;5590;5590	0;0;0;0;0;15284;0
chr1	2174234	2174726	493	*	HO8910_peak_126	106	.	Intron (ENST00000378567.8/5590, intron 14 of 17)	1	2168975	2173951	4977	1	5590	ENST00000472017.1	5259	ENSG00000067606	PRKCZ	protein kinase C zeta	ENST00000378567.8;ENST00000400921.6;ENST00000461106.6;ENST00000479263.5;ENST00000478770.6;ENST00000505322.5;ENST00000472017.1	5590;5590;5590;5590;5590;5590;5590	0;0;0;0;0;0;5259
chr1	2180239	2180981	743	*	HO8910_peak_127	234	.	Promoter (2-3kb)	1	2181794	2183875	2082	2	100506504	ENST00000333854.2	2894	ENSG00000182873	PRKCZ-AS1	PRKCZ antisense RNA 1	ENST00000333854.2;ENST00000444529.1;ENST00000400919.7;ENST00000469733.5;ENST00000428120.5;ENST00000414253.5;ENST00000400918.7;ENST00000378567.8;ENST00000400921.6;ENST00000461106.6;ENST00000479263.5;ENST00000478770.6;ENST00000505322.5	100506504;100506504;199990;199990;199990;199990;199990;5590;5590;5590;5590;5590;5590	2894;3408;0;0;0;0;0;0;0;0;0;0;0
chr1	2189375	2190057	683	*	HO8910_peak_128	527	.	3' UTR	1	2189544	2194108	4565	2	199990	ENST00000497675.2	4051	ENSG00000162585	FAAP20	FA core complex associated protein 20	ENST00000444529.1;ENST00000400919.7;ENST00000469733.5;ENST00000428120.5;ENST00000414253.5;ENST00000400918.7;ENST00000497675.2;ENST00000378543.2;ENST00000378546.9;ENST00000401813.7;ENST00000487186.5;ENST00000476803.1;ENST00000440825.6;ENST00000420515.1;ENST00000378567.8;ENST00000400921.6;ENST00000461106.6;ENST00000479263.5;ENST00000478770.6;ENST00000505322.5	100506504;199990;199990;199990;199990;199990;199990;199990;199990;199990;199990;199990;199990;199990;5590;5590;5590;5590;5590;5590	-4986;0;0;0;0;0;0;0;0;0;0;0;0;0;0;0;0;0;0;0
chr1	2194682	2195607	926	*	HO8910_peak_129	364	.	Promoter (<=1kb)	1	2184461	2194775	10315	2	199990	ENST00000400919.7	0	ENSG00000162585	FAAP20	FA core complex associated protein 20	ENST00000400919.7;ENST00000469733.5;ENST00000428120.5;ENST00000414253.5;ENST00000400918.7;ENST00000497675.2;ENST00000378543.2;ENST00000378546.9;ENST00000401813.7;ENST00000487186.5;ENST00000476803.1;ENST00000440825.6;ENST00000420515.1;ENST00000514625.1	199990;199990;199990;199990;199990;199990;199990;199990;199990;199990;199990;199990;199990;199990	0;0;0;0;0;0;0;0;0;0;0;0;0;0
chr1	2199264	2199712	449	*	HO8910_peak_130	70	.	Promoter (<=1kb)	1	2189548	2199907	10360	2	199990	ENST00000401813.7	195	ENSG00000162585	FAAP20	FA core complex associated protein 20	ENST00000400919.7;ENST00000469733.5;ENST00000428120.5;ENST00000414253.5;ENST00000400918.7;ENST00000378543.2;ENST00000378546.9;ENST00000401813.7;ENST00000487186.5;ENST00000440825.6;ENST00000420515.1;ENST00000514625.1	199990;199990;199990;199990;199990;199990;199990;199990;199990;199990;199990;199990	0;0;0;0;0;0;0;0;0;0;0;0
chr1	2208283	2208806	524	*	HO8910_peak_131	260	.	Promoter (<=1kb)	1	2184464	2207733	23270	2	199990	ENST00000469733.5	-550	ENSG00000162585	FAAP20	FA core complex associated protein 20	ENST00000469733.5;ENST00000487186.5;ENST00000514625.1;ENST00000420964.1	199990;199990;199990;199990	0;0;0;0
chr1	2212549	2213183	635	*	HO8910_peak_132	215	.	Promoter (<=1kb)	1	2189548	2212720	23173	2	199990	ENST00000487186.5	0	ENSG00000162585	FAAP20	FA core complex associated protein 20	ENST00000469733.5;ENST00000487186.5;ENST00000420964.1	199990;199990;199990	0;0;0
chr1	2227492	2227977	486	*	HO8910_peak_133	298	.	Promoter (<=1kb)	1	2228319	2310213	81895	1	6497	ENST00000378536.5	-342	ENSG00000157933	SKI	SKI proto-oncogene	ENST00000378536.5;ENST00000508416.1	6497;6497	0;0
chr1	2231109	2231915	807	*	HO8910_peak_134	64	.	Promoter (<=1kb)	1	2232479	2303038	70560	1	6497	ENST00000508416.1	-564	ENSG00000157933	SKI	SKI proto-oncogene	ENST00000378536.5;ENST00000508416.1	6497;6497	0;0
chr1	2246042	2246519	478	*	HO8910_peak_135	139	.	Promoter (1-2kb)	1	2247996	2303376	55381	1	6497	ENST00000478223.2	-1477	ENSG00000157933	SKI	SKI proto-oncogene	ENST00000378536.5;ENST00000508416.1;ENST00000478223.2	6497;6497;6497	0;0;0
chr1	2255580	2256569	990	*	HO8910_peak_136	277	.	Intron (ENST00000378536.5/6497, intron 1 of 6)	1	2247996	2303376	55381	1	6497	ENST00000478223.2	7584	ENSG00000157933	SKI	SKI proto-oncogene	ENST00000378536.5;ENST00000508416.1;ENST00000478223.2	6497;6497;6497	0;0;0
chr1	2290098	2291034	937	*	HO8910_peak_137	360	.	Intron (ENST00000378536.5/6497, intron 1 of 6)	1	2303646	2304368	723	1	6497	ENST00000507179.1	-12612	ENSG00000157933	SKI	SKI proto-oncogene	ENST00000378536.5;ENST00000508416.1;ENST00000478223.2	6497;6497;6497	0;0;0
chr1	2300214	2300463	250	*	HO8910_peak_138	49	.	Intron (ENST00000378536.5/6497, intron 1 of 6)	1	2303646	2304368	723	1	6497	ENST00000507179.1	-3183	ENSG00000157933	SKI	SKI proto-oncogene	ENST00000378536.5;ENST00000508416.1;ENST00000478223.2;ENST00000507179.1	6497;6497;6497;6497	0;0;0;-3183
chr1	2311375	2311943	569	*	HO8910_peak_139	105	.	Distal Intergenic	1	2303646	2304368	723	1	6497	ENST00000507179.1	7729	ENSG00000157933	SKI	SKI proto-oncogene	ENST00000378536.5	6497	0
chr1	2316590	2316801	212	*	HO8910_peak_140	63	.	Exon (ENST00000659232.1/ENST00000659232.1, exon 2 of 4)	1	2303646	2304368	723	1	6497	ENST00000507179.1	12944	ENSG00000157933	SKI	SKI proto-oncogene	ENST00000378531.8	79906	0
chr1	2334925	2335158	234	*	HO8910_peak_141	70	.	Intron (ENST00000378531.8/79906, intron 12 of 13)	1	2351644	2351857	214	2	100129534	ENST00000417061.2	16699	ENSG00000269896	LOC100129534	small nuclear ribonucleoprotein polypeptide N pseudogene	ENST00000378531.8;ENST00000606372.5	79906;79906	0;0
chr1	2344078	2344525	448	*	HO8910_peak_142	74	.	Intron (ENST00000378531.8/79906, intron 10 of 13)	1	2351644	2351857	214	2	100129534	ENST00000417061.2	7332	ENSG00000269896	LOC100129534	small nuclear ribonucleoprotein polypeptide N pseudogene	ENST00000378531.8;ENST00000606372.5	79906;79906	0;0
chr1	2372902	2373265	364	*	HO8910_peak_143	93	.	Promoter (2-3kb)	1	2358638	2375878	17241	2	79906	ENST00000607342.5	2613	ENSG00000116151	MORN1	MORN repeat containing 1	ENST00000378531.8;ENST00000606372.5;ENST00000378529.7;ENST00000607342.5;ENST00000469374.5;ENST00000419785.1;ENST00000449373.2;ENST00000378525.2	79906;79906;79906;79906;79906;79906;79906;79906	0;0;0;0;0;0;0;0
chr1	2381694	2382194	501	*	HO8910_peak_144	121	.	Promoter (2-3kb)	1	2371676	2385121	13446	2	79906	ENST00000419785.1	2927	ENSG00000116151	MORN1	MORN repeat containing 1	ENST00000378531.8;ENST00000606372.5;ENST00000378529.7;ENST00000469374.5;ENST00000419785.1;ENST00000449373.2;ENST00000378525.2;ENST00000475812.1	79906;79906;79906;79906;79906;79906;79906;79906	0;0;0;0;0;0;0;6122
chr1	2382700	2382971	272	*	HO8910_peak_145	71	.	Promoter (2-3kb)	1	2371676	2385121	13446	2	79906	ENST00000419785.1	2150	ENSG00000116151	MORN1	MORN repeat containing 1	ENST00000378531.8;ENST00000606372.5;ENST00000378529.7;ENST00000469374.5;ENST00000419785.1;ENST00000449373.2;ENST00000378525.2;ENST00000475812.1	79906;79906;79906;79906;79906;79906;79906;79906	0;0;0;0;0;0;0;5345
chr1	2391055	2392056	1002	*	HO8910_peak_146	411	.	Promoter (<=1kb)	1	2391775	2405442	13668	1	11079	ENST00000378513.7	0	ENSG00000157916	RER1	retention in endoplasmic reticulum sorting receptor 1	ENST00000378513.7;ENST00000378518.5;ENST00000605895.6;ENST00000306256.13;ENST00000493207.1;ENST00000378512.5;ENST00000443438.5;ENST00000488353.2;ENST00000378531.8;ENST00000606372.5;ENST00000378529.7;ENST00000469374.5;ENST00000449373.2;ENST00000378525.2;ENST00000475812.1;ENST00000494279.2	11079;11079;11079;11079;11079;11079;11079;11079;79906;79906;79906;79906;79906;79906;79906;79906	0;0;0;0;0;0;-1118;-1949;0;0;0;0;0;0;-2739;-1059
chr1	2411988	2413375	1388	*	HO8910_peak_147	330	.	Promoter (<=1kb)	1	2403964	2412530	8567	2	5192	ENST00000288774.7	0	ENSG00000157911	PEX10	peroxisomal biogenesis factor 10	ENST00000288774.7;ENST00000650293.1;ENST00000447513.6;ENST00000507596.5;ENST00000510434.1;ENST00000508384.5;ENST00000515760.1;ENST00000502666.1;ENST00000514502.1	5192;5192;5192;5192;5192;5192;5192;5192;5192	0;0;0;0;0;0;-1984;-1152;0
chr1	2428388	2428898	511	*	HO8910_peak_148	228	.	Promoter (2-3kb)	1	2425980	2479804	53825	1	9651	ENST00000609981.5	2408	ENSG00000149527	PLCH2	phospholipase C eta 2	ENST00000609981.5	9651	0
chr1	2431333	2431716	384	*	HO8910_peak_149	91	.	Intron (ENST00000609981.5/9651, intron 2 of 3)	1	2425980	2479804	53825	1	9651	ENST00000609981.5	5353	ENSG00000149527	PLCH2	phospholipase C eta 2	ENST00000609981.5	9651	0
chr1	2449618	2450095	478	*	HO8910_peak_150	61	.	Intron (ENST00000609981.5/9651, intron 2 of 3)	1	2467459	2505526	38068	1	9651	ENST00000449969.5	-17364	ENSG00000149527	PLCH2	phospholipase C eta 2	ENST00000609981.5	9651	0
chr1	2451663	2452225	563	*	HO8910_peak_151	320	.	Intron (ENST00000609981.5/9651, intron 2 of 3)	1	2467459	2505526	38068	1	9651	ENST00000449969.5	-15234	ENSG00000149527	PLCH2	phospholipase C eta 2	ENST00000609981.5	9651	0
chr1	2467215	2467644	430	*	HO8910_peak_152	72	.	Promoter (<=1kb)	1	2467459	2505526	38068	1	9651	ENST00000449969.5	0	ENSG00000149527	PLCH2	phospholipase C eta 2	ENST00000609981.5;ENST00000449969.5	9651;9651	0;0
chr1	2481743	2482474	732	*	HO8910_peak_153	96	.	Promoter (1-2kb)	1	2479888	2505276	25389	1	9651	ENST00000278878.6	1855	ENSG00000149527	PLCH2	phospholipase C eta 2	ENST00000609981.5;ENST00000449969.5;ENST00000378486.8;ENST00000419816.6;ENST00000343889.8;ENST00000278878.6	9651;9651;9651;9651;9651;9651	0;0;0;0;0;0
chr1	2494106	2494666	561	*	HO8910_peak_154	458	.	Exon (ENST00000442305.1/ENST00000442305.1, exon 1 of 2)	1	2497782	2505528	7747	1	9651	ENST00000473964.5	-3116	ENSG00000149527	PLCH2	phospholipase C eta 2	ENST00000449969.5;ENST00000378486.8;ENST00000419816.6;ENST00000343889.8;ENST00000278878.6;ENST00000473964.5;ENST00000462379.1	9651;9651;9651;9651;9651;9651;9651	0;0;0;0;0;0;0
chr1	2499907	2500173	267	*	HO8910_peak_155	57	.	Promoter (1-2kb)	1	2498647	2505528	6882	1	9651	ENST00000462379.1	1260	ENSG00000149527	PLCH2	phospholipase C eta 2	ENST00000449969.5;ENST00000378486.8;ENST00000419816.6;ENST00000343889.8;ENST00000278878.6;ENST00000473964.5;ENST00000462379.1	9651;9651;9651;9651;9651;9651;9651	0;0;0;0;0;0;0
chr1	2525982	2527273	1292	*	HO8910_peak_156	264	.	Promoter (<=1kb)	1	2508537	2526596	18060	2	55229	ENST00000378466.9	0	ENSG00000157881	PANK4	pantothenate kinase 4 (inactive)	ENST00000378453.4;ENST00000378466.9;ENST00000435556.8;ENST00000651094.1;ENST00000486396.1;ENST00000502770.2;ENST00000491212.1;ENST00000514922.1	388585;55229;55229;55229;55229;55229;55229;55229	2990;0;0;0;0;0;0;0
chr1	2533504	2533797	294	*	HO8910_peak_157	90	.	Intron (ENST00000644246.1/ENST00000644246.1, intron 1 of 1)	1	2528745	2530263	1519	2	388585	ENST00000378453.4	-3241	ENSG00000197921	HES5	hes family bHLH transcription factor 5	ENST00000378453.4	388585	-3241
chr1	2534734	2535335	602	*	HO8910_peak_158	437	.	Intron (ENST00000644246.1/ENST00000644246.1, intron 1 of 1)	1	2528745	2530263	1519	2	388585	ENST00000378453.4	-4471	ENSG00000197921	HES5	hes family bHLH transcription factor 5	ENST00000378453.4	388585	-4471
chr1	2537355	2537838	484	*	HO8910_peak_159	183	.	Intron (ENST00000644246.1/ENST00000644246.1, intron 1 of 1)	1	2528745	2530263	1519	2	388585	ENST00000378453.4	-7092	ENSG00000197921	HES5	hes family bHLH transcription factor 5	NA	NA	NA
chr1	2545999	2547342	1344	*	HO8910_peak_160	146	.	Exon (ENST00000644246.1/ENST00000644246.1, exon 2 of 2)	1	2550074	2551598	1525	2	115110	ENST00000448624.2	4256	NA	TNFRSF14-AS1	TNFRSF14 antisense RNA 1	ENST00000449660.5;ENST00000443892.2;ENST00000416860.2;ENST00000448624.2;ENST00000432521.2	115110;115110;115110;115110;115110	4764;6903;0;4256;6808
chr1	2548204	2548483	280	*	HO8910_peak_161	112	.	Downstream (1-2kb)	1	2550074	2551598	1525	2	115110	ENST00000448624.2	3115	NA	TNFRSF14-AS1	TNFRSF14 antisense RNA 1	ENST00000449660.5;ENST00000443892.2;ENST00000416860.2;ENST00000448624.2;ENST00000432521.2	115110;115110;115110;115110;115110	3623;5762;0;3115;5667
chr1	2548766	2549057	292	*	HO8910_peak_162	79	.	Promoter (2-3kb)	1	2550074	2551598	1525	2	115110	ENST00000448624.2	2541	NA	TNFRSF14-AS1	TNFRSF14 antisense RNA 1	ENST00000449660.5;ENST00000443892.2;ENST00000416860.2;ENST00000448624.2;ENST00000432521.2	115110;115110;115110;115110;115110	3049;5188;0;2541;5093
chr1	2555708	2556850	1143	*	HO8910_peak_163	122	.	Promoter (<=1kb)	1	2555791	2561815	6025	1	8764	ENST00000434817.5	0	ENSG00000157873	TNFRSF14	TNF receptor superfamily member 14	ENST00000449660.5;ENST00000443892.2;ENST00000416860.2;ENST00000448624.2;ENST00000432521.2;ENST00000452793.1;ENST00000426449.5;ENST00000434817.5;ENST00000435221.6;ENST00000451778.5;ENST00000409119.5;ENST00000355716.4;ENST00000475523.5;ENST00000442392.6;ENST00000482074.6;ENST00000496064.5;ENST00000463471.6;ENST00000466750.5;ENST00000471768.1;ENST00000463835.5;ENST00000482602.5;ENST00000480305.1	115110;115110;115110;115110;115110;115110;8764;8764;8764;8764;8764;8764;8764;8764;8764;8764;8764;8764;8764;8764;8764;8764	-3602;-1463;0;-4110;-1558;0;0;0;0;0;0;0;0;0;0;0;0;-963;-2730;-3704;-3832;-4951
chr1	2578163	2578692	530	*	HO8910_peak_164	186	.	Promoter (2-3kb)	1	2581560	2584533	2974	1	100996583	ENST00000424215.1	-2868	ENSG00000228037	LOC100996583	uncharacterized LOC100996583	ENST00000424215.1	100996583	-2868
chr1	2585659	2585886	228	*	HO8910_peak_165	52	.	Promoter (<=1kb)	1	2586491	2589632	3142	1	127281	ENST00000493183.5	-605	ENSG00000157870	PRXL2B	peroxiredoxin like 2B	ENST00000424215.1;ENST00000493183.5;ENST00000474659.5;ENST00000378425.9;ENST00000444521.6;ENST00000419916.7;ENST00000378424.9;ENST00000537325.6;ENST00000378427.6;ENST00000464043.5;ENST00000465233.6;ENST00000498083.2;ENST00000481683.5;ENST00000484099.5;ENST00000477045.1;ENST00000476686.1;ENST00000471840.5;ENST00000378412.8	100996583;127281;127281;127281;127281;127281;127281;127281;127281;127281;127281;127281;127281;127281;127281;127281;79258;79258	4099;0;0;0;0;0;0;0;0;0;0;0;0;0;0;-2708;6792;0
chr1	2586209	2587311	1103	*	HO8910_peak_166	347	.	Promoter (<=1kb)	1	2586491	2589632	3142	1	127281	ENST00000493183.5	0	ENSG00000157870	PRXL2B	peroxiredoxin like 2B	ENST00000424215.1;ENST00000493183.5;ENST00000474659.5;ENST00000378425.9;ENST00000444521.6;ENST00000419916.7;ENST00000378424.9;ENST00000537325.6;ENST00000378427.6;ENST00000464043.5;ENST00000465233.6;ENST00000498083.2;ENST00000481683.5;ENST00000484099.5;ENST00000477045.1;ENST00000476686.1;ENST00000471840.5;ENST00000378412.8;ENST00000502556.5;ENST00000504800.5;ENST00000491941.5;ENST00000464195.1	100996583;127281;127281;127281;127281;127281;127281;127281;127281;127281;127281;127281;127281;127281;127281;127281;79258;79258;79258;79258;79258;79258	4649;0;0;0;0;0;0;0;0;0;0;0;0;0;0;-1283;5367;0;0;0;5557;5568
chr1	2597753	2598191	439	*	HO8910_peak_167	46	.	Intron (ENST00000378412.8/79258, intron 13 of 23)	1	2592655	2594073	1419	2	79258	ENST00000469962.1	-3680	ENSG00000142606	MMEL1	membrane metalloendopeptidase like 1	ENST00000378412.8;ENST00000502556.5;ENST00000504800.5;ENST00000491941.5;ENST00000464195.1;ENST00000469962.1	79258;79258;79258;79258;79258;79258	0;0;0;-4885;-4874;-3680
chr1	2611103	2611672	570	*	HO8910_peak_168	159	.	Promoter (<=1kb)	1	2606281	2611401	5121	2	79258	ENST00000509374.1	0	ENSG00000142606	MMEL1	membrane metalloendopeptidase like 1	ENST00000378412.8;ENST00000502556.5;ENST00000504800.5;ENST00000509374.1	79258;79258;79258;79258	0;0;0;0
chr1	2642394	2643544	1151	*	HO8910_peak_169	258	.	Intron (ENST00000401095.8/100287898, intron 8 of 8)	1	2590639	2633016	42378	2	79258	ENST00000378412.8	-9378	ENSG00000142606	MMEL1	membrane metalloendopeptidase like 1	ENST00000401095.8;ENST00000637179.1	100287898;100287898	0;0
chr1	2654772	2655046	275	*	HO8910_peak_170	39	.	Intron (ENST00000401095.8/100287898, intron 6 of 8)	1	2590639	2633016	42378	2	79258	ENST00000378412.8	-21756	ENSG00000142606	MMEL1	membrane metalloendopeptidase like 1	ENST00000401095.8;ENST00000637179.1	100287898;100287898	0;0
chr1	2655783	2656008	226	*	HO8910_peak_171	78	.	Intron (ENST00000401095.8/100287898, intron 6 of 8)	1	2590639	2633016	42378	2	79258	ENST00000378412.8	-22767	ENSG00000142606	MMEL1	membrane metalloendopeptidase like 1	ENST00000401095.8;ENST00000637179.1	100287898;100287898	0;0
chr1	2801536	2802037	502	*	HO8910_peak_172	193	.	Promoter (<=1kb)	1	2635976	2801717	165742	2	100287898	ENST00000401095.8	0	ENSG00000215912	TTC34	tetratricopeptide repeat domain 34	ENST00000401095.8	100287898	0
chr1	2821893	2822357	465	*	HO8910_peak_173	102	.	Distal Intergenic	1	2635976	2801717	165742	2	100287898	ENST00000401095.8	-20176	ENSG00000215912	TTC34	tetratricopeptide repeat domain 34	NA	NA	NA
chr1	2926630	2926863	234	*	HO8910_peak_174	69	.	Distal Intergenic	1	3021467	3022903	1437	1	140625	ENST00000378404.4	-94604	ENSG00000169717	ACTRT2	actin related protein T2	NA	NA	NA
chr1	2974173	2974514	342	*	HO8910_peak_175	54	.	Distal Intergenic	1	3021467	3022903	1437	1	140625	ENST00000378404.4	-46953	ENSG00000169717	ACTRT2	actin related protein T2	NA	NA	NA
chr1	3012590	3012935	346	*	HO8910_peak_176	51	.	Distal Intergenic	1	3021467	3022903	1437	1	140625	ENST00000378404.4	-8532	ENSG00000169717	ACTRT2	actin related protein T2	NA	NA	NA
chr1	3060886	3061386	501	*	HO8910_peak_177	60	.	Promoter (<=1kb)	1	3059617	3061751	2135	2	440556	ENST00000413472.5	365	ENSG00000177133	PRDM16-DT	PRDM16 divergent transcript	ENST00000321399.7;ENST00000413472.5;ENST00000453118.5;ENST00000445317.1;ENST00000667159.1;ENST00000670730.1;ENST00000321336.1	440556;440556;440556;440556;440556;440556;440556	0;0;0;0;0;0;6383
chr1	3069802	3070330	529	*	HO8910_peak_178	93	.	Promoter (<=1kb)	1	3069211	3434342	365132	1	63976	ENST00000514189.5	591	ENSG00000142611	PRDM16	PR/SET domain 16	ENST00000445317.1;ENST00000321336.1;ENST00000511072.5;ENST00000607632.1;ENST00000378391.6;ENST00000270722.10;ENST00000514189.5	440556;440556;63976;63976;63976;63976;63976	0;-2033;0;0;0;0;0
chr1	3081332	3081546	215	*	HO8910_peak_179	44	.	Intron (ENST00000511072.5/63976, intron 1 of 15)	1	3069211	3434342	365132	1	63976	ENST00000514189.5	12121	ENSG00000142611	PRDM16	PR/SET domain 16	ENST00000511072.5;ENST00000607632.1;ENST00000378391.6;ENST00000270722.10;ENST00000514189.5	63976;63976;63976;63976;63976	0;0;0;0;0
chr1	3113593	3113833	241	*	HO8910_peak_180	54	.	Intron (ENST00000511072.5/63976, intron 1 of 15)	1	3127975	3128035	61	1	100422968	ENST00000635819.1	-14142	ENSG00000283572	MIR4251	microRNA 4251	ENST00000511072.5;ENST00000607632.1;ENST00000378391.6;ENST00000270722.10;ENST00000514189.5	63976;63976;63976;63976;63976	0;0;0;0;0
chr1	3174577	3175094	518	*	HO8910_peak_181	75	.	Intron (ENST00000511072.5/63976, intron 1 of 15)	1	3127975	3128035	61	1	100422968	ENST00000635819.1	46602	ENSG00000283572	MIR4251	microRNA 4251	ENST00000511072.5;ENST00000607632.1;ENST00000378391.6;ENST00000270722.10;ENST00000514189.5	63976;63976;63976;63976;63976	0;0;0;0;0
chr1	3213796	3214036	241	*	HO8910_peak_182	68	.	Intron (ENST00000511072.5/63976, intron 2 of 15)	1	3237931	3433925	195995	1	63976	ENST00000512462.5	-23895	ENSG00000142611	PRDM16	PR/SET domain 16	ENST00000511072.5;ENST00000378391.6;ENST00000270722.10;ENST00000514189.5	63976;63976;63976;63976	0;0;0;0
chr1	3293171	3293853	683	*	HO8910_peak_183	263	.	Intron (ENST00000511072.5/63976, intron 3 of 15)	1	3244132	3386918	142787	1	63976	ENST00000463591.1	49039	ENSG00000142611	PRDM16	PR/SET domain 16	ENST00000511072.5;ENST00000378391.6;ENST00000270722.10;ENST00000514189.5;ENST00000512462.5;ENST00000463591.1	63976;63976;63976;63976;63976;63976	0;0;0;0;0;0
chr1	3312982	3313594	613	*	HO8910_peak_184	556	.	Exon (ENST00000669140.1/ENST00000669140.1, exon 2 of 2)	1	3244132	3386918	142787	1	63976	ENST00000463591.1	68850	ENSG00000142611	PRDM16	PR/SET domain 16	ENST00000511072.5;ENST00000378391.6;ENST00000270722.10;ENST00000514189.5;ENST00000512462.5;ENST00000463591.1	63976;63976;63976;63976;63976;63976	0;0;0;0;0;0
chr1	3319914	3320324	411	*	HO8910_peak_185	64	.	Intron (ENST00000511072.5/63976, intron 3 of 15)	1	3244132	3386918	142787	1	63976	ENST00000463591.1	75782	ENSG00000142611	PRDM16	PR/SET domain 16	ENST00000511072.5;ENST00000378391.6;ENST00000270722.10;ENST00000514189.5;ENST00000512462.5;ENST00000463591.1	63976;63976;63976;63976;63976;63976	0;0;0;0;0;0
chr1	3320681	3321020	340	*	HO8910_peak_186	54	.	Intron (ENST00000511072.5/63976, intron 3 of 15)	1	3396491	3434293	37803	1	63976	ENST00000509860.1	-75471	ENSG00000142611	PRDM16	PR/SET domain 16	ENST00000511072.5;ENST00000378391.6;ENST00000270722.10;ENST00000514189.5;ENST00000512462.5;ENST00000463591.1	63976;63976;63976;63976;63976;63976	0;0;0;0;0;0
chr1	3348995	3349760	766	*	HO8910_peak_187	443	.	Intron (ENST00000511072.5/63976, intron 3 of 15)	1	3396491	3434293	37803	1	63976	ENST00000509860.1	-46731	ENSG00000142611	PRDM16	PR/SET domain 16	ENST00000511072.5;ENST00000378391.6;ENST00000270722.10;ENST00000514189.5;ENST00000512462.5;ENST00000463591.1	63976;63976;63976;63976;63976;63976	0;0;0;0;0;0
chr1	3378548	3378983	436	*	HO8910_peak_188	37	.	Intron (ENST00000511072.5/63976, intron 3 of 15)	1	3396491	3434293	37803	1	63976	ENST00000509860.1	-17508	ENSG00000142611	PRDM16	PR/SET domain 16	ENST00000511072.5;ENST00000378391.6;ENST00000270722.10;ENST00000514189.5;ENST00000512462.5;ENST00000463591.1	63976;63976;63976;63976;63976;63976	0;0;0;0;0;0
chr1	3410170	3410572	403	*	HO8910_peak_189	63	.	Intron (ENST00000511072.5/63976, intron 8 of 15)	1	3396491	3434293	37803	1	63976	ENST00000509860.1	13679	ENSG00000142611	PRDM16	PR/SET domain 16	ENST00000511072.5;ENST00000378391.6;ENST00000270722.10;ENST00000514189.5;ENST00000512462.5;ENST00000509860.1	63976;63976;63976;63976;63976;63976	0;0;0;0;0;0
chr1	3419493	3419873	381	*	HO8910_peak_190	102	.	Intron (ENST00000511072.5/63976, intron 12 of 15)	1	3424919	3434095	9177	1	63976	ENST00000378389.5	-5046	ENSG00000142611	PRDM16	PR/SET domain 16	ENST00000511072.5;ENST00000378391.6;ENST00000270722.10;ENST00000514189.5;ENST00000512462.5;ENST00000509860.1	63976;63976;63976;63976;63976;63976	0;0;0;0;0;0
chr1	3431179	3431760	582	*	HO8910_peak_191	51	.	Intron (ENST00000511072.5/63976, intron 15 of 15)	1	3425216	3426072	857	1	63976	ENST00000606170.1	5963	ENSG00000142611	PRDM16	PR/SET domain 16	ENST00000511072.5;ENST00000378391.6;ENST00000270722.10;ENST00000514189.5;ENST00000512462.5;ENST00000509860.1;ENST00000378389.5	63976;63976;63976;63976;63976;63976;63976	0;0;0;0;0;0;0
chr1	3453225	3453591	367	*	HO8910_peak_192	153	.	Promoter (1-2kb)	1	3454665	3481113	26449	1	27237	ENST00000378378.9	-1074	ENSG00000130762	ARHGEF16	Rho guanine nucleotide exchange factor 16	ENST00000378378.9	27237	0
chr1	3454276	3454988	713	*	HO8910_peak_193	248	.	Promoter (<=1kb)	1	3454665	3481113	26449	1	27237	ENST00000378378.9	0	ENSG00000130762	ARHGEF16	Rho guanine nucleotide exchange factor 16	ENST00000378378.9	27237	0
chr1	3460126	3460417	292	*	HO8910_peak_194	91	.	Intron (ENST00000378378.9/27237, intron 1 of 14)	1	3454665	3481113	26449	1	27237	ENST00000378378.9	5461	ENSG00000130762	ARHGEF16	Rho guanine nucleotide exchange factor 16	ENST00000378378.9	27237	0
chr1	3460640	3461154	515	*	HO8910_peak_195	183	.	Intron (ENST00000378378.9/27237, intron 1 of 14)	1	3466005	3481113	15109	1	27237	ENST00000378373.5	-4851	ENSG00000130762	ARHGEF16	Rho guanine nucleotide exchange factor 16	ENST00000378378.9;ENST00000378373.5	27237;27237	0;0
chr1	3471252	3472061	810	*	HO8910_peak_196	198	.	Promoter (<=1kb)	1	3471607	3474457	2851	1	27237	ENST00000464620.1	0	ENSG00000130762	ARHGEF16	Rho guanine nucleotide exchange factor 16	ENST00000378378.9;ENST00000378373.5;ENST00000378371.6;ENST00000445297.5;ENST00000464620.1;ENST00000418137.1;ENST00000485984.1	27237;27237;27237;27237;27237;27237;27237	0;0;0;0;0;0;0
chr1	3473228	3473867	640	*	HO8910_peak_197	256	.	Promoter (<=1kb)	1	3472769	3481113	8345	1	27237	ENST00000485984.1	459	ENSG00000130762	ARHGEF16	Rho guanine nucleotide exchange factor 16	ENST00000378378.9;ENST00000378373.5;ENST00000378371.6;ENST00000445297.5;ENST00000464620.1;ENST00000418137.1;ENST00000485984.1	27237;27237;27237;27237;27237;27237;27237	0;0;0;0;0;0;0
chr1	3481932	3482760	829	*	HO8910_peak_198	483	.	Distal Intergenic	1	3472769	3481113	8345	1	27237	ENST00000485984.1	9163	ENSG00000130762	ARHGEF16	Rho guanine nucleotide exchange factor 16	ENST00000378378.9;ENST00000378373.5;ENST00000378371.6;ENST00000485984.1	27237;27237;27237;27237	0;0;0;0
chr1	3483819	3484130	312	*	HO8910_peak_199	39	.	Distal Intergenic	1	3490312	3493486	3175	2	1953	ENST00000494257.1	9356	ENSG00000162591	MEGF6	multiple EGF like domains 6	ENST00000356575.9;ENST00000378378.9;ENST00000378373.5;ENST00000378371.6;ENST00000485984.1	1953;27237;27237;27237;27237	0;0;0;0;0
chr1	3491181	3491945	765	*	HO8910_peak_200	127	.	Promoter (1-2kb)	1	3490312	3493486	3175	2	1953	ENST00000494257.1	1541	ENSG00000162591	MEGF6	multiple EGF like domains 6	ENST00000356575.9;ENST00000294599.8;ENST00000494257.1;ENST00000485002.6;ENST00000491842.1;ENST00000475790.5;ENST00000461795.1	1953;1953;1953;1953;1953;1953;1953	0;0;0;0;0;0;2299
chr1	3495875	3496484	610	*	HO8910_peak_201	136	.	Promoter (<=1kb)	1	3492639	3496014	3376	2	1953	ENST00000475790.5	0	ENSG00000162591	MEGF6	multiple EGF like domains 6	ENST00000356575.9;ENST00000294599.8;ENST00000494257.1;ENST00000485002.6;ENST00000491842.1;ENST00000475790.5;ENST00000461795.1	1953;1953;1953;1953;1953;1953;1953	0;0;0;0;0;0;-1631
chr1	3504177	3504640	464	*	HO8910_peak_202	444	.	Intron (ENST00000356575.9/1953, intron 17 of 36)	1	3490925	3496717	5793	2	1953	ENST00000491842.1	-7460	ENSG00000162591	MEGF6	multiple EGF like domains 6	ENST00000356575.9;ENST00000294599.8;ENST00000485002.6	1953;1953;1953	0;0;0
chr1	3516119	3516633	515	*	HO8910_peak_203	76	.	Intron (ENST00000356575.9/1953, intron 5 of 36)	1	3489920	3531448	41529	2	1953	ENST00000294599.8	14815	ENSG00000162591	MEGF6	multiple EGF like domains 6	ENST00000356575.9;ENST00000294599.8;ENST00000485002.6	1953;1953;1953	0;0;0
chr1	3530441	3531813	1373	*	HO8910_peak_204	201	.	Promoter (<=1kb)	1	3489920	3531448	41529	2	1953	ENST00000294599.8	0	ENSG00000162591	MEGF6	multiple EGF like domains 6	ENST00000356575.9;ENST00000294599.8;ENST00000485002.6	1953;1953;1953	0;0;0
chr1	3542901	3543861	961	*	HO8910_peak_205	456	.	Intron (ENST00000356575.9/1953, intron 4 of 36)	1	3489920	3531448	41529	2	1953	ENST00000294599.8	-11453	ENSG00000162591	MEGF6	multiple EGF like domains 6	ENST00000356575.9;ENST00000485002.6	1953;1953	0;0
chr1	3547364	3547733	370	*	HO8910_peak_206	158	.	Intron (ENST00000356575.9/1953, intron 4 of 36)	1	3560695	3560790	96	2	693135	ENST00000385042.1	13057	ENSG00000207776	MIR551A	microRNA 551a	ENST00000356575.9;ENST00000485002.6	1953;1953	0;0
chr1	3548252	3548644	393	*	HO8910_peak_207	159	.	Intron (ENST00000356575.9/1953, intron 4 of 36)	1	3560695	3560790	96	2	693135	ENST00000385042.1	12146	ENSG00000207776	MIR551A	microRNA 551a	ENST00000356575.9;ENST00000485002.6	1953;1953	0;0
chr1	3553495	3553827	333	*	HO8910_peak_208	281	.	Intron (ENST00000356575.9/1953, intron 4 of 36)	1	3560695	3560790	96	2	693135	ENST00000385042.1	6963	ENSG00000207776	MIR551A	microRNA 551a	ENST00000356575.9;ENST00000485002.6	1953;1953	0;0
chr1	3554626	3554855	230	*	HO8910_peak_209	52	.	Intron (ENST00000356575.9/1953, intron 4 of 36)	1	3560695	3560790	96	2	693135	ENST00000385042.1	5935	ENSG00000207776	MIR551A	microRNA 551a	ENST00000356575.9;ENST00000485002.6	1953;1953	0;0
chr1	3555253	3555676	424	*	HO8910_peak_210	128	.	Intron (ENST00000356575.9/1953, intron 4 of 36)	1	3560695	3560790	96	2	693135	ENST00000385042.1	5114	ENSG00000207776	MIR551A	microRNA 551a	ENST00000356575.9;ENST00000485002.6	1953;1953	0;0
chr1	3565362	3565765	404	*	HO8910_peak_211	36	.	Intron (ENST00000356575.9/1953, intron 4 of 36)	1	3560695	3560790	96	2	693135	ENST00000385042.1	-4572	ENSG00000207776	MIR551A	microRNA 551a	ENST00000356575.9;ENST00000485002.6;ENST00000385042.1	1953;1953;693135	0;0;-4572
chr1	3579150	3579364	215	*	HO8910_peak_212	53	.	Intron (ENST00000356575.9/1953, intron 4 of 36)	1	3560695	3560790	96	2	693135	ENST00000385042.1	-18360	ENSG00000207776	MIR551A	microRNA 551a	ENST00000356575.9;ENST00000485002.6	1953;1953	0;0
chr1	3590784	3590992	209	*	HO8910_peak_213	33	.	Intron (ENST00000356575.9/1953, intron 3 of 36)	1	3490562	3611277	120716	2	1953	ENST00000485002.6	20285	ENSG00000162591	MEGF6	multiple EGF like domains 6	ENST00000356575.9;ENST00000485002.6	1953;1953	0;0
chr1	3613338	3614276	939	*	HO8910_peak_214	280	.	Promoter (1-2kb)	1	3487951	3611508	123558	2	1953	ENST00000356575.9	-1830	ENSG00000162591	MEGF6	multiple EGF like domains 6	ENST00000356575.9;ENST00000485002.6	1953;1953	0;0
chr1	3624441	3625550	1110	*	HO8910_peak_215	413	.	Promoter (<=1kb)	1	3625015	3630127	5113	1	127262	ENST00000378344.7	0	ENSG00000158109	TPRG1L	tumor protein p63 regulated 1 like	ENST00000378344.7;ENST00000344579.5	127262;127262	0;0
chr1	3631665	3632205	541	*	HO8910_peak_216	84	.	Exon (ENST00000471223.1/49856, exon 2 of 2)	1	3634916	3635433	518	2	49856	ENST00000494884.1	3228	ENSG00000116213	WRAP73	WD repeat containing, antisense to TP73	ENST00000378344.7;ENST00000344579.5;ENST00000378322.7;ENST00000270708.12;ENST00000471223.1;ENST00000424367.5;ENST00000497940.5;ENST00000469643.1;ENST00000494884.1;ENST00000465916.5;ENST00000419924.2	127262;127262;49856;49856;49856;49856;49856;49856;49856;49856;49856	0;0;0;0;0;0;4852;3245;3228;0;0
chr1	3640579	3640809	231	*	HO8910_peak_217	96	.	Promoter (<=1kb)	1	3631886	3639625	7740	2	49856	ENST00000471223.1	-954	ENSG00000116213	WRAP73	WD repeat containing, antisense to TP73	ENST00000378322.7;ENST00000270708.12;ENST00000471223.1;ENST00000424367.5;ENST00000497940.5;ENST00000465916.5;ENST00000419924.2	49856;49856;49856;49856;49856;49856;49856	0;0;0;0;-3522;0;0
chr1	3649789	3650208	420	*	HO8910_peak_218	137	.	Promoter (<=1kb)	1	3630767	3650058	19292	2	49856	ENST00000378322.7	0	ENSG00000116213	WRAP73	WD repeat containing, antisense to TP73	ENST00000378322.7;ENST00000270708.12;ENST00000424367.5;ENST00000465916.5;ENST00000419924.2;ENST00000479331.1;ENST00000378295.9;ENST00000604074.5;ENST00000354437.8;ENST00000346387.8;ENST00000357733.7	49856;49856;49856;49856;49856;49856;7161;7161;7161;7161;7161	0;0;0;0;0;0;0;0;0;0;0
chr1	3652075	3652885	811	*	HO8910_peak_219	244	.	Promoter (<=1kb)	1	3635014	3652761	17748	2	49856	ENST00000465916.5	0	ENSG00000116213	WRAP73	WD repeat containing, antisense to TP73	ENST00000378322.7;ENST00000270708.12;ENST00000424367.5;ENST00000465916.5;ENST00000419924.2;ENST00000479331.1;ENST00000378295.9;ENST00000604074.5;ENST00000354437.8;ENST00000346387.8;ENST00000357733.7	49856;49856;49856;49856;49856;49856;7161;7161;7161;7161;7161	0;0;0;0;0;0;0;0;0;0;0
chr1	3668714	3669134	421	*	HO8910_peak_220	177	.	Exon (ENST00000443034.1/ENST00000443034.1, exon 1 of 3)	1	3682366	3733079	50714	1	7161	ENST00000603362.5	-13232	ENSG00000078900	TP73	tumor protein p73	ENST00000378295.9;ENST00000604074.5;ENST00000354437.8;ENST00000346387.8;ENST00000357733.7	7161;7161;7161;7161;7161	0;0;0;0;0
chr1	3671639	3672231	593	*	HO8910_peak_221	290	.	Intron (ENST00000378295.9/7161, intron 1 of 13)	1	3682366	3733079	50714	1	7161	ENST00000603362.5	-10135	ENSG00000078900	TP73	tumor protein p73	ENST00000378295.9;ENST00000604074.5;ENST00000354437.8;ENST00000346387.8;ENST00000357733.7	7161;7161;7161;7161;7161	0;0;0;0;0
chr1	3674602	3675065	464	*	HO8910_peak_222	203	.	Intron (ENST00000378295.9/7161, intron 1 of 13)	1	3682366	3733079	50714	1	7161	ENST00000603362.5	-7301	ENSG00000078900	TP73	tumor protein p73	ENST00000378295.9;ENST00000604074.5;ENST00000354437.8;ENST00000346387.8;ENST00000357733.7	7161;7161;7161;7161;7161	0;0;0;0;0
chr1	3680779	3681364	586	*	HO8910_peak_223	364	.	Promoter (1-2kb)	1	3682366	3733079	50714	1	7161	ENST00000603362.5	-1002	ENSG00000078900	TP73	tumor protein p73	ENST00000378295.9;ENST00000604074.5;ENST00000354437.8;ENST00000346387.8;ENST00000357733.7;ENST00000603362.5;ENST00000604479.5	7161;7161;7161;7161;7161;7161;7161	0;0;0;0;0;0;0
chr1	3688412	3688838	427	*	HO8910_peak_224	258	.	Promoter (1-2kb)	1	3690672	3733292	42621	1	7161	ENST00000378280.5	-1834	ENSG00000078900	TP73	tumor protein p73	ENST00000378295.9;ENST00000604074.5;ENST00000354437.8;ENST00000346387.8;ENST00000357733.7;ENST00000603362.5;ENST00000604479.5;ENST00000378280.5;ENST00000378285.5;ENST00000378288.8;ENST00000603364.5	7161;7161;7161;7161;7161;7161;7161;7161;7161;7161;7161	0;0;0;0;0;0;0;0;0;0;0
chr1	3690368	3690863	496	*	HO8910_peak_225	133	.	Promoter (<=1kb)	1	3690672	3733292	42621	1	7161	ENST00000378280.5	0	ENSG00000078900	TP73	tumor protein p73	ENST00000378295.9;ENST00000604074.5;ENST00000354437.8;ENST00000346387.8;ENST00000357733.7;ENST00000603362.5;ENST00000604479.5;ENST00000378280.5;ENST00000378285.5;ENST00000378288.8;ENST00000603364.5	7161;7161;7161;7161;7161;7161;7161;7161;7161;7161;7161	0;0;0;0;0;0;0;0;0;0;0
chr1	3697842	3698298	457	*	HO8910_peak_226	131	.	Promoter (<=1kb)	1	3698046	3708534	10489	1	7161	ENST00000604194.1	0	ENSG00000078900	TP73	tumor protein p73	ENST00000378295.9;ENST00000604074.5;ENST00000354437.8;ENST00000346387.8;ENST00000357733.7;ENST00000603362.5;ENST00000604479.5;ENST00000378280.5;ENST00000378285.5;ENST00000378288.8;ENST00000603364.5;ENST00000604194.1;ENST00000378290.4	7161;7161;7161;7161;7161;7161;7161;7161;7161;7161;7161;7161;7161	0;0;0;0;0;0;0;0;0;0;0;0;0
chr1	3698700	3699437	738	*	HO8910_peak_227	216	.	Promoter (<=1kb)	1	3698058	3733091	35034	1	7161	ENST00000378290.4	642	ENSG00000078900	TP73	tumor protein p73	ENST00000378295.9;ENST00000604074.5;ENST00000354437.8;ENST00000346387.8;ENST00000357733.7;ENST00000603362.5;ENST00000604479.5;ENST00000378280.5;ENST00000378285.5;ENST00000378288.8;ENST00000603364.5;ENST00000604194.1;ENST00000378290.4	7161;7161;7161;7161;7161;7161;7161;7161;7161;7161;7161;7161;7161	0;0;0;0;0;0;0;0;0;0;0;0;0
chr1	3703338	3703888	551	*	HO8910_peak_228	127	.	Intron (ENST00000378295.9/7161, intron 3 of 13)	1	3698058	3733091	35034	1	7161	ENST00000378290.4	5280	ENSG00000078900	TP73	tumor protein p73	ENST00000378295.9;ENST00000604074.5;ENST00000354437.8;ENST00000346387.8;ENST00000357733.7;ENST00000603362.5;ENST00000604479.5;ENST00000378280.5;ENST00000378285.5;ENST00000378288.8;ENST00000603364.5;ENST00000604194.1;ENST00000378290.4	7161;7161;7161;7161;7161;7161;7161;7161;7161;7161;7161;7161;7161	0;0;0;0;0;0;0;0;0;0;0;0;0
chr1	3707254	3707805	552	*	HO8910_peak_229	92	.	5' UTR	1	3698058	3733091	35034	1	7161	ENST00000378290.4	9196	ENSG00000078900	TP73	tumor protein p73	ENST00000378295.9;ENST00000604074.5;ENST00000354437.8;ENST00000346387.8;ENST00000357733.7;ENST00000603362.5;ENST00000604479.5;ENST00000378280.5;ENST00000378285.5;ENST00000378288.8;ENST00000603364.5;ENST00000604194.1;ENST00000378290.4	7161;7161;7161;7161;7161;7161;7161;7161;7161;7161;7161;7161;7161	0;0;0;0;0;0;0;0;0;0;0;0;0
chr1	3711797	3712313	517	*	HO8910_peak_230	218	.	Exon (ENST00000416554.1/ENST00000416554.1, exon 2 of 2)	1	3698058	3733091	35034	1	7161	ENST00000378290.4	13739	ENSG00000078900	TP73	tumor protein p73	ENST00000378295.9;ENST00000604074.5;ENST00000354437.8;ENST00000346387.8;ENST00000357733.7;ENST00000603362.5;ENST00000604479.5;ENST00000378280.5;ENST00000378285.5;ENST00000378288.8;ENST00000603364.5;ENST00000604194.1;ENST00000378290.4	7161;7161;7161;7161;7161;7161;7161;7161;7161;7161;7161;7161;7161	0;0;0;0;0;0;0;0;0;0;0;0;0
chr1	3717027	3717879	853	*	HO8910_peak_231	392	.	Intron (ENST00000378295.9/7161, intron 4 of 13)	1	3727478	3733367	5890	1	7161	ENST00000604566.1	-9599	ENSG00000078900	TP73	tumor protein p73	ENST00000378295.9;ENST00000604074.5;ENST00000354437.8;ENST00000346387.8;ENST00000357733.7;ENST00000603362.5;ENST00000604479.5;ENST00000378280.5;ENST00000378285.5;ENST00000378288.8;ENST00000603364.5;ENST00000378290.4	7161;7161;7161;7161;7161;7161;7161;7161;7161;7161;7161;7161	0;0;0;0;0;0;0;0;0;0;0;0
chr1	3747217	3747484	268	*	HO8910_peak_232	40	.	Promoter (<=1kb)	1	3735984	3747322	11339	2	57212	ENST00000452079.5	0	ENSG00000227372	TP73-AS1	TP73 antisense RNA 1	ENST00000636250.1;ENST00000462521.2;ENST00000294600.7;ENST00000648526.1;ENST00000418088.6;ENST00000648432.1;ENST00000648479.1;ENST00000452079.5;ENST00000650545.1;ENST00000647831.1;ENST00000648600.1;ENST00000423764.6;ENST00000647817.1;ENST00000649123.1;ENST00000648270.1;ENST00000650037.1;ENST00000650039.1;ENST00000649468.1;ENST00000648553.1;ENST00000649348.1;ENST00000636630.1;ENST00000587071.5;ENS…	148870;148870;148870;57212;57212;57212;57212;57212;57212;57212;57212;57212;57212;57212;57212;57212;57212;57212;57212;57212;57212;57212;57212;57212;57212;57212;57212;57212;57212	0;-4961;-4966;-1312;-446;-275;-503;0;-502;0;-333;0;-319;-426;-1070;-492;-340;-246;-834;-426;-194;-4359;-475;-3847;-261;-310;-4030;-330;-3956
chr1	3772145	3773276	1132	*	HO8910_peak_233	265	.	Promoter (<=1kb)	1	3772761	3775908	3148	1	388588	ENST00000642557.1	0	ENSG00000235169	SMIM1	small integral membrane protein 1 (Vel blood group)	ENST00000462521.2;ENST00000294600.7;ENST00000642557.1;ENST00000561886.2;ENST00000444870.7;ENST00000452264.1	148870;148870;388588;388588;388588;388588	19700;19695;0;0;0;0
chr1	3775959	3776360	402	*	HO8910_peak_234	115	.	3' UTR	1	3772825	3775388	2564	1	388588	ENST00000452264.1	3134	ENSG00000235169	SMIM1	small integral membrane protein 1 (Vel blood group)	ENST00000462521.2;ENST00000294600.7;ENST00000642557.1;ENST00000561886.2;ENST00000444870.7;ENST00000452264.1;ENST00000378251.3;ENST00000462356.5;ENST00000479239.1	148870;148870;388588;388588;388588;388588;57470;57470;57470	23514;23509;0;0;0;0;0;7815;7687
chr1	3795953	3796853	901	*	HO8910_peak_235	354	.	Promoter (<=1kb)	1	3778559	3796498	17940	2	57470	ENST00000378251.3	0	ENSG00000130764	LRRC47	leucine rich repeat containing 47	ENST00000378251.3	57470	0
chr1	3801535	3801896	362	*	HO8910_peak_236	62	.	Distal Intergenic	1	3778559	3796498	17940	2	57470	ENST00000378251.3	-5037	ENSG00000130764	LRRC47	leucine rich repeat containing 47	NA	NA	NA
chr1	3811238	3811745	508	*	HO8910_peak_237	125	.	Downstream (<1kb)	1	3815239	3816458	1220	2	9731	ENST00000484420.1	4713	ENSG00000116198	CEP104	centrosomal protein 104	ENST00000378230.8;ENST00000484420.1;ENST00000438539.5	9731;9731;9731	0;4713;17561
chr1	3856658	3857910	1253	*	HO8910_peak_238	639	.	Promoter (<=1kb)	1	3857267	3860490	3224	1	1677	ENST00000625756.2	0	ENSG00000169598	DFFB	DNA fragmentation factor subunit beta	ENST00000625756.2;ENST00000338895.7;ENST00000378209.7;ENST00000491998.5;ENST00000468793.5;ENST00000339350.7;ENST00000477548.5;ENST00000378206.5;ENST00000475969.5;ENST00000341385.4;ENST00000378230.8;ENST00000494653.5;ENST00000428079.5;ENST00000378223.3	1677;1677;1677;1677;1677;1677;1677;1677;1677;1677;9731;9731;9731;9731	0;0;0;0;0;0;0;0;0;0;0;0;0;0
chr1	3869687	3870310	624	*	HO8910_peak_239	166	.	Promoter (2-3kb)	1	3867663	3872545	4883	1	1677	ENST00000481945.1	2024	ENSG00000169598	DFFB	DNA fragmentation factor subunit beta	ENST00000338895.7;ENST00000378209.7;ENST00000491998.5;ENST00000468793.5;ENST00000339350.7;ENST00000477548.5;ENST00000378206.5;ENST00000475969.5;ENST00000341385.4;ENST00000481945.1	1677;1677;1677;1677;1677;1677;1677;1677;1677;1677	0;0;0;0;0;0;0;0;0;0
chr1	3899727	3901673	1947	*	HO8910_peak_240	405	.	Promoter (<=1kb)	1	3900352	3914652	14301	1	100133612	ENST00000667408.1	0	ENSG00000236423	LINC01134	long intergenic non-protein coding RNA 1134	ENST00000667408.1;ENST00000413332.5;ENST00000442673.1;ENST00000439488.1;ENST00000486765.5;ENST00000474140.1;ENST00000361605.4	100133612;100133612;100133612;100133612;339448;339448;339448	0;0;0;0;0;0;0
chr1	3910716	3911163	448	*	HO8910_peak_241	234	.	Intron (ENST00000667408.1/100133612, intron 1 of 1)	1	3900416	3915447	15032	1	100133612	ENST00000439488.1	10300	ENSG00000236423	LINC01134	long intergenic non-protein coding RNA 1134	ENST00000667408.1;ENST00000442673.1;ENST00000439488.1	100133612;100133612;100133612	0;0;0
chr1	3922291	3922561	271	*	HO8910_peak_242	50	.	Distal Intergenic	1	3940486	3949866	9381	1	728716	ENST00000456897.6	-17925	NA	LINC01346	long intergenic non-protein coding RNA 1346	NA	NA	NA
chr1	3948385	3948635	251	*	HO8910_peak_243	71	.	Promoter (<=1kb)	1	3944547	3948900	4354	2	105376672	ENST00000635247.1	265	ENSG00000226374	LINC01345	long intergenic non-protein coding RNA 1345	ENST00000635247.1;ENST00000635127.1;ENST00000425194.2;ENST00000671015.1;ENST00000456897.6;ENST00000635619.1;ENST00000412674.1	105376672;105376672;105376672;105376672;728716;728716;728716	0;0;0;0;0;7820;0
chr1	3961223	3961576	354	*	HO8910_peak_244	41	.	Distal Intergenic	1	3947144	3949024	1881	2	105376672	ENST00000671015.1	-12199	ENSG00000226374	LINC01345	long intergenic non-protein coding RNA 1345	NA	NA	NA
chr1	4005547	4005752	206	*	HO8910_peak_245	37	.	Intron (ENST00000642026.2/ENST00000642026.2, intron 2 of 2)	1	3947144	3949024	1881	2	105376672	ENST00000671015.1	-56523	ENSG00000226374	LINC01345	long intergenic non-protein coding RNA 1345	NA	NA	NA
chr1	4106554	4106805	252	*	HO8910_peak_246	75	.	Distal Intergenic	1	3947144	3949024	1881	2	105376672	ENST00000671015.1	-157530	ENSG00000226374	LINC01345	long intergenic non-protein coding RNA 1345	NA	NA	NA
chr1	4108293	4108799	507	*	HO8910_peak_247	87	.	Distal Intergenic	1	3947144	3949024	1881	2	105376672	ENST00000671015.1	-159269	ENSG00000226374	LINC01345	long intergenic non-protein coding RNA 1345	NA	NA	NA
chr1	4272299	4272521	223	*	HO8910_peak_248	47	.	Distal Intergenic	1	4412027	4424689	12663	1	284661	ENST00000635002.1	-139506	ENSG00000235054	LINC01777	long intergenic non-protein coding RNA 1777	NA	NA	NA
chr1	4585215	4585580	366	*	HO8910_peak_249	72	.	Intron (ENST00000634256.1/105376679, intron 1 of 1)	1	4571548	4583421	11874	1	105376679	ENST00000420522.1	13667	ENSG00000232596	LINC01646	long intergenic non-protein coding RNA 1646	ENST00000634256.1;ENST00000667354.1;ENST00000666685.1;ENST00000635556.1;ENST00000659083.1;ENST00000659059.1;ENST00000661628.1;ENST00000420522.1	105376679;105376679;105376679;105376679;105376679;105376679;105376679;105376679	0;0;0;13711;0;0;13699;13667
chr1	4603389	4603647	259	*	HO8910_peak_250	64	.	Distal Intergenic	1	4571548	4583421	11874	1	105376679	ENST00000420522.1	31841	ENSG00000232596	LINC01646	long intergenic non-protein coding RNA 1646	NA	NA	NA
chr1	4614222	4614489	268	*	HO8910_peak_251	55	.	Distal Intergenic	1	4654609	4792534	137926	1	55966	ENST00000378191.5	-40120	ENSG00000196581	AJAP1	adherens junctions associated protein 1	NA	NA	NA
chr1	4645102	4645353	252	*	HO8910_peak_252	114	.	Distal Intergenic	1	4654609	4792534	137926	1	55966	ENST00000378191.5	-9256	ENSG00000196581	AJAP1	adherens junctions associated protein 1	NA	NA	NA
chr1	4650298	4650824	527	*	HO8910_peak_253	324	.	Distal Intergenic	1	4654609	4792534	137926	1	55966	ENST00000378191.5	-3785	ENSG00000196581	AJAP1	adherens junctions associated protein 1	ENST00000378191.5;ENST00000378190.7	55966;55966	0;0
chr1	4652690	4653013	324	*	HO8910_peak_254	125	.	Promoter (1-2kb)	1	4654609	4792534	137926	1	55966	ENST00000378191.5	-1596	ENSG00000196581	AJAP1	adherens junctions associated protein 1	ENST00000378191.5;ENST00000378190.7	55966;55966	0;0
chr1	4668655	4668912	258	*	HO8910_peak_255	55	.	Intron (ENST00000378191.5/55966, intron 1 of 5)	1	4654732	4777794	123063	1	55966	ENST00000378190.7	13923	ENSG00000196581	AJAP1	adherens junctions associated protein 1	ENST00000378191.5;ENST00000378190.7	55966;55966	0;0
chr1	4690874	4691262	389	*	HO8910_peak_256	119	.	Intron (ENST00000378191.5/55966, intron 1 of 5)	1	4711155	4712165	1011	1	55966	ENST00000466761.1	-19893	ENSG00000196581	AJAP1	adherens junctions associated protein 1	ENST00000378191.5;ENST00000378190.7	55966;55966	0;0
chr1	4702780	4703407	628	*	HO8910_peak_257	165	.	Intron (ENST00000378191.5/55966, intron 1 of 5)	1	4711155	4712165	1011	1	55966	ENST00000466761.1	-7748	ENSG00000196581	AJAP1	adherens junctions associated protein 1	ENST00000378191.5;ENST00000378190.7	55966;55966	0;0
chr1	4963355	4963577	223	*	HO8910_peak_258	72	.	Distal Intergenic	1	4711155	4712165	1011	1	55966	ENST00000466761.1	252200	ENSG00000196581	AJAP1	adherens junctions associated protein 1	NA	NA	NA
chr1	5424869	5425205	337	*	HO8910_peak_259	230	.	Distal Intergenic	1	5862672	5862741	70	2	100616421	ENST00000582517.1	437536	ENSG00000264101	MIR4689	microRNA 4689	NA	NA	NA
chr1	5509824	5510051	228	*	HO8910_peak_260	112	.	Distal Intergenic	1	5862672	5862741	70	2	100616421	ENST00000582517.1	352690	ENSG00000264101	MIR4689	microRNA 4689	NA	NA	NA
chr1	5514480	5514954	475	*	HO8910_peak_261	86	.	Distal Intergenic	1	5862672	5862741	70	2	100616421	ENST00000582517.1	347787	ENSG00000264101	MIR4689	microRNA 4689	NA	NA	NA
chr1	5598377	5598805	429	*	HO8910_peak_262	55	.	Intron (ENST00000637702.1/ENST00000637702.1, intron 1 of 2)	1	5862672	5862741	70	2	100616421	ENST00000582517.1	263936	ENSG00000264101	MIR4689	microRNA 4689	NA	NA	NA
chr1	5620731	5621246	516	*	HO8910_peak_263	49	.	Intron (ENST00000637702.1/ENST00000637702.1, intron 1 of 2)	1	5862672	5862741	70	2	100616421	ENST00000582517.1	241495	ENSG00000264101	MIR4689	microRNA 4689	NA	NA	NA
chr1	5652125	5652615	491	*	HO8910_peak_264	76	.	Intron (ENST00000637702.1/ENST00000637702.1, intron 1 of 2)	1	5862672	5862741	70	2	100616421	ENST00000582517.1	210126	ENSG00000264101	MIR4689	microRNA 4689	NA	NA	NA
chr1	5745783	5746236	454	*	HO8910_peak_265	153	.	Distal Intergenic	1	5862672	5862741	70	2	100616421	ENST00000582517.1	116505	ENSG00000264101	MIR4689	microRNA 4689	NA	NA	NA
chr1	5766228	5766451	224	*	HO8910_peak_266	46	.	Distal Intergenic	1	5862672	5862741	70	2	100616421	ENST00000582517.1	96290	ENSG00000264101	MIR4689	microRNA 4689	NA	NA	NA
chr1	5814333	5814554	222	*	HO8910_peak_267	44	.	Distal Intergenic	1	5862672	5862741	70	2	100616421	ENST00000582517.1	48187	ENSG00000264101	MIR4689	microRNA 4689	NA	NA	NA
chr1	5835264	5835546	283	*	HO8910_peak_268	45	.	Distal Intergenic	1	5862672	5862741	70	2	100616421	ENST00000582517.1	27195	ENSG00000264101	MIR4689	microRNA 4689	NA	NA	NA
chr1	5847212	5847470	259	*	HO8910_peak_269	66	.	Distal Intergenic	1	5862672	5862741	70	2	100616421	ENST00000582517.1	15271	ENSG00000264101	MIR4689	microRNA 4689	NA	NA	NA
chr1	5915963	5916262	300	*	HO8910_peak_270	58	.	Intron (ENST00000478423.6/261734, intron 9 of 25)	1	5886495	5905324	18830	2	261734	ENST00000466897.1	-10639	ENSG00000131697	NPHP4	nephrocystin 4	ENST00000478423.6;ENST00000378156.9;ENST00000489180.6;ENST00000378169.7;ENST00000622020.4	261734;261734;261734;261734;261734	0;0;0;0;0
chr1	5939284	5939645	362	*	HO8910_peak_271	67	.	Intron (ENST00000478423.6/261734, intron 7 of 25)	1	5886495	5905324	18830	2	261734	ENST00000466897.1	-33960	ENSG00000131697	NPHP4	nephrocystin 4	ENST00000478423.6;ENST00000378156.9;ENST00000489180.6;ENST00000378169.7;ENST00000622020.4	261734;261734;261734;261734;261734	0;0;0;0;0
chr1	5975121	5975591	471	*	HO8910_peak_272	90	.	Intron (ENST00000478423.6/261734, intron 1 of 25)	1	5990927	6090419	99493	1	8514	ENST00000655548.1	-15336	ENSG00000069424	KCNAB2	potassium voltage-gated channel subfamily A regulatory beta subunit 2	ENST00000478423.6;ENST00000378156.9;ENST00000489180.6;ENST00000378169.7;ENST00000622020.4	261734;261734;261734;261734;261734	0;0;0;0;0
chr1	5980399	5980810	412	*	HO8910_peak_273	68	.	Intron (ENST00000478423.6/261734, intron 1 of 25)	1	5990927	6090419	99493	1	8514	ENST00000655548.1	-10117	ENSG00000069424	KCNAB2	potassium voltage-gated channel subfamily A regulatory beta subunit 2	ENST00000478423.6;ENST00000378156.9;ENST00000489180.6;ENST00000378169.7;ENST00000622020.4	261734;261734;261734;261734;261734	0;0;0;0;0
chr1	5992013	5992929	917	*	HO8910_peak_274	923	.	Promoter (<=1kb)	1	5862811	5992424	129614	2	261734	ENST00000478423.6	0	ENSG00000131697	NPHP4	nephrocystin 4	ENST00000478423.6;ENST00000378156.9;ENST00000489180.6;ENST00000378169.7;ENST00000622020.4;ENST00000655548.1;ENST00000378111.6;ENST00000378097.6;ENST00000666163.1;ENST00000671676.1;ENST00000658691.1;ENST00000658883.1;ENST00000655748.1;ENST00000435937.6;ENST00000493807.2;ENST00000445501.6;ENST00000478098.5;ENST00000668706.1;ENST00000653262.1;ENST00000389632.9;ENST00000657222.1;ENST00000654144.1;ENS…	261734;261734;261734;261734;261734;8514;8514;8514;8514;8514;8514;8514;8514;8514;8514;8514;8514;8514;8514;8514;8514;8514;8514;8514	0;0;0;0;0;0;0;0;0;0;0;0;0;0;0;0;0;0;0;0;0;0;0;0
chr1	6002145	6002365	221	*	HO8910_peak_275	47	.	Intron (ENST00000655548.1/8514, intron 1 of 9)	1	5992760	6086371	93612	1	8514	ENST00000462676.3	9385	ENSG00000069424	KCNAB2	potassium voltage-gated channel subfamily A regulatory beta subunit 2	ENST00000655548.1;ENST00000378111.6;ENST00000378097.6;ENST00000666163.1;ENST00000671676.1;ENST00000658691.1;ENST00000658883.1;ENST00000655748.1;ENST00000435937.6;ENST00000493807.2;ENST00000445501.6;ENST00000478098.5;ENST00000668706.1;ENST00000653262.1;ENST00000389632.9;ENST00000657222.1;ENST00000654144.1;ENST00000341524.6;ENST00000462676.3	8514;8514;8514;8514;8514;8514;8514;8514;8514;8514;8514;8514;8514;8514;8514;8514;8514;8514;8514	0;0;0;0;0;0;0;0;0;0;0;0;0;0;0;0;0;0;0
chr1	6016118	6016861	744	*	HO8910_peak_276	331	.	Intron (ENST00000655548.1/8514, intron 1 of 9)	1	6026013	6099119	73107	1	8514	ENST00000428161.6	-9152	ENSG00000069424	KCNAB2	potassium voltage-gated channel subfamily A regulatory beta subunit 2	ENST00000655548.1;ENST00000378111.6;ENST00000378097.6;ENST00000666163.1;ENST00000671676.1;ENST00000658691.1;ENST00000658883.1;ENST00000655748.1;ENST00000435937.6;ENST00000445501.6;ENST00000478098.5;ENST00000668706.1;ENST00000653262.1;ENST00000389632.9;ENST00000657222.1;ENST00000654144.1;ENST00000341524.6;ENST00000462676.3	8514;8514;8514;8514;8514;8514;8514;8514;8514;8514;8514;8514;8514;8514;8514;8514;8514;8514	0;0;0;0;0;0;0;0;0;0;0;0;0;0;0;0;0;0
chr1	6025233	6026578	1346	*	HO8910_peak_277	706	.	Promoter (<=1kb)	1	6026013	6099119	73107	1	8514	ENST00000428161.6	0	ENSG00000069424	KCNAB2	potassium voltage-gated channel subfamily A regulatory beta subunit 2	ENST00000655548.1;ENST00000378111.6;ENST00000378097.6;ENST00000666163.1;ENST00000671676.1;ENST00000658691.1;ENST00000658883.1;ENST00000435937.6;ENST00000445501.6;ENST00000478098.5;ENST00000668706.1;ENST00000653262.1;ENST00000389632.9;ENST00000654144.1;ENST00000341524.6;ENST00000462676.3;ENST00000428161.6;ENST00000352527.6;ENST00000663169.1;ENST00000653635.1;ENST00000661248.1;ENST00000656198.1;ENS…	8514;8514;8514;8514;8514;8514;8514;8514;8514;8514;8514;8514;8514;8514;8514;8514;8514;8514;8514;8514;8514;8514;8514;8514;8514;8514;8514;8514;8514;8514	0;0;0;0;0;0;0;0;0;0;0;0;0;0;0;0;0;0;0;0;0;0;0;0;0;0;0;0;0;0
chr1	6034439	6034648	210	*	HO8910_peak_278	52	.	Promoter (<=1kb)	1	6034677	6098213	63537	1	8514	ENST00000668559.1	-29	ENSG00000069424	KCNAB2	potassium voltage-gated channel subfamily A regulatory beta subunit 2	ENST00000655548.1;ENST00000378111.6;ENST00000378097.6;ENST00000666163.1;ENST00000671676.1;ENST00000658691.1;ENST00000658883.1;ENST00000435937.6;ENST00000445501.6;ENST00000478098.5;ENST00000668706.1;ENST00000653262.1;ENST00000389632.9;ENST00000654144.1;ENST00000341524.6;ENST00000462676.3;ENST00000428161.6;ENST00000352527.6;ENST00000663169.1;ENST00000653635.1;ENST00000661248.1;ENST00000656198.1;ENS…	8514;8514;8514;8514;8514;8514;8514;8514;8514;8514;8514;8514;8514;8514;8514;8514;8514;8514;8514;8514;8514;8514;8514;8514;8514;8514;8514;8514;8514;8514;8514;8514;8514;8514;8514	0;0;0;0;0;0;0;0;0;0;0;0;0;0;0;0;0;0;0;0;0;0;0;0;0;0;0;0;0;0;0;0;0;0;0
chr1	6041399	6041699	301	*	HO8910_peak_279	67	.	Exon (ENST00000459822.1/8514, exon 3 of 3)	1	6045921	6101179	55259	1	8514	ENST00000378083.7	-4222	ENSG00000069424	KCNAB2	potassium voltage-gated channel subfamily A regulatory beta subunit 2	ENST00000655548.1;ENST00000378111.6;ENST00000378097.6;ENST00000666163.1;ENST00000671676.1;ENST00000658691.1;ENST00000658883.1;ENST00000435937.6;ENST00000445501.6;ENST00000478098.5;ENST00000668706.1;ENST00000653262.1;ENST00000389632.9;ENST00000654144.1;ENST00000341524.6;ENST00000462676.3;ENST00000428161.6;ENST00000352527.6;ENST00000663169.1;ENST00000653635.1;ENST00000661248.1;ENST00000656198.1;ENS…	8514;8514;8514;8514;8514;8514;8514;8514;8514;8514;8514;8514;8514;8514;8514;8514;8514;8514;8514;8514;8514;8514;8514;8514;8514;8514;8514;8514;8514;8514;8514;8514;8514;8514;8514;8514;8514;8514	0;0;0;0;0;0;0;0;0;0;0;0;0;0;0;0;0;0;0;0;0;0;0;0;0;0;0;0;0;0;0;0;0;0;0;0;0;0
chr1	6052655	6053180	526	*	HO8910_peak_280	43	.	Intron (ENST00000655548.1/8514, intron 3 of 9)	1	6046114	6098855	52742	1	8514	ENST00000458166.6	6541	ENSG00000069424	KCNAB2	potassium voltage-gated channel subfamily A regulatory beta subunit 2	ENST00000655548.1;ENST00000378111.6;ENST00000378097.6;ENST00000666163.1;ENST00000671676.1;ENST00000658691.1;ENST00000658883.1;ENST00000435937.6;ENST00000445501.6;ENST00000478098.5;ENST00000668706.1;ENST00000653262.1;ENST00000389632.9;ENST00000654144.1;ENST00000341524.6;ENST00000462676.3;ENST00000428161.6;ENST00000352527.6;ENST00000663169.1;ENST00000653635.1;ENST00000661248.1;ENST00000656198.1;ENS…	8514;8514;8514;8514;8514;8514;8514;8514;8514;8514;8514;8514;8514;8514;8514;8514;8514;8514;8514;8514;8514;8514;8514;8514;8514;8514;8514;8514;8514;8514;8514;8514;8514;8514;8514;8514;8514	0;0;0;0;0;0;0;0;0;0;0;0;0;0;0;0;0;0;0;0;0;0;0;0;0;0;0;0;0;0;0;0;0;0;0;0;0
chr1	6059976	6060254	279	*	HO8910_peak_281	94	.	Intron (ENST00000655548.1/8514, intron 3 of 9)	1	6065753	6100023	34271	1	8514	ENST00000662363.1	-5499	ENSG00000069424	KCNAB2	potassium voltage-gated channel subfamily A regulatory beta subunit 2	ENST00000655548.1;ENST00000378111.6;ENST00000378097.6;ENST00000666163.1;ENST00000671676.1;ENST00000658691.1;ENST00000658883.1;ENST00000435937.6;ENST00000445501.6;ENST00000478098.5;ENST00000668706.1;ENST00000653262.1;ENST00000389632.9;ENST00000654144.1;ENST00000341524.6;ENST00000462676.3;ENST00000428161.6;ENST00000352527.6;ENST00000663169.1;ENST00000653635.1;ENST00000661248.1;ENST00000656198.1;ENS…	8514;8514;8514;8514;8514;8514;8514;8514;8514;8514;8514;8514;8514;8514;8514;8514;8514;8514;8514;8514;8514;8514;8514;8514;8514;8514;8514;8514;8514;8514;8514;8514;8514;8514;8514;8514;8514	0;0;0;0;0;0;0;0;0;0;0;0;0;0;0;0;0;0;0;0;0;0;0;0;0;0;0;0;0;0;0;0;0;0;0;0;0
chr1	6068562	6068932	371	*	HO8910_peak_282	39	.	Promoter (2-3kb)	1	6065753	6100023	34271	1	8514	ENST00000662363.1	2809	ENSG00000069424	KCNAB2	potassium voltage-gated channel subfamily A regulatory beta subunit 2	ENST00000655548.1;ENST00000378111.6;ENST00000378097.6;ENST00000666163.1;ENST00000671676.1;ENST00000658691.1;ENST00000658883.1;ENST00000435937.6;ENST00000445501.6;ENST00000478098.5;ENST00000668706.1;ENST00000653262.1;ENST00000389632.9;ENST00000654144.1;ENST00000341524.6;ENST00000462676.3;ENST00000428161.6;ENST00000352527.6;ENST00000663169.1;ENST00000653635.1;ENST00000661248.1;ENST00000656198.1;ENS…	8514;8514;8514;8514;8514;8514;8514;8514;8514;8514;8514;8514;8514;8514;8514;8514;8514;8514;8514;8514;8514;8514;8514;8514;8514;8514;8514;8514;8514;8514;8514;8514;8514;8514;8514;8514;8514;8514;8514	0;0;0;0;0;0;0;0;0;0;0;0;0;0;0;0;0;0;0;0;0;0;0;0;0;0;0;0;0;0;0;0;0;0;0;0;0;0;0
chr1	6074191	6074947	757	*	HO8910_peak_283	367	.	Promoter (<=1kb)	1	6073415	6087511	14097	1	8514	ENST00000663671.1	776	ENSG00000069424	KCNAB2	potassium voltage-gated channel subfamily A regulatory beta subunit 2	ENST00000655548.1;ENST00000378111.6;ENST00000378097.6;ENST00000666163.1;ENST00000671676.1;ENST00000658691.1;ENST00000658883.1;ENST00000435937.6;ENST00000445501.6;ENST00000478098.5;ENST00000668706.1;ENST00000653262.1;ENST00000389632.9;ENST00000654144.1;ENST00000341524.6;ENST00000462676.3;ENST00000428161.6;ENST00000352527.6;ENST00000663169.1;ENST00000653635.1;ENST00000661248.1;ENST00000656198.1;ENS…	8514;8514;8514;8514;8514;8514;8514;8514;8514;8514;8514;8514;8514;8514;8514;8514;8514;8514;8514;8514;8514;8514;8514;8514;8514;8514;8514;8514;8514;8514;8514;8514;8514;8514;8514;8514;8514;8514;8514	0;0;0;0;0;0;0;0;0;0;0;0;0;0;0;0;0;0;0;0;0;0;0;0;0;0;0;0;0;0;0;0;0;0;0;0;0;0;0
chr1	6099817	6100161	345	*	HO8910_peak_284	98	.	3' UTR	1	6094483	6101187	6705	1	8514	ENST00000671076.1	5334	ENSG00000069424	KCNAB2	potassium voltage-gated channel subfamily A regulatory beta subunit 2	ENST00000262450.8;ENST00000475121.1;ENST00000462991.5;ENST00000377999.5;ENST00000496404.1;ENST00000378097.6;ENST00000666163.1;ENST00000671676.1;ENST00000653262.1;ENST00000389632.9;ENST00000654144.1;ENST00000341524.6;ENST00000428161.6;ENST00000352527.6;ENST00000653635.1;ENST00000602612.5;ENST00000481789.2;ENST00000665338.1;ENST00000669250.1;ENST00000164247.5;ENST00000668559.1;ENST00000378092.6;ENS…	26038;26038;26038;26038;26038;8514;8514;8514;8514;8514;8514;8514;8514;8514;8514;8514;8514;8514;8514;8514;8514;8514;8514;8514;8514;8514;8514;8514;8514	0;0;0;0;0;0;0;0;0;0;0;0;0;0;0;0;0;0;0;0;0;0;0;0;0;9521;0;0;0
chr1	6105382	6105714	333	*	HO8910_peak_285	65	.	Promoter (1-2kb)	1	6105081	6106772	1692	2	26038	ENST00000475121.1	1058	ENSG00000116254	CHD5	chromodomain helicase DNA binding protein 5	ENST00000262450.8;ENST00000475121.1;ENST00000462991.5;ENST00000377999.5;ENST00000496404.1;ENST00000378097.6;ENST00000666163.1;ENST00000671676.1;ENST00000653262.1;ENST00000341524.6;ENST00000352527.6;ENST00000653635.1;ENST00000481789.2;ENST00000665338.1;ENST00000669250.1;ENST00000164247.5;ENST00000378083.7;ENST00000652911.1;ENST00000662815.1;ENST00000671076.1	26038;26038;26038;26038;26038;8514;8514;8514;8514;8514;8514;8514;8514;8514;8514;8514;8514;8514;8514;8514	0;0;0;0;0;0;0;0;0;0;0;0;0;0;0;0;0;0;0;0
chr1	6108983	6109300	318	*	HO8910_peak_286	148	.	Promoter (2-3kb)	1	6105081	6106772	1692	2	26038	ENST00000475121.1	-2211	ENSG00000116254	CHD5	chromodomain helicase DNA binding protein 5	ENST00000262450.8;ENST00000475121.1;ENST00000462991.5;ENST00000377999.5;ENST00000496404.1	26038;26038;26038;26038;26038	0;0;0;0;0
chr1	6111507	6111983	477	*	HO8910_peak_287	185	.	3' UTR	1	6105081	6106772	1692	2	26038	ENST00000475121.1	-4735	ENSG00000116254	CHD5	chromodomain helicase DNA binding protein 5	ENST00000262450.8;ENST00000475121.1;ENST00000462991.5;ENST00000377999.5;ENST00000496404.1	26038;26038;26038;26038;26038	0;0;0;0;0
chr1	6116251	6116627	377	*	HO8910_peak_288	185	.	Intron (ENST00000262450.8/26038, intron 33 of 41)	1	6105081	6106772	1692	2	26038	ENST00000475121.1	-9479	ENSG00000116254	CHD5	chromodomain helicase DNA binding protein 5	ENST00000262450.8;ENST00000462991.5;ENST00000377999.5;ENST00000496404.1	26038;26038;26038;26038	0;0;0;0
chr1	6127670	6128330	661	*	HO8910_peak_289	105	.	Promoter (<=1kb)	1	6125534	6128542	3009	2	26038	ENST00000491020.1	212	ENSG00000116254	CHD5	chromodomain helicase DNA binding protein 5	ENST00000262450.8;ENST00000462991.5;ENST00000377999.5;ENST00000496404.1;ENST00000491020.1	26038;26038;26038;26038;26038	0;0;0;0;0
chr1	6141655	6141900	246	*	HO8910_peak_290	103	.	Promoter (2-3kb)	1	6105081	6144104	39024	2	26038	ENST00000462991.5	2204	ENSG00000116254	CHD5	chromodomain helicase DNA binding protein 5	ENST00000262450.8;ENST00000462991.5;ENST00000496404.1	26038;26038;26038	0;0;0
chr1	6146178	6146452	275	*	HO8910_peak_291	73	.	Promoter (2-3kb)	1	6105081	6144104	39024	2	26038	ENST00000462991.5	-2074	ENSG00000116254	CHD5	chromodomain helicase DNA binding protein 5	ENST00000262450.8;ENST00000462991.5;ENST00000496404.1	26038;26038;26038	0;0;0
chr1	6148516	6149066	551	*	HO8910_peak_292	184	.	Exon (ENST00000262450.8/26038, exon 9 of 42)	1	6105081	6144104	39024	2	26038	ENST00000462991.5	-4412	ENSG00000116254	CHD5	chromodomain helicase DNA binding protein 5	ENST00000262450.8;ENST00000462991.5;ENST00000496404.1	26038;26038;26038	0;0;0
chr1	6157319	6158312	994	*	HO8910_peak_293	742	.	Intron (ENST00000262450.8/26038, intron 3 of 41)	1	6105081	6144104	39024	2	26038	ENST00000462991.5	-13215	ENSG00000116254	CHD5	chromodomain helicase DNA binding protein 5	ENST00000262450.8;ENST00000496404.1;ENST00000484532.6	26038;26038;6146	0;0;0
chr1	6161850	6162054	205	*	HO8910_peak_294	76	.	Intron (ENST00000262450.8/26038, intron 2 of 41)	1	6105081	6144104	39024	2	26038	ENST00000462991.5	-17746	ENSG00000116254	CHD5	chromodomain helicase DNA binding protein 5	ENST00000262450.8;ENST00000496404.1;ENST00000484532.6	26038;26038;6146	0;0;0
chr1	6171540	6171997	458	*	HO8910_peak_295	112	.	Intron (ENST00000262450.8/26038, intron 1 of 41)	1	6105091	6180023	74933	2	26038	ENST00000496404.1	8026	ENSG00000116254	CHD5	chromodomain helicase DNA binding protein 5	ENST00000262450.8;ENST00000496404.1;ENST00000484532.6	26038;26038;6146	0;0;0
chr1	6183544	6184093	550	*	HO8910_peak_296	65	.	Intron (ENST00000484532.6/6146, intron 2 of 4)	1	6101787	6180321	78535	2	26038	ENST00000262450.8	-3223	ENSG00000116254	CHD5	chromodomain helicase DNA binding protein 5	ENST00000262450.8;ENST00000496404.1;ENST00000484532.6;ENST00000234875.9;ENST00000480661.1;ENST00000497965.5;ENST00000471204.5;ENST00000465387.5	26038;26038;6146;6146;6146;6146;6146;6146	0;0;0;0;0;0;0;0
chr1	6198972	6199878	907	*	HO8910_peak_297	615	.	Promoter (<=1kb)	1	6185020	6199595	14576	2	6146	ENST00000234875.9	0	ENSG00000116251	RPL22	ribosomal protein L22	ENST00000455744.1;ENST00000484532.6;ENST00000234875.9;ENST00000480661.1;ENST00000497965.5;ENST00000471204.5;ENST00000465387.5;ENST00000462296.5;ENST00000465335.1	102724450;6146;6146;6146;6146;6146;6146;6146;6146	0;0;0;0;0;0;0;0;0
chr1	6205770	6206587	818	*	HO8910_peak_298	659	.	Promoter (<=1kb)	1	6204840	6205780	941	2	102724450	ENST00000455744.1	0	ENSG00000226944	LOC102724450	uncharacterized LOC102724450	ENST00000455744.1;ENST00000466994.5;ENST00000377939.5;ENST00000484435.1;ENST00000485539.5;ENST00000496676.5;ENST00000463453.1;ENST00000496329.1;ENST00000492476.1;ENST00000497965.5;ENST00000471204.5;ENST00000462296.5;ENST00000465335.1	102724450;388591;388591;388591;388591;388591;388591;388591;388591;6146;6146;6146;6146	0;0;0;0;-2031;0;-4315;-4351;-4448;0;0;0;0
chr1	6220298	6220595	298	*	HO8910_peak_299	186	.	3' UTR	1	6212738	6219343	6606	1	388591	ENST00000483336.1	7560	ENSG00000158286	RNF207	ring finger protein 207	ENST00000343813.10;ENST00000489498.5;ENST00000474756.1;ENST00000377939.5;ENST00000496676.5;ENST00000483336.1	23463;23463;23463;388591;388591;388591	0;0;0;0;0;7560
chr1	6235689	6236212	524	*	HO8910_peak_300	264	.	Promoter (<=1kb)	1	6221193	6235964	14772	2	23463	ENST00000343813.10	0	ENSG00000116237	ICMT	isoprenylcysteine carboxyl methyltransferase	ENST00000650463.1;ENST00000441724.1;ENST00000429480.2;ENST00000343813.10;ENST00000489498.5;ENST00000474756.1	148645;148645;148645;23463;23463;23463	0;-28;-1559;0;0;0
chr1	6245123	6246217	1095	*	HO8910_peak_301	250	.	Promoter (<=1kb)	1	6244179	6245578	1400	1	390992	ENST00000377898.4	944	ENSG00000173673	HES3	hes family bHLH transcription factor 3	ENST00000377893.3;ENST00000377898.4	387509;390992	0;0
chr1	6246849	6247103	255	*	HO8910_peak_302	99	.	Promoter (2-3kb)	1	6244179	6245578	1400	1	390992	ENST00000377898.4	2670	ENSG00000173673	HES3	hes family bHLH transcription factor 3	ENST00000377893.3;ENST00000377898.4	387509;390992	0;0
chr1	6258643	6259031	389	*	HO8910_peak_303	69	.	Promoter (2-3kb)	1	6247353	6261098	13746	2	387509	ENST00000377893.3	2067	ENSG00000158292	GPR153	G protein-coupled receptor 153	ENST00000377893.3	387509	0
chr1	6259829	6260317	489	*	HO8910_peak_304	166	.	Promoter (<=1kb)	1	6247353	6261098	13746	2	387509	ENST00000377893.3	781	ENSG00000158292	GPR153	G protein-coupled receptor 153	ENST00000608083.5;ENST00000377842.7;ENST00000377845.7;ENST00000377855.6;ENST00000377860.8;ENST00000418124.5;ENST00000545482.5;ENST00000361521.8;ENST00000377893.3	11332;11332;11332;11332;11332;11332;11332;11332;387509	0;0;0;0;0;0;0;0;0
chr1	6260679	6261358	680	*	HO8910_peak_305	91	.	Promoter (<=1kb)	1	6247353	6261098	13746	2	387509	ENST00000377893.3	0	ENSG00000158292	GPR153	G protein-coupled receptor 153	ENST00000608083.5;ENST00000377842.7;ENST00000377845.7;ENST00000377855.6;ENST00000377860.8;ENST00000418124.5;ENST00000545482.5;ENST00000361521.8;ENST00000377893.3	11332;11332;11332;11332;11332;11332;11332;11332;387509	0;0;0;0;0;0;0;0;0
chr1	6267582	6268189	608	*	HO8910_peak_306	117	.	Intron (ENST00000608083.5/11332, intron 8 of 8)	1	6247353	6261098	13746	2	387509	ENST00000377893.3	-6484	ENSG00000158292	GPR153	G protein-coupled receptor 153	ENST00000608083.5;ENST00000377842.7;ENST00000377845.7;ENST00000377855.6;ENST00000377860.8;ENST00000418124.5;ENST00000545482.5;ENST00000361521.8	11332;11332;11332;11332;11332;11332;11332;11332	0;0;0;0;0;0;0;0
chr1	6280827	6281205	379	*	HO8910_peak_307	57	.	3' UTR	1	6281253	6295504	14252	2	11332	ENST00000481175.1	14299	ENSG00000097021	ACOT7	acyl-CoA thioesterase 7	ENST00000608083.5;ENST00000377842.7;ENST00000377845.7;ENST00000377855.6;ENST00000377860.8;ENST00000418124.5;ENST00000545482.5;ENST00000361521.8;ENST00000473466.2;ENST00000481175.1	11332;11332;11332;11332;11332;11332;11332;11332;11332;11332	0;0;0;0;0;0;0;0;0;14299
chr1	6300141	6300977	837	*	HO8910_peak_308	199	.	Intron (ENST00000608083.5/11332, intron 6 of 8)	1	6281253	6295504	14252	2	11332	ENST00000481175.1	-4637	ENSG00000097021	ACOT7	acyl-CoA thioesterase 7	ENST00000608083.5;ENST00000377842.7;ENST00000377845.7;ENST00000377855.6;ENST00000377860.8;ENST00000418124.5;ENST00000545482.5;ENST00000361521.8;ENST00000473466.2;ENST00000481175.1	11332;11332;11332;11332;11332;11332;11332;11332;11332;11332	0;0;0;0;0;0;0;0;0;-4637
chr1	6301501	6301979	479	*	HO8910_peak_309	241	.	Intron (ENST00000608083.5/11332, intron 6 of 8)	1	6281253	6295504	14252	2	11332	ENST00000481175.1	-5997	ENSG00000097021	ACOT7	acyl-CoA thioesterase 7	ENST00000608083.5;ENST00000377842.7;ENST00000377845.7;ENST00000377855.6;ENST00000377860.8;ENST00000418124.5;ENST00000545482.5;ENST00000361521.8;ENST00000473466.2	11332;11332;11332;11332;11332;11332;11332;11332;11332	0;0;0;0;0;0;0;0;0
chr1	6317553	6317786	234	*	HO8910_peak_310	66	.	Intron (ENST00000608083.5/11332, intron 6 of 8)	1	6281253	6295504	14252	2	11332	ENST00000481175.1	-22049	ENSG00000097021	ACOT7	acyl-CoA thioesterase 7	ENST00000608083.5;ENST00000377842.7;ENST00000377845.7;ENST00000377855.6;ENST00000377860.8;ENST00000418124.5;ENST00000545482.5;ENST00000361521.8;ENST00000473466.2	11332;11332;11332;11332;11332;11332;11332;11332;11332	0;0;0;0;0;0;0;0;0
chr1	6325510	6326186	677	*	HO8910_peak_311	112	.	Intron (ENST00000608083.5/11332, intron 5 of 8)	1	6281130	6352249	71120	2	11332	ENST00000473466.2	26063	ENSG00000097021	ACOT7	acyl-CoA thioesterase 7	ENST00000608083.5;ENST00000377842.7;ENST00000377845.7;ENST00000377855.6;ENST00000377860.8;ENST00000418124.5;ENST00000545482.5;ENST00000361521.8;ENST00000473466.2	11332;11332;11332;11332;11332;11332;11332;11332;11332	0;0;0;0;0;0;0;0;0
chr1	6331465	6331734	270	*	HO8910_peak_312	55	.	Intron (ENST00000608083.5/11332, intron 4 of 8)	1	6281130	6352249	71120	2	11332	ENST00000473466.2	20515	ENSG00000097021	ACOT7	acyl-CoA thioesterase 7	ENST00000608083.5;ENST00000377842.7;ENST00000377845.7;ENST00000377855.6;ENST00000377860.8;ENST00000418124.5;ENST00000545482.5;ENST00000361521.8;ENST00000473466.2	11332;11332;11332;11332;11332;11332;11332;11332;11332	0;0;0;0;0;0;0;0;0
chr1	6343412	6344019	608	*	HO8910_peak_313	286	.	Intron (ENST00000608083.5/11332, intron 2 of 8)	1	6281130	6352249	71120	2	11332	ENST00000473466.2	8230	ENSG00000097021	ACOT7	acyl-CoA thioesterase 7	ENST00000608083.5;ENST00000377842.7;ENST00000377845.7;ENST00000377855.6;ENST00000377860.8;ENST00000418124.5;ENST00000545482.5;ENST00000361521.8;ENST00000473466.2	11332;11332;11332;11332;11332;11332;11332;11332;11332	0;0;0;0;0;0;0;0;0
chr1	6353900	6354488	589	*	HO8910_peak_314	206	.	Promoter (1-2kb)	1	6281130	6352249	71120	2	11332	ENST00000473466.2	-1651	ENSG00000097021	ACOT7	acyl-CoA thioesterase 7	ENST00000608083.5;ENST00000377842.7;ENST00000377845.7;ENST00000377855.6;ENST00000377860.8;ENST00000418124.5;ENST00000545482.5;ENST00000361521.8;ENST00000473466.2	11332;11332;11332;11332;11332;11332;11332;11332;11332	0;0;0;0;0;0;0;0;0
chr1	6358193	6358495	303	*	HO8910_peak_315	139	.	Promoter (<=1kb)	1	6264273	6359344	95072	2	11332	ENST00000377842.7	849	ENSG00000097021	ACOT7	acyl-CoA thioesterase 7	ENST00000608083.5;ENST00000377842.7;ENST00000377845.7;ENST00000377855.6;ENST00000377860.8;ENST00000418124.5;ENST00000545482.5;ENST00000361521.8	11332;11332;11332;11332;11332;11332;11332;11332	0;0;0;0;0;0;0;0
chr1	6358798	6359135	338	*	HO8910_peak_316	51	.	Promoter (<=1kb)	1	6264273	6359344	95072	2	11332	ENST00000377842.7	209	ENSG00000097021	ACOT7	acyl-CoA thioesterase 7	ENST00000608083.5;ENST00000377842.7;ENST00000377845.7;ENST00000377855.6;ENST00000377860.8;ENST00000418124.5;ENST00000545482.5;ENST00000361521.8	11332;11332;11332;11332;11332;11332;11332;11332	0;0;0;0;0;0;0;0
chr1	6359676	6360070	395	*	HO8910_peak_317	133	.	Promoter (<=1kb)	1	6264273	6359344	95072	2	11332	ENST00000377842.7	-332	ENSG00000097021	ACOT7	acyl-CoA thioesterase 7	ENST00000608083.5;ENST00000377842.7;ENST00000377845.7;ENST00000377855.6;ENST00000377860.8;ENST00000418124.5;ENST00000545482.5;ENST00000361521.8	11332;11332;11332;11332;11332;11332;11332;11332	0;0;0;0;0;0;0;0
chr1	6363235	6363490	256	*	HO8910_peak_318	120	.	Promoter (2-3kb)	1	6264273	6360707	96435	2	11332	ENST00000377845.7	-2528	ENSG00000097021	ACOT7	acyl-CoA thioesterase 7	ENST00000608083.5;ENST00000377842.7;ENST00000377845.7;ENST00000377855.6;ENST00000377860.8;ENST00000418124.5;ENST00000545482.5;ENST00000361521.8	11332;11332;11332;11332;11332;11332;11332;11332	0;0;0;0;0;0;0;0
chr1	6367474	6368161	688	*	HO8910_peak_319	486	.	Intron (ENST00000608083.5/11332, intron 1 of 8)	1	6264273	6360707	96435	2	11332	ENST00000377845.7	-6767	ENSG00000097021	ACOT7	acyl-CoA thioesterase 7	ENST00000608083.5;ENST00000377855.6;ENST00000377860.8;ENST00000418124.5;ENST00000545482.5;ENST00000361521.8	11332;11332;11332;11332;11332;11332	0;0;0;0;0;0
chr1	6374074	6374415	342	*	HO8910_peak_320	82	.	Intron (ENST00000608083.5/11332, intron 1 of 8)	1	6264273	6385813	121541	2	11332	ENST00000377855.6	11398	ENSG00000097021	ACOT7	acyl-CoA thioesterase 7	ENST00000608083.5;ENST00000377855.6;ENST00000377860.8;ENST00000418124.5;ENST00000545482.5;ENST00000361521.8	11332;11332;11332;11332;11332;11332	0;0;0;0;0;0
chr1	6378297	6378545	249	*	HO8910_peak_321	105	.	Intron (ENST00000608083.5/11332, intron 1 of 8)	1	6264273	6385813	121541	2	11332	ENST00000377855.6	7268	ENSG00000097021	ACOT7	acyl-CoA thioesterase 7	ENST00000608083.5;ENST00000377855.6;ENST00000377860.8;ENST00000418124.5;ENST00000545482.5;ENST00000361521.8	11332;11332;11332;11332;11332;11332	0;0;0;0;0;0
chr1	6385603	6386451	849	*	HO8910_peak_322	527	.	Promoter (<=1kb)	1	6264273	6385813	121541	2	11332	ENST00000377855.6	0	ENSG00000097021	ACOT7	acyl-CoA thioesterase 7	ENST00000608083.5;ENST00000377855.6;ENST00000377860.8;ENST00000418124.5;ENST00000545482.5;ENST00000361521.8	11332;11332;11332;11332;11332;11332	0;0;0;0;0;0
chr1	6393019	6394214	1196	*	HO8910_peak_323	626	.	Promoter (<=1kb)	1	6264269	6393361	129093	2	11332	ENST00000608083.5	0	ENSG00000097021	ACOT7	acyl-CoA thioesterase 7	ENST00000608083.5;ENST00000377860.8;ENST00000418124.5;ENST00000545482.5;ENST00000361521.8	11332;11332;11332;11332;11332	0;0;0;0;0
chr1	6414253	6415082	830	*	HO8910_peak_324	485	.	Intron (ENST00000377837.5/54626, intron 3 of 3)	1	6413000	6419903	6904	2	54626	ENST00000377836.8	4821	ENSG00000069812	HES2	hes family bHLH transcription factor 2	ENST00000377837.5;ENST00000377836.8;ENST00000377834.8;ENST00000487437.5;ENST00000489730.1	54626;54626;54626;54626;54626	0;0;0;0;0
chr1	6415574	6415823	250	*	HO8910_peak_325	119	.	3' UTR	1	6413000	6419903	6904	2	54626	ENST00000377836.8	4080	ENSG00000069812	HES2	hes family bHLH transcription factor 2	ENST00000377837.5;ENST00000377836.8;ENST00000377834.8;ENST00000487437.5;ENST00000489730.1	54626;54626;54626;54626;54626	0;0;0;0;0
chr1	6419680	6420576	897	*	HO8910_peak_326	389	.	Promoter (<=1kb)	1	6413000	6419903	6904	2	54626	ENST00000377836.8	0	ENSG00000069812	HES2	hes family bHLH transcription factor 2	ENST00000377837.5;ENST00000377836.8;ENST00000377834.8;ENST00000487437.5;ENST00000489730.1;ENST00000645284.1;ENST00000636330.1	54626;54626;54626;54626;54626;83715;83715	0;0;0;0;0;0;0
chr1	6423356	6423780	425	*	HO8910_peak_327	114	.	Promoter (<=1kb)	1	6412418	6424670	12253	2	54626	ENST00000377837.5	890	ENSG00000069812	HES2	hes family bHLH transcription factor 2	ENST00000377837.5;ENST00000377836.8;ENST00000377834.8;ENST00000487437.5;ENST00000489730.1;ENST00000645284.1;ENST00000636330.1	54626;54626;54626;54626;54626;83715;83715	0;0;0;0;0;0;0
chr1	6427348	6428179	832	*	HO8910_peak_328	330	.	Promoter (1-2kb)	1	6429834	6429896	63	2	100422975	ENST00000585139.1	1717	ENSG00000265392	MIR4252	microRNA 4252	ENST00000585139.1;ENST00000377837.5;ENST00000645284.1;ENST00000636330.1	100422975;54626;83715;83715	1717;0;0;0
chr1	6438006	6438506	501	*	HO8910_peak_329	131	.	Promoter (<=1kb)	1	6437568	6440822	3255	1	83715	ENST00000632142.1	438	ENSG00000187017	ESPN	espin	ENST00000645284.1;ENST00000636330.1;ENST00000633651.1;ENST00000632142.1;ENST00000418286.1	83715;83715;83715;83715;83715	0;0;0;0;0
chr1	6440204	6440515	312	*	HO8910_peak_330	291	.	Promoter (<=1kb)	1	6440378	6445757	5380	1	83715	ENST00000418286.1	0	ENSG00000187017	ESPN	espin	ENST00000645284.1;ENST00000636330.1;ENST00000633651.1;ENST00000632142.1;ENST00000418286.1	83715;83715;83715;83715;83715	0;0;0;0;0
chr1	6464459	6464834	376	*	HO8910_peak_331	76	.	Promoter (<=1kb)	1	6461994	6465272	3279	2	8718	ENST00000469691.5	438	ENSG00000215788	TNFRSF25	TNF receptor superfamily member 25	ENST00000489097.5;ENST00000535355.5;ENST00000400913.5;ENST00000340850.9;ENST00000537245.5;ENST00000377748.5;ENST00000673471.1;ENST00000487949.4;ENST00000377725.5;ENST00000377728.7;ENST00000377732.5;ENST00000400915.7;ENST00000377740.4;ENST00000645284.1;ENST00000416731.5;ENST00000461727.6;ENST00000475228.6;ENST00000633239.1;ENST00000434576.2;ENST00000477679.2;ENST00000647810.1;ENST00000473343.5;ENS…	57449;57449;57449;57449;57449;57449;57449;57449;57449;57449;57449;57449;57449;83715;83715;83715;83715;83715;83715;83715;8718;8718;8718;8718;8718;8718;8718;8718;8718;8718;8718;8718;8718;8718;8718;8718;8718;8718;8718;8718;8718	0;0;0;0;0;0;0;0;0;0;0;0;0;0;16416;16416;15992;15404;12801;12742;0;-837;0;0;0;0;0;0;0;0;0;0;0;0;-1112;-1852;0;0;0;0;0
chr1	6471568	6472470	903	*	HO8910_peak_332	159	.	Promoter (<=1kb)	1	6467122	6471583	4462	2	57449	ENST00000487949.4	0	ENSG00000171680	PLEKHG5	pleckstrin homology and RhoGEF domain containing G5	ENST00000489097.5;ENST00000535355.5;ENST00000400913.5;ENST00000340850.9;ENST00000537245.5;ENST00000377748.5;ENST00000673471.1;ENST00000487949.4;ENST00000377725.5;ENST00000377728.7;ENST00000377732.5;ENST00000400915.7;ENST00000377740.4	57449;57449;57449;57449;57449;57449;57449;57449;57449;57449;57449;57449;57449	0;0;0;0;0;0;0;0;0;0;0;0;0
chr1	6475456	6475949	494	*	HO8910_peak_333	132	.	Promoter (1-2kb)	1	6466092	6477588	11497	2	57449	ENST00000489097.5	1639	ENSG00000171680	PLEKHG5	pleckstrin homology and RhoGEF domain containing G5	ENST00000489097.5;ENST00000535355.5;ENST00000400913.5;ENST00000340850.9;ENST00000537245.5;ENST00000377748.5;ENST00000673471.1;ENST00000487949.4;ENST00000377725.5;ENST00000377728.7;ENST00000377732.5;ENST00000400915.7;ENST00000377740.4	57449;57449;57449;57449;57449;57449;57449;57449;57449;57449;57449;57449;57449	0;0;0;0;0;0;0;0;0;0;0;0;0
chr1	6488707	6489556	850	*	HO8910_peak_334	303	.	Promoter (1-2kb)	1	6467122	6490570	23449	2	57449	ENST00000377725.5	1014	ENSG00000171680	PLEKHG5	pleckstrin homology and RhoGEF domain containing G5	ENST00000535355.5;ENST00000400913.5;ENST00000340850.9;ENST00000537245.5;ENST00000377748.5;ENST00000673471.1;ENST00000377725.5;ENST00000377728.7;ENST00000377732.5;ENST00000400915.7;ENST00000377740.4	57449;57449;57449;57449;57449;57449;57449;57449;57449;57449;57449	0;0;0;0;0;0;0;0;0;0;0
chr1	6490298	6491068	771	*	HO8910_peak_335	113	.	Promoter (<=1kb)	1	6466092	6490580	24489	2	57449	ENST00000340850.9	0	ENSG00000171680	PLEKHG5	pleckstrin homology and RhoGEF domain containing G5	ENST00000535355.5;ENST00000400913.5;ENST00000340850.9;ENST00000537245.5;ENST00000377748.5;ENST00000673471.1;ENST00000377725.5;ENST00000377728.7;ENST00000377732.5;ENST00000400915.7;ENST00000377740.4	57449;57449;57449;57449;57449;57449;57449;57449;57449;57449;57449	0;0;0;0;0;0;0;0;0;0;0
chr1	6491361	6492016	656	*	HO8910_peak_336	232	.	Promoter (<=1kb)	1	6467122	6491700	24579	2	57449	ENST00000377728.7	0	ENSG00000171680	PLEKHG5	pleckstrin homology and RhoGEF domain containing G5	ENST00000340850.9;ENST00000537245.5;ENST00000377748.5;ENST00000673471.1;ENST00000377725.5;ENST00000377728.7;ENST00000377732.5;ENST00000400915.7;ENST00000377740.4	57449;57449;57449;57449;57449;57449;57449;57449;57449	0;0;0;0;0;0;0;0;0
chr1	6497183	6497950	768	*	HO8910_peak_337	290	.	Promoter (<=1kb)	1	6467122	6497390	30269	2	57449	ENST00000400915.7	0	ENSG00000171680	PLEKHG5	pleckstrin homology and RhoGEF domain containing G5	ENST00000537245.5;ENST00000377748.5;ENST00000673471.1;ENST00000377732.5;ENST00000400915.7;ENST00000377740.4	57449;57449;57449;57449;57449;57449	0;0;0;0;0;0
chr1	6517534	6517802	269	*	HO8910_peak_338	91	.	Promoter (2-3kb)	1	6466092	6520009	53918	2	57449	ENST00000377748.5	2207	ENSG00000171680	PLEKHG5	pleckstrin homology and RhoGEF domain containing G5	ENST00000377748.5;ENST00000377740.4;ENST00000377705.6	57449;57449;79707	0;0;0
chr1	6520158	6520388	231	*	HO8910_peak_339	47	.	Promoter (<=1kb)	1	6467122	6520061	52940	2	57449	ENST00000377740.4	-97	ENSG00000171680	PLEKHG5	pleckstrin homology and RhoGEF domain containing G5	ENST00000377748.5;ENST00000377740.4;ENST00000377705.6	57449;57449;79707	0;0;0
chr1	6523625	6523972	348	*	HO8910_peak_340	68	.	3' UTR	1	6467122	6520061	52940	2	57449	ENST00000377740.4	-3564	ENSG00000171680	PLEKHG5	pleckstrin homology and RhoGEF domain containing G5	ENST00000377748.5;ENST00000377740.4;ENST00000377705.6	57449;57449;79707	0;0;0
chr1	6553946	6554760	815	*	HO8910_peak_341	282	.	Promoter (<=1kb)	1	6521347	6554513	33167	2	79707	ENST00000377705.6	0	ENSG00000162408	NOL9	nucleolar protein 9	ENST00000377705.6;ENST00000460777.1;ENST00000464665.1;ENST00000333172.11;ENST00000351136.7	79707;79707;79707;80835;80835	0;-3458;0;0;0
chr1	6579612	6580285	674	*	HO8910_peak_342	555	.	Promoter (<=1kb)	1	6579994	6589280	9287	1	3104	ENST00000377674.9	0	ENSG00000204859	ZBTB48	zinc finger and BTB domain containing 48	ENST00000377674.9;ENST00000319084.9;ENST00000435905.5;ENST00000488936.1;ENST00000333172.11;ENST00000351136.7;ENST00000411823.5;ENST00000415267.1	3104;3104;3104;3104;80835;80835;80835;80835	0;0;0;0;0;0;8671;8671
chr1	6587472	6588457	986	*	HO8910_peak_343	159	.	Promoter (<=1kb)	1	6587256	6589160	1905	1	3104	ENST00000466813.1	216	ENSG00000204859	ZBTB48	zinc finger and BTB domain containing 48	ENST00000377674.9;ENST00000488936.1;ENST00000482360.5;ENST00000498342.5;ENST00000466813.1;ENST00000466941.1;ENST00000377658.8;ENST00000377663.3;ENST00000467612.5;ENST00000496707.5	3104;3104;3104;3104;3104;3104;9903;9903;9903;9903	0;0;0;0;0;-230;0;0;0;11359
chr1	6601063	6601804	742	*	HO8910_peak_344	458	.	Promoter (1-2kb)	1	6590724	6602869	12146	2	9903	ENST00000377658.8	1065	ENSG00000162413	KLHL21	kelch like family member 21	ENST00000377658.8;ENST00000377663.3;ENST00000467612.5;ENST00000496707.5;ENST00000463043.1	9903;9903;9903;9903;9903	0;0;0;-1247;0
chr1	6602630	6603322	693	*	HO8910_peak_345	260	.	Promoter (<=1kb)	1	6590724	6602869	12146	2	9903	ENST00000377658.8	0	ENSG00000162413	KLHL21	kelch like family member 21	ENST00000377658.8;ENST00000377663.3;ENST00000467612.5;ENST00000496707.5;ENST00000463043.1	9903;9903;9903;9903;9903	0;0;0;-2814;0
chr1	6609724	6609971	248	*	HO8910_peak_346	104	.	Intron (ENST00000467612.5/9903, intron 1 of 3)	1	6613731	6624030	10300	1	148479	ENST00000377648.5	-3760	ENSG00000116273	PHF13	PHD finger protein 13	ENST00000377648.5;ENST00000495385.1;ENST00000467612.5;ENST00000463043.1	148479;148479;9903;9903	0;0;0;0
chr1	6612800	6614034	1235	*	HO8910_peak_347	360	.	Promoter (<=1kb)	1	6613731	6624030	10300	1	148479	ENST00000377648.5	0	ENSG00000116273	PHF13	PHD finger protein 13	ENST00000377648.5;ENST00000495385.1;ENST00000467612.5;ENST00000463043.1	148479;148479;9903;9903	0;0;0;0
chr1	6624753	6625818	1066	*	HO8910_peak_348	309	.	Promoter (<=1kb)	1	6624866	6633565	8700	1	90326	ENST00000054650.8	0	ENSG00000041988	THAP3	THAP domain containing 3	ENST00000377648.5;ENST00000495385.1;ENST00000054650.8;ENST00000484676.1;ENST00000307896.10;ENST00000377627.7;ENST00000484669.6;ENST00000487819.5;ENST00000472925.1;ENST00000480647.1	148479;148479;90326;90326;90326;90326;90326;90326;90326;90326	0;0;0;0;0;0;0;0;0;-2577
chr1	6634545	6635027	483	*	HO8910_peak_349	115	.	3' UTR	1	6628395	6630326	1932	1	90326	ENST00000480647.1	6150	ENSG00000041988	THAP3	THAP domain containing 3	ENST00000465508.5;ENST00000451196.5;ENST00000377577.10;ENST00000294401.11;ENST00000472414.1;ENST00000054650.8;ENST00000307896.10;ENST00000377627.7;ENST00000484669.6;ENST00000487819.5;ENST00000472925.1;ENST00000480647.1	55735;55735;55735;55735;55735;90326;90326;90326;90326;90326;90326;90326	0;0;0;0;10085;0;0;0;0;0;0;6150
chr1	6701188	6702182	995	*	HO8910_peak_350	312	.	Promoter (<=1kb)	1	6634170	6701816	67647	2	55735	ENST00000377577.10	0	ENSG00000007923	DNAJC11	DnaJ heat shock protein family (Hsp40) member C11	ENST00000377577.10;ENST00000294401.11;ENST00000426784.1;ENST00000473993.5;ENST00000485073.5;ENST00000460594.5;ENST00000465911.1	55735;55735;55735;55735;55735;55735;55735	0;0;0;0;0;0;0
chr1	6724478	6725194	717	*	HO8910_peak_351	163	.	Promoter (<=1kb)	1	6724637	6727408	2772	1	100505887	ENST00000432429.5	0	NA	LINC01672	long intergenic non-protein coding RNA 1672	ENST00000432429.5;ENST00000414210.5;ENST00000421469.3;ENST00000635029.1;ENST00000635092.2;ENST00000654537.1	100505887;100505887;100505887;100505887;100505887;100505887	0;0;0;0;0;0
chr1	6734605	6735047	443	*	HO8910_peak_352	139	.	Distal Intergenic	1	6724673	6729993	5321	1	100505887	ENST00000654537.1	9932	NA	LINC01672	long intergenic non-protein coding RNA 1672	ENST00000414210.5;ENST00000421469.3;ENST00000635092.2;ENST00000654537.1	100505887;100505887;100505887;100505887	0;0;0;0
chr1	6742188	6742401	214	*	HO8910_peak_353	122	.	Distal Intergenic	1	6724673	6729993	5321	1	100505887	ENST00000654537.1	17515	NA	LINC01672	long intergenic non-protein coding RNA 1672	NA	NA	NA
chr1	6743604	6744121	518	*	HO8910_peak_354	230	.	Distal Intergenic	1	6724673	6729993	5321	1	100505887	ENST00000654537.1	18931	NA	LINC01672	long intergenic non-protein coding RNA 1672	NA	NA	NA
chr1	6770711	6771148	438	*	HO8910_peak_355	139	.	Distal Intergenic	1	6783892	6784843	952	2	110841581	ENST00000442889.1	13695	NA	CAMTA1-DT	CAMTA1 divergent transcript	NA	NA	NA
chr1	6784271	6785551	1281	*	HO8910_peak_356	846	.	Promoter (<=1kb)	1	6783892	6784843	952	2	110841581	ENST00000442889.1	0	NA	CAMTA1-DT	CAMTA1 divergent transcript	ENST00000442889.1;ENST00000490738.5;ENST00000303635.12;ENST00000476163.5;ENST00000473578.5;ENST00000557126.5;ENST00000467404.6;ENST00000461311.1	110841581;23261;23261;23261;23261;23261;23261;23261	0;0;0;0;0;0;0;0
chr1	6795560	6796401	842	*	HO8910_peak_357	232	.	Intron (ENST00000490738.5/23261, intron 1 of 2)	1	6785552	6887787	102236	1	23261	ENST00000461311.1	10008	ENSG00000171735	CAMTA1	calmodulin binding transcription activator 1	ENST00000490738.5;ENST00000303635.12;ENST00000476163.5;ENST00000473578.5;ENST00000557126.5;ENST00000467404.6;ENST00000461311.1	23261;23261;23261;23261;23261;23261;23261	0;0;0;0;0;0;0
chr1	6802084	6802304	221	*	HO8910_peak_358	62	.	Intron (ENST00000490738.5/23261, intron 1 of 2)	1	6806988	6871858	64871	1	23261	ENST00000486138.1	-4684	ENSG00000171735	CAMTA1	calmodulin binding transcription activator 1	ENST00000490738.5;ENST00000303635.12;ENST00000476163.5;ENST00000473578.5;ENST00000557126.5;ENST00000467404.6;ENST00000461311.1;ENST00000486138.1	23261;23261;23261;23261;23261;23261;23261;23261	0;0;0;0;0;0;0;0
chr1	6860134	6860784	651	*	HO8910_peak_359	112	.	Intron (ENST00000490738.5/23261, intron 2 of 2)	1	6853095	6872045	18951	1	23261	ENST00000472283.1	7039	ENSG00000171735	CAMTA1	calmodulin binding transcription activator 1	ENST00000490738.5;ENST00000303635.12;ENST00000476163.5;ENST00000473578.5;ENST00000557126.5;ENST00000467404.6;ENST00000461311.1;ENST00000486138.1;ENST00000482934.1;ENST00000470648.5;ENST00000461580.5;ENST00000472283.1	23261;23261;23261;23261;23261;23261;23261;23261;23261;23261;23261;23261	0;0;0;0;0;0;0;0;0;0;0;0
chr1	6948689	6949220	532	*	HO8910_peak_360	56	.	Intron (ENST00000303635.12/23261, intron 3 of 22)	1	6874056	6887842	13787	1	23261	ENST00000467267.1	74633	ENSG00000171735	CAMTA1	calmodulin binding transcription activator 1	ENST00000303635.12	23261	0
chr1	6960368	6960841	474	*	HO8910_peak_361	435	.	Intron (ENST00000303635.12/23261, intron 3 of 22)	1	6874056	6887842	13787	1	23261	ENST00000467267.1	86312	ENSG00000171735	CAMTA1	calmodulin binding transcription activator 1	ENST00000303635.12	23261	0
chr1	6962943	6963172	230	*	HO8910_peak_362	126	.	Intron (ENST00000303635.12/23261, intron 3 of 22)	1	6874056	6887842	13787	1	23261	ENST00000467267.1	88887	ENSG00000171735	CAMTA1	calmodulin binding transcription activator 1	ENST00000303635.12	23261	0
chr1	6991373	6991733	361	*	HO8910_peak_363	211	.	Intron (ENST00000303635.12/23261, intron 3 of 22)	1	6874056	6887842	13787	1	23261	ENST00000467267.1	117317	ENSG00000171735	CAMTA1	calmodulin binding transcription activator 1	ENST00000303635.12	23261	0
chr1	7026260	7026616	357	*	HO8910_peak_364	273	.	Intron (ENST00000303635.12/23261, intron 3 of 22)	1	6874056	6887842	13787	1	23261	ENST00000467267.1	152204	ENSG00000171735	CAMTA1	calmodulin binding transcription activator 1	ENST00000303635.12	23261	0
chr1	7042698	7043123	426	*	HO8910_peak_365	61	.	Intron (ENST00000303635.12/23261, intron 3 of 22)	1	6874056	6887842	13787	1	23261	ENST00000467267.1	168642	ENSG00000171735	CAMTA1	calmodulin binding transcription activator 1	ENST00000303635.12	23261	0
chr1	7046381	7046695	315	*	HO8910_peak_366	70	.	Intron (ENST00000303635.12/23261, intron 3 of 22)	1	6874056	6887842	13787	1	23261	ENST00000467267.1	172325	ENSG00000171735	CAMTA1	calmodulin binding transcription activator 1	ENST00000303635.12	23261	0
chr1	7110204	7110659	456	*	HO8910_peak_367	44	.	Intron (ENST00000303635.12/23261, intron 4 of 22)	1	6874056	6887842	13787	1	23261	ENST00000467267.1	236148	ENSG00000171735	CAMTA1	calmodulin binding transcription activator 1	ENST00000303635.12	23261	0
chr1	7117470	7118251	782	*	HO8910_peak_368	852	.	Intron (ENST00000303635.12/23261, intron 4 of 22)	1	6874056	6887842	13787	1	23261	ENST00000467267.1	243414	ENSG00000171735	CAMTA1	calmodulin binding transcription activator 1	ENST00000303635.12	23261	0
chr1	7223547	7224240	694	*	HO8910_peak_369	417	.	Intron (ENST00000303635.12/23261, intron 4 of 22)	1	7388183	7389419	1237	2	102725193	ENST00000411708.1	165179	ENSG00000237728	CAMTA1-AS2	CAMTA1 antisense RNA 2	ENST00000303635.12	23261	0
chr1	7265725	7266387	663	*	HO8910_peak_370	703	.	Intron (ENST00000303635.12/23261, intron 5 of 22)	1	7388183	7389419	1237	2	102725193	ENST00000411708.1	123032	ENSG00000237728	CAMTA1-AS2	CAMTA1 antisense RNA 2	ENST00000303635.12	23261	0
chr1	7299323	7299769	447	*	HO8910_peak_371	567	.	Intron (ENST00000303635.12/23261, intron 5 of 22)	1	7388183	7389419	1237	2	102725193	ENST00000411708.1	89650	ENSG00000237728	CAMTA1-AS2	CAMTA1 antisense RNA 2	ENST00000303635.12	23261	0
chr1	7300957	7301526	570	*	HO8910_peak_372	151	.	Intron (ENST00000303635.12/23261, intron 5 of 22)	1	7388183	7389419	1237	2	102725193	ENST00000411708.1	87893	ENSG00000237728	CAMTA1-AS2	CAMTA1 antisense RNA 2	ENST00000303635.12	23261	0
chr1	7334589	7335747	1159	*	HO8910_peak_373	282	.	Intron (ENST00000303635.12/23261, intron 5 of 22)	1	7388183	7389419	1237	2	102725193	ENST00000411708.1	53672	ENSG00000237728	CAMTA1-AS2	CAMTA1 antisense RNA 2	ENST00000303635.12	23261	0
chr1	7379436	7379791	356	*	HO8910_peak_374	56	.	Intron (ENST00000303635.12/23261, intron 5 of 22)	1	7388183	7389419	1237	2	102725193	ENST00000411708.1	9628	ENSG00000237728	CAMTA1-AS2	CAMTA1 antisense RNA 2	ENST00000618051.1;ENST00000303635.12	102725193;23261	9963;0
chr1	7389873	7390121	249	*	HO8910_peak_375	61	.	Promoter (<=1kb)	1	7382487	7389754	7268	2	102725193	ENST00000618051.1	-119	ENSG00000237728	CAMTA1-AS2	CAMTA1 antisense RNA 2	ENST00000618051.1;ENST00000411708.1;ENST00000303635.12	102725193;102725193;23261	-119;-454;0
chr1	7401831	7402456	626	*	HO8910_peak_376	1058	.	Intron (ENST00000303635.12/23261, intron 5 of 22)	1	7382487	7389754	7268	2	102725193	ENST00000618051.1	-12077	ENSG00000237728	CAMTA1-AS2	CAMTA1 antisense RNA 2	ENST00000303635.12	23261	0
chr1	7462717	7463018	302	*	HO8910_peak_377	80	.	Intron (ENST00000303635.12/23261, intron 5 of 22)	1	7382487	7389754	7268	2	102725193	ENST00000618051.1	-72963	ENSG00000237728	CAMTA1-AS2	CAMTA1 antisense RNA 2	ENST00000303635.12	23261	0
chr1	7469158	7469674	517	*	HO8910_peak_378	158	.	Intron (ENST00000303635.12/23261, intron 6 of 22)	1	7382487	7389754	7268	2	102725193	ENST00000618051.1	-79404	ENSG00000237728	CAMTA1-AS2	CAMTA1 antisense RNA 2	ENST00000303635.12	23261	0
chr1	7470941	7471648	708	*	HO8910_peak_379	459	.	Intron (ENST00000303635.12/23261, intron 6 of 22)	1	7382487	7389754	7268	2	102725193	ENST00000618051.1	-81187	ENSG00000237728	CAMTA1-AS2	CAMTA1 antisense RNA 2	ENST00000303635.12	23261	0
chr1	7491308	7491709	402	*	HO8910_peak_380	37	.	Intron (ENST00000303635.12/23261, intron 6 of 22)	1	7382487	7389754	7268	2	102725193	ENST00000618051.1	-101554	ENSG00000237728	CAMTA1-AS2	CAMTA1 antisense RNA 2	ENST00000303635.12	23261	0
chr1	7508362	7508584	223	*	HO8910_peak_381	37	.	Intron (ENST00000303635.12/23261, intron 6 of 22)	1	7382487	7389754	7268	2	102725193	ENST00000618051.1	-118608	ENSG00000237728	CAMTA1-AS2	CAMTA1 antisense RNA 2	ENST00000303635.12	23261	0
chr1	7526368	7527480	1113	*	HO8910_peak_382	682	.	Intron (ENST00000303635.12/23261, intron 6 of 22)	1	7382487	7389754	7268	2	102725193	ENST00000618051.1	-136614	ENSG00000237728	CAMTA1-AS2	CAMTA1 antisense RNA 2	ENST00000303635.12	23261	0
chr1	7539689	7540016	328	*	HO8910_peak_383	390	.	Intron (ENST00000303635.12/23261, intron 6 of 22)	1	7382487	7389754	7268	2	102725193	ENST00000618051.1	-149935	ENSG00000237728	CAMTA1-AS2	CAMTA1 antisense RNA 2	ENST00000303635.12	23261	0
chr1	7549249	7550123	875	*	HO8910_peak_384	403	.	Intron (ENST00000303635.12/23261, intron 6 of 22)	1	7382487	7389754	7268	2	102725193	ENST00000618051.1	-159495	ENSG00000237728	CAMTA1-AS2	CAMTA1 antisense RNA 2	ENST00000303635.12	23261	0
chr1	7561264	7561686	423	*	HO8910_peak_385	106	.	Intron (ENST00000303635.12/23261, intron 6 of 22)	1	7382487	7389754	7268	2	102725193	ENST00000618051.1	-171510	ENSG00000237728	CAMTA1-AS2	CAMTA1 antisense RNA 2	ENST00000303635.12	23261	0
chr1	7572663	7572957	295	*	HO8910_peak_386	111	.	Intron (ENST00000303635.12/23261, intron 6 of 22)	1	7736408	7767856	31449	1	23261	ENST00000495233.5	-163451	ENSG00000171735	CAMTA1	calmodulin binding transcription activator 1	ENST00000303635.12	23261	0
chr1	7616370	7616716	347	*	HO8910_peak_387	72	.	Intron (ENST00000303635.12/23261, intron 6 of 22)	1	7736408	7767856	31449	1	23261	ENST00000495233.5	-119692	ENSG00000171735	CAMTA1	calmodulin binding transcription activator 1	ENST00000303635.12	23261	0
chr1	7621640	7622387	748	*	HO8910_peak_388	245	.	Intron (ENST00000303635.12/23261, intron 6 of 22)	1	7736408	7767856	31449	1	23261	ENST00000495233.5	-114021	ENSG00000171735	CAMTA1	calmodulin binding transcription activator 1	ENST00000303635.12	23261	0
chr1	7647378	7647635	258	*	HO8910_peak_389	76	.	Intron (ENST00000303635.12/23261, intron 7 of 22)	1	7736408	7767856	31449	1	23261	ENST00000495233.5	-88773	ENSG00000171735	CAMTA1	calmodulin binding transcription activator 1	ENST00000303635.12	23261	0
chr1	7667287	7668022	736	*	HO8910_peak_390	125	.	Intron (ENST00000303635.12/23261, intron 9 of 22)	1	7736408	7767856	31449	1	23261	ENST00000495233.5	-68386	ENSG00000171735	CAMTA1	calmodulin binding transcription activator 1	ENST00000303635.12	23261	0
chr1	7669453	7669864	412	*	HO8910_peak_391	85	.	Intron (ENST00000303635.12/23261, intron 9 of 22)	1	7736408	7767856	31449	1	23261	ENST00000495233.5	-66544	ENSG00000171735	CAMTA1	calmodulin binding transcription activator 1	ENST00000303635.12	23261	0
chr1	7707642	7707891	250	*	HO8910_peak_392	80	.	Intron (ENST00000303635.12/23261, intron 11 of 22)	1	7736408	7767856	31449	1	23261	ENST00000495233.5	-28517	ENSG00000171735	CAMTA1	calmodulin binding transcription activator 1	ENST00000303635.12	23261	0
chr1	7752705	7753265	561	*	HO8910_peak_393	103	.	Intron (ENST00000303635.12/23261, intron 21 of 22)	1	7744961	7766522	21562	1	23261	ENST00000476864.1	7744	ENSG00000171735	CAMTA1	calmodulin binding transcription activator 1	ENST00000303635.12;ENST00000495233.5;ENST00000490905.5;ENST00000476864.1	23261;23261;23261;23261	0;0;0;0
chr1	7761222	7761495	274	*	HO8910_peak_394	62	.	Intron (ENST00000303635.12/23261, intron 22 of 22)	1	7771296	7781432	10137	1	9341	ENST00000054666.11	-9801	ENSG00000049245	VAMP3	vesicle associated membrane protein 3	ENST00000303635.12;ENST00000495233.5;ENST00000490905.5;ENST00000476864.1	23261;23261;23261;23261	0;0;0;0
chr1	7770977	7771850	874	*	HO8910_peak_395	385	.	Promoter (<=1kb)	1	7771296	7781432	10137	1	9341	ENST00000054666.11	0	ENSG00000049245	VAMP3	vesicle associated membrane protein 3	ENST00000303635.12;ENST00000495233.5;ENST00000490905.5;ENST00000476864.1;ENST00000054666.11;ENST00000470357.1	23261;23261;23261;23261;9341;9341	0;0;0;0;0;-857
chr1	7783836	7784397	562	*	HO8910_peak_396	710	.	Promoter (<=1kb)	1	7784320	7803958	19639	1	8863	ENST00000377541.5	0	ENSG00000049246	PER3	period circadian regulator 3	ENST00000377541.5;ENST00000613533.4;ENST00000614998.4;ENST00000377532.7;ENST00000361923.2;ENST00000473653.1;ENST00000054666.11;ENST00000470357.1	8863;8863;8863;8863;8863;8863;9341;9341	0;0;0;0;0;-1126;0;11129
chr1	7810283	7810732	450	*	HO8910_peak_397	324	.	Exon (ENST00000613533.4/8863, exon 13 of 22)	1	7803051	7810347	7297	1	8863	ENST00000463106.1	7232	ENSG00000049246	PER3	period circadian regulator 3	ENST00000613533.4;ENST00000614998.4;ENST00000377532.7;ENST00000361923.2;ENST00000463106.1	8863;8863;8863;8863;8863	0;0;0;0;0
chr1	7940747	7941103	357	*	HO8910_peak_398	264	.	Promoter (<=1kb)	1	7919847	7940866	21020	2	3604	ENST00000377507.7	0	ENSG00000049249	TNFRSF9	TNF receptor superfamily member 9	ENST00000615230.4;ENST00000377507.7;ENST00000492571.1	3604;3604;3604	0;0;-2443
chr1	7953970	7954577	608	*	HO8910_peak_399	276	.	Promoter (<=1kb)	1	7954291	7985052	30762	1	11315	ENST00000493373.5	0	ENSG00000116288	PARK7	Parkinsonism associated deglycase	ENST00000493373.5	11315	0
chr1	7961110	7962011	902	*	HO8910_peak_400	685	.	Promoter (<=1kb)	1	7961663	7971048	9386	1	11315	ENST00000460192.5	0	ENSG00000116288	PARK7	Parkinsonism associated deglycase	ENST00000493373.5;ENST00000460192.5;ENST00000493678.5;ENST00000377493.9;ENST00000338639.10;ENST00000465354.5;ENST00000377491.5;ENST00000377488.5;ENST00000497113.1;ENST00000469225.1	11315;11315;11315;11315;11315;11315;11315;11315;11315;11315	0;0;0;0;0;0;0;0;-756;0
chr1	7975298	7975721	424	*	HO8910_peak_401	280	.	Intron (ENST00000493373.5/11315, intron 5 of 6)	1	7965351	7985282	19932	1	11315	ENST00000469225.1	9947	ENSG00000116288	PARK7	Parkinsonism associated deglycase	ENST00000493373.5;ENST00000460192.5;ENST00000493678.5;ENST00000377493.9;ENST00000338639.10;ENST00000465354.5;ENST00000377491.5;ENST00000377488.5;ENST00000497113.1;ENST00000469225.1	11315;11315;11315;11315;11315;11315;11315;11315;11315;11315	0;0;0;0;0;0;0;0;12531;0
chr1	7982294	7982538	245	*	HO8910_peak_402	79	.	Intron (ENST00000493373.5/11315, intron 6 of 6)	1	7965351	7985282	19932	1	11315	ENST00000469225.1	16943	ENSG00000116288	PARK7	Parkinsonism associated deglycase	ENST00000493373.5;ENST00000493678.5;ENST00000377493.9;ENST00000338639.10;ENST00000377491.5;ENST00000377488.5;ENST00000469225.1	11315;11315;11315;11315;11315;11315;11315	0;0;0;0;0;0;0
chr1	7988621	7989051	431	*	HO8910_peak_403	203	.	Distal Intergenic	1	7965351	7985282	19932	1	11315	ENST00000469225.1	23270	ENSG00000116288	PARK7	Parkinsonism associated deglycase	ENST00000493373.5;ENST00000493678.5;ENST00000377493.9;ENST00000338639.10;ENST00000377491.5;ENST00000377488.5;ENST00000469225.1	11315;11315;11315;11315;11315;11315;11315	0;0;0;0;0;0;0
chr1	8004482	8005436	955	*	HO8910_peak_404	874	.	3' UTR	1	8013427	8015633	2207	2	54206	ENST00000467067.1	10197	ENSG00000116285	ERRFI1	ERBB receptor feedback inhibitor 1	ENST00000474874.5	54206	0
chr1	8006360	8006641	282	*	HO8910_peak_405	129	.	Intron (ENST00000474874.5/54206, intron 2 of 2)	1	8013427	8015633	2207	2	54206	ENST00000467067.1	8992	ENSG00000116285	ERRFI1	ERBB receptor feedback inhibitor 1	ENST00000474874.5	54206	0
chr1	8015079	8015307	229	*	HO8910_peak_406	67	.	Promoter (<=1kb)	1	8013427	8015633	2207	2	54206	ENST00000467067.1	326	ENSG00000116285	ERRFI1	ERBB receptor feedback inhibitor 1	ENST00000474874.5;ENST00000377482.10;ENST00000467067.1;ENST00000469499.5;ENST00000487559.1	54206;54206;54206;54206;54206	0;0;0;0;0
chr1	8017560	8017899	340	*	HO8910_peak_407	115	.	Promoter (1-2kb)	1	8013427	8015633	2207	2	54206	ENST00000467067.1	-1927	ENSG00000116285	ERRFI1	ERBB receptor feedback inhibitor 1	ENST00000474874.5;ENST00000377482.10;ENST00000467067.1;ENST00000469499.5;ENST00000487559.1	54206;54206;54206;54206;54206	0;0;0;0;0
chr1	8020047	8020316	270	*	HO8910_peak_408	110	.	Intron (ENST00000474874.5/54206, intron 1 of 2)	1	8013427	8015633	2207	2	54206	ENST00000467067.1	-4414	ENSG00000116285	ERRFI1	ERBB receptor feedback inhibitor 1	ENST00000474874.5;ENST00000377482.10;ENST00000467067.1;ENST00000469499.5;ENST00000487559.1	54206;54206;54206;54206;54206	0;0;0;0;0
chr1	8025111	8026738	1628	*	HO8910_peak_409	421	.	Promoter (<=1kb)	1	8004404	8026283	21880	2	54206	ENST00000474874.5	0	ENSG00000116285	ERRFI1	ERBB receptor feedback inhibitor 1	ENST00000474874.5;ENST00000377482.10;ENST00000469499.5;ENST00000487559.1	54206;54206;54206;54206	0;0;0;0
chr1	8028125	8028599	475	*	HO8910_peak_410	226	.	Promoter (1-2kb)	1	8011727	8026309	14583	2	54206	ENST00000377482.10	-1816	ENSG00000116285	ERRFI1	ERBB receptor feedback inhibitor 1	ENST00000474874.5;ENST00000377482.10;ENST00000469499.5;ENST00000487559.1	54206;54206;54206;54206	0;0;0;0
chr1	8040513	8040915	403	*	HO8910_peak_411	350	.	Intron (ENST00000445300.1/ENST00000445300.1, intron 2 of 2)	1	8011727	8026309	14583	2	54206	ENST00000377482.10	-14204	ENSG00000116285	ERRFI1	ERBB receptor feedback inhibitor 1	NA	NA	NA
chr1	8047709	8048510	802	*	HO8910_peak_412	187	.	Intron (ENST00000445300.1/ENST00000445300.1, intron 2 of 2)	1	8011727	8026309	14583	2	54206	ENST00000377482.10	-21400	ENSG00000116285	ERRFI1	ERBB receptor feedback inhibitor 1	NA	NA	NA
chr1	8056055	8056306	252	*	HO8910_peak_413	45	.	Intron (ENST00000445300.1/ENST00000445300.1, intron 2 of 2)	1	8011727	8026309	14583	2	54206	ENST00000377482.10	-29746	ENSG00000116285	ERRFI1	ERBB receptor feedback inhibitor 1	NA	NA	NA
chr1	8061208	8062377	1170	*	HO8910_peak_414	253	.	Intron (ENST00000445300.1/ENST00000445300.1, intron 2 of 2)	1	8011727	8026309	14583	2	54206	ENST00000377482.10	-34899	ENSG00000116285	ERRFI1	ERBB receptor feedback inhibitor 1	NA	NA	NA
chr1	8077149	8077626	478	*	HO8910_peak_415	144	.	Intron (ENST00000445300.1/ENST00000445300.1, intron 2 of 2)	1	8011727	8026309	14583	2	54206	ENST00000377482.10	-50840	ENSG00000116285	ERRFI1	ERBB receptor feedback inhibitor 1	NA	NA	NA
chr1	8078076	8078606	531	*	HO8910_peak_416	181	.	Intron (ENST00000445300.1/ENST00000445300.1, intron 2 of 2)	1	8011727	8026309	14583	2	54206	ENST00000377482.10	-51767	ENSG00000116285	ERRFI1	ERBB receptor feedback inhibitor 1	NA	NA	NA
chr1	8090293	8090595	303	*	HO8910_peak_417	121	.	Intron (ENST00000445300.1/ENST00000445300.1, intron 2 of 2)	1	8011727	8026309	14583	2	54206	ENST00000377482.10	-63984	ENSG00000116285	ERRFI1	ERBB receptor feedback inhibitor 1	NA	NA	NA
chr1	8096641	8096919	279	*	HO8910_peak_418	98	.	Intron (ENST00000445300.1/ENST00000445300.1, intron 2 of 2)	1	8011727	8026309	14583	2	54206	ENST00000377482.10	-70332	ENSG00000116285	ERRFI1	ERBB receptor feedback inhibitor 1	NA	NA	NA
chr1	8097382	8097827	446	*	HO8910_peak_419	548	.	Intron (ENST00000445300.1/ENST00000445300.1, intron 2 of 2)	1	8011727	8026309	14583	2	54206	ENST00000377482.10	-71073	ENSG00000116285	ERRFI1	ERBB receptor feedback inhibitor 1	NA	NA	NA
chr1	8118036	8118499	464	*	HO8910_peak_420	72	.	Intron (ENST00000445300.1/ENST00000445300.1, intron 2 of 2)	1	8201518	8215207	13690	1	102724539	ENST00000670361.1	-83019	ENSG00000227634	LINC01714	long intergenic non-protein coding RNA 1714	NA	NA	NA
chr1	8121375	8121647	273	*	HO8910_peak_421	78	.	Exon (ENST00000445300.1/ENST00000445300.1, exon 3 of 3)	1	8201518	8215207	13690	1	102724539	ENST00000670361.1	-79871	ENSG00000227634	LINC01714	long intergenic non-protein coding RNA 1714	NA	NA	NA
chr1	8133767	8134310	544	*	HO8910_peak_422	130	.	Distal Intergenic	1	8201518	8215207	13690	1	102724539	ENST00000670361.1	-67208	ENSG00000227634	LINC01714	long intergenic non-protein coding RNA 1714	NA	NA	NA
chr1	8137776	8138157	382	*	HO8910_peak_423	339	.	Distal Intergenic	1	8201518	8215207	13690	1	102724539	ENST00000670361.1	-63361	ENSG00000227634	LINC01714	long intergenic non-protein coding RNA 1714	NA	NA	NA
chr1	8154666	8155067	402	*	HO8910_peak_424	139	.	Distal Intergenic	1	8201518	8215207	13690	1	102724539	ENST00000670361.1	-46451	ENSG00000227634	LINC01714	long intergenic non-protein coding RNA 1714	NA	NA	NA
chr1	8169366	8169689	324	*	HO8910_peak_425	102	.	Distal Intergenic	1	8201518	8215207	13690	1	102724539	ENST00000670361.1	-31829	ENSG00000227634	LINC01714	long intergenic non-protein coding RNA 1714	NA	NA	NA
chr1	8182146	8182949	804	*	HO8910_peak_426	477	.	Distal Intergenic	1	8201518	8215207	13690	1	102724539	ENST00000670361.1	-18569	ENSG00000227634	LINC01714	long intergenic non-protein coding RNA 1714	NA	NA	NA
chr1	8194609	8194860	252	*	HO8910_peak_427	72	.	Distal Intergenic	1	8201518	8215207	13690	1	102724539	ENST00000670361.1	-6658	ENSG00000227634	LINC01714	long intergenic non-protein coding RNA 1714	NA	NA	NA
chr1	8197630	8198294	665	*	HO8910_peak_428	367	.	Distal Intergenic	1	8201518	8215207	13690	1	102724539	ENST00000670361.1	-3224	ENSG00000227634	LINC01714	long intergenic non-protein coding RNA 1714	ENST00000670361.1;ENST00000635451.1	102724539;102724539	0;0
chr1	8201449	8201664	216	*	HO8910_peak_429	58	.	Promoter (<=1kb)	1	8201518	8215207	13690	1	102724539	ENST00000670361.1	0	ENSG00000227634	LINC01714	long intergenic non-protein coding RNA 1714	ENST00000670361.1;ENST00000635451.1	102724539;102724539	0;0
chr1	8202287	8202583	297	*	HO8910_peak_430	131	.	Promoter (<=1kb)	1	8202429	8215210	12782	1	102724539	ENST00000635451.1	0	ENSG00000227634	LINC01714	long intergenic non-protein coding RNA 1714	ENST00000670361.1;ENST00000635451.1	102724539;102724539	0;0
chr1	8211796	8212441	646	*	HO8910_peak_431	508	.	Intron (ENST00000670361.1/102724539, intron 4 of 4)	1	8208672	8215210	6539	1	102724539	ENST00000452982.1	3124	ENSG00000227634	LINC01714	long intergenic non-protein coding RNA 1714	ENST00000670361.1;ENST00000635451.1;ENST00000452982.1	102724539;102724539;102724539	0;0;0
chr1	8224947	8225334	388	*	HO8910_peak_432	254	.	Distal Intergenic	1	8208672	8215210	6539	1	102724539	ENST00000452982.1	16275	ENSG00000227634	LINC01714	long intergenic non-protein coding RNA 1714	NA	NA	NA
chr1	8257535	8257998	464	*	HO8910_peak_433	160	.	Distal Intergenic	1	8208672	8215210	6539	1	102724539	ENST00000452982.1	48863	ENSG00000227634	LINC01714	long intergenic non-protein coding RNA 1714	NA	NA	NA
chr1	8258872	8259928	1057	*	HO8910_peak_434	177	.	Distal Intergenic	1	8208672	8215210	6539	1	102724539	ENST00000452982.1	50200	ENSG00000227634	LINC01714	long intergenic non-protein coding RNA 1714	NA	NA	NA
chr1	8314257	8314740	484	*	HO8910_peak_435	101	.	Distal Intergenic	1	8317826	8344165	26340	1	50651	ENST00000471889.5	-3086	ENSG00000162426	SLC45A1	solute carrier family 45 member 1	ENST00000471889.5	50651	0
chr1	8317984	8318352	369	*	HO8910_peak_436	150	.	Promoter (<=1kb)	1	8317826	8344165	26340	1	50651	ENST00000471889.5	158	ENSG00000162426	SLC45A1	solute carrier family 45 member 1	ENST00000471889.5	50651	0
chr1	8329467	8329906	440	*	HO8910_peak_437	64	.	Promoter (<=1kb)	1	8330138	8344157	14020	1	50651	ENST00000497660.5	-232	ENSG00000162426	SLC45A1	solute carrier family 45 member 1	ENST00000471889.5;ENST00000289877.8;ENST00000497660.5;ENST00000481265.1	50651;50651;50651;50651	0;0;0;-522
chr1	8343080	8343907	828	*	HO8910_peak_438	456	.	Exon (ENST00000471889.5/50651, exon 9 of 9)	1	8330428	8336109	5682	1	50651	ENST00000481265.1	12652	ENSG00000162426	SLC45A1	solute carrier family 45 member 1	ENST00000471889.5;ENST00000289877.8;ENST00000497660.5	50651;50651;50651	0;0;0
chr1	8351910	8352163	254	*	HO8910_peak_439	109	.	Downstream (<1kb)	1	8355521	8362844	7324	2	473	ENST00000505225.1	10681	ENSG00000142599	RERE	arginine-glutamic acid dipeptide repeats	ENST00000337907.7;ENST00000400908.7;ENST00000377464.5;ENST00000400907.6;ENST00000476556.5;ENST00000505225.1	473;473;473;473;473;473	0;0;0;0;0;10681
chr1	8394630	8395374	745	*	HO8910_peak_440	355	.	Intron (ENST00000337907.7/473, intron 13 of 23)	1	8365855	8423419	57565	2	473	ENST00000460659.5	28045	ENSG00000142599	RERE	arginine-glutamic acid dipeptide repeats	ENST00000337907.7;ENST00000400908.7;ENST00000377464.5;ENST00000400907.6;ENST00000476556.5;ENST00000656437.1;ENST00000488215.5;ENST00000460659.5;ENST00000492766.5;ENST00000465125.1	473;473;473;473;473;473;473;473;473;473	0;0;0;0;0;0;0;0;0;0
chr1	8396981	8397306	326	*	HO8910_peak_441	287	.	Intron (ENST00000337907.7/473, intron 13 of 23)	1	8365855	8423419	57565	2	473	ENST00000460659.5	26113	ENSG00000142599	RERE	arginine-glutamic acid dipeptide repeats	ENST00000337907.7;ENST00000400908.7;ENST00000377464.5;ENST00000400907.6;ENST00000476556.5;ENST00000656437.1;ENST00000488215.5;ENST00000460659.5;ENST00000492766.5;ENST00000465125.1	473;473;473;473;473;473;473;473;473;473	0;0;0;0;0;0;0;0;0;0
chr1	8412202	8412618	417	*	HO8910_peak_442	151	.	Intron (ENST00000337907.7/473, intron 13 of 23)	1	8365855	8423419	57565	2	473	ENST00000460659.5	10801	ENSG00000142599	RERE	arginine-glutamic acid dipeptide repeats	ENST00000337907.7;ENST00000400908.7;ENST00000377464.5;ENST00000400907.6;ENST00000476556.5;ENST00000656437.1;ENST00000488215.5;ENST00000460659.5;ENST00000492766.5;ENST00000465125.1	473;473;473;473;473;473;473;473;473;473	0;0;0;0;0;0;0;0;0;0
chr1	8423218	8424275	1058	*	HO8910_peak_443	103	.	Promoter (<=1kb)	1	8354093	8423666	69574	2	473	ENST00000476556.5	0	ENSG00000142599	RERE	arginine-glutamic acid dipeptide repeats	ENST00000449895.5;ENST00000653698.1;ENST00000444276.1;ENST00000337907.7;ENST00000400908.7;ENST00000377464.5;ENST00000400907.6;ENST00000476556.5;ENST00000656437.1;ENST00000488215.5;ENST00000460659.5;ENST00000492766.5;ENST00000465125.1;ENST00000464972.5	102724552;102724552;102724552;473;473;473;473;473;473;473;473;473;473;473	-370;-1125;-1363;0;0;0;0;0;0;0;0;0;0;0
chr1	8439075	8439741	667	*	HO8910_peak_444	73	.	Intron (ENST00000337907.7/473, intron 12 of 23)	1	8425638	8430041	4404	1	102724552	ENST00000444276.1	13437	NA	RERE-AS1	RERE antisense RNA 1	ENST00000449895.5;ENST00000653698.1;ENST00000337907.7;ENST00000400908.7;ENST00000377464.5;ENST00000400907.6;ENST00000656437.1;ENST00000464972.5;ENST00000659924.1	102724552;102724552;473;473;473;473;473;473;473	14430;13675;0;0;0;0;0;0;0
chr1	8456120	8456733	614	*	HO8910_peak_445	62	.	Intron (ENST00000337907.7/473, intron 12 of 23)	1	8425638	8430041	4404	1	102724552	ENST00000444276.1	30482	NA	RERE-AS1	RERE antisense RNA 1	ENST00000337907.7;ENST00000400908.7;ENST00000377464.5;ENST00000400907.6;ENST00000656437.1;ENST00000464972.5;ENST00000659924.1	473;473;473;473;473;473;473	0;0;0;0;0;0;0
chr1	8493956	8494601	646	*	HO8910_peak_446	65	.	Intron (ENST00000337907.7/473, intron 11 of 23)	1	8352406	8525939	173534	2	473	ENST00000377464.5	31338	ENSG00000142599	RERE	arginine-glutamic acid dipeptide repeats	ENST00000337907.7;ENST00000400908.7;ENST00000377464.5;ENST00000400907.6;ENST00000656437.1;ENST00000464972.5;ENST00000659924.1;ENST00000480342.5;ENST00000507012.1	473;473;473;473;473;473;473;473;473	0;0;0;0;0;0;0;0;0
chr1	8496038	8496347	310	*	HO8910_peak_447	65	.	Intron (ENST00000337907.7/473, intron 10 of 23)	1	8352406	8525939	173534	2	473	ENST00000377464.5	29592	ENSG00000142599	RERE	arginine-glutamic acid dipeptide repeats	ENST00000337907.7;ENST00000400908.7;ENST00000377464.5;ENST00000400907.6;ENST00000656437.1;ENST00000464972.5;ENST00000659924.1;ENST00000480342.5;ENST00000507012.1	473;473;473;473;473;473;473;473;473	0;0;0;0;0;0;0;0;0
chr1	8525458	8526188	731	*	HO8910_peak_448	335	.	Promoter (<=1kb)	1	8352406	8525939	173534	2	473	ENST00000377464.5	0	ENSG00000142599	RERE	arginine-glutamic acid dipeptide repeats	ENST00000337907.7;ENST00000400908.7;ENST00000377464.5;ENST00000400907.6;ENST00000656437.1;ENST00000464972.5;ENST00000659924.1;ENST00000480342.5;ENST00000507012.1	473;473;473;473;473;473;473;473;473	0;0;0;0;0;0;0;0;0
chr1	8540221	8540909	689	*	HO8910_peak_449	121	.	Intron (ENST00000337907.7/473, intron 8 of 23)	1	8495151	8526039	30889	2	473	ENST00000507012.1	-14182	ENSG00000142599	RERE	arginine-glutamic acid dipeptide repeats	ENST00000337907.7;ENST00000400908.7;ENST00000400907.6;ENST00000656437.1;ENST00000659924.1;ENST00000480342.5;ENST00000469251.1	473;473;473;473;473;473;473	0;0;0;0;0;0;0
chr1	8561248	8561463	216	*	HO8910_peak_450	62	.	Intron (ENST00000337907.7/473, intron 5 of 23)	1	8541224	8590841	49618	2	473	ENST00000469251.1	29378	ENSG00000142599	RERE	arginine-glutamic acid dipeptide repeats	ENST00000337907.7;ENST00000400908.7;ENST00000400907.6;ENST00000656437.1;ENST00000659924.1;ENST00000480342.5;ENST00000469251.1;ENST00000514428.1	473;473;473;473;473;473;473;473	0;0;0;0;0;0;0;0
chr1	8626326	8627075	750	*	HO8910_peak_451	277	.	Promoter (1-2kb)	1	8556476	8624380	67905	2	473	ENST00000514428.1	-1946	ENSG00000142599	RERE	arginine-glutamic acid dipeptide repeats	ENST00000337907.7;ENST00000400908.7;ENST00000400907.6;ENST00000656437.1;ENST00000659924.1;ENST00000480342.5;ENST00000514428.1	473;473;473;473;473;473;473	0;0;0;0;0;0;0
chr1	8661766	8661986	221	*	HO8910_peak_452	82	.	Intron (ENST00000337907.7/473, intron 2 of 23)	1	8353943	8656371	302429	2	473	ENST00000400907.6	-5395	ENSG00000142599	RERE	arginine-glutamic acid dipeptide repeats	ENST00000337907.7;ENST00000400908.7;ENST00000656437.1;ENST00000659924.1;ENST00000480342.5;ENST00000468247.1	473;473;473;473;473;473	0;0;0;0;0;0
chr1	8668261	8668604	344	*	HO8910_peak_453	115	.	Intron (ENST00000337907.7/473, intron 2 of 23)	1	8353943	8656371	302429	2	473	ENST00000400907.6	-11890	ENSG00000142599	RERE	arginine-glutamic acid dipeptide repeats	ENST00000337907.7;ENST00000400908.7;ENST00000656437.1;ENST00000659924.1;ENST00000480342.5;ENST00000468247.1	473;473;473;473;473;473	0;0;0;0;0;0
chr1	8675038	8675271	234	*	HO8910_peak_454	82	.	Intron (ENST00000337907.7/473, intron 2 of 23)	1	8353943	8656371	302429	2	473	ENST00000400907.6	-18667	ENSG00000142599	RERE	arginine-glutamic acid dipeptide repeats	ENST00000337907.7;ENST00000400908.7;ENST00000656437.1;ENST00000659924.1;ENST00000480342.5;ENST00000468247.1	473;473;473;473;473;473	0;0;0;0;0;0
chr1	8701393	8701598	206	*	HO8910_peak_455	58	.	Promoter (1-2kb)	1	8656193	8703219	47027	2	473	ENST00000468247.1	1621	ENSG00000142599	RERE	arginine-glutamic acid dipeptide repeats	ENST00000337907.7;ENST00000400908.7;ENST00000656437.1;ENST00000659924.1;ENST00000480342.5;ENST00000468247.1	473;473;473;473;473;473	0;0;0;0;0;0
chr1	8703045	8703802	758	*	HO8910_peak_456	502	.	Promoter (<=1kb)	1	8656193	8703219	47027	2	473	ENST00000468247.1	0	ENSG00000142599	RERE	arginine-glutamic acid dipeptide repeats	ENST00000337907.7;ENST00000400908.7;ENST00000656437.1;ENST00000659924.1;ENST00000480342.5;ENST00000468247.1	473;473;473;473;473;473	0;0;0;0;0;0
chr1	8712244	8713142	899	*	HO8910_peak_457	316	.	Intron (ENST00000337907.7/473, intron 2 of 23)	1	8656193	8703219	47027	2	473	ENST00000468247.1	-9025	ENSG00000142599	RERE	arginine-glutamic acid dipeptide repeats	ENST00000337907.7;ENST00000400908.7;ENST00000656437.1;ENST00000659924.1;ENST00000480342.5	473;473;473;473;473	0;0;0;0;0
chr1	8726410	8726768	359	*	HO8910_peak_458	71	.	Intron (ENST00000337907.7/473, intron 2 of 23)	1	8656193	8703219	47027	2	473	ENST00000468247.1	-23191	ENSG00000142599	RERE	arginine-glutamic acid dipeptide repeats	ENST00000337907.7;ENST00000400908.7;ENST00000656437.1;ENST00000659924.1;ENST00000480342.5	473;473;473;473;473	0;0;0;0;0
chr1	8733551	8733958	408	*	HO8910_peak_459	497	.	Intron (ENST00000337907.7/473, intron 2 of 23)	1	8464970	8753838	288869	2	473	ENST00000480342.5	19880	ENSG00000142599	RERE	arginine-glutamic acid dipeptide repeats	ENST00000337907.7;ENST00000400908.7;ENST00000656437.1;ENST00000659924.1;ENST00000480342.5	473;473;473;473;473	0;0;0;0;0
chr1	8794854	8795062	209	*	HO8910_peak_460	52	.	Intron (ENST00000337907.7/473, intron 1 of 23)	1	8436770	8817271	380502	2	473	ENST00000659924.1	22209	ENSG00000142599	RERE	arginine-glutamic acid dipeptide repeats	ENST00000337907.7;ENST00000400908.7;ENST00000656437.1;ENST00000659924.1	473;473;473;473	0;0;0;0
chr1	8797166	8797548	383	*	HO8910_peak_461	95	.	Intron (ENST00000337907.7/473, intron 1 of 23)	1	8436770	8817271	380502	2	473	ENST00000659924.1	19723	ENSG00000142599	RERE	arginine-glutamic acid dipeptide repeats	ENST00000337907.7;ENST00000400908.7;ENST00000656437.1;ENST00000659924.1	473;473;473;473	0;0;0;0
chr1	8817544	8818751	1208	*	HO8910_peak_462	272	.	Promoter (<=1kb)	1	8352404	8817640	465237	2	473	ENST00000400908.7	0	ENSG00000142599	RERE	arginine-glutamic acid dipeptide repeats	ENST00000337907.7;ENST00000400908.7;ENST00000656437.1;ENST00000659924.1	473;473;473;473	0;0;0;0
chr1	8829500	8829894	395	*	HO8910_peak_463	55	.	Intron (ENST00000656437.1/473, intron 1 of 18)	1	8352404	8817640	465237	2	473	ENST00000400908.7	-11860	ENSG00000142599	RERE	arginine-glutamic acid dipeptide repeats	ENST00000656437.1	473	0
chr1	8848810	8849320	511	*	HO8910_peak_464	168	.	Promoter (<=1kb)	1	8361158	8848921	487764	2	473	ENST00000656437.1	0	ENSG00000142599	RERE	arginine-glutamic acid dipeptide repeats	ENST00000656437.1	473	0
chr1	8856919	8857184	266	*	HO8910_peak_465	59	.	Distal Intergenic	1	8361158	8848921	487764	2	473	ENST00000656437.1	-7998	ENSG00000142599	RERE	arginine-glutamic acid dipeptide repeats	ENST00000234590.10;ENST00000464920.2;ENST00000647408.1;ENST00000646370.2	2023;2023;2023;2023	0;14392;0;0
chr1	8858176	8858588	413	*	HO8910_peak_466	103	.	Downstream (2-3kb)	1	8866502	8866590	89	2	102465436	ENST00000618792.1	8002	ENSG00000274258	MIR6728	microRNA 6728	ENST00000234590.10;ENST00000464920.2;ENST00000647408.1;ENST00000646370.2;ENST00000645609.1	2023;2023;2023;2023;2023	0;12988;0;0;0
chr1	8873636	8874207	572	*	HO8910_peak_467	392	.	Promoter (1-2kb)	1	8866009	8871944	5936	2	2023	ENST00000645600.1	-1692	ENSG00000074800	ENO1	enolase 1	ENST00000442636.1;ENST00000234590.10;ENST00000464920.2;ENST00000647408.1;ENST00000646370.2;ENST00000645609.1;ENST00000645600.1;ENST00000497492.1;ENST00000646660.1;ENST00000646680.1;ENST00000646906.1;ENST00000646156.1;ENST00000643438.1;ENST00000489867.2;ENST00000486051.5;ENST00000492343.2	100505975;2023;2023;2023;2023;2023;2023;2023;2023;2023;2023;2023;2023;2023;2023;2023	0;0;-2060;0;0;0;-1692;0;0;0;0;0;0;0;0;0
chr1	8877994	8879417	1424	*	HO8910_peak_468	301	.	Promoter (<=1kb)	1	8878835	8879894	1060	1	100505975	ENST00000442636.1	0	ENSG00000230679	ENO1-AS1	ENO1 antisense RNA 1	ENST00000442636.1;ENST00000234590.10;ENST00000647408.1;ENST00000646370.2;ENST00000645609.1;ENST00000497492.1;ENST00000646660.1;ENST00000646680.1;ENST00000646906.1;ENST00000646156.1;ENST00000643438.1;ENST00000489867.2;ENST00000486051.5;ENST00000492343.2	100505975;2023;2023;2023;2023;2023;2023;2023;2023;2023;2023;2023;2023;2023	0;0;0;0;0;0;0;0;0;0;0;0;0;0
chr1	8880218	8880438	221	*	HO8910_peak_469	68	.	Promoter (1-2kb)	1	8868049	8879190	11142	2	2023	ENST00000489867.2	-1028	ENSG00000074800	ENO1	enolase 1	ENST00000442636.1;ENST00000234590.10;ENST00000647408.1;ENST00000646370.2;ENST00000645609.1;ENST00000497492.1;ENST00000646660.1;ENST00000646680.1;ENST00000646906.1;ENST00000646156.1;ENST00000643438.1;ENST00000489867.2;ENST00000486051.5;ENST00000492343.2	100505975;2023;2023;2023;2023;2023;2023;2023;2023;2023;2023;2023;2023;2023	0;0;0;0;0;0;0;0;0;0;0;0;0;0
chr1	8889968	8890870	903	*	HO8910_peak_470	299	.	Distal Intergenic	1	8868049	8879190	11142	2	2023	ENST00000489867.2	-10778	ENSG00000074800	ENO1	enolase 1	NA	NA	NA
chr1	8899804	8900361	558	*	HO8910_peak_471	413	.	Distal Intergenic	1	8868049	8879190	11142	2	2023	ENST00000489867.2	-20614	ENSG00000074800	ENO1	enolase 1	NA	NA	NA
chr1	8905681	8906040	360	*	HO8910_peak_472	61	.	Distal Intergenic	1	8868049	8879190	11142	2	2023	ENST00000489867.2	-26491	ENSG00000074800	ENO1	enolase 1	NA	NA	NA
chr1	8910994	8911982	989	*	HO8910_peak_473	227	.	Distal Intergenic	1	8868049	8879190	11142	2	2023	ENST00000489867.2	-31804	ENSG00000074800	ENO1	enolase 1	NA	NA	NA
chr1	8939569	8939872	304	*	HO8910_peak_474	95	.	Distal Intergenic	1	8945867	8967745	21879	1	765	ENST00000549778.5	-5995	ENSG00000131686	CA6	carbonic anhydrase 6	NA	NA	NA
chr1	8941855	8942245	391	*	HO8910_peak_475	83	.	Distal Intergenic	1	8945867	8967745	21879	1	765	ENST00000549778.5	-3622	ENSG00000131686	CA6	carbonic anhydrase 6	ENST00000549778.5;ENST00000476083.1;ENST00000377443.7;ENST00000480186.7;ENST00000377436.6;ENST00000377442.3	765;765;765;765;765;765	-3622;0;0;-3637;0;0
chr1	8974050	8974473	424	*	HO8910_peak_476	252	.	Exon (ENST00000377436.6/765, exon 8 of 8)	1	8945887	8974704	28818	1	765	ENST00000377442.3	28163	ENSG00000131686	CA6	carbonic anhydrase 6	ENST00000476083.1;ENST00000377443.7;ENST00000377436.6;ENST00000377442.3	765;765;765;765	0;0;0;0
chr1	8986206	8986517	312	*	HO8910_peak_477	145	.	Distal Intergenic	1	9003300	9026345	23046	2	155184	ENST00000400906.1	39828	ENSG00000197241	SLC2A7	solute carrier family 2 member 7	NA	NA	NA
chr1	9005130	9005346	217	*	HO8910_peak_478	37	.	Intron (ENST00000400906.1/155184, intron 10 of 11)	1	9003300	9026345	23046	2	155184	ENST00000400906.1	20999	ENSG00000197241	SLC2A7	solute carrier family 2 member 7	ENST00000400906.1	155184	0
chr1	9009546	9009994	449	*	HO8910_peak_479	70	.	Intron (ENST00000400906.1/155184, intron 9 of 11)	1	9003300	9026345	23046	2	155184	ENST00000400906.1	16351	ENSG00000197241	SLC2A7	solute carrier family 2 member 7	ENST00000400906.1	155184	0
chr1	9026600	9026856	257	*	HO8910_peak_480	72	.	Promoter (<=1kb)	1	9003300	9026345	23046	2	155184	ENST00000400906.1	-255	ENSG00000197241	SLC2A7	solute carrier family 2 member 7	ENST00000400906.1	155184	0
chr1	9067321	9067615	295	*	HO8910_peak_481	68	.	Promoter (1-2kb)	1	9040080	9069604	29525	2	6518	ENST00000377414.7	1989	ENSG00000142583	SLC2A5	solute carrier family 2 member 5	ENST00000377424.9;ENST00000377414.7;ENST00000484798.5;ENST00000474145.5;ENST00000479813.5;ENST00000486632.5;ENST00000487835.5;ENST00000464985.5;ENST00000473209.1	6518;6518;6518;6518;6518;6518;6518;6518;6518	0;0;0;0;0;0;0;0;0
chr1	9080610	9081219	610	*	HO8910_peak_482	205	.	Intron (ENST00000486632.5/6518, intron 2 of 6)	1	9047611	9088443	40833	2	6518	ENST00000464985.5	7224	ENSG00000142583	SLC2A5	solute carrier family 2 member 5	ENST00000486632.5;ENST00000487835.5;ENST00000464985.5	6518;6518;6518	0;0;0
chr1	9085018	9085271	254	*	HO8910_peak_483	90	.	5' UTR	1	9047611	9088443	40833	2	6518	ENST00000464985.5	3172	ENSG00000142583	SLC2A5	solute carrier family 2 member 5	ENST00000486632.5;ENST00000487835.5;ENST00000464985.5	6518;6518;6518	0;0;0
chr1	9085797	9086211	415	*	HO8910_peak_484	55	.	Promoter (2-3kb)	1	9047611	9088443	40833	2	6518	ENST00000464985.5	2232	ENSG00000142583	SLC2A5	solute carrier family 2 member 5	ENST00000486632.5;ENST00000487835.5;ENST00000464985.5	6518;6518;6518	0;0;0
chr1	9101485	9101964	480	*	HO8910_peak_485	50	.	3' UTR	1	9104532	9111370	6839	2	80045	ENST00000465853.1	9406	ENSG00000180758	GPR157	G protein-coupled receptor 157	ENST00000377411.5;ENST00000465853.1	80045;80045	0;0
chr1	9110677	9111290	614	*	HO8910_peak_486	312	.	Promoter (<=1kb)	1	9104532	9111370	6839	2	80045	ENST00000465853.1	80	ENSG00000180758	GPR157	G protein-coupled receptor 157	ENST00000377411.5;ENST00000465853.1;ENST00000466131.1	80045;80045;80045	0;0;0
chr1	9128305	9129178	874	*	HO8910_peak_487	226	.	Promoter (<=1kb)	1	9100305	9129102	28798	2	80045	ENST00000377411.5	0	ENSG00000180758	GPR157	G protein-coupled receptor 157	ENST00000377411.5;ENST00000466131.1	80045;80045	0;0
chr1	9129485	9129850	366	*	HO8910_peak_488	279	.	Promoter (<=1kb)	1	9100305	9129102	28798	2	80045	ENST00000377411.5	-383	ENSG00000180758	GPR157	G protein-coupled receptor 157	ENST00000377411.5;ENST00000466131.1	80045;80045	0;0
chr1	9145193	9145664	472	*	HO8910_peak_489	210	.	Downstream (2-3kb)	1	9151668	9151777	110	2	407040	ENST00000385130.1	6113	ENSG00000284357	MIR34A	microRNA 34a	ENST00000635687.1	106614088	0
chr1	9162840	9163125	286	*	HO8910_peak_490	64	.	Intron (ENST00000635687.1/106614088, intron 1 of 1)	1	9151668	9151777	110	2	407040	ENST00000385130.1	-11063	ENSG00000284357	MIR34A	microRNA 34a	ENST00000635687.1	106614088	0
chr1	9163665	9164391	727	*	HO8910_peak_491	428	.	Intron (ENST00000635687.1/106614088, intron 1 of 1)	1	9151668	9151777	110	2	407040	ENST00000385130.1	-11888	ENSG00000284357	MIR34A	microRNA 34a	ENST00000635687.1	106614088	0
chr1	9180132	9180722	591	*	HO8910_peak_492	269	.	Promoter (1-2kb)	1	9182004	9196284	14281	1	102724571	ENST00000635271.1	-1282	ENSG00000234546	LNCTAM34A	long non coding transcriptional activator of miR34a	ENST00000635271.1;ENST00000412639.3;ENST00000664915.1;ENST00000657715.1;ENST00000665148.1;ENST00000635687.1	102724571;102724571;102724571;102724571;102724571;106614088	0;0;0;0;0;0
chr1	9182144	9182398	255	*	HO8910_peak_493	130	.	Promoter (<=1kb)	1	9182164	9192089	9926	1	102724571	ENST00000412639.3	0	ENSG00000234546	LNCTAM34A	long non coding transcriptional activator of miR34a	ENST00000635271.1;ENST00000412639.3;ENST00000664915.1;ENST00000657715.1;ENST00000665148.1;ENST00000635687.1	102724571;102724571;102724571;102724571;102724571;106614088	0;0;0;0;0;0
chr1	9194013	9194260	248	*	HO8910_peak_494	77	.	Promoter (2-3kb)	1	9191038	9192089	1052	1	102724571	ENST00000634966.2	2975	ENSG00000234546	LNCTAM34A	long non coding transcriptional activator of miR34a	ENST00000635271.1;ENST00000412639.3;ENST00000664915.1;ENST00000657715.1;ENST00000634966.2	102724571;102724571;102724571;102724571;102724571	0;0;0;0;2975
chr1	9196414	9196915	502	*	HO8910_peak_495	134	.	Exon (ENST00000635405.2/ENST00000635405.2, exon 1 of 2)	1	9191038	9192089	1052	1	102724571	ENST00000634966.2	5376	ENSG00000234546	LNCTAM34A	long non coding transcriptional activator of miR34a	ENST00000635271.1;ENST00000412639.3;ENST00000664915.1;ENST00000657715.1;ENST00000634966.2	102724571;102724571;102724571;102724571;102724571	0;0;0;0;5376
chr1	9201851	9202369	519	*	HO8910_peak_496	91	.	Distal Intergenic	1	9191038	9192089	1052	1	102724571	ENST00000634966.2	10813	ENSG00000234546	LNCTAM34A	long non coding transcriptional activator of miR34a	NA	NA	NA
chr1	9228487	9228915	429	*	HO8910_peak_497	88	.	Distal Intergenic	1	9234775	9271337	36563	1	9563	ENST00000377403.6	-5860	ENSG00000049239	H6PD	hexose-6-phosphate dehydrogenase/glucose 1-dehydrogenase	NA	NA	NA
chr1	9231508	9232047	540	*	HO8910_peak_498	134	.	Promoter (2-3kb)	1	9234775	9271337	36563	1	9563	ENST00000377403.6	-2728	ENSG00000049239	H6PD	hexose-6-phosphate dehydrogenase/glucose 1-dehydrogenase	ENST00000377403.6	9563	0
chr1	9234458	9235236	779	*	HO8910_peak_499	484	.	Promoter (<=1kb)	1	9234775	9271337	36563	1	9563	ENST00000377403.6	0	ENSG00000049239	H6PD	hexose-6-phosphate dehydrogenase/glucose 1-dehydrogenase	ENST00000377403.6;ENST00000602477.1	9563;9563	0;0
chr1	9267053	9267505	453	*	HO8910_peak_500	97	.	3' UTR	1	9292894	9369532	76639	1	80176	ENST00000328089.11	-25389	ENSG00000171621	SPSB1	splA/ryanodine receptor domain and SOCS box containing 1	ENST00000377403.6;ENST00000602477.1	9563;9563	0;0
chr1	9270437	9270784	348	*	HO8910_peak_501	117	.	3' UTR	1	9292894	9369532	76639	1	80176	ENST00000328089.11	-22110	ENSG00000171621	SPSB1	splA/ryanodine receptor domain and SOCS box containing 1	ENST00000377403.6;ENST00000602477.1	9563;9563	0;0
chr1	9275328	9276012	685	*	HO8910_peak_502	282	.	Distal Intergenic	1	9292894	9369532	76639	1	80176	ENST00000328089.11	-16882	ENSG00000171621	SPSB1	splA/ryanodine receptor domain and SOCS box containing 1	ENST00000377403.6	9563	0
chr1	9280481	9280805	325	*	HO8910_peak_503	416	.	Distal Intergenic	1	9292894	9369532	76639	1	80176	ENST00000328089.11	-12089	ENSG00000171621	SPSB1	splA/ryanodine receptor domain and SOCS box containing 1	NA	NA	NA
chr1	9293010	9293948	939	*	HO8910_peak_504	108	.	Promoter (<=1kb)	1	9292894	9369532	76639	1	80176	ENST00000328089.11	116	ENSG00000171621	SPSB1	splA/ryanodine receptor domain and SOCS box containing 1	ENST00000328089.11;ENST00000450402.1	80176;80176	0;0
chr1	9294479	9294804	326	*	HO8910_peak_505	129	.	Promoter (<=1kb)	1	9294528	9356497	61970	1	80176	ENST00000450402.1	0	ENSG00000171621	SPSB1	splA/ryanodine receptor domain and SOCS box containing 1	ENST00000328089.11;ENST00000450402.1	80176;80176	0;0
chr1	9300018	9300463	446	*	HO8910_peak_506	111	.	Intron (ENST00000328089.11/80176, intron 1 of 2)	1	9294528	9356497	61970	1	80176	ENST00000450402.1	5490	ENSG00000171621	SPSB1	splA/ryanodine receptor domain and SOCS box containing 1	ENST00000328089.11;ENST00000450402.1	80176;80176	0;0
chr1	9302932	9303434	503	*	HO8910_peak_507	389	.	Intron (ENST00000328089.11/80176, intron 1 of 2)	1	9294528	9356497	61970	1	80176	ENST00000450402.1	8404	ENSG00000171621	SPSB1	splA/ryanodine receptor domain and SOCS box containing 1	ENST00000328089.11;ENST00000450402.1	80176;80176	0;0
chr1	9315571	9316424	854	*	HO8910_peak_508	271	.	Intron (ENST00000328089.11/80176, intron 1 of 2)	1	9294528	9356497	61970	1	80176	ENST00000450402.1	21043	ENSG00000171621	SPSB1	splA/ryanodine receptor domain and SOCS box containing 1	ENST00000328089.11;ENST00000450402.1	80176;80176	0;0
chr1	9317575	9318201	627	*	HO8910_peak_509	107	.	Intron (ENST00000328089.11/80176, intron 1 of 2)	1	9294528	9356497	61970	1	80176	ENST00000450402.1	23047	ENSG00000171621	SPSB1	splA/ryanodine receptor domain and SOCS box containing 1	ENST00000328089.11;ENST00000450402.1	80176;80176	0;0
chr1	9321307	9321880	574	*	HO8910_peak_510	347	.	Intron (ENST00000328089.11/80176, intron 1 of 2)	1	9294528	9356497	61970	1	80176	ENST00000450402.1	26779	ENSG00000171621	SPSB1	splA/ryanodine receptor domain and SOCS box containing 1	ENST00000328089.11;ENST00000450402.1	80176;80176	0;0
chr1	9340134	9340556	423	*	HO8910_peak_511	57	.	Intron (ENST00000328089.11/80176, intron 1 of 2)	1	9351431	9367863	16433	1	80176	ENST00000357898.3	-10875	ENSG00000171621	SPSB1	splA/ryanodine receptor domain and SOCS box containing 1	ENST00000328089.11;ENST00000450402.1	80176;80176	0;0
chr1	9350146	9350927	782	*	HO8910_peak_512	303	.	Promoter (<=1kb)	1	9351431	9367863	16433	1	80176	ENST00000357898.3	-504	ENSG00000171621	SPSB1	splA/ryanodine receptor domain and SOCS box containing 1	ENST00000328089.11;ENST00000450402.1;ENST00000357898.3;ENST00000377399.2	80176;80176;80176;80176	0;0;-504;-4780
chr1	9388722	9389076	355	*	HO8910_peak_513	115	.	Distal Intergenic	1	9355707	9367575	11869	1	80176	ENST00000377399.2	33015	ENSG00000171621	SPSB1	splA/ryanodine receptor domain and SOCS box containing 1	NA	NA	NA
chr1	9400515	9401055	541	*	HO8910_peak_514	120	.	Distal Intergenic	1	9426975	9428916	1942	2	100506022	ENST00000641507.1	27861	ENSG00000284693	LINC02606	long intergenic non-protein coding RNA 2606	NA	NA	NA
chr1	9401855	9402152	298	*	HO8910_peak_515	59	.	Distal Intergenic	1	9426975	9428916	1942	2	100506022	ENST00000641507.1	26764	ENSG00000284693	LINC02606	long intergenic non-protein coding RNA 2606	NA	NA	NA
chr1	9404296	9404721	426	*	HO8910_peak_516	84	.	Distal Intergenic	1	9426975	9428916	1942	2	100506022	ENST00000641507.1	24195	ENSG00000284693	LINC02606	long intergenic non-protein coding RNA 2606	NA	NA	NA
chr1	9413126	9414028	903	*	HO8910_peak_517	520	.	Distal Intergenic	1	9426975	9428916	1942	2	100506022	ENST00000641507.1	14888	ENSG00000284693	LINC02606	long intergenic non-protein coding RNA 2606	NA	NA	NA
chr1	9428702	9429337	636	*	HO8910_peak_518	314	.	Promoter (<=1kb)	1	9425094	9429075	3982	2	100506022	ENST00000641325.1	0	ENSG00000284693	LINC02606	long intergenic non-protein coding RNA 2606	ENST00000641325.1;ENST00000641940.1;ENST00000641507.1	100506022;100506022;100506022	0;0;0
chr1	9438771	9439045	275	*	HO8910_peak_519	76	.	Promoter (1-2kb)	1	9426649	9440564	13916	2	100506022	ENST00000641940.1	1519	ENSG00000284693	LINC02606	long intergenic non-protein coding RNA 2606	ENST00000641940.1	100506022	0
chr1	9444066	9444289	224	*	HO8910_peak_520	56	.	Distal Intergenic	1	9426649	9440564	13916	2	100506022	ENST00000641940.1	-3502	ENSG00000284693	LINC02606	long intergenic non-protein coding RNA 2606	ENST00000641940.1	100506022	0
chr1	9455926	9456176	251	*	HO8910_peak_521	66	.	Distal Intergenic	1	9426649	9440564	13916	2	100506022	ENST00000641940.1	-15362	ENSG00000284693	LINC02606	long intergenic non-protein coding RNA 2606	NA	NA	NA
chr1	9472979	9473552	574	*	HO8910_peak_522	589	.	Distal Intergenic	1	9426649	9440564	13916	2	100506022	ENST00000641940.1	-32415	ENSG00000284693	LINC02606	long intergenic non-protein coding RNA 2606	NA	NA	NA
chr1	9476766	9477333	568	*	HO8910_peak_523	540	.	Distal Intergenic	1	9426649	9440564	13916	2	100506022	ENST00000641940.1	-36202	ENSG00000284693	LINC02606	long intergenic non-protein coding RNA 2606	NA	NA	NA
chr1	9495139	9495686	548	*	HO8910_peak_524	171	.	Distal Intergenic	1	9539465	9585173	45709	1	84275	ENST00000302692.7	-43779	ENSG00000171612	SLC25A33	solute carrier family 25 member 33	NA	NA	NA
chr1	9529115	9529620	506	*	HO8910_peak_525	109	.	Distal Intergenic	1	9539465	9585173	45709	1	84275	ENST00000302692.7	-9845	ENSG00000171612	SLC25A33	solute carrier family 25 member 33	NA	NA	NA
chr1	9539174	9540259	1086	*	HO8910_peak_526	765	.	Promoter (<=1kb)	1	9539465	9585173	45709	1	84275	ENST00000302692.7	0	ENSG00000171612	SLC25A33	solute carrier family 25 member 33	ENST00000302692.7	84275	0
chr1	9555253	9555744	492	*	HO8910_peak_527	249	.	Intron (ENST00000302692.7/84275, intron 2 of 6)	1	9539465	9585173	45709	1	84275	ENST00000302692.7	15788	ENSG00000171612	SLC25A33	solute carrier family 25 member 33	ENST00000302692.7	84275	0
chr1	9561359	9561886	528	*	HO8910_peak_528	119	.	Intron (ENST00000302692.7/84275, intron 2 of 6)	1	9539465	9585173	45709	1	84275	ENST00000302692.7	21894	ENSG00000171612	SLC25A33	solute carrier family 25 member 33	ENST00000302692.7	84275	0
chr1	9588380	9589193	814	*	HO8910_peak_529	519	.	Promoter (<=1kb)	1	9588911	9614877	25967	1	199953	ENST00000340381.11	0	ENSG00000188807	TMEM201	transmembrane protein 201	ENST00000340381.11;ENST00000340305.9;ENST00000302692.7	199953;199953;84275	0;0;0
chr1	9593664	9594094	431	*	HO8910_peak_530	100	.	Promoter (2-3kb)	1	9596897	9614873	17977	1	199953	ENST00000416541.5	-2803	ENSG00000188807	TMEM201	transmembrane protein 201	ENST00000340381.11;ENST00000340305.9;ENST00000416541.5	199953;199953;199953	0;0;0
chr1	9613220	9613492	273	*	HO8910_peak_531	56	.	3' UTR	1	9607728	9613247	5520	1	199953	ENST00000508400.1	5492	ENSG00000188807	TMEM201	transmembrane protein 201	ENST00000340381.11;ENST00000416541.5;ENST00000508400.1	199953;199953;199953	0;0;0
chr1	9615733	9615983	251	*	HO8910_peak_532	46	.	Distal Intergenic	1	9607728	9613247	5520	1	199953	ENST00000508400.1	8005	ENSG00000188807	TMEM201	transmembrane protein 201	ENST00000340381.11;ENST00000416541.5;ENST00000508400.1	199953;199953;199953	0;0;0
chr1	9627005	9627446	442	*	HO8910_peak_533	262	.	Distal Intergenic	1	9607728	9613247	5520	1	199953	ENST00000508400.1	19277	ENSG00000188807	TMEM201	transmembrane protein 201	NA	NA	NA
chr1	9644682	9645068	387	*	HO8910_peak_534	164	.	Distal Intergenic	1	9651731	9729114	77384	1	5293	ENST00000377346.9	-6663	ENSG00000171608	PIK3CD	phosphatidylinositol-4,5-bisphosphate 3-kinase catalytic subunit delta	NA	NA	NA
chr1	9651749	9652005	257	*	HO8910_peak_535	95	.	Promoter (<=1kb)	1	9651732	9729114	77383	1	5293	ENST00000628140.2	17	ENSG00000171608	PIK3CD	phosphatidylinositol-4,5-bisphosphate 3-kinase catalytic subunit delta	ENST00000377346.9;ENST00000536656.5;ENST00000628140.2;ENST00000377320.3	5293;5293;5293;644997	0;0;0;2581
chr1	9671341	9671899	559	*	HO8910_peak_536	339	.	Intron (ENST00000377346.9/5293, intron 1 of 23)	1	9672426	9687555	15130	2	101929074	ENST00000415330.2	15656	ENSG00000231789	PIK3CD-AS2	PIK3CD antisense RNA 2	ENST00000415330.2;ENST00000377346.9;ENST00000536656.5;ENST00000628140.2	101929074;5293;5293;5293	0;0;0;0
chr1	9687270	9687778	509	*	HO8910_peak_537	150	.	Promoter (<=1kb)	1	9672426	9687555	15130	2	101929074	ENST00000415330.2	0	ENSG00000231789	PIK3CD-AS2	PIK3CD antisense RNA 2	ENST00000415330.2;ENST00000377346.9;ENST00000536656.5;ENST00000628140.2;ENST00000484851.1	101929074;5293;5293;5293;5293	0;0;0;0;0
chr1	9689092	9689764	673	*	HO8910_peak_538	320	.	Promoter (<=1kb)	1	9688176	9691946	3771	1	5293	ENST00000484851.1	916	ENSG00000171608	PIK3CD	phosphatidylinositol-4,5-bisphosphate 3-kinase catalytic subunit delta	ENST00000415330.2;ENST00000377346.9;ENST00000536656.5;ENST00000628140.2;ENST00000484851.1	101929074;5293;5293;5293;5293	0;0;0;0;0
chr1	9699390	9699649	260	*	HO8910_peak_539	110	.	Intron (ENST00000377346.9/5293, intron 2 of 23)	1	9710198	9727227	17030	1	5293	ENST00000543390.2	-10549	ENSG00000171608	PIK3CD	phosphatidylinositol-4,5-bisphosphate 3-kinase catalytic subunit delta	ENST00000377346.9;ENST00000536656.5;ENST00000628140.2	5293;5293;5293	0;0;0
chr1	9700318	9700892	575	*	HO8910_peak_540	604	.	Intron (ENST00000377346.9/5293, intron 2 of 23)	1	9710198	9727227	17030	1	5293	ENST00000543390.2	-9306	ENSG00000171608	PIK3CD	phosphatidylinositol-4,5-bisphosphate 3-kinase catalytic subunit delta	ENST00000377346.9;ENST00000536656.5;ENST00000628140.2	5293;5293;5293	0;0;0
chr1	9705377	9705582	206	*	HO8910_peak_541	114	.	Intron (ENST00000377346.9/5293, intron 2 of 23)	1	9710198	9727227	17030	1	5293	ENST00000543390.2	-4616	ENSG00000171608	PIK3CD	phosphatidylinositol-4,5-bisphosphate 3-kinase catalytic subunit delta	ENST00000377346.9;ENST00000536656.5;ENST00000628140.2;ENST00000543390.2;ENST00000361110.6	5293;5293;5293;5293;5293	0;0;0;0;0
chr1	9714356	9714615	260	*	HO8910_peak_542	117	.	Promoter (1-2kb)	1	9715699	9716163	465	1	5293	ENST00000481137.1	-1084	ENSG00000171608	PIK3CD	phosphatidylinositol-4,5-bisphosphate 3-kinase catalytic subunit delta	ENST00000377346.9;ENST00000536656.5;ENST00000628140.2;ENST00000543390.2;ENST00000361110.6;ENST00000481137.1;ENST00000479223.1	5293;5293;5293;5293;5293;5293;5293	0;0;0;0;0;-1084;-1661
chr1	9719086	9719604	519	*	HO8910_peak_543	474	.	Promoter (2-3kb)	1	9716276	9717581	1306	1	5293	ENST00000479223.1	2810	ENSG00000171608	PIK3CD	phosphatidylinositol-4,5-bisphosphate 3-kinase catalytic subunit delta	ENST00000377346.9;ENST00000536656.5;ENST00000628140.2;ENST00000543390.2;ENST00000361110.6;ENST00000481137.1;ENST00000479223.1	5293;5293;5293;5293;5293;5293;5293	0;0;0;0;0;3387;2810
chr1	9724896	9725294	399	*	HO8910_peak_544	88	.	Exon (ENST00000377346.9/5293, exon 23 of 24)	1	9729028	9733486	4459	2	22883	ENST00000477264.1	8192	ENSG00000171603	CLSTN1	calsyntenin 1	ENST00000377298.8;ENST00000650348.1;ENST00000477264.1;ENST00000435891.5;ENST00000361311.4;ENST00000377346.9;ENST00000536656.5;ENST00000628140.2;ENST00000543390.2;ENST00000361110.6	22883;22883;22883;22883;22883;5293;5293;5293;5293;5293	0;0;8192;26287;0;0;0;0;0;0
chr1	9766703	9767273	571	*	HO8910_peak_545	583	.	Intron (ENST00000377298.8/22883, intron 2 of 18)	1	9729028	9751581	22554	2	22883	ENST00000435891.5	-15122	ENSG00000171603	CLSTN1	calsyntenin 1	ENST00000377298.8;ENST00000650348.1;ENST00000361311.4	22883;22883;22883	0;0;0
chr1	9792391	9792812	422	*	HO8910_peak_546	122	.	Intron (ENST00000377298.8/22883, intron 1 of 18)	1	9729027	9823669	94643	2	22883	ENST00000650348.1	30857	ENSG00000171603	CLSTN1	calsyntenin 1	ENST00000377298.8;ENST00000650348.1;ENST00000361311.4	22883;22883;22883	0;0;0
chr1	9823047	9824530	1484	*	HO8910_peak_547	133	.	Promoter (<=1kb)	1	9729026	9824526	95501	2	22883	ENST00000377298.8	0	ENSG00000171603	CLSTN1	calsyntenin 1	ENST00000377298.8;ENST00000650348.1;ENST00000361311.4	22883;22883;22883	0;0;0
chr1	9825260	9825965	706	*	HO8910_peak_548	522	.	Promoter (<=1kb)	1	9729026	9824526	95501	2	22883	ENST00000377298.8	-734	ENSG00000171603	CLSTN1	calsyntenin 1	ENST00000377298.8;ENST00000650348.1;ENST00000361311.4	22883;22883;22883	0;0;0
chr1	9836019	9836905	887	*	HO8910_peak_549	454	.	Distal Intergenic	1	9729026	9824526	95501	2	22883	ENST00000377298.8	-11493	ENSG00000171603	CLSTN1	calsyntenin 1	NA	NA	NA
chr1	9842964	9843181	218	*	HO8910_peak_550	38	.	Distal Intergenic	1	9729026	9824526	95501	2	22883	ENST00000377298.8	-18438	ENSG00000171603	CLSTN1	calsyntenin 1	NA	NA	NA
chr1	9843677	9844034	358	*	HO8910_peak_551	92	.	Distal Intergenic	1	9729026	9824526	95501	2	22883	ENST00000377298.8	-19151	ENSG00000171603	CLSTN1	calsyntenin 1	ENST00000377263.6	56998	0
chr1	9867474	9867929	456	*	HO8910_peak_552	64	.	Intron (ENST00000377263.6/56998, intron 5 of 5)	1	9850659	9878176	27518	2	56998	ENST00000377256.1	10247	ENSG00000178585	CTNNBIP1	catenin beta interacting protein 1	ENST00000377263.6;ENST00000400904.7;ENST00000377258.5;ENST00000377256.1	56998;56998;56998;56998	0;0;0;0
chr1	9877956	9878393	438	*	HO8910_peak_553	251	.	Promoter (<=1kb)	1	9850659	9878176	27518	2	56998	ENST00000377256.1	0	ENSG00000178585	CTNNBIP1	catenin beta interacting protein 1	ENST00000377263.6;ENST00000400904.7;ENST00000377258.5;ENST00000377256.1	56998;56998;56998;56998	0;0;0;0
chr1	9881826	9882084	259	*	HO8910_peak_554	233	.	Intron (ENST00000377263.6/56998, intron 2 of 5)	1	9850659	9878176	27518	2	56998	ENST00000377256.1	-3650	ENSG00000178585	CTNNBIP1	catenin beta interacting protein 1	ENST00000377263.6;ENST00000400904.7;ENST00000377258.5;ENST00000377256.1	56998;56998;56998;56998	0;0;0;0
chr1	9890285	9890939	655	*	HO8910_peak_555	131	.	Promoter (2-3kb)	1	9850450	9893237	42788	2	56998	ENST00000377258.5	2298	ENSG00000178585	CTNNBIP1	catenin beta interacting protein 1	ENST00000377263.6;ENST00000400904.7;ENST00000377258.5	56998;56998;56998	0;0;0
chr1	9893205	9893506	302	*	HO8910_peak_556	259	.	Promoter (<=1kb)	1	9850450	9893237	42788	2	56998	ENST00000377258.5	0	ENSG00000178585	CTNNBIP1	catenin beta interacting protein 1	ENST00000377263.6;ENST00000400904.7;ENST00000377258.5	56998;56998;56998	0;0;0
chr1	9898791	9899226	436	*	HO8910_peak_557	134	.	Intron (ENST00000377263.6/56998, intron 1 of 5)	1	9850450	9893237	42788	2	56998	ENST00000377258.5	-5554	ENSG00000178585	CTNNBIP1	catenin beta interacting protein 1	ENST00000377263.6;ENST00000400904.7	56998;56998	0;0
chr1	9910029	9910970	942	*	HO8910_peak_558	1149	.	Promoter (<=1kb)	1	9848276	9910269	61994	2	56998	ENST00000377263.6	0	ENSG00000178585	CTNNBIP1	catenin beta interacting protein 1	ENST00000377263.6;ENST00000400904.7	56998;56998	0;0
chr1	9942565	9943594	1030	*	HO8910_peak_559	473	.	Promoter (<=1kb)	1	9942923	9949974	7052	1	64802	ENST00000445884.1	0	ENSG00000173614	NMNAT1	nicotinamide nucleotide adenylyltransferase 1	ENST00000445884.1;ENST00000403197.5;ENST00000462686.1;ENST00000377205.6;ENST00000492735.1;ENST00000377223.6;ENST00000400903.6;ENST00000377213.1	64802;64802;64802;64802;64802;84328;84328;84328	0;0;0;0;0;0;0;0
chr1	9961189	9961582	394	*	HO8910_peak_560	85	.	Promoter (<=1kb)	1	9950572	9960787	10216	2	113391335	ENST00000636827.2	-402	ENSG00000283611	TMEM274P	transmembrane protein 274, pseudogene	ENST00000636827.2;ENST00000403197.5;ENST00000462686.1;ENST00000377205.6;ENST00000492735.1	113391335;64802;64802;64802;64802	-402;0;0;0;0
chr1	9996615	9996982	368	*	HO8910_peak_561	35	.	Promoter (<=1kb)	1	9997206	10016020	18815	1	116362	ENST00000315901.4	-224	ENSG00000162444	RBP7	retinol binding protein 7	ENST00000315901.4;ENST00000294435.8	116362;116362	-224;-246
chr1	10018622	10018917	296	*	HO8910_peak_562	136	.	Distal Intergenic	1	10032832	10180367	147536	1	10277	ENST00000253251.12	-13915	ENSG00000130939	UBE4B	ubiquitination factor E4B	ENST00000315901.4;ENST00000294435.8	116362;116362	21416;21394
chr1	10032493	10033717	1225	*	HO8910_peak_563	590	.	Promoter (<=1kb)	1	10032832	10180367	147536	1	10277	ENST00000253251.12	0	ENSG00000130939	UBE4B	ubiquitination factor E4B	ENST00000253251.12;ENST00000672724.1;ENST00000343090.11;ENST00000377153.5	10277;10277;10277;10277	0;0;0;0
chr1	10063853	10064282	430	*	HO8910_peak_564	160	.	Intron (ENST00000253251.12/10277, intron 1 of 26)	1	10033274	10073118	39845	1	10277	ENST00000377153.5	30579	ENSG00000130939	UBE4B	ubiquitination factor E4B	ENST00000253251.12;ENST00000672724.1;ENST00000343090.11;ENST00000377153.5	10277;10277;10277;10277	0;0;0;0
chr1	10074284	10074698	415	*	HO8910_peak_565	110	.	Intron (ENST00000253251.12/10277, intron 2 of 26)	1	10100861	10103185	2325	1	10277	ENST00000462658.1	-26163	ENSG00000130939	UBE4B	ubiquitination factor E4B	ENST00000253251.12;ENST00000672724.1;ENST00000343090.11;ENST00000377153.5	10277;10277;10277;10277	0;0;0;0
chr1	10083152	10083411	260	*	HO8910_peak_566	144	.	Intron (ENST00000253251.12/10277, intron 2 of 26)	1	10100861	10103185	2325	1	10277	ENST00000462658.1	-17450	ENSG00000130939	UBE4B	ubiquitination factor E4B	ENST00000253251.12;ENST00000672724.1;ENST00000343090.11	10277;10277;10277	0;0;0
chr1	10108212	10108624	413	*	HO8910_peak_567	278	.	Intron (ENST00000253251.12/10277, intron 6 of 26)	1	10100861	10103185	2325	1	10277	ENST00000462658.1	7351	ENSG00000130939	UBE4B	ubiquitination factor E4B	ENST00000253251.12;ENST00000672724.1;ENST00000343090.11	10277;10277;10277	0;0;0
chr1	10195716	10196053	338	*	HO8910_peak_568	144	.	Distal Intergenic	1	10210805	10308597	97793	1	23095	ENST00000377093.8	-14752	ENSG00000054523	KIF1B	kinesin family member 1B	NA	NA	NA
chr1	10209915	10211780	1866	*	HO8910_peak_569	578	.	Promoter (<=1kb)	1	10210805	10308597	97793	1	23095	ENST00000377093.8	0	ENSG00000054523	KIF1B	kinesin family member 1B	ENST00000377093.8;ENST00000263934.10;ENST00000377086.5	23095;23095;23095	0;0;0
chr1	10283420	10283625	206	*	HO8910_peak_570	53	.	Promoter (<=1kb)	1	10282450	10292334	9885	1	23095	ENST00000497835.1	970	ENSG00000054523	KIF1B	kinesin family member 1B	ENST00000377093.8;ENST00000263934.10;ENST00000377086.5;ENST00000377083.5;ENST00000377081.5;ENST00000620295.2;ENST00000622724.3;ENST00000495136.1;ENST00000497835.1	23095;23095;23095;23095;23095;23095;23095;23095;23095	0;0;0;0;0;0;0;4862;0
chr1	10339738	10340042	305	*	HO8910_peak_571	71	.	Exon (ENST00000263934.10/23095, exon 30 of 47)	1	10344775	10361825	17051	1	23095	ENST00000465635.5	-4733	ENSG00000054523	KIF1B	kinesin family member 1B	ENST00000263934.10;ENST00000377086.5;ENST00000377081.5;ENST00000620295.2;ENST00000622724.3;ENST00000465635.5	23095;23095;23095;23095;23095;23095	0;0;0;0;0;-4733
chr1	10377322	10377666	345	*	HO8910_peak_572	89	.	3' UTR	1	10365166	10368502	3337	1	23095	ENST00000470616.1	12156	ENSG00000054523	KIF1B	kinesin family member 1B	ENST00000263934.10;ENST00000377086.5;ENST00000377081.5;ENST00000620295.2;ENST00000622724.3;ENST00000635499.1	23095;23095;23095;23095;23095;23095	0;0;0;0;0;24658
chr1	10398544	10399733	1190	*	HO8910_peak_573	776	.	Promoter (<=1kb)	1	10398592	10411552	12961	1	5226	ENST00000491493.5	0	ENSG00000142657	PGD	phosphogluconate dehydrogenase	ENST00000491493.5;ENST00000487775.1;ENST00000270776.13;ENST00000477958.5;ENST00000483936.5;ENST00000465632.5;ENST00000460189.1	5226;5226;5226;5226;5226;5226;5226	0;0;0;0;0;0;0
chr1	10430168	10431155	988	*	HO8910_peak_574	344	.	Promoter (<=1kb)	1	10430384	10451659	21276	1	100526739	ENST00000470413.6	0	ENSG00000251503	CENPS-CORT	CENPS-CORT readthrough	ENST00000400900.6;ENST00000470413.6;ENST00000602787.6;ENST00000602296.6;ENST00000465026.1;ENST00000309048.8;ENST00000602486.1;ENST00000477755.1;ENST00000462462.1	100526739;100526739;100526739;100526739;100526739;378708;378708;378708;378708	0;0;0;0;-103;0;0;0;0
chr1	10459084	10459524	441	*	HO8910_peak_575	207	.	3' UTR	1	10449719	10451902	2184	1	1325	ENST00000377049.3	9365	ENSG00000241563	CORT	cortistatin	ENST00000377038.8;ENST00000476658.5;ENST00000377036.2	1676;1676;1676	0;0;0
chr1	10472257	10472768	512	*	HO8910_peak_576	309	.	Promoter (<=1kb)	1	10456522	10472529	16008	2	1676	ENST00000377038.8	0	ENSG00000160049	DFFA	DNA fragmentation factor subunit alpha	ENST00000377038.8;ENST00000476658.5;ENST00000377036.2;ENST00000472851.1;ENST00000356607.9;ENST00000491661.2	1676;1676;1676;5195;5195;5195	0;0;0;0;0;0
chr1	10474853	10475555	703	*	HO8910_peak_577	328	.	Promoter (<=1kb)	1	10474950	10630758	155809	1	5195	ENST00000356607.9	0	ENSG00000142655	PEX14	peroxisomal biogenesis factor 14	ENST00000377038.8;ENST00000476658.5;ENST00000377036.2;ENST00000472851.1;ENST00000356607.9;ENST00000491661.2	1676;1676;1676;5195;5195;5195	0;0;0;0;0;0
chr1	10494622	10494878	257	*	HO8910_peak_578	56	.	Intron (ENST00000472851.1/5195, intron 1 of 3)	1	10474982	10623286	148305	1	5195	ENST00000491661.2	19640	ENSG00000142655	PEX14	peroxisomal biogenesis factor 14	ENST00000472851.1;ENST00000356607.9;ENST00000491661.2	5195;5195;5195	0;0;0
chr1	10495869	10496473	605	*	HO8910_peak_579	466	.	Intron (ENST00000472851.1/5195, intron 2 of 3)	1	10474982	10623286	148305	1	5195	ENST00000491661.2	20887	ENSG00000142655	PEX14	peroxisomal biogenesis factor 14	ENST00000472851.1;ENST00000356607.9;ENST00000491661.2	5195;5195;5195	0;0;0
chr1	10507357	10507670	314	*	HO8910_peak_580	79	.	Intron (ENST00000472851.1/5195, intron 2 of 3)	1	10535888	10536289	402	1	5195	ENST00000492696.1	-28218	ENSG00000142655	PEX14	peroxisomal biogenesis factor 14	ENST00000472851.1;ENST00000356607.9;ENST00000491661.2	5195;5195;5195	0;0;0
chr1	10510576	10511371	796	*	HO8910_peak_581	175	.	Intron (ENST00000472851.1/5195, intron 2 of 3)	1	10535888	10536289	402	1	5195	ENST00000492696.1	-24517	ENSG00000142655	PEX14	peroxisomal biogenesis factor 14	ENST00000472851.1;ENST00000356607.9;ENST00000491661.2	5195;5195;5195	0;0;0
chr1	10528248	10528864	617	*	HO8910_peak_582	371	.	Intron (ENST00000472851.1/5195, intron 3 of 3)	1	10535888	10536289	402	1	5195	ENST00000492696.1	-7024	ENSG00000142655	PEX14	peroxisomal biogenesis factor 14	ENST00000472851.1;ENST00000356607.9;ENST00000491661.2	5195;5195;5195	0;0;0
chr1	10561497	10561728	232	*	HO8910_peak_583	53	.	Intron (ENST00000356607.9/5195, intron 3 of 8)	1	10535888	10536289	402	1	5195	ENST00000492696.1	25609	ENSG00000142655	PEX14	peroxisomal biogenesis factor 14	ENST00000356607.9;ENST00000491661.2	5195;5195	0;0
chr1	10599237	10599875	639	*	HO8910_peak_584	247	.	Exon (ENST00000356607.9/5195, exon 4 of 9)	1	10642082	10645076	2995	2	54897	ENST00000447850.3	45201	ENSG00000130940	CASZ1	castor zinc finger 1	ENST00000356607.9;ENST00000491661.2	5195;5195	0;0
chr1	10634823	10636316	1494	*	HO8910_peak_585	389	.	Downstream (<1kb)	1	10642082	10645076	2995	2	54897	ENST00000447850.3	8760	ENSG00000130940	CASZ1	castor zinc finger 1	ENST00000356607.9;ENST00000377022.8	5195;54897	0;0
chr1	10644275	10644950	676	*	HO8910_peak_586	481	.	Promoter (<=1kb)	1	10642082	10645076	2995	2	54897	ENST00000447850.3	126	ENSG00000130940	CASZ1	castor zinc finger 1	ENST00000377022.8;ENST00000447850.3;ENST00000344008.5	54897;54897;54897	0;0;0
chr1	10646434	10646710	277	*	HO8910_peak_587	156	.	Promoter (1-2kb)	1	10642082	10645076	2995	2	54897	ENST00000447850.3	-1358	ENSG00000130940	CASZ1	castor zinc finger 1	ENST00000377022.8;ENST00000447850.3;ENST00000344008.5;ENST00000490176.1	54897;54897;54897;54897	0;0;0;4390
chr1	10680412	10680803	392	*	HO8910_peak_588	61	.	Intron (ENST00000377022.8/54897, intron 4 of 20)	1	10660737	10693912	33176	2	54897	ENST00000478728.2	13109	ENSG00000130940	CASZ1	castor zinc finger 1	ENST00000377022.8;ENST00000344008.5;ENST00000496432.6;ENST00000478728.2	54897;54897;54897;54897	0;0;0;0
chr1	10686001	10687036	1036	*	HO8910_peak_589	269	.	Intron (ENST00000377022.8/54897, intron 4 of 20)	1	10660737	10693912	33176	2	54897	ENST00000478728.2	6876	ENSG00000130940	CASZ1	castor zinc finger 1	ENST00000377022.8;ENST00000344008.5;ENST00000496432.6;ENST00000478728.2	54897;54897;54897;54897	0;0;0;0
chr1	10693994	10695109	1116	*	HO8910_peak_590	163	.	Promoter (<=1kb)	1	10652984	10694479	41496	2	54897	ENST00000496432.6	0	ENSG00000130940	CASZ1	castor zinc finger 1	ENST00000377022.8;ENST00000344008.5;ENST00000496432.6;ENST00000478728.2	54897;54897;54897;54897	0;0;0;0
chr1	10716788	10717124	337	*	HO8910_peak_591	107	.	Intron (ENST00000377022.8/54897, intron 2 of 20)	1	10704196	10705575	1380	2	54897	ENST00000472814.1	-11213	ENSG00000130940	CASZ1	castor zinc finger 1	ENST00000377022.8;ENST00000344008.5	54897;54897	0;0
chr1	10724201	10724416	216	*	HO8910_peak_592	66	.	Intron (ENST00000377022.8/54897, intron 2 of 20)	1	10704196	10705575	1380	2	54897	ENST00000472814.1	-18626	ENSG00000130940	CASZ1	castor zinc finger 1	ENST00000377022.8;ENST00000344008.5	54897;54897	0;0
chr1	10755930	10756299	370	*	HO8910_peak_593	118	.	Intron (ENST00000377022.8/54897, intron 2 of 20)	1	10636604	10796646	160043	2	54897	ENST00000377022.8	40347	ENSG00000130940	CASZ1	castor zinc finger 1	ENST00000377022.8;ENST00000344008.5	54897;54897	0;0
chr1	10765921	10766131	211	*	HO8910_peak_594	42	.	Intron (ENST00000377022.8/54897, intron 1 of 20)	1	10636604	10796646	160043	2	54897	ENST00000377022.8	30515	ENSG00000130940	CASZ1	castor zinc finger 1	ENST00000377022.8;ENST00000344008.5	54897;54897	0;0
chr1	10779220	10779705	486	*	HO8910_peak_595	307	.	Intron (ENST00000377022.8/54897, intron 1 of 20)	1	10636604	10796646	160043	2	54897	ENST00000377022.8	16941	ENSG00000130940	CASZ1	castor zinc finger 1	ENST00000377022.8;ENST00000344008.5	54897;54897	0;0
chr1	10796383	10796736	354	*	HO8910_peak_596	156	.	Promoter (<=1kb)	1	10636604	10796646	160043	2	54897	ENST00000377022.8	0	ENSG00000130940	CASZ1	castor zinc finger 1	ENST00000377022.8;ENST00000344008.5	54897;54897	0;0
chr1	10803923	10804828	906	*	HO8910_peak_597	557	.	Distal Intergenic	1	10647213	10796650	149438	2	54897	ENST00000344008.5	-7273	ENSG00000130940	CASZ1	castor zinc finger 1	NA	NA	NA
chr1	10818526	10818861	336	*	HO8910_peak_598	80	.	Distal Intergenic	1	10647213	10796650	149438	2	54897	ENST00000344008.5	-21876	ENSG00000130940	CASZ1	castor zinc finger 1	NA	NA	NA
chr1	10824821	10825267	447	*	HO8910_peak_599	391	.	Distal Intergenic	1	10647213	10796650	149438	2	54897	ENST00000344008.5	-28171	ENSG00000130940	CASZ1	castor zinc finger 1	NA	NA	NA
chr1	10831035	10831446	412	*	HO8910_peak_600	218	.	Distal Intergenic	1	10647213	10796650	149438	2	54897	ENST00000344008.5	-34385	ENSG00000130940	CASZ1	castor zinc finger 1	NA	NA	NA
chr1	10835929	10836414	486	*	HO8910_peak_601	200	.	Distal Intergenic	1	10647213	10796650	149438	2	54897	ENST00000344008.5	-39279	ENSG00000130940	CASZ1	castor zinc finger 1	NA	NA	NA
chr1	10837293	10837593	301	*	HO8910_peak_602	92	.	Distal Intergenic	1	10647213	10796650	149438	2	54897	ENST00000344008.5	-40643	ENSG00000130940	CASZ1	castor zinc finger 1	NA	NA	NA
chr1	10866688	10867482	795	*	HO8910_peak_603	151	.	Distal Intergenic	1	10647213	10796650	149438	2	54897	ENST00000344008.5	-70038	ENSG00000130940	CASZ1	castor zinc finger 1	NA	NA	NA
chr1	10890915	10891632	718	*	HO8910_peak_604	191	.	Distal Intergenic	1	10946475	10947870	1396	2	148345	ENST00000468348.1	56238	ENSG00000175262	C1orf127	chromosome 1 open reading frame 127	NA	NA	NA
chr1	10897675	10898617	943	*	HO8910_peak_605	153	.	Distal Intergenic	1	10946475	10947870	1396	2	148345	ENST00000468348.1	49253	ENSG00000175262	C1orf127	chromosome 1 open reading frame 127	NA	NA	NA
chr1	10899997	10901012	1016	*	HO8910_peak_606	235	.	Distal Intergenic	1	10946475	10947870	1396	2	148345	ENST00000468348.1	46858	ENSG00000175262	C1orf127	chromosome 1 open reading frame 127	NA	NA	NA
chr1	10901297	10901730	434	*	HO8910_peak_607	86	.	Distal Intergenic	1	10946475	10947870	1396	2	148345	ENST00000468348.1	46140	ENSG00000175262	C1orf127	chromosome 1 open reading frame 127	NA	NA	NA
chr1	10906858	10907241	384	*	HO8910_peak_608	41	.	Distal Intergenic	1	10946475	10947870	1396	2	148345	ENST00000468348.1	40629	ENSG00000175262	C1orf127	chromosome 1 open reading frame 127	NA	NA	NA
chr1	10909921	10910144	224	*	HO8910_peak_609	61	.	Distal Intergenic	1	10946475	10947870	1396	2	148345	ENST00000468348.1	37726	ENSG00000175262	C1orf127	chromosome 1 open reading frame 127	NA	NA	NA
chr1	10943898	10944413	516	*	HO8910_peak_610	38	.	Downstream (2-3kb)	1	10946475	10947870	1396	2	148345	ENST00000468348.1	3457	ENSG00000175262	C1orf127	chromosome 1 open reading frame 127	ENST00000476357.1;ENST00000418570.6;ENST00000377004.8;ENST00000468348.1;ENST00000520253.1	148345;148345;148345;148345;148345	5338;0;0;3457;0
chr1	10960929	10961255	327	*	HO8910_peak_611	45	.	Promoter (2-3kb)	1	10946473	10964201	17729	2	148345	ENST00000418570.6	2946	ENSG00000175262	C1orf127	chromosome 1 open reading frame 127	ENST00000418570.6;ENST00000377004.8;ENST00000520253.1	148345;148345;148345	0;0;0
chr1	10965788	10966121	334	*	HO8910_peak_612	64	.	Promoter (1-2kb)	1	10946473	10964201	17729	2	148345	ENST00000418570.6	-1587	ENSG00000175262	C1orf127	chromosome 1 open reading frame 127	ENST00000418570.6;ENST00000377004.8;ENST00000520253.1	148345;148345;148345	0;0;0
chr1	10975640	10976273	634	*	HO8910_peak_613	257	.	Promoter (<=1kb)	1	10946730	10976215	29486	2	148345	ENST00000520253.1	0	ENSG00000175262	C1orf127	chromosome 1 open reading frame 127	ENST00000377004.8;ENST00000520253.1	148345;148345	0;0
chr1	11012137	11013339	1203	*	HO8910_peak_614	390	.	Promoter (<=1kb)	1	11012344	11020489	8146	1	23435	ENST00000473118.5	0	ENSG00000120948	TARDBP	TAR DNA binding protein	ENST00000473118.5;ENST00000240185.7;ENST00000639083.1;ENST00000639599.1;ENST00000629725.2;ENST00000439080.6;ENST00000613864.4;ENST00000476201.5;ENST00000472476.5;ENST00000614757.4;ENST00000621715.4;ENST00000315091.7;ENST00000473869.5;ENST00000638264.1;ENST00000649624.1;ENST00000616545.4;ENST00000621790.4;ENST00000622057.4;ENST00000617172.4;ENST00000618606.1;ENST00000611963.4	23435;23435;23435;23435;23435;23435;23435;23435;23435;23435;23435;23435;23435;23435;23435;23435;23435;23435;23435;23435;23435	0;0;0;0;0;0;0;0;0;0;0;-377;-377;-389;-389;-389;-389;-3520;-3526;-3539;-3627
chr1	11053104	11053347	244	*	HO8910_peak_615	61	.	Promoter (1-2kb)	1	11054584	11055204	621	2	6723	ENST00000475189.1	1857	ENSG00000116649	SRM	spermidine synthase	ENST00000475189.1;ENST00000376957.7;ENST00000490101.1;ENST00000465788.1;ENST00000459997.1;ENST00000487300.1	6723;6723;6723;6723;6723;6723	1857;0;2473;5526;0;0
chr1	11059613	11060554	942	*	HO8910_peak_616	604	.	Promoter (<=1kb)	1	11054589	11060018	5430	2	6723	ENST00000376957.7	0	ENSG00000116649	SRM	spermidine synthase	ENST00000475189.1;ENST00000376957.7;ENST00000490101.1;ENST00000465788.1;ENST00000459997.1;ENST00000487300.1	6723;6723;6723;6723;6723;6723	-4409;0;-3793;-740;0;0
chr1	11099140	11100153	1014	*	HO8910_peak_617	228	.	Promoter (<=1kb)	1	11099675	11102051	2377	1	105376736	ENST00000447600.1	0	ENSG00000230337	EXOSC10-AS1	EXOSC10 antisense RNA 1	ENST00000447600.1;ENST00000435388.1;ENST00000304457.11;ENST00000376936.9;ENST00000460196.1	105376736;105376736;5394;5394;5394	0;0;0;0;0
chr1	11134298	11134626	329	*	HO8910_peak_618	88	.	Promoter (2-3kb)	1	11106535	11131558	25024	2	2475	ENST00000376838.5	-2740	ENSG00000198793	MTOR	mechanistic target of rapamycin kinase	ENST00000376838.5;ENST00000361445.9;ENST00000495435.1;ENST00000476768.1	2475;2475;2475;2475	-2740;0;0;5034
chr1	11241748	11242151	404	*	HO8910_peak_619	223	.	Intron (ENST00000361445.9/2475, intron 9 of 57)	1	11106535	11262551	156017	2	2475	ENST00000361445.9	20400	ENSG00000198793	MTOR	mechanistic target of rapamycin kinase	ENST00000361445.9	2475	0
chr1	11262326	11262930	605	*	HO8910_peak_620	1051	.	Promoter (<=1kb)	1	11106535	11262551	156017	2	2475	ENST00000361445.9	0	ENSG00000198793	MTOR	mechanistic target of rapamycin kinase	ENST00000361445.9	2475	0
chr1	11272668	11272929	262	*	HO8910_peak_621	148	.	Promoter (<=1kb)	1	11273206	11288434	15229	1	29914	ENST00000376810.5	-277	ENSG00000120942	UBIAD1	UbiA prenyltransferase domain containing 1	ENST00000376810.5;ENST00000376804.2;ENST00000486588.6;ENST00000483738.1	29914;29914;29914;29914	0;0;-960;-1005
chr1	11273161	11273755	595	*	HO8910_peak_622	600	.	Promoter (<=1kb)	1	11273206	11288434	15229	1	29914	ENST00000376810.5	0	ENSG00000120942	UBIAD1	UbiA prenyltransferase domain containing 1	ENST00000376810.5;ENST00000376804.2;ENST00000486588.6;ENST00000483738.1	29914;29914;29914;29914	0;0;-134;-179
chr1	11298826	11299236	411	*	HO8910_peak_623	51	.	Distal Intergenic	1	11273934	11296049	22116	1	29914	ENST00000483738.1	24892	ENSG00000120942	UBIAD1	UbiA prenyltransferase domain containing 1	ENST00000376804.2;ENST00000486588.6;ENST00000483738.1	29914;29914;29914	0;24937;24892
chr1	11337486	11337909	424	*	HO8910_peak_624	81	.	Distal Intergenic	1	11273934	11296049	22116	1	29914	ENST00000483738.1	63552	ENSG00000120942	UBIAD1	UbiA prenyltransferase domain containing 1	NA	NA	NA
chr1	11384115	11384493	379	*	HO8910_peak_625	91	.	Distal Intergenic	1	11479155	11537551	58397	1	57540	ENST00000294484.7	-94662	ENSG00000204624	DISP3	dispatched RND transporter family member 3	NA	NA	NA
chr1	11397507	11397712	206	*	HO8910_peak_626	36	.	Distal Intergenic	1	11479155	11537551	58397	1	57540	ENST00000294484.7	-81443	ENSG00000204624	DISP3	dispatched RND transporter family member 3	NA	NA	NA
chr1	11478654	11479385	732	*	HO8910_peak_627	455	.	Promoter (<=1kb)	1	11479155	11537551	58397	1	57540	ENST00000294484.7	0	ENSG00000204624	DISP3	dispatched RND transporter family member 3	ENST00000294484.7;ENST00000423056.2	57540;57540	0;0
chr1	11484016	11484301	286	*	HO8910_peak_628	36	.	Intron (ENST00000294484.7/57540, intron 1 of 20)	1	11479166	11481960	2795	1	57540	ENST00000423056.2	4850	ENSG00000204624	DISP3	dispatched RND transporter family member 3	ENST00000294484.7;ENST00000423056.2	57540;57540	0;0
chr1	11531124	11531732	609	*	HO8910_peak_629	82	.	Promoter (1-2kb)	1	11533676	11537225	3550	1	57540	ENST00000304391.6	-1944	ENSG00000204624	DISP3	dispatched RND transporter family member 3	ENST00000294484.7;ENST00000304391.6	57540;57540	0;-1944
chr1	11550448	11550941	494	*	HO8910_peak_630	62	.	Distal Intergenic	1	11533676	11537225	3550	1	57540	ENST00000304391.6	16772	ENSG00000204624	DISP3	dispatched RND transporter family member 3	NA	NA	NA
chr1	11559126	11559468	343	*	HO8910_peak_631	95	.	Distal Intergenic	1	11533676	11537225	3550	1	57540	ENST00000304391.6	25450	ENSG00000204624	DISP3	dispatched RND transporter family member 3	NA	NA	NA
chr1	11568721	11568971	251	*	HO8910_peak_632	131	.	Distal Intergenic	1	11533676	11537225	3550	1	57540	ENST00000304391.6	35045	ENSG00000204624	DISP3	dispatched RND transporter family member 3	NA	NA	NA
chr1	11635798	11636258	461	*	HO8910_peak_633	110	.	Intron (ENST00000642131.1/ENST00000642131.1, intron 1 of 1)	1	11649528	11650713	1186	2	26232	ENST00000471501.1	14455	ENSG00000116661	FBXO2	F-box protein 2	ENST00000642025.1	26232	0
chr1	11642372	11642580	209	*	HO8910_peak_634	97	.	Exon (ENST00000642131.1/ENST00000642131.1, exon 2 of 2)	1	11649528	11650713	1186	2	26232	ENST00000471501.1	8133	ENSG00000116661	FBXO2	F-box protein 2	ENST00000642025.1	26232	0
chr1	11645911	11646138	228	*	HO8910_peak_635	78	.	Intron (ENST00000642025.1/26232, intron 5 of 6)	1	11649528	11650713	1186	2	26232	ENST00000471501.1	4575	ENSG00000116661	FBXO2	F-box protein 2	ENST00000642025.1;ENST00000354287.5;ENST00000471501.1;ENST00000466919.1;ENST00000465901.1;ENST00000475961.1	26232;26232;26232;26232;26232;26232	0;0;4575;0;0;0
chr1	11653082	11653713	632	*	HO8910_peak_636	746	.	Promoter (<=1kb)	1	11650737	11653529	2793	2	26232	ENST00000475961.1	0	ENSG00000116661	FBXO2	F-box protein 2	ENST00000642025.1;ENST00000354287.5;ENST00000471501.1;ENST00000466919.1;ENST00000465901.1;ENST00000475961.1;ENST00000251546.8;ENST00000425796.5;ENST00000376770.5;ENST00000251547.10;ENST00000376768.5;ENST00000376760.5;ENST00000376762.8;ENST00000475435.5;ENST00000471895.1	26232;26232;26232;26232;26232;26232;93611;93611;93611;93611;93611;93611;93611;93611;93611	0;0;-2369;0;0;0;0;-1144;0;0;0;0;0;0;0
chr1	11661012	11661302	291	*	HO8910_peak_637	44	.	Promoter (2-3kb)	1	11658542	11663324	4783	1	93611	ENST00000471895.1	2470	ENSG00000132879	FBXO44	F-box protein 44	ENST00000376753.9;ENST00000474239.1;ENST00000251546.8;ENST00000425796.5;ENST00000376770.5;ENST00000251547.10;ENST00000376768.5;ENST00000376760.5;ENST00000376762.8;ENST00000475435.5;ENST00000471895.1	26270;26270;93611;93611;93611;93611;93611;93611;93611;93611;93611	0;0;0;6155;0;0;0;0;0;0;0
chr1	11663886	11664676	791	*	HO8910_peak_638	77	.	Promoter (<=1kb)	1	11664200	11674354	10155	1	26270	ENST00000376753.9	0	ENSG00000116663	FBXO6	F-box protein 6	ENST00000376753.9;ENST00000474239.1;ENST00000449067.1;ENST00000251546.8;ENST00000376770.5;ENST00000251547.10;ENST00000376768.5;ENST00000376760.5;ENST00000376762.8;ENST00000475435.5;ENST00000471895.1	26270;26270;26270;93611;93611;93611;93611;93611;93611;93611;93611	0;0;-4020;0;0;0;0;0;0;0;0
chr1	11680554	11681872	1319	*	HO8910_peak_639	523	.	Promoter (<=1kb)	1	11674480	11681148	6669	2	10459	ENST00000376692.9	0	ENSG00000116670	MAD2L2	mitotic arrest deficient 2 like 2	ENST00000376692.9;ENST00000235310.7;ENST00000376672.5;ENST00000376669.9;ENST00000376667.7;ENST00000445656.5;ENST00000456915.1;ENST00000376664.10;ENST00000376655.1	10459;10459;10459;10459;10459;10459;10459;10459;10459	0;0;0;0;0;0;0;0;0
chr1	11693059	11693653	595	*	HO8910_peak_640	268	.	Promoter (1-2kb)	1	11691710	11725857	34148	1	374946	ENST00000294485.6	1349	ENSG00000162490	DRAXIN	dorsal inhibitory axon guidance protein	ENST00000235310.7;ENST00000376672.5;ENST00000376667.7;ENST00000376655.1;ENST00000294485.6	10459;10459;10459;10459;374946	0;0;0;0;0
chr1	11719743	11720000	258	*	HO8910_peak_641	39	.	3' UTR	1	11736084	11750710	14627	1	57085	ENST00000376637.7	-16084	ENSG00000177674	AGTRAP	angiotensin II receptor associated protein	ENST00000294485.6	374946	0
chr1	11735799	11737292	1494	*	HO8910_peak_642	190	.	Promoter (<=1kb)	1	11736084	11750710	14627	1	57085	ENST00000376637.7	0	ENSG00000177674	AGTRAP	angiotensin II receptor associated protein	ENST00000376637.7;ENST00000476512.5;ENST00000400895.6;ENST00000494437.1;ENST00000314340.10;ENST00000491346.5;ENST00000376629.8;ENST00000376627.6;ENST00000452018.6;ENST00000510878.1	57085;57085;57085;57085;57085;57085;57085;57085;57085;57085	0;0;0;0;0;0;0;0;0;0
chr1	11749228	11749643	416	*	HO8910_peak_643	68	.	Promoter (1-2kb)	1	11747512	11754802	7291	1	57085	ENST00000471765.1	1716	ENSG00000177674	AGTRAP	angiotensin II receptor associated protein	ENST00000376637.7;ENST00000476512.5;ENST00000400895.6;ENST00000494437.1;ENST00000314340.10;ENST00000491346.5;ENST00000376629.8;ENST00000376627.6;ENST00000452018.6;ENST00000510878.1;ENST00000476309.5;ENST00000514733.5;ENST00000513739.5;ENST00000471765.1	57085;57085;57085;57085;57085;57085;57085;57085;57085;57085;57085;57085;57085;57085	0;0;0;0;0;0;0;0;0;0;0;0;0;0
chr1	11785108	11785506	399	*	HO8910_peak_644	75	.	Promoter (<=1kb)	1	11785171	11787955	2785	1	284498	ENST00000475041.1	0	ENSG00000215910	C1orf167	chromosome 1 open reading frame 167	ENST00000433342.5;ENST00000312793.9;ENST00000444493.5;ENST00000449278.1;ENST00000475041.1;ENST00000482358.1;ENST00000376592.6;ENST00000376583.7;ENST00000376585.6;ENST00000376590.8;ENST00000641747.1;ENST00000641805.1;ENST00000423400.7;ENST00000641446.1;ENST00000641407.1	284498;284498;284498;284498;284498;284498;4524;4524;4524;4524;4524;4524;4524;4524;4524	0;0;0;0;0;0;0;0;0;0;0;0;0;0;0
chr1	11787551	11787949	399	*	HO8910_peak_645	144	.	Promoter (<=1kb)	1	11787812	11789585	1774	1	284498	ENST00000482358.1	0	ENSG00000215910	C1orf167	chromosome 1 open reading frame 167	ENST00000433342.5;ENST00000312793.9;ENST00000444493.5;ENST00000449278.1;ENST00000475041.1;ENST00000482358.1;ENST00000376592.6;ENST00000376583.7;ENST00000376585.6;ENST00000376590.8;ENST00000641747.1;ENST00000641805.1;ENST00000423400.7;ENST00000641446.1;ENST00000641407.1;ENST00000641759.1;ENST00000641820.1	284498;284498;284498;284498;284498;284498;4524;4524;4524;4524;4524;4524;4524;4524;4524;4524;4524	0;0;0;0;0;0;0;0;0;0;0;0;0;0;0;0;0
chr1	11790794	11791354	561	*	HO8910_peak_646	291	.	Promoter (2-3kb)	1	11787812	11789585	1774	1	284498	ENST00000482358.1	2982	ENSG00000215910	C1orf167	chromosome 1 open reading frame 167	ENST00000433342.5;ENST00000312793.9;ENST00000444493.5;ENST00000449278.1;ENST00000475041.1;ENST00000482358.1;ENST00000376592.6;ENST00000376583.7;ENST00000376585.6;ENST00000376590.8;ENST00000641747.1;ENST00000641805.1;ENST00000423400.7;ENST00000641446.1;ENST00000641407.1;ENST00000641759.1;ENST00000641820.1;ENST00000641721.1;ENST00000376486.3	284498;284498;284498;284498;284498;284498;4524;4524;4524;4524;4524;4524;4524;4524;4524;4524;4524;4524;4524	0;0;0;0;0;0;0;0;0;0;0;0;0;0;0;0;0;0;0
chr1	11802976	11803738	763	*	HO8910_peak_647	205	.	Promoter (<=1kb)	1	11785730	11803514	17785	2	4524	ENST00000376583.7	0	ENSG00000177000	MTHFR	methylenetetrahydrofolate reductase	ENST00000312413.10;ENST00000346436.11;ENST00000376497.7;ENST00000400892.3;ENST00000376496.4;ENST00000376490.7;ENST00000376491.7;ENST00000376492.3;ENST00000376592.6;ENST00000376583.7;ENST00000376585.6;ENST00000376590.8;ENST00000641747.1;ENST00000641805.1;ENST00000423400.7;ENST00000641446.1;ENST00000641407.1;ENST00000641759.1;ENST00000641721.1;ENST00000376486.3;ENST00000641909.1;ENST00000641437.1;E…	1185;1185;1185;1185;1185;1185;1185;1185;4524;4524;4524;4524;4524;4524;4524;4524;4524;4524;4524;4524;4524;4524;4524;4524;4524;4524	0;0;0;0;0;0;0;0;0;0;0;0;0;0;0;0;0;0;0;0;0;0;0;0;0;0
chr1	11805468	11806464	997	*	HO8910_peak_648	496	.	Promoter (<=1kb)	1	11806096	11843143	37048	1	1185	ENST00000312413.10	0	ENSG00000011021	CLCN6	chloride voltage-gated channel 6	ENST00000312413.10;ENST00000346436.11;ENST00000376497.7;ENST00000400892.3;ENST00000376496.4;ENST00000376490.7;ENST00000376491.7;ENST00000376492.3;ENST00000376592.6;ENST00000376583.7;ENST00000376585.6;ENST00000376590.8;ENST00000641747.1;ENST00000641805.1;ENST00000423400.7;ENST00000641446.1;ENST00000641407.1;ENST00000641759.1;ENST00000641721.1;ENST00000376486.3;ENST00000641909.1;ENST00000641437.1;E…	1185;1185;1185;1185;1185;1185;1185;1185;4524;4524;4524;4524;4524;4524;4524;4524;4524;4524;4524;4524;4524;4524;4524;4524;4524;4524	0;0;0;0;0;0;0;0;0;0;0;0;0;0;0;0;0;0;0;0;0;0;0;0;0;0
chr1	11821382	11822002	621	*	HO8910_peak_649	151	.	Intron (ENST00000312413.10/1185, intron 4 of 21)	1	11829849	11834308	4460	1	1185	ENST00000494028.1	-7847	ENSG00000011021	CLCN6	chloride voltage-gated channel 6	ENST00000312413.10;ENST00000346436.11;ENST00000376497.7;ENST00000400892.3;ENST00000376496.4;ENST00000376490.7;ENST00000376491.7;ENST00000376492.3	1185;1185;1185;1185;1185;1185;1185;1185	0;0;0;0;0;0;0;0
chr1	11838624	11838904	281	*	HO8910_peak_650	66	.	Promoter (2-3kb)	1	11841017	11847684	6668	1	100379251	ENST00000446542.5	-2113	NA	NPPA-AS1	NPPA antisense RNA 1	ENST00000446542.5;ENST00000312413.10;ENST00000346436.11;ENST00000400892.3;ENST00000376496.4;ENST00000494028.1	100379251;1185;1185;1185;1185;1185	-2113;0;0;0;0;8775
chr1	11854486	11854692	207	*	HO8910_peak_651	31	.	Downstream (2-3kb)	1	11857464	11858945	1482	2	4879	ENST00000376468.4	4253	ENSG00000120937	NPPB	natriuretic peptide B	ENST00000376468.4	4879	4253
chr1	11859314	11859719	406	*	HO8910_peak_652	43	.	Promoter (<=1kb)	1	11857464	11858945	1482	2	4879	ENST00000376468.4	-369	ENSG00000120937	NPPB	natriuretic peptide B	ENST00000376468.4	4879	-369
chr1	11862869	11863236	368	*	HO8910_peak_653	118	.	Distal Intergenic	1	11857464	11858945	1482	2	4879	ENST00000376468.4	-3924	ENSG00000120937	NPPB	natriuretic peptide B	ENST00000376468.4	4879	-3924
chr1	11893883	11894288	406	*	HO8910_peak_654	114	.	Distal Intergenic	1	11908151	11909330	1180	1	26829	ENST00000666735.1	-13863	ENSG00000199347	RNU5E-1	RNA, U5E small nuclear 1	NA	NA	NA
chr1	11901325	11901835	511	*	HO8910_peak_655	549	.	Distal Intergenic	1	11908151	11909330	1180	1	26829	ENST00000666735.1	-6316	ENSG00000199347	RNU5E-1	RNA, U5E small nuclear 1	NA	NA	NA
chr1	11908141	11909863	1723	*	HO8910_peak_656	821	.	Promoter (<=1kb)	1	11908151	11909330	1180	1	26829	ENST00000666735.1	0	ENSG00000199347	RNU5E-1	RNA, U5E small nuclear 1	ENST00000666735.1;ENST00000362477.1	26829;26829	0;0
chr1	11925934	11926745	812	*	HO8910_peak_657	199	.	Promoter (<=1kb)	1	11919591	11926427	6837	2	90231	ENST00000376572.8	0	ENSG00000116685	KIAA2013	KIAA2013	ENST00000376572.8;ENST00000616327.1;ENST00000376576.3	90231;90231;90231	0;0;0
chr1	11934330	11935157	828	*	HO8910_peak_658	714	.	Promoter (<=1kb)	1	11934694	11952691	17998	1	5351	ENST00000449038.5	0	ENSG00000083444	PLOD1	procollagen-lysine,2-oxoglutarate 5-dioxygenase 1	ENST00000485046.5;ENST00000449038.5;ENST00000196061.5;ENST00000358133.5;ENST00000429000.6	5351;5351;5351;5351;5351	0;0;0;0;0
chr1	11939272	11939481	210	*	HO8910_peak_659	93	.	Intron (ENST00000485046.5/5351, intron 1 of 8)	1	11934743	11957943	23201	1	5351	ENST00000429000.6	4529	ENSG00000083444	PLOD1	procollagen-lysine,2-oxoglutarate 5-dioxygenase 1	ENST00000485046.5;ENST00000449038.5;ENST00000196061.5;ENST00000358133.5;ENST00000429000.6	5351;5351;5351;5351;5351	0;0;0;0;0
chr1	11967210	11967493	284	*	HO8910_peak_660	158	.	Promoter (2-3kb)	1	11964702	11966414	1713	1	5351	ENST00000470133.1	2508	ENSG00000083444	PLOD1	procollagen-lysine,2-oxoglutarate 5-dioxygenase 1	ENST00000196061.5;ENST00000491536.5;ENST00000470133.1;ENST00000481933.1	5351;5351;5351;5351	0;0;2508;-4050
chr1	11979663	11980658	996	*	HO8910_peak_661	846	.	Promoter (<=1kb)	1	11980181	12013514	33334	1	9927	ENST00000444836.5	0	ENSG00000116688	MFN2	mitofusin 2	ENST00000196061.5;ENST00000491536.5;ENST00000481933.1;ENST00000444836.5;ENST00000490079.5;ENST00000235329.9;ENST00000484391.5;ENST00000497302.1;ENST00000412236.1	5351;5351;5351;9927;9927;9927;9927;9927;9927	0;0;8120;0;0;0;0;0;0
chr1	11981744	11982170	427	*	HO8910_peak_662	170	.	Promoter (<=1kb)	1	11981992	11992673	10682	1	9927	ENST00000412236.1	0	ENSG00000116688	MFN2	mitofusin 2	ENST00000444836.5;ENST00000490079.5;ENST00000235329.9;ENST00000484391.5;ENST00000497302.1;ENST00000412236.1	9927;9927;9927;9927;9927;9927	0;0;0;0;0;0
chr1	11990458	11990753	296	*	HO8910_peak_663	103	.	Intron (ENST00000444836.5/9927, intron 2 of 17)	1	11981992	11992673	10682	1	9927	ENST00000412236.1	8466	ENSG00000116688	MFN2	mitofusin 2	ENST00000444836.5;ENST00000490079.5;ENST00000235329.9;ENST00000484391.5;ENST00000497302.1;ENST00000412236.1	9927;9927;9927;9927;9927;9927	0;0;0;0;0;0
chr1	12002030	12002503	474	*	HO8910_peak_664	180	.	Exon (ENST00000444836.5/9927, exon 10 of 18)	1	12019466	12029855	10390	1	60672	ENST00000478749.5	-16963	ENSG00000116691	MIIP	migration and invasion inhibitory protein	ENST00000444836.5;ENST00000235329.9	9927;9927	0;0
chr1	12019105	12019957	853	*	HO8910_peak_665	1189	.	Promoter (<=1kb)	1	12019466	12029855	10390	1	60672	ENST00000478749.5	0	ENSG00000116691	MIIP	migration and invasion inhibitory protein	ENST00000478749.5;ENST00000235332.6;ENST00000466860.5;ENST00000498685.5	60672;60672;60672;60672	0;0;0;0
chr1	12031265	12031804	540	*	HO8910_peak_666	97	.	Promoter (<=1kb)	1	12031127	12032039	913	1	60672	ENST00000478299.1	138	ENSG00000116691	MIIP	migration and invasion inhibitory protein	ENST00000618194.1;ENST00000478749.5;ENST00000235332.6;ENST00000466860.5;ENST00000498685.5;ENST00000492256.1;ENST00000460823.1;ENST00000478299.1	102466982;60672;60672;60672;60672;60672;60672;60672	2107;0;0;0;0;2544;0;0
chr1	12051832	12052482	651	*	HO8910_peak_667	373	.	Distal Intergenic	1	12063303	12144207	80905	1	943	ENST00000263932.7	-10821	ENSG00000120949	TNFRSF8	TNF receptor superfamily member 8	NA	NA	NA
chr1	12068017	12068368	352	*	HO8910_peak_668	69	.	Intron (ENST00000263932.7/943, intron 1 of 14)	1	12063470	12143117	79648	1	943	ENST00000514649.5	4547	ENSG00000120949	TNFRSF8	TNF receptor superfamily member 8	ENST00000263932.7;ENST00000417814.3;ENST00000514649.5	943;943;943	0;0;0
chr1	12075739	12075968	230	*	HO8910_peak_669	71	.	Intron (ENST00000263932.7/943, intron 1 of 14)	1	12063470	12143117	79648	1	943	ENST00000514649.5	12269	ENSG00000120949	TNFRSF8	TNF receptor superfamily member 8	ENST00000263932.7;ENST00000417814.3;ENST00000514649.5	943;943;943	0;0;0
chr1	12079377	12079727	351	*	HO8910_peak_670	50	.	Intron (ENST00000263932.7/943, intron 1 of 14)	1	12063470	12143117	79648	1	943	ENST00000514649.5	15907	ENSG00000120949	TNFRSF8	TNF receptor superfamily member 8	ENST00000263932.7;ENST00000417814.3;ENST00000514649.5	943;943;943	0;0;0
chr1	12118542	12119010	469	*	HO8910_peak_671	62	.	Intron (ENST00000263932.7/943, intron 8 of 14)	1	12125899	12144207	18309	1	943	ENST00000413146.6	-6889	ENSG00000120949	TNFRSF8	TNF receptor superfamily member 8	ENST00000263932.7;ENST00000417814.3;ENST00000514649.5	943;943;943	0;0;0
chr1	12132050	12133447	1398	*	HO8910_peak_672	286	.	Intron (ENST00000263932.7/943, intron 12 of 14)	1	12125934	12144207	18274	1	943	ENST00000479933.2	6116	ENSG00000120949	TNFRSF8	TNF receptor superfamily member 8	ENST00000263932.7;ENST00000417814.3;ENST00000514649.5;ENST00000413146.6;ENST00000479933.2	943;943;943;943;943	0;0;0;0;0
chr1	12143454	12144207	754	*	HO8910_peak_673	528	.	3' UTR	1	12125934	12144207	18274	1	943	ENST00000479933.2	17520	ENSG00000120949	TNFRSF8	TNF receptor superfamily member 8	ENST00000263932.7;ENST00000417814.3;ENST00000514649.5;ENST00000413146.6;ENST00000479933.2	943;943;943;943;943	0;0;0;0;0
chr1	12153288	12153661	374	*	HO8910_peak_674	50	.	Distal Intergenic	1	12166943	12167038	96	1	102465836	ENST00000622420.1	-13282	ENSG00000283789	MIR7846	microRNA 7846	NA	NA	NA
chr1	12161686	12162327	642	*	HO8910_peak_675	420	.	Distal Intergenic	1	12166943	12167038	96	1	102465836	ENST00000622420.1	-4616	ENSG00000283789	MIR7846	microRNA 7846	ENST00000622420.1;ENST00000376259.7;ENST00000536782.2;ENST00000492361.1	102465836;7133;7133;7133	-4616;0;0;0
chr1	12178013	12178569	557	*	HO8910_peak_676	100	.	Intron (ENST00000376259.7/7133, intron 1 of 9)	1	12167003	12209228	42226	1	7133	ENST00000492361.1	11010	ENSG00000028137	TNFRSF1B	TNF receptor superfamily member 1B	ENST00000376259.7;ENST00000536782.2;ENST00000492361.1	7133;7133;7133	0;0;0
chr1	12207068	12207309	242	*	HO8910_peak_677	59	.	3' UTR	1	12191838	12193008	1171	1	7133	ENST00000489921.1	15230	ENSG00000028137	TNFRSF1B	TNF receptor superfamily member 1B	ENST00000376259.7;ENST00000492361.1	7133;7133	0;0
chr1	12208832	12209289	458	*	HO8910_peak_678	81	.	3' UTR	1	12191838	12193008	1171	1	7133	ENST00000489921.1	16994	ENSG00000028137	TNFRSF1B	TNF receptor superfamily member 1B	ENST00000376259.7;ENST00000492361.1	7133;7133	0;0
chr1	12229697	12230256	560	*	HO8910_peak_679	332	.	Promoter (<=1kb)	1	12230030	12512047	282018	1	55187	ENST00000620676.6	0	ENSG00000048707	VPS13D	vacuolar protein sorting 13 homolog D	ENST00000620676.6;ENST00000613099.4	55187;55187	0;0
chr1	12230627	12231325	699	*	HO8910_peak_680	169	.	Promoter (<=1kb)	1	12230067	12512047	281981	1	55187	ENST00000613099.4	560	ENSG00000048707	VPS13D	vacuolar protein sorting 13 homolog D	ENST00000620676.6;ENST00000613099.4	55187;55187	0;0
chr1	12272011	12272225	215	*	HO8910_peak_681	53	.	Intron (ENST00000620676.6/55187, intron 17 of 69)	1	12277121	12510361	233241	1	55187	ENST00000011700.10	-4896	ENSG00000048707	VPS13D	vacuolar protein sorting 13 homolog D	ENST00000620676.6;ENST00000613099.4;ENST00000011700.10	55187;55187;55187	0;0;0
chr1	12434289	12434555	267	*	HO8910_peak_682	195	.	Intron (ENST00000620676.6/55187, intron 65 of 69)	1	12409838	12416827	6990	1	55187	ENST00000481484.1	24451	ENSG00000048707	VPS13D	vacuolar protein sorting 13 homolog D	ENST00000620676.6;ENST00000613099.4;ENST00000011700.10;ENST00000646411.1;ENST00000543710.5;ENST00000645371.1	55187;55187;55187;55187;55187;55187	0;0;0;0;0;0
chr1	12436923	12437383	461	*	HO8910_peak_683	262	.	Intron (ENST00000620676.6/55187, intron 65 of 69)	1	12409838	12416827	6990	1	55187	ENST00000481484.1	27085	ENSG00000048707	VPS13D	vacuolar protein sorting 13 homolog D	ENST00000620676.6;ENST00000613099.4;ENST00000011700.10;ENST00000646411.1;ENST00000543710.5;ENST00000645371.1	55187;55187;55187;55187;55187;55187	0;0;0;0;0;0
chr1	12454424	12455376	953	*	HO8910_peak_684	75	.	Intron (ENST00000620676.6/55187, intron 65 of 69)	1	12464940	12512047	47108	1	55187	ENST00000543766.2	-9564	ENSG00000048707	VPS13D	vacuolar protein sorting 13 homolog D	ENST00000620676.6;ENST00000613099.4;ENST00000011700.10;ENST00000646411.1;ENST00000543710.5;ENST00000645371.1	55187;55187;55187;55187;55187;55187	0;0;0;0;0;0
chr1	12477980	12478767	788	*	HO8910_peak_685	714	.	Promoter (<=1kb)	1	12478549	12506972	28424	1	55187	ENST00000645148.1	0	ENSG00000048707	VPS13D	vacuolar protein sorting 13 homolog D	ENST00000620676.6;ENST00000613099.4;ENST00000011700.10;ENST00000646411.1;ENST00000543710.5;ENST00000645371.1;ENST00000543766.2;ENST00000645148.1	55187;55187;55187;55187;55187;55187;55187;55187	0;0;0;0;0;0;0;0
chr1	12480791	12481171	381	*	HO8910_peak_686	183	.	Promoter (2-3kb)	1	12478549	12506972	28424	1	55187	ENST00000645148.1	2242	ENSG00000048707	VPS13D	vacuolar protein sorting 13 homolog D	ENST00000620676.6;ENST00000613099.4;ENST00000011700.10;ENST00000646411.1;ENST00000543710.5;ENST00000645371.1;ENST00000543766.2;ENST00000645148.1	55187;55187;55187;55187;55187;55187;55187;55187	0;0;0;0;0;0;0;0
chr1	12488637	12489202	566	*	HO8910_peak_687	148	.	Intron (ENST00000620676.6/55187, intron 67 of 69)	1	12497098	12507163	10066	1	55187	ENST00000647414.1	-7896	ENSG00000048707	VPS13D	vacuolar protein sorting 13 homolog D	ENST00000620676.6;ENST00000613099.4;ENST00000011700.10;ENST00000646411.1;ENST00000543710.5;ENST00000645371.1;ENST00000543766.2;ENST00000645148.1	55187;55187;55187;55187;55187;55187;55187;55187	0;0;0;0;0;0;0;0
chr1	12539839	12540531	693	*	HO8910_peak_688	229	.	Distal Intergenic	1	12507246	12507397	152	1	677882	ENST00000459326.1	32593	ENSG00000266079	SNORA59B	small nucleolar RNA, H/ACA box 59B	NA	NA	NA
chr1	12549654	12550355	702	*	HO8910_peak_689	589	.	Distal Intergenic	1	12578957	12579023	67	2	102466722	ENST00000622213.1	28668	ENSG00000276830	MIR6730	microRNA 6730	NA	NA	NA
chr1	12573607	12574545	939	*	HO8910_peak_690	488	.	Intron (ENST00000616661.5/9249, intron 4 of 5)	1	12578957	12579023	67	2	102466722	ENST00000622213.1	4478	ENSG00000276830	MIR6730	microRNA 6730	ENST00000622213.1;ENST00000616661.5;ENST00000464917.5;ENST00000430996.2	102466722;9249;9249;9249	4478;0;0;0
chr1	12580295	12580540	246	*	HO8910_peak_691	41	.	Promoter (1-2kb)	1	12578957	12579023	67	2	102466722	ENST00000622213.1	-1272	ENSG00000276830	MIR6730	microRNA 6730	ENST00000622213.1;ENST00000616661.5;ENST00000464917.5;ENST00000430996.2;ENST00000482265.1	102466722;9249;9249;9249;9249	-1272;0;0;0;0
chr1	12588104	12588724	621	*	HO8910_peak_692	604	.	Intron (ENST00000616661.5/9249, intron 1 of 5)	1	12578718	12596308	17591	2	9249	ENST00000430996.2	7584	ENSG00000162496	DHRS3	dehydrogenase/reductase 3	ENST00000616661.5;ENST00000464917.5;ENST00000430996.2;ENST00000482265.1	9249;9249;9249;9249	0;0;0;0
chr1	12595853	12596919	1067	*	HO8910_peak_693	397	.	Promoter (<=1kb)	1	12578718	12596308	17591	2	9249	ENST00000430996.2	0	ENSG00000162496	DHRS3	dehydrogenase/reductase 3	ENST00000616661.5;ENST00000464917.5;ENST00000430996.2;ENST00000482265.1	9249;9249;9249;9249	0;0;0;0
chr1	12601928	12602512	585	*	HO8910_peak_694	159	.	Intron (ENST00000616661.5/9249, intron 1 of 5)	1	12578718	12596308	17591	2	9249	ENST00000430996.2	-5620	ENSG00000162496	DHRS3	dehydrogenase/reductase 3	ENST00000616661.5;ENST00000464917.5;ENST00000482265.1	9249;9249;9249	0;0;0
chr1	12604162	12604692	531	*	HO8910_peak_695	308	.	Intron (ENST00000616661.5/9249, intron 1 of 5)	1	12578718	12596308	17591	2	9249	ENST00000430996.2	-7854	ENSG00000162496	DHRS3	dehydrogenase/reductase 3	ENST00000616661.5;ENST00000464917.5;ENST00000482265.1	9249;9249;9249	0;0;0
chr1	12616028	12616984	957	*	HO8910_peak_696	106	.	Promoter (<=1kb)	1	12568392	12616795	48404	2	9249	ENST00000464917.5	0	ENSG00000162496	DHRS3	dehydrogenase/reductase 3	ENST00000616661.5;ENST00000464917.5;ENST00000482265.1	9249;9249;9249	0;0;0
chr1	12618062	12619462	1401	*	HO8910_peak_697	284	.	Promoter (<=1kb)	1	12567910	12618210	50301	2	9249	ENST00000616661.5	0	ENSG00000162496	DHRS3	dehydrogenase/reductase 3	ENST00000616661.5;ENST00000464917.5;ENST00000482265.1	9249;9249;9249	0;0;0
chr1	12658930	12659403	474	*	HO8910_peak_698	78	.	Intron (ENST00000376221.1/343066, intron 2 of 3)	1	12644547	12667086	22540	1	343066	ENST00000376221.1	14383	ENSG00000204518	AADACL4	arylacetamide deacetylase like 4	ENST00000376221.1	343066	0
chr1	12851774	12852339	566	*	HO8910_peak_699	178	.	Distal Intergenic	1	12847408	12848725	1318	2	343069	ENST00000317869.6	-3049	ENSG00000179172	HNRNPCL1	heterogeneous nuclear ribonucleoprotein C like 1	ENST00000317869.6;ENST00000240189.2	343069;65122	-3049;-4747
chr1	13427006	13427307	302	*	HO8910_peak_700	144	.	Distal Intergenic	1	13416351	13421328	4978	1	645425	ENST00000602960.1	10655	ENSG00000204478	PRAMEF20	PRAME family member 20	NA	NA	NA
chr1	13450289	13450509	221	*	HO8910_peak_701	220	.	Distal Intergenic	1	13416351	13421328	4978	1	645425	ENST00000602960.1	33938	ENSG00000204478	PRAMEF20	PRAME family member 20	NA	NA	NA
chr1	13469528	13469775	248	*	HO8910_peak_702	151	.	Distal Intergenic	1	13474973	13514003	39031	2	126755	ENST00000376085.4	44228	ENSG00000162494	LRRC38	leucine rich repeat containing 38	NA	NA	NA
chr1	13481527	13481737	211	*	HO8910_peak_703	92	.	Intron (ENST00000376085.4/126755, intron 1 of 1)	1	13474973	13514003	39031	2	126755	ENST00000376085.4	32266	ENSG00000162494	LRRC38	leucine rich repeat containing 38	ENST00000376085.4	126755	0
chr1	13502226	13502559	334	*	HO8910_peak_704	41	.	Intron (ENST00000376085.4/126755, intron 1 of 1)	1	13474973	13514003	39031	2	126755	ENST00000376085.4	11444	ENSG00000162494	LRRC38	leucine rich repeat containing 38	ENST00000376085.4	126755	0
chr1	13507212	13507497	286	*	HO8910_peak_705	58	.	Intron (ENST00000376085.4/126755, intron 1 of 1)	1	13474973	13514003	39031	2	126755	ENST00000376085.4	6506	ENSG00000162494	LRRC38	leucine rich repeat containing 38	ENST00000376085.4	126755	0
chr1	13513806	13514324	519	*	HO8910_peak_706	246	.	Promoter (<=1kb)	1	13474973	13514003	39031	2	126755	ENST00000376085.4	0	ENSG00000162494	LRRC38	leucine rich repeat containing 38	ENST00000376085.4	126755	0
chr1	13523880	13524616	737	*	HO8910_peak_707	489	.	Distal Intergenic	1	13474973	13514003	39031	2	126755	ENST00000376085.4	-9877	ENSG00000162494	LRRC38	leucine rich repeat containing 38	NA	NA	NA
chr1	13583755	13584711	957	*	HO8910_peak_708	86	.	Promoter (<=1kb)	1	13583757	13617953	34197	1	10630	ENST00000617617.4	0	ENSG00000162493	PDPN	podoplanin	ENST00000294489.10;ENST00000617617.4;ENST00000376057.8;ENST00000621990.4;ENST00000506205.1;ENST00000510906.5;ENST00000509009.5;ENST00000376061.8;ENST00000513143.5;ENST00000487038.5;ENST00000475043.5;ENST00000488631.1	10630;10630;10630;10630;10630;10630;10630;10630;10630;10630;10630;10630	0;0;0;0;0;0;0;0;0;0;0;0
chr1	13587321	13587873	553	*	HO8910_peak_709	219	.	Promoter (1-2kb)	1	13585480	13616259	30780	1	10630	ENST00000488631.1	1841	ENSG00000162493	PDPN	podoplanin	ENST00000294489.10;ENST00000617617.4;ENST00000376057.8;ENST00000621990.4;ENST00000506205.1;ENST00000510906.5;ENST00000509009.5;ENST00000376061.8;ENST00000513143.5;ENST00000487038.5;ENST00000475043.5;ENST00000488631.1	10630;10630;10630;10630;10630;10630;10630;10630;10630;10630;10630;10630	0;0;0;0;0;0;0;0;0;0;0;0
chr1	13593950	13594165	216	*	HO8910_peak_710	39	.	Intron (ENST00000294489.10/10630, intron 1 of 5)	1	13585480	13616259	30780	1	10630	ENST00000488631.1	8470	ENSG00000162493	PDPN	podoplanin	ENST00000294489.10;ENST00000617617.4;ENST00000376057.8;ENST00000621990.4;ENST00000506205.1;ENST00000510906.5;ENST00000509009.5;ENST00000376061.8;ENST00000513143.5;ENST00000487038.5;ENST00000475043.5;ENST00000488631.1	10630;10630;10630;10630;10630;10630;10630;10630;10630;10630;10630;10630	0;0;0;0;0;0;0;0;0;0;0;0
chr1	13605206	13605597	392	*	HO8910_peak_711	274	.	Intron (ENST00000294489.10/10630, intron 1 of 5)	1	13585480	13616259	30780	1	10630	ENST00000488631.1	19726	ENSG00000162493	PDPN	podoplanin	ENST00000294489.10;ENST00000617617.4;ENST00000376057.8;ENST00000621990.4;ENST00000506205.1;ENST00000510906.5;ENST00000509009.5;ENST00000376061.8;ENST00000513143.5;ENST00000487038.5;ENST00000475043.5;ENST00000488631.1	10630;10630;10630;10630;10630;10630;10630;10630;10630;10630;10630;10630	0;0;0;0;0;0;0;0;0;0;0;0
chr1	13628707	13629121	415	*	HO8910_peak_712	210	.	Distal Intergenic	1	13585480	13616259	30780	1	10630	ENST00000488631.1	43227	ENSG00000162493	PDPN	podoplanin	NA	NA	NA
chr1	13651113	13651639	527	*	HO8910_peak_713	205	.	Distal Intergenic	1	13700198	13749463	49266	1	7799	ENST00000484063.6	-48559	ENSG00000116731	PRDM2	PR/SET domain 2	NA	NA	NA
chr1	13652271	13652643	373	*	HO8910_peak_714	196	.	Distal Intergenic	1	13700198	13749463	49266	1	7799	ENST00000484063.6	-47555	ENSG00000116731	PRDM2	PR/SET domain 2	NA	NA	NA
chr1	13661426	13661914	489	*	HO8910_peak_715	73	.	Distal Intergenic	1	13700198	13749463	49266	1	7799	ENST00000484063.6	-38284	ENSG00000116731	PRDM2	PR/SET domain 2	NA	NA	NA
chr1	13664282	13664728	447	*	HO8910_peak_716	70	.	Distal Intergenic	1	13700198	13749463	49266	1	7799	ENST00000484063.6	-35470	ENSG00000116731	PRDM2	PR/SET domain 2	NA	NA	NA
chr1	13684014	13684536	523	*	HO8910_peak_717	171	.	Distal Intergenic	1	13700198	13749463	49266	1	7799	ENST00000484063.6	-15662	ENSG00000116731	PRDM2	PR/SET domain 2	NA	NA	NA
chr1	13700280	13700495	216	*	HO8910_peak_718	53	.	Promoter (<=1kb)	1	13700240	13825065	124826	1	7799	ENST00000376048.9	40	ENSG00000116731	PRDM2	PR/SET domain 2	ENST00000484063.6;ENST00000376048.9;ENST00000311066.9;ENST00000235372.11	7799;7799;7799;7799	0;0;0;0
chr1	13748951	13749926	976	*	HO8910_peak_719	506	.	Promoter (<=1kb)	1	13749403	13788079	38677	1	7799	ENST00000413440.5	0	ENSG00000116731	PRDM2	PR/SET domain 2	ENST00000484063.6;ENST00000376048.9;ENST00000311066.9;ENST00000235372.11;ENST00000491134.5;ENST00000502727.5;ENST00000502724.5;ENST00000413440.5;ENST00000343137.8;ENST00000491815.1;ENST00000503842.5;ENST00000407521.7;ENST00000505823.5	7799;7799;7799;7799;7799;7799;7799;7799;7799;7799;7799;7799;7799	0;0;0;0;0;0;0;0;0;0;0;0;0
chr1	13766928	13767524	597	*	HO8910_peak_720	173	.	Intron (ENST00000376048.9/7799, intron 6 of 7)	1	13771726	13778463	6738	1	7799	ENST00000487453.1	-4202	ENSG00000116731	PRDM2	PR/SET domain 2	ENST00000376048.9;ENST00000311066.9;ENST00000235372.11;ENST00000491134.5;ENST00000502727.5;ENST00000502724.5;ENST00000413440.5;ENST00000343137.8;ENST00000491815.1;ENST00000503842.5;ENST00000407521.7;ENST00000505823.5;ENST00000487453.1	7799;7799;7799;7799;7799;7799;7799;7799;7799;7799;7799;7799;7799	0;0;0;0;0;0;0;0;0;0;0;0;-4202
chr1	13801155	13801590	436	*	HO8910_peak_721	127	.	Intron (ENST00000376048.9/7799, intron 6 of 7)	1	13771726	13778463	6738	1	7799	ENST00000487453.1	29429	ENSG00000116731	PRDM2	PR/SET domain 2	ENST00000376048.9;ENST00000235372.11;ENST00000503842.5;ENST00000505823.5	7799;7799;7799;7799	0;0;0;0
chr1	13881586	13881907	322	*	HO8910_peak_722	92	.	Distal Intergenic	1	13892792	15118043	1225252	1	23254	ENST00000636203.1	-10885	ENSG00000189337	KAZN	kazrin, periplakin interacting protein	NA	NA	NA
chr1	13960527	13960798	272	*	HO8910_peak_723	124	.	Intron (ENST00000636564.1/ENST00000636564.1, intron 1 of 2)	1	13892792	15118043	1225252	1	23254	ENST00000636203.1	67735	ENSG00000189337	KAZN	kazrin, periplakin interacting protein	ENST00000636203.1	23254	0
chr1	14055655	14055980	326	*	HO8910_peak_724	92	.	Intron (ENST00000636564.1/ENST00000636564.1, intron 1 of 2)	1	13892792	15118043	1225252	1	23254	ENST00000636203.1	162863	ENSG00000189337	KAZN	kazrin, periplakin interacting protein	ENST00000636203.1	23254	0
chr1	14137214	14138555	1342	*	HO8910_peak_725	225	.	Intron (ENST00000636564.1/ENST00000636564.1, intron 1 of 2)	1	14348947	14351324	2378	2	105376762	ENST00000661309.1	212769	ENSG00000234593	KAZN-AS1	KAZN antisense RNA 1	ENST00000636203.1	23254	0
chr1	14190491	14190969	479	*	HO8910_peak_726	508	.	Intron (ENST00000636564.1/ENST00000636564.1, intron 2 of 2)	1	14348947	14351324	2378	2	105376762	ENST00000661309.1	160355	ENSG00000234593	KAZN-AS1	KAZN antisense RNA 1	ENST00000636203.1	23254	0
chr1	14215236	14215638	403	*	HO8910_peak_727	196	.	Intron (ENST00000636564.1/ENST00000636564.1, intron 2 of 2)	1	14348947	14351324	2378	2	105376762	ENST00000661309.1	135686	ENSG00000234593	KAZN-AS1	KAZN antisense RNA 1	ENST00000636203.1	23254	0
chr1	14291276	14291507	232	*	HO8910_peak_728	72	.	Intron (ENST00000636564.1/ENST00000636564.1, intron 2 of 2)	1	14348947	14351324	2378	2	105376762	ENST00000661309.1	59817	ENSG00000234593	KAZN-AS1	KAZN antisense RNA 1	ENST00000636203.1	23254	0
chr1	14340465	14340671	207	*	HO8910_peak_729	36	.	Intron (ENST00000636203.1/23254, intron 2 of 16)	1	14348947	14351324	2378	2	105376762	ENST00000661309.1	10653	ENSG00000234593	KAZN-AS1	KAZN antisense RNA 1	ENST00000666654.1;ENST00000636203.1	105376762;23254	0;0
chr1	14346091	14346624	534	*	HO8910_peak_730	251	.	Exon (ENST00000666654.1/105376762, exon 6 of 7)	1	14348947	14351324	2378	2	105376762	ENST00000661309.1	4700	ENSG00000234593	KAZN-AS1	KAZN antisense RNA 1	ENST00000666654.1;ENST00000661309.1;ENST00000665002.1;ENST00000661613.1;ENST00000657979.1;ENST00000447908.3;ENST00000636203.1	105376762;105376762;105376762;105376762;105376762;105376762;23254	0;4700;73342;73349;73349;72965;0
chr1	14441389	14441697	309	*	HO8910_peak_731	86	.	Intron (ENST00000636203.1/23254, intron 2 of 16)	1	14390655	14419973	29319	2	105376762	ENST00000670776.1	-21416	ENSG00000234593	KAZN-AS1	KAZN antisense RNA 1	ENST00000636203.1	23254	0
chr1	14443460	14443776	317	*	HO8910_peak_732	101	.	Intron (ENST00000636203.1/23254, intron 2 of 16)	1	14390655	14419973	29319	2	105376762	ENST00000670776.1	-23487	ENSG00000234593	KAZN-AS1	KAZN antisense RNA 1	ENST00000636203.1	23254	0
chr1	14480024	14480278	255	*	HO8910_peak_733	53	.	Intron (ENST00000636203.1/23254, intron 2 of 16)	1	14390655	14419973	29319	2	105376762	ENST00000670776.1	-60051	ENSG00000234593	KAZN-AS1	KAZN antisense RNA 1	ENST00000636203.1	23254	0
chr1	14486365	14487070	706	*	HO8910_peak_734	424	.	Intron (ENST00000636203.1/23254, intron 2 of 16)	1	14390655	14419973	29319	2	105376762	ENST00000670776.1	-66392	ENSG00000234593	KAZN-AS1	KAZN antisense RNA 1	ENST00000636203.1	23254	0
chr1	14517191	14517767	577	*	HO8910_peak_735	236	.	Intron (ENST00000636203.1/23254, intron 2 of 16)	1	14598685	15118043	519359	1	23254	ENST00000376030.7	-80918	ENSG00000189337	KAZN	kazrin, periplakin interacting protein	ENST00000636203.1	23254	0
chr1	14522543	14523089	547	*	HO8910_peak_736	172	.	Intron (ENST00000636203.1/23254, intron 2 of 16)	1	14598685	15118043	519359	1	23254	ENST00000376030.7	-75596	ENSG00000189337	KAZN	kazrin, periplakin interacting protein	ENST00000636203.1	23254	0
chr1	14542940	14543287	348	*	HO8910_peak_737	172	.	Intron (ENST00000636203.1/23254, intron 2 of 16)	1	14598685	15118043	519359	1	23254	ENST00000376030.7	-55398	ENSG00000189337	KAZN	kazrin, periplakin interacting protein	ENST00000636203.1	23254	0
chr1	14700258	14700678	421	*	HO8910_peak_738	74	.	Intron (ENST00000636203.1/23254, intron 3 of 16)	1	14598717	15065797	467081	1	23254	ENST00000503743.5	101541	ENSG00000189337	KAZN	kazrin, periplakin interacting protein	ENST00000636203.1;ENST00000376030.7;ENST00000491547.1;ENST00000503743.5	23254;23254;23254;23254	0;0;0;0
chr1	14704751	14705125	375	*	HO8910_peak_739	77	.	Intron (ENST00000636203.1/23254, intron 3 of 16)	1	14598717	15065797	467081	1	23254	ENST00000503743.5	106034	ENSG00000189337	KAZN	kazrin, periplakin interacting protein	ENST00000636203.1;ENST00000376030.7;ENST00000491547.1;ENST00000503743.5	23254;23254;23254;23254	0;0;0;0
chr1	14731921	14732273	353	*	HO8910_peak_740	122	.	Intron (ENST00000636203.1/23254, intron 3 of 16)	1	14598717	15065797	467081	1	23254	ENST00000503743.5	133204	ENSG00000189337	KAZN	kazrin, periplakin interacting protein	ENST00000636203.1;ENST00000376030.7;ENST00000491547.1;ENST00000503743.5	23254;23254;23254;23254	0;0;0;0
chr1	14732868	14733892	1025	*	HO8910_peak_741	149	.	Intron (ENST00000636203.1/23254, intron 3 of 16)	1	14598717	15065797	467081	1	23254	ENST00000503743.5	134151	ENSG00000189337	KAZN	kazrin, periplakin interacting protein	ENST00000636203.1;ENST00000376030.7;ENST00000491547.1;ENST00000503743.5	23254;23254;23254;23254	0;0;0;0
chr1	14742174	14742757	584	*	HO8910_peak_742	431	.	Intron (ENST00000636203.1/23254, intron 3 of 16)	1	14598717	15065797	467081	1	23254	ENST00000503743.5	143457	ENSG00000189337	KAZN	kazrin, periplakin interacting protein	ENST00000636203.1;ENST00000376030.7;ENST00000491547.1;ENST00000503743.5	23254;23254;23254;23254	0;0;0;0
chr1	14759858	14760076	219	*	HO8910_peak_743	44	.	Intron (ENST00000636203.1/23254, intron 3 of 16)	1	14598717	15065797	467081	1	23254	ENST00000503743.5	161141	ENSG00000189337	KAZN	kazrin, periplakin interacting protein	ENST00000636203.1;ENST00000376030.7;ENST00000491547.1;ENST00000503743.5	23254;23254;23254;23254	0;0;0;0
chr1	14765686	14766243	558	*	HO8910_peak_744	548	.	Intron (ENST00000636203.1/23254, intron 3 of 16)	1	14924130	15068152	144023	1	23254	ENST00000361144.9	-157887	ENSG00000189337	KAZN	kazrin, periplakin interacting protein	ENST00000636203.1;ENST00000376030.7;ENST00000491547.1;ENST00000503743.5	23254;23254;23254;23254	0;0;0;0
chr1	14789851	14790111	261	*	HO8910_peak_745	103	.	Intron (ENST00000636203.1/23254, intron 3 of 16)	1	14924130	15068152	144023	1	23254	ENST00000361144.9	-134019	ENSG00000189337	KAZN	kazrin, periplakin interacting protein	ENST00000636203.1;ENST00000376030.7;ENST00000491547.1;ENST00000503743.5	23254;23254;23254;23254	0;0;0;0
chr1	14822574	14822838	265	*	HO8910_peak_746	53	.	Intron (ENST00000636203.1/23254, intron 3 of 16)	1	14924130	15068152	144023	1	23254	ENST00000361144.9	-101292	ENSG00000189337	KAZN	kazrin, periplakin interacting protein	ENST00000636203.1;ENST00000376030.7;ENST00000491547.1;ENST00000503743.5	23254;23254;23254;23254	0;0;0;0
chr1	14911176	14911716	541	*	HO8910_peak_747	201	.	Intron (ENST00000636203.1/23254, intron 3 of 16)	1	14924130	15068152	144023	1	23254	ENST00000361144.9	-12414	ENSG00000189337	KAZN	kazrin, periplakin interacting protein	ENST00000636203.1;ENST00000376030.7;ENST00000491547.1;ENST00000503743.5	23254;23254;23254;23254	0;0;0;0
chr1	14913660	14913927	268	*	HO8910_peak_748	51	.	Intron (ENST00000636203.1/23254, intron 3 of 16)	1	14924130	15068152	144023	1	23254	ENST00000361144.9	-10203	ENSG00000189337	KAZN	kazrin, periplakin interacting protein	ENST00000636203.1;ENST00000376030.7;ENST00000491547.1;ENST00000503743.5	23254;23254;23254;23254	0;0;0;0
chr1	14915568	14915807	240	*	HO8910_peak_749	80	.	Intron (ENST00000636203.1/23254, intron 3 of 16)	1	14924130	15068152	144023	1	23254	ENST00000361144.9	-8323	ENSG00000189337	KAZN	kazrin, periplakin interacting protein	ENST00000636203.1;ENST00000376030.7;ENST00000491547.1;ENST00000503743.5	23254;23254;23254;23254	0;0;0;0
chr1	14923836	14924778	943	*	HO8910_peak_750	212	.	Promoter (<=1kb)	1	14924130	15068152	144023	1	23254	ENST00000361144.9	0	ENSG00000189337	KAZN	kazrin, periplakin interacting protein	ENST00000636203.1;ENST00000376030.7;ENST00000491547.1;ENST00000503743.5;ENST00000361144.9	23254;23254;23254;23254;23254	0;0;0;0;0
chr1	14929526	14929804	279	*	HO8910_peak_751	120	.	Promoter (<=1kb)	1	14929800	15056145	126346	1	23254	ENST00000376028.8	0	ENSG00000189337	KAZN	kazrin, periplakin interacting protein	ENST00000636203.1;ENST00000376030.7;ENST00000491547.1;ENST00000503743.5;ENST00000361144.9;ENST00000376028.8;ENST00000400798.6	23254;23254;23254;23254;23254;23254;23254	0;0;0;0;0;0;0
chr1	14939900	14940211	312	*	HO8910_peak_752	81	.	Intron (ENST00000636203.1/23254, intron 3 of 16)	1	14945919	15065797	119879	1	23254	ENST00000400797.3	-5708	ENSG00000189337	KAZN	kazrin, periplakin interacting protein	ENST00000636203.1;ENST00000376030.7;ENST00000491547.1;ENST00000503743.5;ENST00000361144.9;ENST00000376028.8;ENST00000400798.6	23254;23254;23254;23254;23254;23254;23254	0;0;0;0;0;0;0
chr1	14946758	14947379	622	*	HO8910_peak_753	159	.	Promoter (<=1kb)	1	14945919	15065797	119879	1	23254	ENST00000400797.3	839	ENSG00000189337	KAZN	kazrin, periplakin interacting protein	ENST00000636203.1;ENST00000376030.7;ENST00000491547.1;ENST00000503743.5;ENST00000361144.9;ENST00000376028.8;ENST00000400798.6;ENST00000400797.3	23254;23254;23254;23254;23254;23254;23254;23254	0;0;0;0;0;0;0;0
chr1	14953035	14953324	290	*	HO8910_peak_754	54	.	Intron (ENST00000636203.1/23254, intron 3 of 16)	1	14945919	15065797	119879	1	23254	ENST00000400797.3	7116	ENSG00000189337	KAZN	kazrin, periplakin interacting protein	ENST00000636203.1;ENST00000376030.7;ENST00000491547.1;ENST00000503743.5;ENST00000361144.9;ENST00000376028.8;ENST00000400798.6;ENST00000400797.3	23254;23254;23254;23254;23254;23254;23254;23254	0;0;0;0;0;0;0;0
chr1	14968430	14968892	463	*	HO8910_peak_755	198	.	Intron (ENST00000636203.1/23254, intron 4 of 16)	1	14945919	15065797	119879	1	23254	ENST00000400797.3	22511	ENSG00000189337	KAZN	kazrin, periplakin interacting protein	ENST00000636203.1;ENST00000376030.7;ENST00000491547.1;ENST00000503743.5;ENST00000361144.9;ENST00000376028.8;ENST00000400798.6;ENST00000400797.3	23254;23254;23254;23254;23254;23254;23254;23254	0;0;0;0;0;0;0;0
chr1	14970171	14970484	314	*	HO8910_peak_756	108	.	Intron (ENST00000636203.1/23254, intron 4 of 16)	1	14945919	15065797	119879	1	23254	ENST00000400797.3	24252	ENSG00000189337	KAZN	kazrin, periplakin interacting protein	ENST00000636203.1;ENST00000376030.7;ENST00000491547.1;ENST00000503743.5;ENST00000361144.9;ENST00000376028.8;ENST00000400798.6;ENST00000400797.3	23254;23254;23254;23254;23254;23254;23254;23254	0;0;0;0;0;0;0;0
chr1	14977215	14977739	525	*	HO8910_peak_757	136	.	Intron (ENST00000636203.1/23254, intron 4 of 16)	1	14945919	15065797	119879	1	23254	ENST00000400797.3	31296	ENSG00000189337	KAZN	kazrin, periplakin interacting protein	ENST00000636203.1;ENST00000376030.7;ENST00000491547.1;ENST00000503743.5;ENST00000361144.9;ENST00000376028.8;ENST00000400798.6;ENST00000400797.3	23254;23254;23254;23254;23254;23254;23254;23254	0;0;0;0;0;0;0;0
chr1	14996076	14997065	990	*	HO8910_peak_758	573	.	Intron (ENST00000636203.1/23254, intron 4 of 16)	1	14945919	15065797	119879	1	23254	ENST00000400797.3	50157	ENSG00000189337	KAZN	kazrin, periplakin interacting protein	ENST00000636203.1;ENST00000376030.7;ENST00000491547.1;ENST00000503743.5;ENST00000361144.9;ENST00000376028.8;ENST00000400798.6;ENST00000400797.3	23254;23254;23254;23254;23254;23254;23254;23254	0;0;0;0;0;0;0;0
chr1	15019974	15020214	241	*	HO8910_peak_759	39	.	Intron (ENST00000636203.1/23254, intron 4 of 16)	1	14945919	15065797	119879	1	23254	ENST00000400797.3	74055	ENSG00000189337	KAZN	kazrin, periplakin interacting protein	ENST00000636203.1;ENST00000376030.7;ENST00000491547.1;ENST00000503743.5;ENST00000361144.9;ENST00000376028.8;ENST00000400798.6;ENST00000400797.3	23254;23254;23254;23254;23254;23254;23254;23254	0;0;0;0;0;0;0;0
chr1	15027718	15028419	702	*	HO8910_peak_760	134	.	Intron (ENST00000636203.1/23254, intron 4 of 16)	1	14945919	15065797	119879	1	23254	ENST00000400797.3	81799	ENSG00000189337	KAZN	kazrin, periplakin interacting protein	ENST00000636203.1;ENST00000376030.7;ENST00000491547.1;ENST00000503743.5;ENST00000361144.9;ENST00000376028.8;ENST00000400798.6;ENST00000400797.3	23254;23254;23254;23254;23254;23254;23254;23254	0;0;0;0;0;0;0;0
chr1	15033226	15033796	571	*	HO8910_peak_761	160	.	Intron (ENST00000636203.1/23254, intron 4 of 16)	1	14945919	15065797	119879	1	23254	ENST00000400797.3	87307	ENSG00000189337	KAZN	kazrin, periplakin interacting protein	ENST00000636203.1;ENST00000376030.7;ENST00000491547.1;ENST00000503743.5;ENST00000361144.9;ENST00000376028.8;ENST00000400798.6;ENST00000400797.3	23254;23254;23254;23254;23254;23254;23254;23254	0;0;0;0;0;0;0;0
chr1	15038116	15038505	390	*	HO8910_peak_762	80	.	Intron (ENST00000636203.1/23254, intron 5 of 16)	1	14945919	15065797	119879	1	23254	ENST00000400797.3	92197	ENSG00000189337	KAZN	kazrin, periplakin interacting protein	ENST00000636203.1;ENST00000376030.7;ENST00000491547.1;ENST00000503743.5;ENST00000361144.9;ENST00000376028.8;ENST00000400798.6;ENST00000400797.3	23254;23254;23254;23254;23254;23254;23254;23254	0;0;0;0;0;0;0;0
chr1	15046458	15046883	426	*	HO8910_peak_763	78	.	Intron (ENST00000636203.1/23254, intron 6 of 16)	1	14945919	15065797	119879	1	23254	ENST00000400797.3	100539	ENSG00000189337	KAZN	kazrin, periplakin interacting protein	ENST00000636203.1;ENST00000376030.7;ENST00000491547.1;ENST00000503743.5;ENST00000361144.9;ENST00000376028.8;ENST00000400798.6;ENST00000400797.3	23254;23254;23254;23254;23254;23254;23254;23254	0;0;0;0;0;0;0;0
chr1	15090334	15090819	486	*	HO8910_peak_764	356	.	Intron (ENST00000636203.1/23254, intron 10 of 16)	1	15111869	15152458	40590	2	200197	ENST00000404665.4	61639	ENSG00000175147	TMEM51-AS1	TMEM51 antisense RNA 1	ENST00000636203.1;ENST00000376030.7	23254;23254	0;0
chr1	15100246	15100957	712	*	HO8910_peak_765	84	.	Intron (ENST00000636203.1/23254, intron 12 of 16)	1	15111869	15152458	40590	2	200197	ENST00000404665.4	51501	ENSG00000175147	TMEM51-AS1	TMEM51 antisense RNA 1	ENST00000636203.1;ENST00000376030.7	23254;23254	0;0
chr1	15128481	15128904	424	*	HO8910_peak_766	174	.	Intron (ENST00000310916.6/200197, intron 1 of 5)	1	15111869	15152458	40590	2	200197	ENST00000404665.4	23554	ENSG00000175147	TMEM51-AS1	TMEM51 antisense RNA 1	ENST00000310916.6;ENST00000404665.4;ENST00000650369.1;ENST00000669314.1;ENST00000660005.1;ENST00000667108.1	200197;200197;200197;200197;200197;200197	0;0;0;0;0;0
chr1	15139699	15140119	421	*	HO8910_peak_767	343	.	Intron (ENST00000310916.6/200197, intron 1 of 5)	1	15111869	15152458	40590	2	200197	ENST00000404665.4	12339	ENSG00000175147	TMEM51-AS1	TMEM51 antisense RNA 1	ENST00000310916.6;ENST00000404665.4;ENST00000650369.1;ENST00000669314.1;ENST00000660005.1;ENST00000667108.1	200197;200197;200197;200197;200197;200197	0;0;0;0;0;0
chr1	15152520	15154188	1669	*	HO8910_peak_768	196	.	Promoter (<=1kb)	1	15115981	15153237	37257	2	200197	ENST00000650369.1	0	ENSG00000175147	TMEM51-AS1	TMEM51 antisense RNA 1	ENST00000310916.6;ENST00000404665.4;ENST00000650369.1;ENST00000669314.1;ENST00000660005.1;ENST00000667108.1;ENST00000428417.5;ENST00000376014.7;ENST00000451326.6;ENST00000400796.7;ENST00000376008.3;ENST00000434578.6	200197;200197;200197;200197;200197;200197;55092;55092;55092;55092;55092;55092	0;0;0;0;0;0;0;0;0;0;0;0
chr1	15172596	15173368	773	*	HO8910_peak_769	184	.	Promoter (1-2kb)	1	15168474	15171317	2844	2	727684	ENST00000625027.2	-1279	NA	C1orf195	chromosome 1 open reading frame 195	ENST00000428417.5;ENST00000376014.7;ENST00000451326.6;ENST00000400796.7;ENST00000376008.3;ENST00000434578.6;ENST00000424792.5;ENST00000625027.2	55092;55092;55092;55092;55092;55092;727684;727684	0;0;0;0;0;0;-1279;-1279
chr1	15178841	15179515	675	*	HO8910_peak_770	478	.	Intron (ENST00000428417.5/55092, intron 1 of 2)	1	15168474	15171317	2844	2	727684	ENST00000625027.2	-7524	NA	C1orf195	chromosome 1 open reading frame 195	ENST00000428417.5;ENST00000376014.7;ENST00000451326.6;ENST00000400796.7;ENST00000376008.3;ENST00000434578.6	55092;55092;55092;55092;55092;55092	0;0;0;0;0;0
chr1	15200546	15201099	554	*	HO8910_peak_771	462	.	Intron (ENST00000428417.5/55092, intron 1 of 2)	1	15168474	15171317	2844	2	727684	ENST00000625027.2	-29229	NA	C1orf195	chromosome 1 open reading frame 195	ENST00000428417.5;ENST00000376014.7;ENST00000451326.6;ENST00000400796.7;ENST00000376008.3;ENST00000434578.6	55092;55092;55092;55092;55092;55092	0;0;0;0;0;0
chr1	15206488	15206909	422	*	HO8910_peak_772	108	.	Intron (ENST00000428417.5/55092, intron 1 of 2)	1	15168474	15171317	2844	2	727684	ENST00000625027.2	-35171	NA	C1orf195	chromosome 1 open reading frame 195	ENST00000428417.5;ENST00000376014.7;ENST00000451326.6;ENST00000400796.7;ENST00000376008.3;ENST00000434578.6	55092;55092;55092;55092;55092;55092	0;0;0;0;0;0
chr1	15220934	15221166	233	*	HO8910_peak_773	44	.	Distal Intergenic	1	15247272	15398126	150855	1	114827	ENST00000358897.8	-26106	ENSG00000142621	FHAD1	forkhead associated phosphopeptide binding domain 1	ENST00000428417.5;ENST00000376014.7;ENST00000451326.6;ENST00000400796.7;ENST00000376008.3;ENST00000434578.6	55092;55092;55092;55092;55092;55092	0;0;0;0;0;0
chr1	15247023	15247619	597	*	HO8910_peak_774	410	.	Promoter (<=1kb)	1	15247272	15398126	150855	1	114827	ENST00000358897.8	0	ENSG00000142621	FHAD1	forkhead associated phosphopeptide binding domain 1	ENST00000358897.8;ENST00000433640.6;ENST00000375998.8	114827;114827;114827	0;0;0
chr1	15260513	15260922	410	*	HO8910_peak_775	114	.	Intron (ENST00000358897.8/114827, intron 2 of 30)	1	15251785	15397529	145745	1	114827	ENST00000375998.8	8728	ENSG00000142621	FHAD1	forkhead associated phosphopeptide binding domain 1	ENST00000358897.8;ENST00000433640.6;ENST00000375998.8	114827;114827;114827	0;0;0
chr1	15261295	15261717	423	*	HO8910_peak_776	147	.	Intron (ENST00000358897.8/114827, intron 2 of 30)	1	15251785	15397529	145745	1	114827	ENST00000375998.8	9510	ENSG00000142621	FHAD1	forkhead associated phosphopeptide binding domain 1	ENST00000358897.8;ENST00000433640.6;ENST00000375998.8	114827;114827;114827	0;0;0
chr1	15272498	15272805	308	*	HO8910_peak_777	189	.	Exon (ENST00000358897.8/114827, exon 3 of 31)	1	15287045	15289641	2597	1	114827	ENST00000462113.1	-14240	ENSG00000142621	FHAD1	forkhead associated phosphopeptide binding domain 1	ENST00000358897.8;ENST00000433640.6;ENST00000375998.8	114827;114827;114827	0;0;0
chr1	15283424	15283808	385	*	HO8910_peak_778	100	.	Intron (ENST00000358897.8/114827, intron 3 of 30)	1	15287045	15289641	2597	1	114827	ENST00000462113.1	-3237	ENSG00000142621	FHAD1	forkhead associated phosphopeptide binding domain 1	ENST00000358897.8;ENST00000433640.6;ENST00000375998.8;ENST00000462113.1	114827;114827;114827;114827	0;0;0;-3237
chr1	15284562	15285181	620	*	HO8910_peak_779	69	.	Promoter (1-2kb)	1	15287045	15289641	2597	1	114827	ENST00000462113.1	-1864	ENSG00000142621	FHAD1	forkhead associated phosphopeptide binding domain 1	ENST00000358897.8;ENST00000433640.6;ENST00000375998.8;ENST00000462113.1	114827;114827;114827;114827	0;0;0;-1864
chr1	15290424	15290662	239	*	HO8910_peak_780	72	.	Intron (ENST00000358897.8/114827, intron 4 of 30)	1	15287045	15289641	2597	1	114827	ENST00000462113.1	3379	ENSG00000142621	FHAD1	forkhead associated phosphopeptide binding domain 1	ENST00000358897.8;ENST00000433640.6;ENST00000375998.8;ENST00000462113.1	114827;114827;114827;114827	0;0;0;3379
chr1	15304753	15305130	378	*	HO8910_peak_781	97	.	Promoter (<=1kb)	1	15305761	15330059	24299	1	114827	ENST00000375996.6	-631	ENSG00000142621	FHAD1	forkhead associated phosphopeptide binding domain 1	ENST00000358897.8;ENST00000375998.8;ENST00000375996.6;ENST00000375997.8;ENST00000524761.5;ENST00000375995.3	114827;114827;114827;114827;114827;114827	0;0;0;0;0;0
chr1	15323279	15323907	629	*	HO8910_peak_782	100	.	Promoter (<=1kb)	1	15324469	15330008	5540	1	114827	ENST00000459961.1	-562	ENSG00000142621	FHAD1	forkhead associated phosphopeptide binding domain 1	ENST00000428747.1;ENST00000358897.8;ENST00000375998.8;ENST00000375996.6;ENST00000375997.8;ENST00000524761.5;ENST00000375995.3;ENST00000459961.1;ENST00000472131.5;ENST00000471347.5	101927417;114827;114827;114827;114827;114827;114827;114827;114827;114827	0;0;0;0;0;0;0;0;-2910;0
chr1	15329994	15330413	420	*	HO8910_peak_783	147	.	Promoter (2-3kb)	1	15327120	15397516	70397	1	114827	ENST00000471347.5	2874	ENSG00000142621	FHAD1	forkhead associated phosphopeptide binding domain 1	ENST00000428747.1;ENST00000358897.8;ENST00000375998.8;ENST00000375996.6;ENST00000375997.8;ENST00000524761.5;ENST00000375995.3;ENST00000459961.1;ENST00000472131.5;ENST00000471347.5	101927417;114827;114827;114827;114827;114827;114827;114827;114827;114827	0;0;0;0;0;0;0;0;3177;0
chr1	15337621	15338086	466	*	HO8910_peak_784	182	.	Intron (ENST00000358897.8/114827, intron 14 of 30)	1	15341761	15384558	42798	1	114827	ENST00000444385.5	-3675	ENSG00000142621	FHAD1	forkhead associated phosphopeptide binding domain 1	ENST00000428747.1;ENST00000358897.8;ENST00000375998.8;ENST00000471347.5;ENST00000444385.5	101927417;114827;114827;114827;114827	0;0;0;0;0
chr1	15340348	15340673	326	*	HO8910_peak_785	165	.	Promoter (1-2kb)	1	15341761	15384558	42798	1	114827	ENST00000444385.5	-1088	ENSG00000142621	FHAD1	forkhead associated phosphopeptide binding domain 1	ENST00000428747.1;ENST00000358897.8;ENST00000375998.8;ENST00000471347.5;ENST00000444385.5;ENST00000529606.5;ENST00000314668.13;ENST00000532408.1	101927417;114827;114827;114827;114827;114827;114827;114827	0;0;0;0;0;0;0;0
chr1	15345879	15346205	327	*	HO8910_peak_786	177	.	Promoter (<=1kb)	1	15345460	15360623	15164	1	114827	ENST00000532408.1	419	ENSG00000142621	FHAD1	forkhead associated phosphopeptide binding domain 1	ENST00000428747.1;ENST00000358897.8;ENST00000375998.8;ENST00000471347.5;ENST00000444385.5;ENST00000529606.5;ENST00000314668.13;ENST00000532408.1	101927417;114827;114827;114827;114827;114827;114827;114827	0;0;0;0;0;0;0;0
chr1	15350466	15350737	272	*	HO8910_peak_787	67	.	Intron (ENST00000358897.8/114827, intron 18 of 30)	1	15345460	15360623	15164	1	114827	ENST00000532408.1	5006	ENSG00000142621	FHAD1	forkhead associated phosphopeptide binding domain 1	ENST00000358897.8;ENST00000375998.8;ENST00000471347.5;ENST00000444385.5;ENST00000529606.5;ENST00000314668.13;ENST00000532408.1	114827;114827;114827;114827;114827;114827;114827	0;0;0;0;0;0;0
chr1	15352329	15352736	408	*	HO8910_peak_788	266	.	Intron (ENST00000358897.8/114827, intron 18 of 30)	1	15357791	15364317	6527	1	114827	ENST00000483120.1	-5055	ENSG00000142621	FHAD1	forkhead associated phosphopeptide binding domain 1	ENST00000358897.8;ENST00000375998.8;ENST00000471347.5;ENST00000444385.5;ENST00000529606.5;ENST00000314668.13;ENST00000532408.1	114827;114827;114827;114827;114827;114827;114827	0;0;0;0;0;0;0
chr1	15356118	15357259	1142	*	HO8910_peak_789	249	.	Promoter (<=1kb)	1	15357791	15364317	6527	1	114827	ENST00000483120.1	-532	ENSG00000142621	FHAD1	forkhead associated phosphopeptide binding domain 1	ENST00000358897.8;ENST00000375998.8;ENST00000471347.5;ENST00000444385.5;ENST00000529606.5;ENST00000314668.13;ENST00000532408.1;ENST00000483120.1	114827;114827;114827;114827;114827;114827;114827;114827	0;0;0;0;0;0;0;-532
chr1	15364717	15364931	215	*	HO8910_peak_790	87	.	Promoter (2-3kb)	1	15362697	15398127	35431	1	114827	ENST00000481324.5	2020	ENSG00000142621	FHAD1	forkhead associated phosphopeptide binding domain 1	ENST00000358897.8;ENST00000375998.8;ENST00000471347.5;ENST00000444385.5;ENST00000529606.5;ENST00000314668.13;ENST00000532408.1;ENST00000483120.1;ENST00000481324.5	114827;114827;114827;114827;114827;114827;114827;114827;114827	0;0;0;0;0;0;0;6926;0
chr1	15400639	15401346	708	*	HO8910_peak_791	332	.	Distal Intergenic	1	15409888	15430339	20452	1	79180	ENST00000375980.9	-8542	ENSG00000142634	EFHD2	EF-hand domain family member D2	ENST00000358897.8;ENST00000375998.8;ENST00000471347.5;ENST00000529606.5;ENST00000314668.13;ENST00000481324.5;ENST00000477846.5;ENST00000495195.5;ENST00000472086.1;ENST00000472449.1	114827;114827;114827;114827;114827;114827;114827;114827;114827;114827	0;0;0;0;0;0;24939;19359;17262;9492
chr1	15409590	15410187	598	*	HO8910_peak_792	282	.	Promoter (<=1kb)	1	15409888	15430339	20452	1	79180	ENST00000375980.9	0	ENSG00000142634	EFHD2	EF-hand domain family member D2	ENST00000375980.9;ENST00000445566.1	79180;79180	0;0
chr1	15416021	15416450	430	*	HO8910_peak_793	129	.	Intron (ENST00000375980.9/79180, intron 1 of 3)	1	15410265	15429081	18817	1	79180	ENST00000445566.1	5756	ENSG00000142634	EFHD2	EF-hand domain family member D2	ENST00000375980.9;ENST00000445566.1	79180;79180	0;0
chr1	15416947	15417933	987	*	HO8910_peak_794	253	.	Intron (ENST00000375980.9/79180, intron 1 of 3)	1	15410265	15429081	18817	1	79180	ENST00000445566.1	6682	ENSG00000142634	EFHD2	EF-hand domain family member D2	ENST00000375980.9;ENST00000445566.1	79180;79180	0;0
chr1	15426647	15427204	558	*	HO8910_peak_795	170	.	Exon (ENST00000375980.9/79180, exon 3 of 4)	1	15438442	15449242	10801	1	11330	ENST00000375943.6	-11238	ENSG00000162438	CTRC	chymotrypsin C	ENST00000375980.9;ENST00000445566.1	79180;79180	0;0
chr1	15432864	15433185	322	*	HO8910_peak_796	175	.	Distal Intergenic	1	15438442	15449242	10801	1	11330	ENST00000375943.6	-5257	ENSG00000162438	CTRC	chymotrypsin C	ENST00000375980.9;ENST00000445566.1	79180;79180	0;0
chr1	15454324	15454655	332	*	HO8910_peak_797	116	.	Promoter (2-3kb)	1	15456728	15463011	6284	1	63036	ENST00000459653.1	-2073	ENSG00000142615	CELA2A	chymotrypsin like elastase 2A	ENST00000459653.1;ENST00000359621.5;ENST00000497590.1	63036;63036;63036	-2073;0;-2092
chr1	15463163	15463927	765	*	HO8910_peak_798	500	.	Promoter (1-2kb)	1	15465909	15483368	17460	1	51032	ENST00000494280.1	-1982	ENSG00000215704	CELA2B	chymotrypsin like elastase 2B	ENST00000494280.1;ENST00000459653.1;ENST00000359621.5	51032;63036;63036	-1982;6435;0
chr1	15464316	15464714	399	*	HO8910_peak_799	81	.	Promoter (1-2kb)	1	15465909	15483368	17460	1	51032	ENST00000494280.1	-1195	ENSG00000215704	CELA2B	chymotrypsin like elastase 2B	ENST00000494280.1;ENST00000459653.1;ENST00000359621.5	51032;63036;63036	-1195;7588;0
chr1	15501529	15501850	322	*	HO8910_peak_800	97	.	Intron (ENST00000546424.5/842, intron 6 of 7)	1	15492798	15507052	14255	2	842	ENST00000424908.5	5202	ENSG00000132906	CASP9	caspase 9	ENST00000546424.5;ENST00000333868.10;ENST00000348549.9;ENST00000400777.7;ENST00000424908.5;ENST00000375890.8;ENST00000474305.2;ENST00000447522.5;ENST00000440484.1	842;842;842;842;842;842;842;842;842	0;0;0;0;0;0;0;0;0
chr1	15510656	15510869	214	*	HO8910_peak_801	53	.	Intron (ENST00000546424.5/842, intron 2 of 7)	1	15492798	15507052	14255	2	842	ENST00000424908.5	-3604	ENSG00000132906	CASP9	caspase 9	ENST00000546424.5;ENST00000333868.10;ENST00000348549.9;ENST00000400777.7;ENST00000424908.5;ENST00000375890.8;ENST00000474305.2;ENST00000447522.5;ENST00000440484.1;ENST00000546969.1	842;842;842;842;842;842;842;842;842;842	0;0;0;0;0;0;0;0;0;0
chr1	15523970	15525369	1400	*	HO8910_peak_802	318	.	Promoter (<=1kb)	1	15490832	15524445	33614	2	842	ENST00000546424.5	0	ENSG00000132906	CASP9	caspase 9	ENST00000375838.5;ENST00000616884.4;ENST00000475133.5;ENST00000375849.5;ENST00000375847.8;ENST00000546424.5;ENST00000333868.10;ENST00000348549.9;ENST00000400777.7;ENST00000375890.8;ENST00000474305.2;ENST00000447522.5;ENST00000440484.1;ENST00000546969.1;ENST00000469637.1	23341;23341;23341;23341;23341;842;842;842;842;842;842;842;842;842;842	0;0;0;0;0;0;0;0;0;0;0;0;0;0;0
chr1	15526256	15527192	937	*	HO8910_peak_803	365	.	Promoter (<=1kb)	1	15526813	15566595	39783	1	23341	ENST00000375838.5	0	ENSG00000116138	DNAJC16	DnaJ heat shock protein family (Hsp40) member C16	ENST00000375838.5;ENST00000616884.4;ENST00000475133.5;ENST00000375849.5;ENST00000375847.8;ENST00000546424.5;ENST00000333868.10;ENST00000348549.9;ENST00000400777.7;ENST00000375890.8;ENST00000474305.2;ENST00000447522.5;ENST00000440484.1;ENST00000546969.1;ENST00000469637.1	23341;23341;23341;23341;23341;842;842;842;842;842;842;842;842;842;842	0;0;0;0;0;0;0;0;0;0;0;0;0;0;0
chr1	15584519	15585237	719	*	HO8910_peak_804	119	.	Promoter (<=1kb)	1	15571699	15585051	13353	2	79814	ENST00000375826.4	0	ENSG00000116771	AGMAT	agmatinase	ENST00000483270.1;ENST00000375826.4	23341;79814	0;0
chr1	15603159	15603959	801	*	HO8910_peak_805	388	.	Exon (ENST00000428945.1/ENST00000428945.1, exon 1 of 2)	1	15617458	15669044	51587	1	84301	ENST00000480945.6	-13499	ENSG00000197312	DDI2	DNA damage inducible 1 homolog 2	NA	NA	NA
chr1	15616922	15618103	1182	*	HO8910_peak_806	574	.	Promoter (<=1kb)	1	15617458	15669044	51587	1	84301	ENST00000480945.6	0	ENSG00000197312	DDI2	DNA damage inducible 1 homolog 2	ENST00000480945.6;ENST00000486680.1;ENST00000546927.1	84301;84301;84301	0;0;0
chr1	15620274	15620487	214	*	HO8910_peak_807	113	.	Promoter (2-3kb)	1	15617615	15627066	9452	1	84301	ENST00000546927.1	2659	ENSG00000197312	DDI2	DNA damage inducible 1 homolog 2	ENST00000480945.6;ENST00000486680.1;ENST00000546927.1	84301;84301;84301	0;0;0
chr1	15655419	15655663	245	*	HO8910_peak_808	92	.	Intron (ENST00000480945.6/84301, intron 8 of 9)	1	15651836	15656985	5150	1	84301	ENST00000548451.1	3583	ENSG00000197312	DDI2	DNA damage inducible 1 homolog 2	ENST00000345034.1;ENST00000480945.6;ENST00000320153.10;ENST00000548451.1	6248;84301;84301;84301	-4206;0;0;0
chr1	15678636	15678897	262	*	HO8910_peak_809	183	.	Distal Intergenic	1	15684320	15734769	50450	1	23207	ENST00000375799.8	-5423	ENSG00000116786	PLEKHM2	pleckstrin homology and RUN domain containing M2	NA	NA	NA
chr1	15680232	15680437	206	*	HO8910_peak_810	82	.	Distal Intergenic	1	15684320	15734769	50450	1	23207	ENST00000375799.8	-3883	ENSG00000116786	PLEKHM2	pleckstrin homology and RUN domain containing M2	ENST00000375799.8;ENST00000375793.2;ENST00000462455.1;ENST00000642363.1	23207;23207;23207;23207	0;0;0;0
chr1	15680803	15681255	453	*	HO8910_peak_811	102	.	Distal Intergenic	1	15684320	15734769	50450	1	23207	ENST00000375799.8	-3065	ENSG00000116786	PLEKHM2	pleckstrin homology and RUN domain containing M2	ENST00000375799.8;ENST00000375793.2;ENST00000462455.1;ENST00000642363.1	23207;23207;23207;23207	0;0;0;0
chr1	15684249	15685224	976	*	HO8910_peak_812	68	.	Promoter (<=1kb)	1	15684320	15734769	50450	1	23207	ENST00000375799.8	0	ENSG00000116786	PLEKHM2	pleckstrin homology and RUN domain containing M2	ENST00000375799.8;ENST00000375793.2;ENST00000462455.1;ENST00000642363.1	23207;23207;23207;23207	0;0;0;0
chr1	15703825	15704065	241	*	HO8910_peak_813	52	.	Intron (ENST00000375799.8/23207, intron 1 of 19)	1	15684556	15734769	50214	1	23207	ENST00000642363.1	19269	ENSG00000116786	PLEKHM2	pleckstrin homology and RUN domain containing M2	ENST00000375799.8;ENST00000375793.2;ENST00000462455.1;ENST00000642363.1	23207;23207;23207;23207	0;0;0;0
chr1	15730133	15730337	205	*	HO8910_peak_814	30	.	Promoter (<=1kb)	1	15729845	15734115	4271	1	23207	ENST00000477849.1	288	ENSG00000116786	PLEKHM2	pleckstrin homology and RUN domain containing M2	ENST00000375799.8;ENST00000375793.2;ENST00000642363.1;ENST00000477849.1	23207;23207;23207;23207	0;0;0;0
chr1	15736058	15736283	226	*	HO8910_peak_815	56	.	Promoter (<=1kb)	1	15736258	15741392	5135	1	284723	ENST00000294454.6	0	ENSG00000162461	SLC25A34	solute carrier family 25 member 34	ENST00000418525.1;ENST00000375799.8;ENST00000375793.2;ENST00000642363.1;ENST00000477849.1;ENST00000294454.6;ENST00000489568.1;ENST00000465495.1	110806303;23207;23207;23207;23207;284723;284723;284723	0;0;0;0;0;0;-1500;-2752
chr1	15741234	15741795	562	*	HO8910_peak_816	144	.	Promoter (<=1kb)	1	15742499	15747982	5484	1	388595	ENST00000375782.2	-704	ENSG00000162460	TMEM82	transmembrane protein 82	ENST00000418525.1;ENST00000294454.6;ENST00000489568.1;ENST00000465495.1;ENST00000375782.2;ENST00000465575.1	110806303;284723;284723;284723;388595;388595	0;0;3451;2199;-704;-752
chr1	15749440	15749890	451	*	HO8910_peak_817	66	.	Promoter (<=1kb)	1	15740051	15749896	9846	2	110806303	ENST00000418525.1	6	ENSG00000224459	SLC25A34-AS1	SLC25A34 and TMEM82 antisense RNA 1	ENST00000418525.1;ENST00000375782.2;ENST00000465575.1	110806303;388595;388595	0;6941;6893
chr1	15756322	15756752	431	*	HO8910_peak_818	114	.	Promoter (<=1kb)	1	15756607	15765073	8467	1	54751	ENST00000496928.6	0	ENSG00000162458	FBLIM1	filamin binding LIM protein 1	ENST00000496928.6;ENST00000508310.5;ENST00000510393.5;ENST00000430076.5;ENST00000375771.5;ENST00000510929.5;ENST00000502638.5;ENST00000483633.6;ENST00000502739.5;ENST00000375766.8;ENST00000431771.6	54751;54751;54751;54751;54751;54751;54751;54751;54751;54751;54751	0;0;0;0;0;0;0;0;0;0;0
chr1	15759208	15759522	315	*	HO8910_peak_819	58	.	Promoter (<=1kb)	1	15758797	15767437	8641	1	54751	ENST00000431771.6	411	ENSG00000162458	FBLIM1	filamin binding LIM protein 1	ENST00000496928.6;ENST00000508310.5;ENST00000510393.5;ENST00000430076.5;ENST00000375771.5;ENST00000510929.5;ENST00000502638.5;ENST00000483633.6;ENST00000502739.5;ENST00000375766.8;ENST00000431771.6;ENST00000441801.6	54751;54751;54751;54751;54751;54751;54751;54751;54751;54751;54751;54751	0;0;0;0;0;0;0;0;0;0;0;0
chr1	15760621	15760890	270	*	HO8910_peak_820	99	.	Promoter (1-2kb)	1	15758797	15767437	8641	1	54751	ENST00000431771.6	1824	ENSG00000162458	FBLIM1	filamin binding LIM protein 1	ENST00000496928.6;ENST00000508310.5;ENST00000510393.5;ENST00000430076.5;ENST00000375771.5;ENST00000510929.5;ENST00000502638.5;ENST00000483633.6;ENST00000502739.5;ENST00000375766.8;ENST00000431771.6;ENST00000441801.6;ENST00000332305.5	54751;54751;54751;54751;54751;54751;54751;54751;54751;54751;54751;54751;54751	0;0;0;0;0;0;0;0;0;0;0;0;0
chr1	15764283	15764812	530	*	HO8910_peak_821	145	.	Promoter (<=1kb)	1	15764499	15775242	10744	1	54751	ENST00000441801.6	0	ENSG00000162458	FBLIM1	filamin binding LIM protein 1	ENST00000496928.6;ENST00000508310.5;ENST00000510393.5;ENST00000430076.5;ENST00000375771.5;ENST00000510929.5;ENST00000502638.5;ENST00000483633.6;ENST00000502739.5;ENST00000375766.8;ENST00000431771.6;ENST00000441801.6;ENST00000332305.5	54751;54751;54751;54751;54751;54751;54751;54751;54751;54751;54751;54751;54751	0;0;0;0;0;0;0;0;0;0;0;0;0
chr1	15765739	15766172	434	*	HO8910_peak_822	130	.	Promoter (<=1kb)	1	15764953	15785329	20377	1	54751	ENST00000332305.5	786	ENSG00000162458	FBLIM1	filamin binding LIM protein 1	ENST00000496928.6;ENST00000508310.5;ENST00000510393.5;ENST00000430076.5;ENST00000375771.5;ENST00000510929.5;ENST00000502638.5;ENST00000483633.6;ENST00000502739.5;ENST00000375766.8;ENST00000431771.6;ENST00000441801.6;ENST00000332305.5	54751;54751;54751;54751;54751;54751;54751;54751;54751;54751;54751;54751;54751	0;0;0;0;0;0;0;0;0;0;0;0;0
chr1	15780600	15781338	739	*	HO8910_peak_823	377	.	Intron (ENST00000375771.5/54751, intron 9 of 9)	1	15777073	15784838	7766	1	54751	ENST00000509138.1	3527	ENSG00000162458	FBLIM1	filamin binding LIM protein 1	ENST00000375771.5;ENST00000375766.8;ENST00000332305.5;ENST00000514156.1;ENST00000509138.1	54751;54751;54751;54751;54751	0;0;0;0;0
chr1	15788322	15788963	642	*	HO8910_peak_824	261	.	Distal Intergenic	1	15777073	15784838	7766	1	54751	ENST00000509138.1	11249	ENSG00000162458	FBLIM1	filamin binding LIM protein 1	ENST00000375771.5;ENST00000375766.8;ENST00000332305.5;ENST00000514156.1;ENST00000509138.1	54751;54751;54751;54751;54751	0;0;0;0;0
chr1	15795250	15795587	338	*	HO8910_peak_825	193	.	Distal Intergenic	1	15807169	15809348	2180	2	440567	ENST00000483273.2	13761	ENSG00000233954	UQCRHL	ubiquinol-cytochrome c reductase hinge protein like	NA	NA	NA
chr1	15798955	15799301	347	*	HO8910_peak_826	178	.	Distal Intergenic	1	15807169	15809348	2180	2	440567	ENST00000483273.2	10047	ENSG00000233954	UQCRHL	ubiquinol-cytochrome c reductase hinge protein like	NA	NA	NA
chr1	15799957	15800733	777	*	HO8910_peak_827	753	.	Distal Intergenic	1	15807169	15809348	2180	2	440567	ENST00000483273.2	8615	ENSG00000233954	UQCRHL	ubiquinol-cytochrome c reductase hinge protein like	NA	NA	NA
chr1	15815491	15815853	363	*	HO8910_peak_828	79	.	Distal Intergenic	1	15807169	15809348	2180	2	440567	ENST00000483273.2	-6143	ENSG00000233954	UQCRHL	ubiquinol-cytochrome c reductase hinge protein like	NA	NA	NA
chr1	15833202	15833521	320	*	HO8910_peak_829	163	.	Downstream (<1kb)	1	15847707	15940456	92750	1	23013	ENST00000375759.8	-14186	ENSG00000065526	SPEN	spen family transcriptional repressor	ENST00000317122.2	729614	0
chr1	15834371	15835320	950	*	HO8910_peak_830	143	.	Exon (ENST00000317122.2/729614, exon 2 of 2)	1	15847707	15940456	92750	1	23013	ENST00000375759.8	-12387	ENSG00000065526	SPEN	spen family transcriptional repressor	ENST00000317122.2	729614	0
chr1	15835551	15836137	587	*	HO8910_peak_831	151	.	Exon (ENST00000317122.2/729614, exon 2 of 2)	1	15847707	15940456	92750	1	23013	ENST00000375759.8	-11570	ENSG00000065526	SPEN	spen family transcriptional repressor	ENST00000317122.2	729614	0
chr1	15847140	15848221	1082	*	HO8910_peak_832	284	.	Promoter (<=1kb)	1	15847707	15940456	92750	1	23013	ENST00000375759.8	0	ENSG00000065526	SPEN	spen family transcriptional repressor	ENST00000375759.8;ENST00000317122.2	23013;729614	0;0
chr1	15849270	15850154	885	*	HO8910_peak_833	249	.	Promoter (1-2kb)	1	15834474	15848147	13674	2	729614	ENST00000317122.2	-1123	ENSG00000179743	FLJ37453	uncharacterized LOC729614	ENST00000375759.8;ENST00000317122.2	23013;729614	0;0
chr1	15886243	15886747	505	*	HO8910_peak_834	292	.	Intron (ENST00000375759.8/23013, intron 3 of 14)	1	15876576	15920906	44331	1	23013	ENST00000442985.1	9667	ENSG00000065526	SPEN	spen family transcriptional repressor	ENST00000375759.8;ENST00000438066.1;ENST00000442985.1	23013;23013;23013	0;0;0
chr1	15897745	15898047	303	*	HO8910_peak_835	82	.	Intron (ENST00000375759.8/23013, intron 3 of 14)	1	15876576	15920906	44331	1	23013	ENST00000442985.1	21169	ENSG00000065526	SPEN	spen family transcriptional repressor	ENST00000375759.8;ENST00000438066.1;ENST00000442985.1	23013;23013;23013	0;0;0
chr1	15902860	15903074	215	*	HO8910_peak_836	53	.	Intron (ENST00000375759.8/23013, intron 3 of 14)	1	15876576	15920906	44331	1	23013	ENST00000442985.1	26284	ENSG00000065526	SPEN	spen family transcriptional repressor	ENST00000375759.8;ENST00000438066.1;ENST00000442985.1	23013;23013;23013	0;0;0
chr1	15916606	15916867	262	*	HO8910_peak_837	68	.	Intron (ENST00000375759.8/23013, intron 6 of 14)	1	15938583	15939544	962	1	23013	ENST00000487496.1	-21716	ENSG00000065526	SPEN	spen family transcriptional repressor	ENST00000375759.8;ENST00000442985.1	23013;23013	0;0
chr1	15919393	15919607	215	*	HO8910_peak_838	112	.	Exon (ENST00000375759.8/23013, exon 8 of 15)	1	15938583	15939544	962	1	23013	ENST00000487496.1	-18976	ENSG00000065526	SPEN	spen family transcriptional repressor	ENST00000375759.8;ENST00000442985.1	23013;23013	0;0
chr1	15923337	15923717	381	*	HO8910_peak_839	142	.	Intron (ENST00000375759.8/23013, intron 10 of 14)	1	15938583	15939544	962	1	23013	ENST00000487496.1	-14866	ENSG00000065526	SPEN	spen family transcriptional repressor	ENST00000375759.8;ENST00000442985.1	23013;23013	0;0
chr1	15924704	15925011	308	*	HO8910_peak_840	82	.	Intron (ENST00000375759.8/23013, intron 10 of 14)	1	15938583	15939544	962	1	23013	ENST00000487496.1	-13572	ENSG00000065526	SPEN	spen family transcriptional repressor	ENST00000375759.8;ENST00000442985.1	23013;23013	0;0
chr1	15949070	15950065	996	*	HO8910_peak_841	325	.	Promoter (1-2kb)	1	15945721	15947292	1572	2	7709	ENST00000464719.1	-1778	ENSG00000116809	ZBTB17	zinc finger and BTB domain containing 17	ENST00000375743.8;ENST00000537142.5;ENST00000375733.6;ENST00000444358.1;ENST00000471805.5;ENST00000474511.1;ENST00000487785.1;ENST00000492834.1;ENST00000490899.1;ENST00000464719.1;ENST00000479282.5;ENST00000494020.1	7709;7709;7709;7709;7709;7709;7709;7709;7709;7709;7709;7709	0;0;0;-4642;-4712;-4677;-4667;-2986;-1965;-1778;0;0
chr1	15952414	15953058	645	*	HO8910_peak_842	274	.	Promoter (<=1kb)	1	15945933	15952973	7041	2	7709	ENST00000494020.1	0	ENSG00000116809	ZBTB17	zinc finger and BTB domain containing 17	ENST00000375743.8;ENST00000537142.5;ENST00000375733.6;ENST00000479282.5;ENST00000494020.1	7709;7709;7709;7709;7709	0;0;0;0;0
chr1	15975394	15976209	816	*	HO8910_peak_843	171	.	Promoter (<=1kb)	1	15941869	15976126	34258	2	7709	ENST00000375743.8	0	ENSG00000116809	ZBTB17	zinc finger and BTB domain containing 17	ENST00000375743.8;ENST00000537142.5;ENST00000375733.6;ENST00000479282.5	7709;7709;7709;7709	0;0;0;0
chr1	15985702	15986169	468	*	HO8910_peak_844	122	.	Distal Intergenic	1	15941871	15976132	34262	2	7709	ENST00000375733.6	-9570	ENSG00000116809	ZBTB17	zinc finger and BTB domain containing 17	NA	NA	NA
chr1	15994438	15994925	488	*	HO8910_peak_845	93	.	Exon (ENST00000505954.1/ENST00000505954.1, exon 8 of 8)	1	16004236	16008807	4572	1	149563	ENST00000329454.2	-9311	ENSG00000183888	SRARP	steroid receptor associated and regulated protein	NA	NA	NA
chr1	16012807	16013620	814	*	HO8910_peak_846	160	.	Downstream (<1kb)	1	16015374	16017825	2452	2	27129	ENST00000463576.5	4205	ENSG00000173641	HSPB7	heat shock protein family B (small) member 7	ENST00000329454.2;ENST00000411503.5;ENST00000442459.2;ENST00000311890.13;ENST00000375718.4;ENST00000463576.5;ENST00000487046.1;ENST00000406363.2	149563;27129;27129;27129;27129;27129;27129;27129	8571;0;0;0;0;0;0;0
chr1	16015936	16016435	500	*	HO8910_peak_847	108	.	Promoter (1-2kb)	1	16015374	16017825	2452	2	27129	ENST00000463576.5	1390	ENSG00000173641	HSPB7	heat shock protein family B (small) member 7	ENST00000464764.5;ENST00000411503.5;ENST00000442459.2;ENST00000311890.13;ENST00000375718.4;ENST00000463576.5;ENST00000487046.1;ENST00000406363.2	1187;27129;27129;27129;27129;27129;27129;27129	0;0;0;0;0;0;0;0
chr1	16019402	16019683	282	*	HO8910_peak_848	54	.	Promoter (<=1kb)	1	16014028	16019594	5567	2	27129	ENST00000375718.4	0	ENSG00000173641	HSPB7	heat shock protein family B (small) member 7	ENST00000464764.5;ENST00000375692.5;ENST00000495784.1;ENST00000439316.6;ENST00000331433.5;ENST00000411503.5;ENST00000442459.2;ENST00000311890.13;ENST00000375718.4;ENST00000463576.5;ENST00000487046.1;ENST00000406363.2	1187;1187;1187;1187;1187;27129;27129;27129;27129;27129;27129;27129	0;0;-2230;0;0;0;0;0;0;0;0;0
chr1	16032571	16033238	668	*	HO8910_peak_849	255	.	Exon (ENST00000464764.5/1187, exon 23 of 24)	1	16026839	16030075	3237	1	1187	ENST00000491433.1	5732	ENSG00000186510	CLCNKA	chloride voltage-gated channel Ka	ENST00000464764.5;ENST00000375692.5;ENST00000439316.6;ENST00000331433.5;ENST00000491433.1	1187;1187;1187;1187;1187	0;0;0;0;5732
chr1	16038490	16038931	442	*	HO8910_peak_850	151	.	Intron (ENST00000447882.1/ENST00000447882.1, intron 2 of 4)	1	16043736	16057285	13550	1	1188	ENST00000619181.4	-4805	ENSG00000184908	CLCNKB	chloride voltage-gated channel Kb	ENST00000464764.5;ENST00000375692.5;ENST00000439316.6;ENST00000331433.5;ENST00000619181.4;ENST00000375679.8	1187;1187;1187;1187;1188;1188	0;0;0;0;0;0
chr1	16046927	16047171	245	*	HO8910_peak_851	44	.	Promoter (1-2kb)	1	16048789	16057308	8520	1	1188	ENST00000375667.7	-1618	ENSG00000184908	CLCNKB	chloride voltage-gated channel Kb	ENST00000619181.4;ENST00000375679.8;ENST00000375667.7	1188;1188;1188	0;0;0
chr1	16055681	16056370	690	*	HO8910_peak_852	139	.	Exon (ENST00000375679.8/1188, exon 18 of 20)	1	16052323	16057308	4986	1	1188	ENST00000431772.1	3358	ENSG00000184908	CLCNKB	chloride voltage-gated channel Kb	ENST00000619181.4;ENST00000375679.8;ENST00000375667.7;ENST00000431772.1;ENST00000375662.5;ENST00000494078.1	1188;1188;1188;1188;348487;348487	0;0;0;0;0;0
chr1	16068454	16068787	334	*	HO8910_peak_853	68	.	Intron (ENST00000375662.5/348487, intron 1 of 6)	1	16058279	16073632	15354	2	348487	ENST00000494078.1	4845	ENSG00000185519	FAM131C	family with sequence similarity 131 member C	ENST00000375662.5;ENST00000494078.1	348487;348487	0;0
chr1	16073517	16073771	255	*	HO8910_peak_854	139	.	Promoter (<=1kb)	1	16057769	16073651	15883	2	348487	ENST00000375662.5	0	ENSG00000185519	FAM131C	family with sequence similarity 131 member C	ENST00000375662.5;ENST00000494078.1	348487;348487	0;0
chr1	16076023	16076453	431	*	HO8910_peak_855	237	.	Promoter (2-3kb)	1	16057769	16073651	15883	2	348487	ENST00000375662.5	-2372	ENSG00000185519	FAM131C	family with sequence similarity 131 member C	ENST00000375662.5;ENST00000494078.1	348487;348487	0;0
chr1	16076709	16077213	505	*	HO8910_peak_856	333	.	Distal Intergenic	1	16057769	16073651	15883	2	348487	ENST00000375662.5	-3058	ENSG00000185519	FAM131C	family with sequence similarity 131 member C	ENST00000375662.5;ENST00000494078.1	348487;348487	0;0
chr1	16079039	16079331	293	*	HO8910_peak_857	120	.	Distal Intergenic	1	16057769	16073651	15883	2	348487	ENST00000375662.5	-5388	ENSG00000185519	FAM131C	family with sequence similarity 131 member C	NA	NA	NA
chr1	16082451	16082712	262	*	HO8910_peak_858	61	.	Distal Intergenic	1	16057769	16073651	15883	2	348487	ENST00000375662.5	-8800	ENSG00000185519	FAM131C	family with sequence similarity 131 member C	NA	NA	NA
chr1	16089022	16089333	312	*	HO8910_peak_859	52	.	Distal Intergenic	1	16057769	16073651	15883	2	348487	ENST00000375662.5	-15371	ENSG00000185519	FAM131C	family with sequence similarity 131 member C	NA	NA	NA
chr1	16091396	16091659	264	*	HO8910_peak_860	89	.	Distal Intergenic	1	16057769	16073651	15883	2	348487	ENST00000375662.5	-17745	ENSG00000185519	FAM131C	family with sequence similarity 131 member C	NA	NA	NA
chr1	16113040	16113256	217	*	HO8910_peak_861	42	.	Distal Intergenic	1	16133013	16133562	550	2	1969	ENST00000462805.1	20306	ENSG00000142627	EPHA2	EPH receptor A2	NA	NA	NA
chr1	16122663	16123064	402	*	HO8910_peak_862	59	.	Downstream (1-2kb)	1	16133013	16133562	550	2	1969	ENST00000462805.1	10498	ENSG00000142627	EPHA2	EPH receptor A2	ENST00000358432.8	1969	0
chr1	16138879	16139131	253	*	HO8910_peak_863	78	.	Intron (ENST00000358432.8/1969, intron 3 of 16)	1	16133013	16133562	550	2	1969	ENST00000462805.1	-5317	ENSG00000142627	EPHA2	EPH receptor A2	ENST00000358432.8;ENST00000480202.1	1969;1969	0;0
chr1	16139570	16139879	310	*	HO8910_peak_864	76	.	Intron (ENST00000358432.8/1969, intron 3 of 16)	1	16133013	16133562	550	2	1969	ENST00000462805.1	-6008	ENSG00000142627	EPHA2	EPH receptor A2	ENST00000358432.8;ENST00000480202.1	1969;1969	0;0
chr1	16143534	16144387	854	*	HO8910_peak_865	252	.	Promoter (2-3kb)	1	16134560	16146450	11891	2	1969	ENST00000480202.1	2063	ENSG00000142627	EPHA2	EPH receptor A2	ENST00000358432.8;ENST00000480202.1;ENST00000461614.1	1969;1969;1969	0;0;0
chr1	16145191	16146763	1573	*	HO8910_peak_866	262	.	Promoter (<=1kb)	1	16134560	16146450	11891	2	1969	ENST00000480202.1	0	ENSG00000142627	EPHA2	EPH receptor A2	ENST00000358432.8;ENST00000480202.1;ENST00000461614.1	1969;1969;1969	0;0;0
chr1	16154978	16155308	331	*	HO8910_peak_867	156	.	Promoter (<=1kb)	1	16148378	16156052	7675	2	1969	ENST00000461614.1	744	ENSG00000142627	EPHA2	EPH receptor A2	ENST00000358432.8;ENST00000461614.1	1969;1969	0;0
chr1	16155832	16156391	560	*	HO8910_peak_868	98	.	Promoter (<=1kb)	1	16124337	16156069	31733	2	1969	ENST00000358432.8	0	ENSG00000142627	EPHA2	EPH receptor A2	ENST00000358432.8;ENST00000461614.1	1969;1969	0;0
chr1	16158925	16159482	558	*	HO8910_peak_869	871	.	Promoter (2-3kb)	1	16124337	16156069	31733	2	1969	ENST00000358432.8	-2856	ENSG00000142627	EPHA2	EPH receptor A2	ENST00000358432.8;ENST00000461614.1	1969;1969	0;0
chr1	16164236	16164693	458	*	HO8910_peak_870	897	.	Distal Intergenic	1	16124337	16156069	31733	2	1969	ENST00000358432.8	-8167	ENSG00000142627	EPHA2	EPH receptor A2	NA	NA	NA
chr1	16167670	16168035	366	*	HO8910_peak_871	195	.	Distal Intergenic	1	16124337	16156069	31733	2	1969	ENST00000358432.8	-11601	ENSG00000142627	EPHA2	EPH receptor A2	NA	NA	NA
chr1	16173027	16173956	930	*	HO8910_peak_872	796	.	Distal Intergenic	1	16124337	16156069	31733	2	1969	ENST00000358432.8	-16958	ENSG00000142627	EPHA2	EPH receptor A2	NA	NA	NA
chr1	16175816	16176218	403	*	HO8910_peak_873	71	.	Distal Intergenic	1	16124337	16156069	31733	2	1969	ENST00000358432.8	-19747	ENSG00000142627	EPHA2	EPH receptor A2	NA	NA	NA
chr1	16181759	16182353	595	*	HO8910_peak_874	403	.	Distal Intergenic	1	16204900	16206526	1627	2	128272	ENST00000478210.1	24173	ENSG00000142632	ARHGEF19	Rho guanine nucleotide exchange factor 19	NA	NA	NA
chr1	16184583	16185161	579	*	HO8910_peak_875	130	.	Distal Intergenic	1	16204900	16206526	1627	2	128272	ENST00000478210.1	21365	ENSG00000142632	ARHGEF19	Rho guanine nucleotide exchange factor 19	NA	NA	NA
chr1	16187749	16188197	449	*	HO8910_peak_876	100	.	Distal Intergenic	1	16204900	16206526	1627	2	128272	ENST00000478210.1	18329	ENSG00000142632	ARHGEF19	Rho guanine nucleotide exchange factor 19	NA	NA	NA
chr1	16189058	16189411	354	*	HO8910_peak_877	165	.	Distal Intergenic	1	16204900	16206526	1627	2	128272	ENST00000478210.1	17115	ENSG00000142632	ARHGEF19	Rho guanine nucleotide exchange factor 19	NA	NA	NA
chr1	16206375	16207393	1019	*	HO8910_peak_878	518	.	Promoter (<=1kb)	1	16197854	16207011	9158	2	128272	ENST00000478117.5	0	ENSG00000142632	ARHGEF19	Rho guanine nucleotide exchange factor 19	ENST00000478117.5;ENST00000270747.8;ENST00000449495.1;ENST00000478210.1;ENST00000471928.1;ENST00000441785.1	128272;128272;128272;128272;128272;128272	0;0;0;0;0;0
chr1	16207632	16208673	1042	*	HO8910_peak_879	114	.	Promoter (<=1kb)	1	16197854	16207011	9158	2	128272	ENST00000478117.5	-621	ENSG00000142632	ARHGEF19	Rho guanine nucleotide exchange factor 19	ENST00000478117.5;ENST00000270747.8;ENST00000449495.1;ENST00000478210.1;ENST00000471928.1;ENST00000441785.1	128272;128272;128272;128272;128272;128272	0;0;0;0;0;0
chr1	16217193	16217858	666	*	HO8910_peak_880	331	.	Exon (ENST00000475369.1/ENST00000475369.1, exon 1 of 2)	1	16197854	16212652	14799	2	128272	ENST00000270747.8	-4541	ENSG00000142632	ARHGEF19	Rho guanine nucleotide exchange factor 19	ENST00000270747.8	128272	0
chr1	16236144	16236768	625	*	HO8910_peak_881	303	.	Promoter (<=1kb)	1	16232281	16236659	4379	2	79363	ENST00000434014.1	0	ENSG00000132881	CPLANE2	ciliogenesis and planar polarity effector 2	ENST00000375599.8;ENST00000434014.1	79363;79363	0;0
chr1	16236979	16237498	520	*	HO8910_peak_882	199	.	Promoter (<=1kb)	1	16231692	16237183	5492	2	79363	ENST00000375599.8	0	ENSG00000132881	CPLANE2	ciliogenesis and planar polarity effector 2	ENST00000375599.8;ENST00000434014.1	79363;79363	0;0
chr1	16244324	16244832	509	*	HO8910_peak_883	57	.	Downstream (2-3kb)	1	16231692	16237183	5492	2	79363	ENST00000375599.8	-7141	ENSG00000132881	CPLANE2	ciliogenesis and planar polarity effector 2	ENST00000375592.8	54455	0
chr1	16266496	16266845	350	*	HO8910_peak_884	71	.	Intron (ENST00000375592.8/54455, intron 4 of 9)	1	16251082	16253593	2512	2	54455	ENST00000444116.1	-12903	ENSG00000037637	FBXO42	F-box protein 42	ENST00000375592.8	54455	0
chr1	16300458	16300938	481	*	HO8910_peak_885	191	.	Intron (ENST00000375592.8/54455, intron 3 of 9)	1	16292314	16315367	23054	2	54455	ENST00000478089.1	14429	ENSG00000037637	FBXO42	F-box protein 42	ENST00000375592.8;ENST00000478089.1	54455;54455	0;0
chr1	16324507	16324784	278	*	HO8910_peak_886	136	.	Intron (ENST00000375592.8/54455, intron 1 of 9)	1	16292314	16315367	23054	2	54455	ENST00000478089.1	-9140	ENSG00000037637	FBXO42	F-box protein 42	ENST00000375592.8	54455	0
chr1	16334726	16334997	272	*	HO8910_peak_887	82	.	Intron (ENST00000375592.8/54455, intron 1 of 9)	1	16246840	16352480	105641	2	54455	ENST00000375592.8	17483	ENSG00000037637	FBXO42	F-box protein 42	ENST00000375592.8	54455	0
chr1	16348946	16349304	359	*	HO8910_peak_888	145	.	Intron (ENST00000375592.8/54455, intron 1 of 9)	1	16246840	16352480	105641	2	54455	ENST00000375592.8	3176	ENSG00000037637	FBXO42	F-box protein 42	ENST00000475078.1;ENST00000375592.8	26099;54455	0;0
chr1	16352004	16352839	836	*	HO8910_peak_889	339	.	Promoter (<=1kb)	1	16352575	16393355	40781	1	26099	ENST00000475078.1	0	ENSG00000055070	SZRD1	SUZ RNA binding domain containing 1	ENST00000475078.1;ENST00000375592.8	26099;54455	0;0
chr1	16366968	16367993	1026	*	HO8910_peak_890	385	.	Promoter (<=1kb)	1	16367088	16395406	28319	1	26099	ENST00000471507.5	0	ENSG00000055070	SZRD1	SUZ RNA binding domain containing 1	ENST00000475078.1;ENST00000471507.5;ENST00000401089.3;ENST00000486763.5;ENST00000401088.9;ENST00000476423.5;ENST00000475554.5;ENST00000472351.5;ENST00000492354.1;ENST00000472461.1	26099;26099;26099;26099;26099;26099;26099;26099;26099;26099	0;0;0;0;0;0;0;0;0;0
chr1	16375600	16376004	405	*	HO8910_peak_891	123	.	Intron (ENST00000475078.1/26099, intron 2 of 2)	1	16367711	16395273	27563	1	26099	ENST00000472461.1	7889	ENSG00000055070	SZRD1	SUZ RNA binding domain containing 1	ENST00000475078.1;ENST00000471507.5;ENST00000401089.3;ENST00000486763.5;ENST00000401088.9;ENST00000476423.5;ENST00000475554.5;ENST00000472351.5;ENST00000492354.1;ENST00000472461.1	26099;26099;26099;26099;26099;26099;26099;26099;26099;26099	0;0;0;0;0;0;0;0;0;0
chr1	16386387	16386596	210	*	HO8910_peak_892	48	.	Intron (ENST00000475078.1/26099, intron 2 of 2)	1	16387117	16403974	16858	2	374955	ENST00000491418.5	17378	ENSG00000187144	SPATA21	spermatogenesis associated 21	ENST00000475078.1;ENST00000471507.5;ENST00000401089.3;ENST00000486763.5;ENST00000401088.9;ENST00000476423.5;ENST00000475554.5;ENST00000472351.5;ENST00000492354.1;ENST00000472461.1;ENST00000491418.5	26099;26099;26099;26099;26099;26099;26099;26099;26099;26099;374955	0;0;0;0;0;0;0;0;0;0;0
chr1	16396537	16397086	550	*	HO8910_peak_893	308	.	3' UTR	1	16387117	16403974	16858	2	374955	ENST00000491418.5	6888	ENSG00000187144	SPATA21	spermatogenesis associated 21	ENST00000475078.1;ENST00000471507.5;ENST00000401089.3;ENST00000486763.5;ENST00000401088.9;ENST00000476423.5;ENST00000475554.5;ENST00000472351.5;ENST00000492354.1;ENST00000472461.1;ENST00000491418.5;ENST00000466212.5;ENST00000335496.5;ENST00000540400.1	26099;26099;26099;26099;26099;26099;26099;26099;26099;26099;374955;374955;374955;374955	0;0;0;0;0;0;0;0;0;0;0;0;0;0
chr1	16402745	16403151	407	*	HO8910_peak_894	35	.	Promoter (<=1kb)	1	16387117	16403974	16858	2	374955	ENST00000491418.5	823	ENSG00000187144	SPATA21	spermatogenesis associated 21	ENST00000401089.3;ENST00000401088.9;ENST00000492354.1;ENST00000491418.5;ENST00000466212.5;ENST00000335496.5;ENST00000540400.1	26099;26099;26099;374955;374955;374955;374955	0;0;0;0;0;0;0
chr1	16440324	16441493	1170	*	HO8910_peak_895	344	.	Promoter (<=1kb)	1	16440721	16459008	18288	1	55707	ENST00000504551.6	0	ENSG00000157191	NECAP2	NECAP endocytosis associated 2	ENST00000466212.5;ENST00000335496.5;ENST00000540400.1;ENST00000375577.5;ENST00000504551.6;ENST00000457722.6;ENST00000337132.10;ENST00000486390.1;ENST00000443980.6;ENST00000504858.5;ENST00000508680.5;ENST00000492095.5;ENST00000459640.5;ENST00000496239.5;ENST00000513161.1	374955;374955;374955;374955;55707;55707;55707;55707;55707;55707;55707;55707;55707;55707;55707	0;0;0;-2908;0;0;0;0;0;0;0;0;0;0;0
chr1	16492924	16493175	252	*	HO8910_peak_896	53	.	Promoter (<=1kb)	1	16467436	16492701	25266	2	114819	ENST00000263511.8	-223	ENSG00000080947	CROCCP3	CROCC pseudogene 3	ENST00000263511.8;ENST00000591348.5;ENST00000420820.7;ENST00000590118.5;ENST00000589964.1	114819;114819;114819;114819;114819	-223;-1842;-1617;0;0
chr1	16498912	16499598	687	*	HO8910_peak_897	307	.	Promoter (<=1kb)	1	16490634	16499257	8624	2	114819	ENST00000590118.5	0	ENSG00000080947	CROCCP3	CROCC pseudogene 3	ENST00000590118.5;ENST00000589964.1	114819;114819	0;0
chr1	16514321	16514557	237	*	HO8910_peak_898	82	.	Promoter (<=1kb)	1	16514122	16514285	164	2	26863	ENST00000383925.1	-36	ENSG00000206737	RNVU1-18	RNA, variant U1 small nuclear 18	ENST00000383925.1	26863	-36
chr1	16534956	16535181	226	*	HO8910_peak_899	114	.	Promoter (<=1kb)	1	16533886	16535649	1764	2	100132147	ENST00000415386.2	468	ENSG00000233421	LINC01783	long intergenic non-protein coding RNA 1783	ENST00000415386.2	100132147	0
chr1	16559750	16560142	393	*	HO8910_peak_900	285	.	Downstream (2-3kb)	1	16533886	16535649	1764	2	100132147	ENST00000415386.2	-24101	ENSG00000233421	LINC01783	long intergenic non-protein coding RNA 1783	ENST00000430580.6;ENST00000432949.5;ENST00000392963.5	55672;55672;55672	0;0;0
chr1	16595132	16595458	327	*	HO8910_peak_901	88	.	Intron (ENST00000430580.6/55672, intron 2 of 28)	1	16564853	16604934	40082	2	55672	ENST00000392963.5	9476	ENSG00000219481	NBPF1	NBPF member 1	ENST00000430580.6;ENST00000432949.5;ENST00000392963.5;ENST00000420513.1;ENST00000599069.5	55672;55672;55672;55672;55672	0;0;0;0;0
chr1	16612656	16612893	238	*	HO8910_peak_902	44	.	Promoter (<=1kb)	1	16562319	16613487	51169	2	55672	ENST00000430580.6	594	ENSG00000219481	NBPF1	NBPF member 1	ENST00000430580.6;ENST00000432949.5;ENST00000420513.1;ENST00000599069.5;ENST00000449853.2	55672;55672;55672;55672;55672	0;0;0;0;0
chr1	16613296	16613972	677	*	HO8910_peak_903	1046	.	Promoter (<=1kb)	1	16562319	16613487	51169	2	55672	ENST00000430580.6	0	ENSG00000219481	NBPF1	NBPF member 1	ENST00000430580.6;ENST00000432949.5;ENST00000420513.1;ENST00000599069.5;ENST00000449853.2;ENST00000639481.1;ENST00000640476.1;ENST00000639594.1;ENST00000639456.1;ENST00000412962.4	55672;55672;55672;55672;55672;84809;84809;84809;84809;84809	0;0;0;0;0;0;0;0;0;0
chr1	16620988	16621279	292	*	HO8910_peak_904	259	.	Intron (ENST00000639481.1/84809, intron 2 of 3)	1	16618253	16626386	8134	2	84809	ENST00000639481.1	5107	ENSG00000215908	CROCCP2	CROCC pseudogene 2	ENST00000639481.1;ENST00000640476.1;ENST00000639594.1;ENST00000639456.1;ENST00000412962.4;ENST00000635081.1	84809;84809;84809;84809;84809;84809	0;0;0;0;0;0
chr1	16624020	16624308	289	*	HO8910_peak_905	88	.	Promoter (2-3kb)	1	16618253	16626386	8134	2	84809	ENST00000639481.1	2078	ENSG00000215908	CROCCP2	CROCC pseudogene 2	ENST00000639481.1;ENST00000640476.1;ENST00000639594.1;ENST00000639456.1;ENST00000412962.4;ENST00000635081.1	84809;84809;84809;84809;84809;84809	0;0;0;0;0;0
chr1	16643854	16644131	278	*	HO8910_peak_906	107	.	Promoter (<=1kb)	1	16625375	16644672	19298	2	84809	ENST00000635081.1	541	ENSG00000215908	CROCCP2	CROCC pseudogene 2	ENST00000457982.3;ENST00000639456.1;ENST00000412962.4;ENST00000635081.1	11209;84809;84809;84809	-1491;0;0;0
chr1	16644645	16645151	507	*	HO8910_peak_907	91	.	Promoter (<=1kb)	1	16618273	16644686	26414	2	84809	ENST00000639456.1	0	ENSG00000215908	CROCCP2	CROCC pseudogene 2	ENST00000457982.3;ENST00000639456.1;ENST00000412962.4;ENST00000635081.1	11209;84809;84809;84809	-471;0;0;0
chr1	16678111	16678351	241	*	HO8910_peak_908	62	.	Distal Intergenic	1	16666785	16666948	164	2	26863	ENST00000384782.1	-11163	ENSG00000206737	RNVU1-18	RNA, variant U1 small nuclear 18	NA	NA	NA
chr1	16703246	16703576	331	*	HO8910_peak_909	80	.	Intron (ENST00000624517.1/ENST00000624517.1, intron 2 of 2)	1	16706924	16710619	3696	2	284729	ENST00000492551.2	7043	NA	ESPNP	espin pseudogene	ENST00000270691.9;ENST00000492551.2	284729;284729	0;0
chr1	16707772	16708206	435	*	HO8910_peak_910	167	.	Promoter (2-3kb)	1	16706924	16710619	3696	2	284729	ENST00000492551.2	2413	NA	ESPNP	espin pseudogene	ENST00000270691.9;ENST00000492551.2	284729;284729	0;0
chr1	16709620	16710138	519	*	HO8910_peak_911	293	.	Promoter (<=1kb)	1	16706924	16710619	3696	2	284729	ENST00000492551.2	481	NA	ESPNP	espin pseudogene	ENST00000270691.9;ENST00000492551.2	284729;284729	0;0
chr1	16715474	16715780	307	*	HO8910_peak_912	66	.	Intron (ENST00000270691.9/284729, intron 1 of 10)	1	16692280	16720157	27878	2	284729	ENST00000270691.9	4377	NA	ESPNP	espin pseudogene	ENST00000270691.9;ENST00000492551.2	284729;284729	0;0
chr1	16727267	16727973	707	*	HO8910_peak_913	511	.	Distal Intergenic	1	16692280	16720157	27878	2	284729	ENST00000270691.9	-7110	NA	ESPNP	espin pseudogene	NA	NA	NA
chr1	16872791	16873015	225	*	HO8910_peak_914	103	.	Promoter (<=1kb)	1	16873039	16874092	1054	1	112267871	ENST00000457856.1	-24	ENSG00000228549	LOC112267871	uncharacterized LOC112267871	ENST00000438002.1;ENST00000668460.1;ENST00000662795.1;ENST00000660907.1;ENST00000453554.1;ENST00000666785.1;ENST00000457856.1;ENST00000658705.1;ENST00000466256.6	112267871;112267871;112267871;112267871;112267871;112267871;112267871;112267871;9696	0;0;0;0;0;0;-24;-99;0
chr1	16889027	16889466	440	*	HO8910_peak_915	200	.	Promoter (<=1kb)	1	16888538	16889373	836	2	105376805	ENST00000422124.1	0	ENSG00000238142	LOC105376805	uncharacterized LOC105376805	ENST00000654227.1;ENST00000671472.1;ENST00000422124.1;ENST00000660464.1;ENST00000416869.1;ENST00000457075.1;ENST00000466256.6	105376805;105376805;105376805;105376805;105376805;105376805;9696	0;0;0;0;0;0;0
chr1	16896677	16897017	341	*	HO8910_peak_916	217	.	Promoter (<=1kb)	1	16895980	16896143	164	1	26863	ENST00000384278.1	697	ENSG00000206737	RNVU1-18	RNA, variant U1 small nuclear 18	ENST00000384278.1;ENST00000466256.6	26863;9696	697;0
chr1	16897227	16897509	283	*	HO8910_peak_917	104	.	Promoter (1-2kb)	1	16895980	16896143	164	1	26863	ENST00000384278.1	1247	ENSG00000206737	RNVU1-18	RNA, variant U1 small nuclear 18	ENST00000384278.1;ENST00000466256.6	26863;9696	1247;0
chr1	16903924	16904236	313	*	HO8910_peak_918	84	.	Intron (ENST00000466256.6/9696, intron 1 of 8)	1	16895980	16896143	164	1	26863	ENST00000384278.1	7944	ENSG00000206737	RNVU1-18	RNA, variant U1 small nuclear 18	ENST00000466256.6	9696	0
chr1	16904539	16905733	1195	*	HO8910_peak_919	686	.	Exon (ENST00000606899.1/ENST00000606899.1, exon 1 of 1)	1	16895980	16896143	164	1	26863	ENST00000384278.1	8559	ENSG00000206737	RNVU1-18	RNA, variant U1 small nuclear 18	ENST00000466256.6	9696	0
chr1	16913675	16914571	897	*	HO8910_peak_920	719	.	Intron (ENST00000466256.6/9696, intron 1 of 8)	1	16921931	16972964	51034	1	9696	ENST00000375541.10	-7360	ENSG00000058453	CROCC	ciliary rootlet coiled-coil, rootletin	ENST00000466256.6	9696	0
chr1	16925514	16926019	506	*	HO8910_peak_921	417	.	Promoter (2-3kb)	1	16922767	16954362	31596	1	9696	ENST00000467938.5	2747	ENSG00000058453	CROCC	ciliary rootlet coiled-coil, rootletin	ENST00000466256.6;ENST00000375541.10;ENST00000445545.6;ENST00000467938.5;ENST00000492631.5	9696;9696;9696;9696;9696	0;0;0;0;-4116
chr1	16929546	16930049	504	*	HO8910_peak_922	183	.	Promoter (<=1kb)	1	16930135	16946405	16271	1	9696	ENST00000492631.5	-86	ENSG00000058453	CROCC	ciliary rootlet coiled-coil, rootletin	ENST00000466256.6;ENST00000375541.10;ENST00000445545.6;ENST00000467938.5;ENST00000492631.5	9696;9696;9696;9696;9696	0;0;0;0;-86
chr1	16948248	16949105	858	*	HO8910_peak_923	889	.	Promoter (<=1kb)	1	16948391	16951338	2948	1	9696	ENST00000477773.1	0	ENSG00000058453	CROCC	ciliary rootlet coiled-coil, rootletin	ENST00000375541.10;ENST00000445545.6;ENST00000467938.5;ENST00000492631.5;ENST00000494191.6;ENST00000486318.1;ENST00000498688.5;ENST00000477773.1;ENST00000497654.2	9696;9696;9696;9696;9696;9696;9696;9696;9696	0;0;0;18113;0;0;0;0;-4052
chr1	16960772	16961170	399	*	HO8910_peak_924	239	.	Exon (ENST00000375541.10/9696, exon 27 of 37)	1	16966028	16970742	4715	1	9696	ENST00000465021.5	-4858	ENSG00000058453	CROCC	ciliary rootlet coiled-coil, rootletin	ENST00000375541.10;ENST00000445545.6;ENST00000465021.5	9696;9696;9696	0;0;0
chr1	16967142	16967627	486	*	HO8910_peak_925	122	.	Promoter (1-2kb)	1	16966028	16970742	4715	1	9696	ENST00000465021.5	1114	ENSG00000058453	CROCC	ciliary rootlet coiled-coil, rootletin	ENST00000375541.10;ENST00000465021.5;ENST00000465291.1	9696;9696;9696	0;0;-2158
chr1	16981533	16981955	423	*	HO8910_peak_926	118	.	Promoter (<=1kb)	1	16975662	16980632	4971	2	4237	ENST00000476788.5	-901	ENSG00000117122	MFAP2	microfibril associated protein 2	ENST00000341676.9;ENST00000326735.13;ENST00000452699.5;ENST00000466561.1;ENST00000502418.1;ENST00000375534.7;ENST00000375535.4;ENST00000490075.5;ENST00000476788.5;ENST00000478684.5;ENST00000492598.1	23400;23400;23400;23400;23400;4237;4237;4237;4237;4237;4237	0;0;0;0;0;-3257;-913;-912;-901;-3219;-3219
chr1	16986925	16987213	289	*	HO8910_peak_927	103	.	Promoter (2-3kb)	1	16985981	16990003	4023	2	23400	ENST00000502418.1	2790	ENSG00000159363	ATP13A2	ATPase cation transporting 13A2	ENST00000341676.9;ENST00000326735.13;ENST00000452699.5;ENST00000466561.1;ENST00000502418.1;ENST00000503552.1	23400;23400;23400;23400;23400;23400	0;0;0;0;0;9070
chr1	17003719	17004347	629	*	HO8910_peak_928	354	.	Promoter (<=1kb)	1	17000269	17005072	4804	2	23400	ENST00000511957.5	725	ENSG00000159363	ATP13A2	ATPase cation transporting 13A2	ENST00000341676.9;ENST00000326735.13;ENST00000452699.5;ENST00000463860.5;ENST00000502860.1;ENST00000617114.4;ENST00000506174.5;ENST00000510069.5;ENST00000511957.5;ENST00000508222.5;ENST00000509619.1	23400;23400;23400;23400;23400;23400;23400;23400;23400;23400;23400	0;0;0;-2872;-3428;0;-3407;0;0;0;0
chr1	17011506	17012249	744	*	HO8910_peak_929	420	.	Promoter (<=1kb)	1	16985958	17011915	25958	2	23400	ENST00000341676.9	0	ENSG00000159363	ATP13A2	ATPase cation transporting 13A2	ENST00000341676.9;ENST00000326735.13;ENST00000452699.5;ENST00000617114.4	23400;23400;23400;23400	0;0;0;0
chr1	17053781	17054484	704	*	HO8910_peak_930	468	.	Promoter (<=1kb)	1	17018722	17054170	35449	2	6390	ENST00000375499.7	0	ENSG00000117118	SDHB	succinate dehydrogenase complex iron sulfur subunit B	ENST00000375499.7;ENST00000485515.5;ENST00000463045.2;ENST00000466613.2	6390;6390;6390;6390	0;0;-1293;0
chr1	17059587	17060000	414	*	HO8910_peak_931	115	.	Distal Intergenic	1	17018722	17054170	35449	2	6390	ENST00000375499.7	-5417	ENSG00000117118	SDHB	succinate dehydrogenase complex iron sulfur subunit B	NA	NA	NA
chr1	17075381	17075845	465	*	HO8910_peak_932	62	.	Promoter (<=1kb)	1	17067600	17075351	7752	2	11240	ENST00000479534.5	-30	ENSG00000117115	PADI2	peptidyl arginine deiminase 2	ENST00000375486.9;ENST00000479534.5;ENST00000466151.1;ENST00000375481.1	11240;11240;11240;11240	0;-30;0;0
chr1	17097640	17098316	677	*	HO8910_peak_933	70	.	Intron (ENST00000375486.9/11240, intron 3 of 15)	1	17067786	17083426	15641	2	11240	ENST00000466151.1	-14214	ENSG00000117115	PADI2	peptidyl arginine deiminase 2	ENST00000375486.9;ENST00000375481.1	11240;11240	0;0
chr1	17108478	17108901	424	*	HO8910_peak_934	56	.	Intron (ENST00000375486.9/11240, intron 1 of 15)	1	17079031	17119435	40405	2	11240	ENST00000375481.1	10534	ENSG00000117115	PADI2	peptidyl arginine deiminase 2	ENST00000375486.9;ENST00000375481.1	11240;11240	0;0
chr1	17118186	17118434	249	*	HO8910_peak_935	49	.	Promoter (1-2kb)	1	17079031	17119435	40405	2	11240	ENST00000375481.1	1001	ENSG00000117115	PADI2	peptidyl arginine deiminase 2	ENST00000375486.9;ENST00000375481.1	11240;11240	0;0
chr1	17125796	17126140	345	*	HO8910_peak_936	100	.	Distal Intergenic	1	17066761	17119451	52691	2	11240	ENST00000375486.9	-6345	ENSG00000117115	PADI2	peptidyl arginine deiminase 2	NA	NA	NA
chr1	17128227	17128709	483	*	HO8910_peak_937	480	.	Distal Intergenic	1	17066761	17119451	52691	2	11240	ENST00000375486.9	-8776	ENSG00000117115	PADI2	peptidyl arginine deiminase 2	NA	NA	NA
chr1	17162960	17163214	255	*	HO8910_peak_938	91	.	Distal Intergenic	1	17189783	17197617	7835	1	400743	ENST00000412427.1	-26569	ENSG00000204362	LINC02783	long intergenic non-protein coding RNA 2783	NA	NA	NA
chr1	17167989	17168506	518	*	HO8910_peak_939	409	.	Distal Intergenic	1	17189783	17197617	7835	1	400743	ENST00000412427.1	-21277	ENSG00000204362	LINC02783	long intergenic non-protein coding RNA 2783	NA	NA	NA
chr1	17189849	17190414	566	*	HO8910_peak_940	60	.	Promoter (<=1kb)	1	17189789	17196387	6599	1	400743	ENST00000634972.1	60	ENSG00000204362	LINC02783	long intergenic non-protein coding RNA 2783	ENST00000412427.1;ENST00000634972.1	400743;400743	0;0
chr1	17198870	17199306	437	*	HO8910_peak_941	68	.	Intron (ENST00000635428.1/ENST00000635428.1, intron 1 of 4)	1	17205128	17246007	40880	1	29943	ENST00000375471.5	-5822	ENSG00000142623	PADI1	peptidyl arginine deiminase 1	ENST00000412427.1;ENST00000634972.1	400743;400743	0;0
chr1	17204626	17205009	384	*	HO8910_peak_942	82	.	Promoter (<=1kb)	1	17205128	17246007	40880	1	29943	ENST00000375471.5	-119	ENSG00000142623	PADI1	peptidyl arginine deiminase 1	ENST00000375471.5	29943	0
chr1	17207983	17208423	441	*	HO8910_peak_943	274	.	Promoter (2-3kb)	1	17205128	17246007	40880	1	29943	ENST00000375471.5	2855	ENSG00000142623	PADI1	peptidyl arginine deiminase 1	ENST00000375471.5	29943	0
chr1	17212832	17213036	205	*	HO8910_peak_944	74	.	Intron (ENST00000375471.5/29943, intron 1 of 15)	1	17205128	17246007	40880	1	29943	ENST00000375471.5	7704	ENSG00000142623	PADI1	peptidyl arginine deiminase 1	ENST00000375471.5	29943	0
chr1	17214799	17215892	1094	*	HO8910_peak_945	289	.	Intron (ENST00000375471.5/29943, intron 1 of 15)	1	17223487	17226158	2672	1	29943	ENST00000483501.1	-7595	ENSG00000142623	PADI1	peptidyl arginine deiminase 1	ENST00000375471.5	29943	0
chr1	17226410	17226938	529	*	HO8910_peak_946	279	.	Promoter (2-3kb)	1	17223487	17226158	2672	1	29943	ENST00000483501.1	2923	ENSG00000142623	PADI1	peptidyl arginine deiminase 1	ENST00000375471.5;ENST00000483501.1	29943;29943	0;2923
chr1	17229444	17229667	224	*	HO8910_peak_947	75	.	Intron (ENST00000375471.5/29943, intron 8 of 15)	1	17223487	17226158	2672	1	29943	ENST00000483501.1	5957	ENSG00000142623	PADI1	peptidyl arginine deiminase 1	ENST00000375471.5;ENST00000483501.1	29943;29943	0;5957
chr1	17233160	17234082	923	*	HO8910_peak_948	461	.	Intron (ENST00000375471.5/29943, intron 11 of 15)	1	17239632	17245968	6337	1	29943	ENST00000648847.1	-5550	ENSG00000142623	PADI1	peptidyl arginine deiminase 1	ENST00000375471.5	29943	0
chr1	17236994	17237556	563	*	HO8910_peak_949	252	.	Promoter (2-3kb)	1	17239632	17245968	6337	1	29943	ENST00000648847.1	-2076	ENSG00000142623	PADI1	peptidyl arginine deiminase 1	ENST00000375471.5;ENST00000648847.1;ENST00000460293.1	29943;29943;29943	0;0;0
chr1	17245157	17245675	519	*	HO8910_peak_950	227	.	3' UTR	1	17249098	17284233	35136	1	51702	ENST00000375460.3	-3423	ENSG00000142619	PADI3	peptidyl arginine deiminase 3	ENST00000375471.5;ENST00000648847.1;ENST00000460293.1;ENST00000375460.3	29943;29943;29943;51702	0;0;0;0
chr1	17250599	17250949	351	*	HO8910_peak_951	334	.	Promoter (1-2kb)	1	17249098	17284233	35136	1	51702	ENST00000375460.3	1501	ENSG00000142619	PADI3	peptidyl arginine deiminase 3	ENST00000375471.5;ENST00000648847.1;ENST00000460293.1;ENST00000375460.3	29943;29943;29943;51702	0;0;0;0
chr1	17251464	17252022	559	*	HO8910_peak_952	129	.	Promoter (2-3kb)	1	17249098	17284233	35136	1	51702	ENST00000375460.3	2366	ENSG00000142619	PADI3	peptidyl arginine deiminase 3	ENST00000375460.3	51702	0
chr1	17258722	17258926	205	*	HO8910_peak_953	38	.	Intron (ENST00000375460.3/51702, intron 1 of 15)	1	17249098	17284233	35136	1	51702	ENST00000375460.3	9624	ENSG00000142619	PADI3	peptidyl arginine deiminase 3	ENST00000375460.3	51702	0
chr1	17259282	17259570	289	*	HO8910_peak_954	88	.	Intron (ENST00000375460.3/51702, intron 1 of 15)	1	17249098	17284233	35136	1	51702	ENST00000375460.3	10184	ENSG00000142619	PADI3	peptidyl arginine deiminase 3	ENST00000375460.3	51702	0
chr1	17276528	17276993	466	*	HO8910_peak_955	291	.	Promoter (<=1kb)	1	17277889	17277975	87	1	100616188	ENST00000582732.1	-896	ENSG00000266634	MIR3972	microRNA 3972	ENST00000582732.1;ENST00000375460.3	100616188;51702	-896;0
chr1	17287310	17287876	567	*	HO8910_peak_956	447	.	Distal Intergenic	1	17277889	17277975	87	1	100616188	ENST00000582732.1	9421	ENSG00000266634	MIR3972	microRNA 3972	ENST00000375460.3	51702	0
chr1	17289506	17290181	676	*	HO8910_peak_957	98	.	Distal Intergenic	1	17277889	17277975	87	1	100616188	ENST00000582732.1	11617	ENSG00000266634	MIR3972	microRNA 3972	NA	NA	NA
chr1	17292498	17292732	235	*	HO8910_peak_958	41	.	Distal Intergenic	1	17277889	17277975	87	1	100616188	ENST00000582732.1	14609	ENSG00000266634	MIR3972	microRNA 3972	NA	NA	NA
chr1	17297953	17298362	410	*	HO8910_peak_959	106	.	Distal Intergenic	1	17308195	17334796	26602	1	23569	ENST00000375453.5	-9833	ENSG00000159339	PADI4	peptidyl arginine deiminase 4	NA	NA	NA
chr1	17304194	17304955	762	*	HO8910_peak_960	158	.	Distal Intergenic	1	17308195	17334796	26602	1	23569	ENST00000375453.5	-3240	ENSG00000159339	PADI4	peptidyl arginine deiminase 4	ENST00000375453.5;ENST00000375448.4	23569;23569	0;0
chr1	17307946	17308254	309	*	HO8910_peak_961	46	.	Promoter (<=1kb)	1	17308195	17334796	26602	1	23569	ENST00000375453.5	0	ENSG00000159339	PADI4	peptidyl arginine deiminase 4	ENST00000375453.5;ENST00000375448.4	23569;23569	0;0
chr1	17336047	17336517	471	*	HO8910_peak_962	91	.	Exon (ENST00000375448.4/23569, exon 4 of 16)	1	17346034	17348207	2174	1	23569	ENST00000468945.1	-9517	ENSG00000159339	PADI4	peptidyl arginine deiminase 4	ENST00000375453.5;ENST00000375448.4	23569;23569	0;0
chr1	17347992	17348683	692	*	HO8910_peak_963	571	.	Promoter (<=1kb)	1	17348730	17358849	10120	1	23569	ENST00000467001.1	-47	ENSG00000159339	PADI4	peptidyl arginine deiminase 4	ENST00000375448.4;ENST00000468945.1;ENST00000487048.5;ENST00000467001.1	23569;23569;23569;23569	0;0;0;0
chr1	17354047	17354401	355	*	HO8910_peak_964	41	.	Intron (ENST00000375448.4/23569, intron 10 of 15)	1	17348730	17358849	10120	1	23569	ENST00000467001.1	5317	ENSG00000159339	PADI4	peptidyl arginine deiminase 4	ENST00000375448.4;ENST00000487048.5;ENST00000467001.1	23569;23569;23569	0;0;0
chr1	17369414	17369873	460	*	HO8910_peak_965	128	.	Promoter (2-3kb)	1	17372196	17401699	29504	1	353238	ENST00000619609.1	-2323	ENSG00000276747	PADI6	peptidyl arginine deiminase 6	ENST00000619609.1	353238	-2323
chr1	17403174	17403400	227	*	HO8910_peak_966	137	.	Distal Intergenic	1	17372196	17401699	29504	1	353238	ENST00000619609.1	30978	ENSG00000276747	PADI6	peptidyl arginine deiminase 6	ENST00000619609.1;ENST00000375436.9	353238;55920	30978;0
chr1	17406088	17406575	488	*	HO8910_peak_967	88	.	Downstream (<1kb)	1	17408676	17438561	29886	2	55920	ENST00000375433.3	31986	ENSG00000179051	RCC2	regulator of chromosome condensation 2	ENST00000619609.1;ENST00000375436.9;ENST00000375433.3	353238;55920;55920	33892;0;0
chr1	17438000	17438546	547	*	HO8910_peak_968	51	.	Promoter (<=1kb)	1	17408676	17438561	29886	2	55920	ENST00000375433.3	15	ENSG00000179051	RCC2	regulator of chromosome condensation 2	ENST00000375436.9;ENST00000375433.3	55920;55920	0;0
chr1	17439670	17440080	411	*	HO8910_peak_969	98	.	Promoter (<=1kb)	1	17406760	17439677	32918	2	55920	ENST00000375436.9	0	ENSG00000179051	RCC2	regulator of chromosome condensation 2	ENST00000375436.9;ENST00000375433.3	55920;55920	0;0
chr1	17443492	17443895	404	*	HO8910_peak_970	285	.	Distal Intergenic	1	17406760	17439677	32918	2	55920	ENST00000375436.9	-3815	ENSG00000179051	RCC2	regulator of chromosome condensation 2	ENST00000375436.9;ENST00000375433.3	55920;55920	0;0
chr1	17460096	17460835	740	*	HO8910_peak_971	681	.	Distal Intergenic	1	17406760	17439677	32918	2	55920	ENST00000375436.9	-20419	ENSG00000179051	RCC2	regulator of chromosome condensation 2	NA	NA	NA
chr1	17475800	17476246	447	*	HO8910_peak_972	421	.	Distal Intergenic	1	17406760	17439677	32918	2	55920	ENST00000375436.9	-36123	ENSG00000179051	RCC2	regulator of chromosome condensation 2	NA	NA	NA
chr1	17487904	17488271	368	*	HO8910_peak_973	121	.	Distal Intergenic	1	17406760	17439677	32918	2	55920	ENST00000375436.9	-48227	ENSG00000179051	RCC2	regulator of chromosome condensation 2	NA	NA	NA
chr1	17491712	17492126	415	*	HO8910_peak_974	84	.	Distal Intergenic	1	17539698	17697869	158172	1	55160	ENST00000361221.8	-47572	ENSG00000074964	ARHGEF10L	Rho guanine nucleotide exchange factor 10 like	NA	NA	NA
chr1	17494213	17494530	318	*	HO8910_peak_975	276	.	Distal Intergenic	1	17539698	17697869	158172	1	55160	ENST00000361221.8	-45168	ENSG00000074964	ARHGEF10L	Rho guanine nucleotide exchange factor 10 like	NA	NA	NA
chr1	17502400	17502717	318	*	HO8910_peak_976	88	.	Distal Intergenic	1	17539698	17697869	158172	1	55160	ENST00000361221.8	-36981	ENSG00000074964	ARHGEF10L	Rho guanine nucleotide exchange factor 10 like	NA	NA	NA
chr1	17519988	17520449	462	*	HO8910_peak_977	185	.	Distal Intergenic	1	17539698	17697869	158172	1	55160	ENST00000361221.8	-19249	ENSG00000074964	ARHGEF10L	Rho guanine nucleotide exchange factor 10 like	NA	NA	NA
chr1	17539668	17540171	504	*	HO8910_peak_978	200	.	Promoter (<=1kb)	1	17539698	17697869	158172	1	55160	ENST00000361221.8	0	ENSG00000074964	ARHGEF10L	Rho guanine nucleotide exchange factor 10 like	ENST00000361221.8	55160	0
chr1	17551054	17551503	450	*	HO8910_peak_979	139	.	Intron (ENST00000361221.8/55160, intron 1 of 28)	1	17539698	17697869	158172	1	55160	ENST00000361221.8	11356	ENSG00000074964	ARHGEF10L	Rho guanine nucleotide exchange factor 10 like	ENST00000361221.8	55160	0
chr1	17551790	17552242	453	*	HO8910_peak_980	113	.	Intron (ENST00000361221.8/55160, intron 1 of 28)	1	17539698	17697869	158172	1	55160	ENST00000361221.8	12092	ENSG00000074964	ARHGEF10L	Rho guanine nucleotide exchange factor 10 like	ENST00000361221.8	55160	0
chr1	17554092	17554443	352	*	HO8910_peak_981	81	.	Intron (ENST00000361221.8/55160, intron 1 of 28)	1	17539698	17697869	158172	1	55160	ENST00000361221.8	14394	ENSG00000074964	ARHGEF10L	Rho guanine nucleotide exchange factor 10 like	ENST00000361221.8	55160	0
chr1	17569230	17570298	1069	*	HO8910_peak_982	209	.	Intron (ENST00000361221.8/55160, intron 1 of 28)	1	17580553	17697649	117097	1	55160	ENST00000375415.5	-10255	ENSG00000074964	ARHGEF10L	Rho guanine nucleotide exchange factor 10 like	ENST00000361221.8	55160	0
chr1	17582018	17582509	492	*	HO8910_peak_983	102	.	Promoter (1-2kb)	1	17580553	17697649	117097	1	55160	ENST00000375415.5	1465	ENSG00000074964	ARHGEF10L	Rho guanine nucleotide exchange factor 10 like	ENST00000361221.8;ENST00000375415.5	55160;55160	0;0
chr1	17588320	17588739	420	*	HO8910_peak_984	236	.	Exon (ENST00000361221.8/55160, exon 4 of 29)	1	17580553	17697649	117097	1	55160	ENST00000375415.5	7767	ENSG00000074964	ARHGEF10L	Rho guanine nucleotide exchange factor 10 like	ENST00000361221.8;ENST00000375415.5	55160;55160	0;0
chr1	17603394	17603773	380	*	HO8910_peak_985	121	.	Promoter (1-2kb)	1	17602171	17604882	2712	1	55160	ENST00000482892.1	1223	ENSG00000074964	ARHGEF10L	Rho guanine nucleotide exchange factor 10 like	ENST00000361221.8;ENST00000375415.5;ENST00000482892.1	55160;55160;55160	0;0;0
chr1	17606823	17607246	424	*	HO8910_peak_986	51	.	Intron (ENST00000361221.8/55160, intron 6 of 28)	1	17602171	17604882	2712	1	55160	ENST00000482892.1	4652	ENSG00000074964	ARHGEF10L	Rho guanine nucleotide exchange factor 10 like	ENST00000361221.8;ENST00000375415.5;ENST00000482892.1	55160;55160;55160	0;0;0
chr1	17624743	17625216	474	*	HO8910_peak_987	155	.	Promoter (<=1kb)	1	17626007	17697868	71862	1	55160	ENST00000167825.5	-791	ENSG00000074964	ARHGEF10L	Rho guanine nucleotide exchange factor 10 like	ENST00000361221.8;ENST00000375415.5;ENST00000469726.5;ENST00000375408.7;ENST00000167825.5	55160;55160;55160;55160;55160	0;0;0;0;0
chr1	17636670	17636957	288	*	HO8910_peak_988	118	.	Promoter (2-3kb)	1	17634257	17638003	3747	1	55160	ENST00000482359.1	2413	ENSG00000074964	ARHGEF10L	Rho guanine nucleotide exchange factor 10 like	ENST00000361221.8;ENST00000375415.5;ENST00000469726.5;ENST00000375408.7;ENST00000167825.5;ENST00000482359.1;ENST00000466782.1	55160;55160;55160;55160;55160;55160;55160	0;0;0;0;0;0;0
chr1	17653690	17654174	485	*	HO8910_peak_989	45	.	Intron (ENST00000361221.8/55160, intron 22 of 28)	1	17639753	17654665	14913	1	55160	ENST00000466782.1	13937	ENSG00000074964	ARHGEF10L	Rho guanine nucleotide exchange factor 10 like	ENST00000361221.8;ENST00000375415.5;ENST00000469726.5;ENST00000375408.7;ENST00000167825.5;ENST00000466782.1	55160;55160;55160;55160;55160;55160	0;0;0;0;0;0
chr1	17680438	17680662	225	*	HO8910_peak_990	60	.	Intron (ENST00000361221.8/55160, intron 26 of 28)	1	17694047	17697874	3828	1	55160	ENST00000495593.1	-13385	ENSG00000074964	ARHGEF10L	Rho guanine nucleotide exchange factor 10 like	ENST00000361221.8;ENST00000375415.5;ENST00000469726.5;ENST00000375408.7;ENST00000167825.5	55160;55160;55160;55160;55160	0;0;0;0;0
chr1	17696507	17696867	361	*	HO8910_peak_991	86	.	Promoter (2-3kb)	1	17694047	17697874	3828	1	55160	ENST00000495593.1	2460	ENSG00000074964	ARHGEF10L	Rho guanine nucleotide exchange factor 10 like	ENST00000361221.8;ENST00000375415.5;ENST00000469726.5;ENST00000375408.7;ENST00000167825.5;ENST00000495593.1	55160;55160;55160;55160;55160;55160	0;0;0;0;0;0
chr1	17725099	17725684	586	*	HO8910_peak_992	326	.	Intron (ENST00000430540.1/ENST00000430540.1, intron 3 of 3)	1	17755333	17827063	71731	1	81569	ENST00000375406.2	-29649	ENSG00000117148	ACTL8	actin like 8	NA	NA	NA
chr1	17732488	17732937	450	*	HO8910_peak_993	86	.	Intron (ENST00000430540.1/ENST00000430540.1, intron 3 of 3)	1	17755333	17827063	71731	1	81569	ENST00000375406.2	-22396	ENSG00000117148	ACTL8	actin like 8	NA	NA	NA
chr1	17765582	17766297	716	*	HO8910_peak_994	157	.	Intron (ENST00000375406.2/81569, intron 1 of 2)	1	17755333	17827063	71731	1	81569	ENST00000375406.2	10249	ENSG00000117148	ACTL8	actin like 8	ENST00000375406.2	81569	0
chr1	17768571	17769144	574	*	HO8910_peak_995	279	.	Intron (ENST00000375406.2/81569, intron 1 of 2)	1	17755333	17827063	71731	1	81569	ENST00000375406.2	13238	ENSG00000117148	ACTL8	actin like 8	ENST00000375406.2	81569	0
chr1	17919859	17920257	399	*	HO8910_peak_996	60	.	Distal Intergenic	1	17822982	17827061	4080	1	81569	ENST00000617065.1	96877	ENSG00000117148	ACTL8	actin like 8	NA	NA	NA
chr1	17950866	17951204	339	*	HO8910_peak_997	94	.	Distal Intergenic	1	18065657	18074412	8756	1	101927876	ENST00000569711.1	-114453	ENSG00000261781	LINC01654	long intergenic non-protein coding RNA 1654	NA	NA	NA
chr1	17984656	17984923	268	*	HO8910_peak_998	72	.	Distal Intergenic	1	18065657	18074412	8756	1	101927876	ENST00000569711.1	-80734	ENSG00000261781	LINC01654	long intergenic non-protein coding RNA 1654	NA	NA	NA
chr1	18021571	18021786	216	*	HO8910_peak_999	44	.	Intron (ENST00000641892.1/ENST00000641892.1, intron 1 of 3)	1	18065657	18074412	8756	1	101927876	ENST00000569711.1	-43871	ENSG00000261781	LINC01654	long intergenic non-protein coding RNA 1654	NA	NA	NA
chr1	18149030	18149385	356	*	HO8910_peak_1000	58	.	Intron (ENST00000251296.4/84966, intron 1 of 9)	1	18107798	18378483	270686	1	84966	ENST00000251296.4	41232	ENSG00000117154	IGSF21	immunoglobin superfamily member 21	ENST00000251296.4	84966	0
chr1	18182613	18182993	381	*	HO8910_peak_1001	43	.	Intron (ENST00000251296.4/84966, intron 1 of 9)	1	18107798	18378483	270686	1	84966	ENST00000251296.4	74815	ENSG00000117154	IGSF21	immunoglobin superfamily member 21	ENST00000251296.4	84966	0
chr1	18412273	18412602	330	*	HO8910_peak_1002	72	.	Distal Intergenic	1	18375957	18376920	964	1	84966	ENST00000473951.1	36316	ENSG00000117154	IGSF21	immunoglobin superfamily member 21	NA	NA	NA
chr1	18414164	18414443	280	*	HO8910_peak_1003	65	.	Distal Intergenic	1	18375957	18376920	964	1	84966	ENST00000473951.1	38207	ENSG00000117154	IGSF21	immunoglobin superfamily member 21	NA	NA	NA
chr1	18480431	18481188	758	*	HO8910_peak_1004	299	.	Promoter (<=1kb)	1	18480982	18486126	5145	1	127707	ENST00000400664.2	0	ENSG00000179023	KLHDC7A	kelch domain containing 7A	ENST00000400664.2	127707	0
chr1	18581424	18581642	219	*	HO8910_peak_1005	49	.	Distal Intergenic	1	18630846	18748866	118021	1	5081	ENST00000420770.7	-49204	ENSG00000009709	PAX7	paired box 7	NA	NA	NA
chr1	18585026	18585242	217	*	HO8910_peak_1006	37	.	Distal Intergenic	1	18630846	18748866	118021	1	5081	ENST00000420770.7	-45604	ENSG00000009709	PAX7	paired box 7	NA	NA	NA
chr1	18597321	18597634	314	*	HO8910_peak_1007	62	.	Distal Intergenic	1	18630846	18748866	118021	1	5081	ENST00000420770.7	-33212	ENSG00000009709	PAX7	paired box 7	NA	NA	NA
chr1	18618369	18619101	733	*	HO8910_peak_1008	396	.	Distal Intergenic	1	18630846	18748866	118021	1	5081	ENST00000420770.7	-11745	ENSG00000009709	PAX7	paired box 7	NA	NA	NA
chr1	18668638	18669218	581	*	HO8910_peak_1009	279	.	Intron (ENST00000420770.7/5081, intron 4 of 8)	1	18631524	18736102	104579	1	5081	ENST00000400661.3	37114	ENSG00000009709	PAX7	paired box 7	ENST00000420770.7;ENST00000375375.7;ENST00000400661.3	5081;5081;5081	0;0;0
chr1	18681322	18681599	278	*	HO8910_peak_1010	73	.	Intron (ENST00000420770.7/5081, intron 4 of 8)	1	18631524	18736102	104579	1	5081	ENST00000400661.3	49798	ENSG00000009709	PAX7	paired box 7	ENST00000420770.7;ENST00000375375.7;ENST00000400661.3	5081;5081;5081	0;0;0
chr1	18720189	18720416	228	*	HO8910_peak_1011	74	.	Intron (ENST00000420770.7/5081, intron 7 of 8)	1	18631524	18736102	104579	1	5081	ENST00000400661.3	88665	ENSG00000009709	PAX7	paired box 7	ENST00000420770.7;ENST00000375375.7;ENST00000400661.3	5081;5081;5081	0;0;0
chr1	18820717	18821199	483	*	HO8910_peak_1012	113	.	Distal Intergenic	1	18839599	18859682	20084	2	80834	ENST00000375371.3	38483	ENSG00000179002	TAS1R2	taste 1 receptor member 2	NA	NA	NA
chr1	18875176	18875696	521	*	HO8910_peak_1013	130	.	Exon (ENST00000290597.9/8659, exon 13 of 16)	1	18883202	18883275	74	2	100616120	ENST00000577305.1	7579	ENSG00000265606	MIR4695	microRNA 4695	ENST00000290597.9;ENST00000375341.8;ENST00000538839.5;ENST00000538309.5	8659;8659;8659;8659	0;0;0;0
chr1	18884087	18884557	471	*	HO8910_peak_1014	77	.	Promoter (<=1kb)	1	18883202	18883275	74	2	100616120	ENST00000577305.1	-812	ENSG00000265606	MIR4695	microRNA 4695	ENST00000577305.1;ENST00000290597.9;ENST00000375341.8;ENST00000538839.5;ENST00000538309.5;ENST00000454547.1;ENST00000432718.1	100616120;8659;8659;8659;8659;8659;8659	-812;0;0;0;0;0;0
chr1	18886208	18886414	207	*	HO8910_peak_1015	43	.	Promoter (<=1kb)	1	18882560	18885619	3060	2	8659	ENST00000454547.1	-589	ENSG00000159423	ALDH4A1	aldehyde dehydrogenase 4 family member A1	ENST00000577305.1;ENST00000290597.9;ENST00000375341.8;ENST00000538839.5;ENST00000538309.5;ENST00000454547.1;ENST00000432718.1	100616120;8659;8659;8659;8659;8659;8659	-2933;0;0;0;0;0;0
chr1	18902202	18903216	1015	*	HO8910_peak_1016	348	.	Promoter (<=1kb)	1	18871430	18902553	31124	2	8659	ENST00000290597.9	0	ENSG00000159423	ALDH4A1	aldehyde dehydrogenase 4 family member A1	ENST00000455833.7;ENST00000290597.9;ENST00000375341.8;ENST00000538839.5;ENST00000432718.1	126917;8659;8659;8659;8659	0;0;0;0;0
chr1	18913161	18913449	289	*	HO8910_peak_1017	70	.	Promoter (1-2kb)	1	18908291	18911992	3702	2	126917	ENST00000355609.8	-1169	ENSG00000169991	IFFO2	intermediate filament family orphan 2	ENST00000455833.7;ENST00000355609.8;ENST00000416166.1	126917;126917;126917	0;-1169;0
chr1	18922219	18922561	343	*	HO8910_peak_1018	58	.	Intron (ENST00000455833.7/126917, intron 1 of 8)	1	18908291	18911992	3702	2	126917	ENST00000355609.8	-10227	ENSG00000169991	IFFO2	intermediate filament family orphan 2	ENST00000455833.7;ENST00000416166.1	126917;126917	0;0
chr1	18923008	18923332	325	*	HO8910_peak_1019	93	.	Intron (ENST00000455833.7/126917, intron 1 of 8)	1	18908291	18911992	3702	2	126917	ENST00000355609.8	-11016	ENSG00000169991	IFFO2	intermediate filament family orphan 2	ENST00000455833.7;ENST00000416166.1	126917;126917	0;0
chr1	18926538	18928044	1507	*	HO8910_peak_1020	209	.	Intron (ENST00000455833.7/126917, intron 1 of 8)	1	18908291	18911992	3702	2	126917	ENST00000355609.8	-14546	ENSG00000169991	IFFO2	intermediate filament family orphan 2	ENST00000455833.7;ENST00000416166.1	126917;126917	0;0
chr1	18955480	18956180	701	*	HO8910_peak_1021	186	.	Promoter (<=1kb)	1	18908340	18955698	47359	2	126917	ENST00000416166.1	0	ENSG00000169991	IFFO2	intermediate filament family orphan 2	ENST00000455833.7;ENST00000416166.1	126917;126917	0;0
chr1	18956473	18957131	659	*	HO8910_peak_1022	265	.	Promoter (<=1kb)	1	18904280	18956676	52397	2	126917	ENST00000455833.7	0	ENSG00000169991	IFFO2	intermediate filament family orphan 2	ENST00000455833.7;ENST00000416166.1	126917;126917	0;0
chr1	18962275	18962480	206	*	HO8910_peak_1023	79	.	Distal Intergenic	1	18904280	18956676	52397	2	126917	ENST00000455833.7	-5599	ENSG00000169991	IFFO2	intermediate filament family orphan 2	NA	NA	NA
chr1	18965725	18966183	459	*	HO8910_peak_1024	234	.	Distal Intergenic	1	18904280	18956676	52397	2	126917	ENST00000455833.7	-9049	ENSG00000169991	IFFO2	intermediate filament family orphan 2	NA	NA	NA
chr1	18998283	18998557	275	*	HO8910_peak_1025	72	.	Distal Intergenic	1	18904280	18956676	52397	2	126917	ENST00000455833.7	-41607	ENSG00000169991	IFFO2	intermediate filament family orphan 2	NA	NA	NA
chr1	19009693	19010293	601	*	HO8910_peak_1026	499	.	Distal Intergenic	1	18904280	18956676	52397	2	126917	ENST00000455833.7	-53017	ENSG00000169991	IFFO2	intermediate filament family orphan 2	NA	NA	NA
chr1	19010887	19011439	553	*	HO8910_peak_1027	539	.	Distal Intergenic	1	18904280	18956676	52397	2	126917	ENST00000455833.7	-54211	ENSG00000169991	IFFO2	intermediate filament family orphan 2	NA	NA	NA
chr1	19029383	19029603	221	*	HO8910_peak_1028	68	.	Distal Intergenic	1	19074567	19077827	3261	2	23352	ENST00000486515.1	48224	ENSG00000127481	UBR4	ubiquitin protein ligase E3 component n-recognin 4	NA	NA	NA
chr1	19033781	19034476	696	*	HO8910_peak_1029	216	.	Distal Intergenic	1	19074567	19077827	3261	2	23352	ENST00000486515.1	43351	ENSG00000127481	UBR4	ubiquitin protein ligase E3 component n-recognin 4	NA	NA	NA
chr1	19045242	19045752	511	*	HO8910_peak_1030	65	.	Distal Intergenic	1	19074567	19077827	3261	2	23352	ENST00000486515.1	32075	ENSG00000127481	UBR4	ubiquitin protein ligase E3 component n-recognin 4	NA	NA	NA
chr1	19052688	19052893	206	*	HO8910_peak_1031	47	.	Distal Intergenic	1	19074567	19077827	3261	2	23352	ENST00000486515.1	24934	ENSG00000127481	UBR4	ubiquitin protein ligase E3 component n-recognin 4	NA	NA	NA
chr1	19054269	19054639	371	*	HO8910_peak_1032	59	.	Distal Intergenic	1	19074567	19077827	3261	2	23352	ENST00000486515.1	23188	ENSG00000127481	UBR4	ubiquitin protein ligase E3 component n-recognin 4	NA	NA	NA
chr1	19067076	19067642	567	*	HO8910_peak_1033	279	.	Distal Intergenic	1	19074567	19077827	3261	2	23352	ENST00000486515.1	10185	ENSG00000127481	UBR4	ubiquitin protein ligase E3 component n-recognin 4	NA	NA	NA
chr1	19070317	19070560	244	*	HO8910_peak_1034	52	.	Distal Intergenic	1	19074567	19077827	3261	2	23352	ENST00000486515.1	7267	ENSG00000127481	UBR4	ubiquitin protein ligase E3 component n-recognin 4	ENST00000375225.7;ENST00000375254.8;ENST00000375224.1;ENST00000459947.5;ENST00000486515.1	23352;23352;23352;23352;23352	0;0;0;10746;7267
chr1	19073349	19073763	415	*	HO8910_peak_1035	107	.	Exon (ENST00000606379.1/ENST00000606379.1, exon 1 of 1)	1	19074567	19077827	3261	2	23352	ENST00000486515.1	4064	ENSG00000127481	UBR4	ubiquitin protein ligase E3 component n-recognin 4	ENST00000375225.7;ENST00000375254.8;ENST00000375224.1;ENST00000459947.5;ENST00000486515.1	23352;23352;23352;23352;23352	0;0;0;7543;4064
chr1	19081514	19081819	306	*	HO8910_peak_1036	98	.	Promoter (<=1kb)	1	19074518	19081306	6789	2	23352	ENST00000459947.5	-208	ENSG00000127481	UBR4	ubiquitin protein ligase E3 component n-recognin 4	ENST00000375225.7;ENST00000375254.8;ENST00000375224.1;ENST00000459947.5;ENST00000486515.1	23352;23352;23352;23352;23352	0;0;0;-208;-3687
chr1	19083238	19083656	419	*	HO8910_peak_1037	55	.	Promoter (<=1kb)	1	19074510	19082240	7731	2	23352	ENST00000375225.7	-998	ENSG00000127481	UBR4	ubiquitin protein ligase E3 component n-recognin 4	ENST00000375225.7;ENST00000375254.8;ENST00000375224.1;ENST00000459947.5	23352;23352;23352;23352	0;0;0;-1932
chr1	19113613	19114059	447	*	HO8910_peak_1038	77	.	Promoter (<=1kb)	1	19110487	19112687	2201	2	23352	ENST00000466969.1	-926	ENSG00000127481	UBR4	ubiquitin protein ligase E3 component n-recognin 4	ENST00000375254.8;ENST00000494503.1;ENST00000466969.1;ENST00000375218.3	23352;23352;23352;23352	0;-3055;-926;0
chr1	19209573	19210781	1209	*	HO8910_peak_1039	417	.	Promoter (<=1kb)	1	19210501	19240704	30204	1	101927895	ENST00000437898.1	0	ENSG00000230424	EMC1-AS1	EMC1 antisense RNA 1	ENST00000437898.1;ENST00000477853.6;ENST00000375254.8	101927895;23065;23352	0;0;0
chr1	19251352	19252297	946	*	HO8910_peak_1040	350	.	Promoter (<=1kb)	1	19215660	19251524	35865	2	23065	ENST00000477853.6	0	ENSG00000127463	EMC1	ER membrane protein complex subunit 1	ENST00000477853.6;ENST00000375199.7;ENST00000375208.7;ENST00000475079.1;ENST00000488681.1;ENST00000330263.5;ENST00000493700.1	23065;23065;23065;23065;23065;51154;51154	0;0;0;0;0;0;0
chr1	19260239	19260852	614	*	HO8910_peak_1041	45	.	Promoter (2-3kb)	1	19257712	19258739	1028	1	51154	ENST00000479559.1	2527	ENSG00000053372	MRTO4	MRT4 homolog, ribosome maturation factor	ENST00000330263.5;ENST00000493700.1;ENST00000479559.1	51154;51154;51154	0;0;2527
chr1	19311440	19312965	1526	*	HO8910_peak_1042	288	.	Promoter (<=1kb)	1	19312326	19329300	16975	1	54896	ENST00000375153.8	0	ENSG00000040487	SLC66A1	solute carrier family 66 member 1	ENST00000375153.8;ENST00000375155.7;ENST00000469076.5;ENST00000400548.6;ENST00000497827.1;ENST00000235835.7;ENST00000330072.9;ENST00000489286.5;ENST00000481966.1;ENST00000492217.1	54896;54896;54896;54896;54896;8574;8574;8574;8574;8574	0;0;0;0;0;0;0;0;-2935;0
chr1	19336634	19337033	400	*	HO8910_peak_1043	96	.	Downstream (1-2kb)	1	19324754	19328081	3328	1	54896	ENST00000432465.1	11880	ENSG00000040487	SLC66A1	solute carrier family 66 member 1	ENST00000264202.8;ENST00000264203.7;ENST00000375144.5;ENST00000375142.5;ENST00000433834.5	832;832;832;832;832	0;0;0;0;0
chr1	19341575	19341890	316	*	HO8910_peak_1044	88	.	Intron (ENST00000264202.8/832, intron 8 of 8)	1	19324754	19328081	3328	1	54896	ENST00000432465.1	16821	ENSG00000040487	SLC66A1	solute carrier family 66 member 1	ENST00000264202.8;ENST00000264203.7;ENST00000375144.5;ENST00000375142.5;ENST00000433834.5	832;832;832;832;832	0;0;0;0;0
chr1	19344489	19344802	314	*	HO8910_peak_1045	94	.	Intron (ENST00000264202.8/832, intron 7 of 8)	1	19324754	19328081	3328	1	54896	ENST00000432465.1	19735	ENSG00000040487	SLC66A1	solute carrier family 66 member 1	ENST00000264202.8;ENST00000264203.7;ENST00000375144.5;ENST00000375142.5;ENST00000433834.5	832;832;832;832;832	0;0;0;0;0
chr1	19361171	19361956	786	*	HO8910_peak_1046	701	.	Intron (ENST00000264202.8/832, intron 4 of 8)	1	19357445	19385797	28353	2	832	ENST00000457768.5	23841	ENSG00000077549	CAPZB	capping actin protein of muscle Z-line subunit beta	ENST00000264202.8;ENST00000264203.7;ENST00000375144.5;ENST00000375142.5;ENST00000433834.5;ENST00000459967.6;ENST00000457768.5;ENST00000489607.5	832;832;832;832;832;832;832;832	0;0;0;0;0;0;0;0
chr1	19374299	19374543	245	*	HO8910_peak_1047	55	.	Exon (ENST00000482808.1/832, exon 5 of 5)	1	19357445	19385797	28353	2	832	ENST00000457768.5	11254	ENSG00000077549	CAPZB	capping actin protein of muscle Z-line subunit beta	ENST00000264202.8;ENST00000264203.7;ENST00000375144.5;ENST00000375142.5;ENST00000433834.5;ENST00000459967.6;ENST00000457768.5;ENST00000489607.5;ENST00000482808.1	832;832;832;832;832;832;832;832;832	0;0;0;0;0;0;0;0;0
chr1	19395802	19396171	370	*	HO8910_peak_1048	86	.	Intron (ENST00000264202.8/832, intron 2 of 8)	1	19357445	19385797	28353	2	832	ENST00000457768.5	-10005	ENSG00000077549	CAPZB	capping actin protein of muscle Z-line subunit beta	ENST00000264202.8;ENST00000264203.7;ENST00000375144.5;ENST00000375142.5;ENST00000433834.5;ENST00000459967.6;ENST00000489607.5;ENST00000482808.1	832;832;832;832;832;832;832;832	0;0;0;0;0;0;0;0
chr1	19430162	19430912	751	*	HO8910_peak_1049	72	.	Intron (ENST00000264202.8/832, intron 1 of 8)	1	19357522	19420144	62623	2	832	ENST00000489607.5	-10018	ENSG00000077549	CAPZB	capping actin protein of muscle Z-line subunit beta	ENST00000264202.8;ENST00000264203.7;ENST00000375142.5;ENST00000433834.5;ENST00000459967.6;ENST00000482808.1	832;832;832;832;832;832	0;0;0;0;0;0
chr1	19440378	19440821	444	*	HO8910_peak_1050	404	.	Intron (ENST00000264202.8/832, intron 1 of 8)	1	19357522	19420144	62623	2	832	ENST00000489607.5	-20234	ENSG00000077549	CAPZB	capping actin protein of muscle Z-line subunit beta	ENST00000264202.8;ENST00000264203.7;ENST00000375142.5;ENST00000433834.5;ENST00000459967.6;ENST00000482808.1	832;832;832;832;832;832	0;0;0;0;0;0
chr1	19450737	19451280	544	*	HO8910_peak_1051	343	.	Intron (ENST00000264202.8/832, intron 1 of 8)	1	19357522	19420144	62623	2	832	ENST00000489607.5	-30593	ENSG00000077549	CAPZB	capping actin protein of muscle Z-line subunit beta	ENST00000264202.8;ENST00000264203.7;ENST00000375142.5;ENST00000433834.5;ENST00000459967.6;ENST00000482808.1	832;832;832;832;832;832	0;0;0;0;0;0
chr1	19468400	19468809	410	*	HO8910_peak_1052	120	.	Intron (ENST00000264202.8/832, intron 1 of 8)	1	19484403	19626630	142228	1	440574	ENST00000648702.1	-15594	ENSG00000173436	MICOS10	mitochondrial contact site and cristae organizing system subunit 10	ENST00000264202.8;ENST00000264203.7;ENST00000375142.5;ENST00000433834.5;ENST00000459967.6;ENST00000482808.1	832;832;832;832;832;832	0;0;0;0;0;0
chr1	19469333	19469757	425	*	HO8910_peak_1053	110	.	Intron (ENST00000264202.8/832, intron 1 of 8)	1	19484403	19626630	142228	1	440574	ENST00000648702.1	-14646	ENSG00000173436	MICOS10	mitochondrial contact site and cristae organizing system subunit 10	ENST00000264202.8;ENST00000264203.7;ENST00000375142.5;ENST00000433834.5;ENST00000459967.6;ENST00000482808.1	832;832;832;832;832;832	0;0;0;0;0;0
chr1	19485003	19486254	1252	*	HO8910_peak_1054	634	.	Promoter (<=1kb)	1	19338775	19485539	146765	2	832	ENST00000264202.8	0	ENSG00000077549	CAPZB	capping actin protein of muscle Z-line subunit beta	ENST00000648702.1;ENST00000264202.8;ENST00000264203.7;ENST00000375142.5;ENST00000433834.5;ENST00000459967.6;ENST00000482808.1	440574;832;832;832;832;832;832	0;0;0;0;0;0;0
chr1	19504915	19505287	373	*	HO8910_peak_1055	46	.	Intron (ENST00000648702.1/440574, intron 1 of 3)	1	19356655	19485539	128885	2	832	ENST00000459967.6	-19376	ENSG00000077549	CAPZB	capping actin protein of muscle Z-line subunit beta	ENST00000648702.1	440574	0
chr1	19508885	19509217	333	*	HO8910_peak_1056	131	.	Intron (ENST00000648702.1/440574, intron 1 of 3)	1	19356655	19485539	128885	2	832	ENST00000459967.6	-23346	ENSG00000077549	CAPZB	capping actin protein of muscle Z-line subunit beta	ENST00000648702.1	440574	0
chr1	19596461	19597591	1131	*	HO8910_peak_1057	379	.	Promoter (<=1kb)	1	19596979	19658056	61078	1	100532736	ENST00000602662.1	0	ENSG00000158747	MICOS10-NBL1	MICOS10-NBL1 readthrough	ENST00000602662.1;ENST00000498067.1;ENST00000479642.1;ENST00000602384.5;ENST00000602293.5;ENST00000602450.1;ENST00000416470.1;ENST00000648702.1;ENST00000617872.4;ENST00000322753.7;ENST00000486890.5;ENST00000462646.5;ENST00000467029.5;ENST00000481464.5;ENST00000498642.5;ENST00000485362.1	100532736;100532736;100532736;100532736;100532736;100532736;105378614;440574;440574;440574;440574;440574;440574;440574;440574;440574	0;0;0;0;0;0;0;0;0;0;0;0;0;0;0;0
chr1	19640055	19640820	766	*	HO8910_peak_1058	122	.	Promoter (<=1kb)	1	19640554	19656934	16381	1	4681	ENST00000428975.5	0	ENSG00000158747	NBL1	NBL1, DAN family BMP antagonist	ENST00000602662.1;ENST00000602384.5;ENST00000602293.5;ENST00000602450.1;ENST00000428975.5;ENST00000289749.6;ENST00000451758.5;ENST00000622566.4;ENST00000439664.5;ENST00000621723.4;ENST00000375136.7;ENST00000425400.5;ENST00000618761.4;ENST00000439278.5;ENST00000615215.4	100532736;100532736;100532736;100532736;4681;4681;4681;4681;4681;4681;4681;4681;4681;4681;4681	0;0;0;0;0;0;0;0;0;0;0;0;0;0;0
chr1	19643238	19643449	212	*	HO8910_peak_1059	143	.	Promoter (<=1kb)	1	19643409	19656969	13561	1	4681	ENST00000451758.5	0	ENSG00000158747	NBL1	NBL1, DAN family BMP antagonist	ENST00000602662.1;ENST00000602384.5;ENST00000602293.5;ENST00000602450.1;ENST00000428975.5;ENST00000289749.6;ENST00000451758.5;ENST00000622566.4;ENST00000439664.5;ENST00000621723.4;ENST00000375136.7;ENST00000425400.5;ENST00000618761.4;ENST00000439278.5;ENST00000615215.4;ENST00000427894.5;ENST00000548815.2	100532736;100532736;100532736;100532736;4681;4681;4681;4681;4681;4681;4681;4681;4681;4681;4681;4681;4681	0;0;0;0;0;0;0;0;0;0;0;0;0;0;0;0;0
chr1	19644131	19644972	842	*	HO8910_peak_1060	110	.	Promoter (<=1kb)	1	19644163	19658452	14290	1	4681	ENST00000375136.7	0	ENSG00000158747	NBL1	NBL1, DAN family BMP antagonist	ENST00000602662.1;ENST00000602384.5;ENST00000602293.5;ENST00000602450.1;ENST00000428975.5;ENST00000289749.6;ENST00000451758.5;ENST00000622566.4;ENST00000439664.5;ENST00000621723.4;ENST00000375136.7;ENST00000425400.5;ENST00000618761.4;ENST00000439278.5;ENST00000615215.4;ENST00000427894.5;ENST00000548815.2	100532736;100532736;100532736;100532736;4681;4681;4681;4681;4681;4681;4681;4681;4681;4681;4681;4681;4681	0;0;0;0;0;0;0;0;0;0;0;0;0;0;0;0;0
chr1	19651082	19651395	314	*	HO8910_peak_1061	58	.	Intron (ENST00000602662.1/100532736, intron 1 of 3)	1	19647610	19658456	10847	1	4681	ENST00000548815.2	3472	ENSG00000158747	NBL1	NBL1, DAN family BMP antagonist	ENST00000602662.1;ENST00000602384.5;ENST00000602293.5;ENST00000602450.1;ENST00000428975.5;ENST00000289749.6;ENST00000451758.5;ENST00000622566.4;ENST00000439664.5;ENST00000621723.4;ENST00000375136.7;ENST00000425400.5;ENST00000618761.4;ENST00000439278.5;ENST00000615215.4;ENST00000427894.5;ENST00000548815.2	100532736;100532736;100532736;100532736;4681;4681;4681;4681;4681;4681;4681;4681;4681;4681;4681;4681;4681	0;0;0;0;0;0;0;0;0;0;0;0;0;0;0;0;0
chr1	19653660	19654157	498	*	HO8910_peak_1062	123	.	Intron (ENST00000602662.1/100532736, intron 1 of 3)	1	19647610	19658456	10847	1	4681	ENST00000548815.2	6050	ENSG00000158747	NBL1	NBL1, DAN family BMP antagonist	ENST00000602662.1;ENST00000602384.5;ENST00000602293.5;ENST00000602450.1;ENST00000428975.5;ENST00000289749.6;ENST00000451758.5;ENST00000622566.4;ENST00000439664.5;ENST00000621723.4;ENST00000375136.7;ENST00000425400.5;ENST00000618761.4;ENST00000439278.5;ENST00000615215.4;ENST00000427894.5;ENST00000548815.2	100532736;100532736;100532736;100532736;4681;4681;4681;4681;4681;4681;4681;4681;4681;4681;4681;4681;4681	0;0;0;0;0;0;0;0;0;0;0;0;0;0;0;0;0
chr1	19659621	19660228	608	*	HO8910_peak_1063	218	.	Distal Intergenic	1	19664875	19680966	16092	1	3362	ENST00000289753.2	-4647	ENSG00000158748	HTR6	5-hydroxytryptamine receptor 6	ENST00000602662.1;ENST00000602384.5;ENST00000602293.5;ENST00000602450.1;ENST00000289753.2;ENST00000428975.5;ENST00000289749.6;ENST00000451758.5;ENST00000622566.4;ENST00000439664.5;ENST00000621723.4;ENST00000375136.7;ENST00000425400.5;ENST00000618761.4;ENST00000439278.5;ENST00000615215.4;ENST00000427894.5;ENST00000548815.2	100532736;100532736;100532736;100532736;3362;4681;4681;4681;4681;4681;4681;4681;4681;4681;4681;4681;4681;4681	0;0;0;0;0;0;0;0;0;0;0;0;0;0;0;0;0;0
chr1	19676619	19676944	326	*	HO8910_peak_1064	120	.	Intron (ENST00000289753.2/3362, intron 1 of 2)	1	19664875	19680966	16092	1	3362	ENST00000289753.2	11744	ENSG00000158748	HTR6	5-hydroxytryptamine receptor 6	ENST00000289753.2	3362	0
chr1	19682328	19682675	348	*	HO8910_peak_1065	94	.	3' UTR	1	19664875	19680966	16092	1	3362	ENST00000289753.2	17453	ENSG00000158748	HTR6	5-hydroxytryptamine receptor 6	ENST00000294543.10;ENST00000375127.5;ENST00000489814.5;ENST00000289753.2	255104;255104;255104;3362	0;0;0;0
chr1	19704480	19704962	483	*	HO8910_peak_1066	99	.	Intron (ENST00000294543.10/255104, intron 13 of 15)	1	19694492	19701210	6719	2	255104	ENST00000494342.1	-3270	ENSG00000162542	TMCO4	transmembrane and coiled-coil domains 4	ENST00000294543.10;ENST00000375127.5;ENST00000489814.5;ENST00000494342.1	255104;255104;255104;255104	0;0;0;-3270
chr1	19715603	19716049	447	*	HO8910_peak_1067	510	.	Intron (ENST00000294543.10/255104, intron 13 of 15)	1	19694492	19701210	6719	2	255104	ENST00000494342.1	-14393	ENSG00000162542	TMCO4	transmembrane and coiled-coil domains 4	ENST00000294543.10;ENST00000375127.5;ENST00000489814.5	255104;255104;255104	0;0;0
chr1	19739630	19740035	406	*	HO8910_peak_1068	96	.	Promoter (1-2kb)	1	19682242	19738419	56178	2	255104	ENST00000489814.5	-1211	ENSG00000162542	TMCO4	transmembrane and coiled-coil domains 4	ENST00000294543.10;ENST00000375127.5;ENST00000489814.5;ENST00000489135.5	255104;255104;255104;255104	0;0;0;0
chr1	19758262	19758836	575	*	HO8910_peak_1069	280	.	Intron (ENST00000294543.10/255104, intron 6 of 15)	1	19750081	19771427	21347	2	255104	ENST00000462171.1	12591	ENSG00000162542	TMCO4	transmembrane and coiled-coil domains 4	ENST00000294543.10;ENST00000375127.5;ENST00000489135.5;ENST00000496528.5;ENST00000462171.1	255104;255104;255104;255104;255104	0;0;0;0;0
chr1	19765643	19766069	427	*	HO8910_peak_1070	176	.	Intron (ENST00000294543.10/255104, intron 6 of 15)	1	19750081	19771427	21347	2	255104	ENST00000462171.1	5358	ENSG00000162542	TMCO4	transmembrane and coiled-coil domains 4	ENST00000294543.10;ENST00000375127.5;ENST00000489135.5;ENST00000496528.5;ENST00000462171.1	255104;255104;255104;255104;255104	0;0;0;0;0
chr1	19799503	19800546	1044	*	HO8910_peak_1071	304	.	Promoter (<=1kb)	1	19682213	19799917	117705	2	255104	ENST00000294543.10	0	ENSG00000162542	TMCO4	transmembrane and coiled-coil domains 4	ENST00000294543.10;ENST00000375127.5;ENST00000496528.5;ENST00000488449.1	255104;255104;255104;255104	0;0;0;0
chr1	19809379	19809616	238	*	HO8910_peak_1072	35	.	Distal Intergenic	1	19814029	19815283	1255	2	54546	ENST00000375121.4	5667	ENSG00000178828	RNF186	ring finger protein 186	ENST00000375121.4	54546	5667
chr1	19861109	19861380	272	*	HO8910_peak_1073	122	.	Distal Intergenic	1	19882395	19912945	30551	1	23252	ENST00000375120.4	-21015	ENSG00000169914	OTUD3	OTU deubiquitinase 3	NA	NA	NA
chr1	19866826	19867085	260	*	HO8910_peak_1074	176	.	Distal Intergenic	1	19882395	19912945	30551	1	23252	ENST00000375120.4	-15310	ENSG00000169914	OTUD3	OTU deubiquitinase 3	NA	NA	NA
chr1	19882210	19882998	789	*	HO8910_peak_1075	405	.	Promoter (<=1kb)	1	19882395	19912945	30551	1	23252	ENST00000375120.4	0	ENSG00000169914	OTUD3	OTU deubiquitinase 3	ENST00000375120.4	23252	0
chr1	19903492	19904037	546	*	HO8910_peak_1076	351	.	Promoter (2-3kb)	1	19906565	19906944	380	1	23252	ENST00000481686.1	-2528	ENSG00000169914	OTUD3	OTU deubiquitinase 3	ENST00000375120.4;ENST00000481686.1	23252;23252	0;-2528
chr1	19917952	19918159	208	*	HO8910_peak_1077	32	.	Downstream (1-2kb)	1	19920009	19923617	3609	2	30814	ENST00000375116.3	5458	ENSG00000188784	PLA2G2E	phospholipase A2 group IIE	ENST00000375116.3	30814	5458
chr1	19925208	19925786	579	*	HO8910_peak_1078	430	.	Promoter (1-2kb)	1	19920009	19923617	3609	2	30814	ENST00000375116.3	-1591	ENSG00000188784	PLA2G2E	phospholipase A2 group IIE	ENST00000375116.3	30814	-1591
chr1	19949069	19949472	404	*	HO8910_peak_1079	145	.	Distal Intergenic	1	19920009	19923617	3609	2	30814	ENST00000375116.3	-25452	ENSG00000188784	PLA2G2E	phospholipase A2 group IIE	NA	NA	NA
chr1	19974979	19975350	372	*	HO8910_peak_1080	154	.	Downstream (<1kb)	1	19978246	19979067	822	2	5320	ENST00000461140.1	3717	ENSG00000188257	PLA2G2A	phospholipase A2 group IIA	ENST00000469162.5;ENST00000649436.1;ENST00000400520.7;ENST00000496748.1;ENST00000375111.7;ENST00000491964.5;ENST00000482011.1;ENST00000461140.1	5320;5320;5320;5320;5320;5320;5320;5320	4257;4271;4393;4264;5066;5057;5066;3717
chr1	20110795	20111036	242	*	HO8910_peak_1081	48	.	Downstream (<1kb)	1	20111939	20119536	7598	2	26279	ENST00000375105.8	8500	ENSG00000117215	PLA2G2D	phospholipase A2 group IID	ENST00000375105.8;ENST00000617227.1	26279;26279	8500;8530
chr1	20124554	20124907	354	*	HO8910_peak_1082	210	.	Distal Intergenic	1	20112657	20119566	6910	2	26279	ENST00000617227.1	-4988	ENSG00000117215	PLA2G2D	phospholipase A2 group IID	ENST00000617227.1	26279	-4988
chr1	20152407	20152754	348	*	HO8910_peak_1083	106	.	Distal Intergenic	1	20139330	20144080	4751	1	64600	ENST00000465062.1	13077	ENSG00000158786	PLA2G2F	phospholipase A2 group IIF	ENST00000375102.3	64600	13081
chr1	20171441	20171814	374	*	HO8910_peak_1084	186	.	Intron (ENST00000429261.2/391013, intron 3 of 3)	1	20163092	20175169	12078	2	391013	ENST00000495760.2	3355	ENSG00000187980	PLA2G2C	phospholipase A2 group IIC	ENST00000429261.2;ENST00000495760.2;ENST00000247992.5	391013;391013;391013	0;0;0
chr1	20211485	20212035	551	*	HO8910_peak_1085	442	.	Distal Intergenic	1	20184242	20186486	2245	2	101928017	ENST00000442226.1	-24999	ENSG00000225986	UBXN10-AS1	UBXN10 antisense RNA 1	NA	NA	NA
chr1	20375533	20375831	299	*	HO8910_peak_1086	59	.	Intron (ENST00000426428.5/339505, intron 9 of 11)	1	20332918	20354222	21305	1	127731	ENST00000525343.1	42615	ENSG00000158816	VWA5B1	von Willebrand factor A domain containing 5B1	ENST00000426428.5;ENST00000670217.1;ENST00000666314.1	339505;339505;339505	0;0;0
chr1	20399821	20400040	220	*	HO8910_peak_1087	50	.	Intron (ENST00000426428.5/339505, intron 4 of 11)	1	20398105	20428739	30635	2	339505	ENST00000418743.5	28699	NA	LINC01141	long intergenic non-protein coding RNA 1141	ENST00000426428.5;ENST00000670217.1;ENST00000666314.1;ENST00000635577.2;ENST00000635564.2;ENST00000662632.1;ENST00000660748.1;ENST00000652870.1;ENST00000661413.1;ENST00000418743.5;ENST00000423486.1	339505;339505;339505;339505;339505;339505;339505;339505;339505;339505;339505	0;0;0;0;0;0;0;0;0;0;0
chr1	20411113	20411648	536	*	HO8910_peak_1088	334	.	Intron (ENST00000426428.5/339505, intron 1 of 11)	1	20398105	20428739	30635	2	339505	ENST00000418743.5	17091	NA	LINC01141	long intergenic non-protein coding RNA 1141	ENST00000426428.5;ENST00000670217.1;ENST00000666314.1;ENST00000635577.2;ENST00000635564.2;ENST00000662632.1;ENST00000660748.1;ENST00000652870.1;ENST00000661413.1;ENST00000418743.5;ENST00000423486.1	339505;339505;339505;339505;339505;339505;339505;339505;339505;339505;339505	0;0;0;0;0;0;0;0;0;0;0
chr1	20426833	20427195	363	*	HO8910_peak_1089	168	.	Promoter (1-2kb)	1	20398105	20428739	30635	2	339505	ENST00000418743.5	1544	NA	LINC01141	long intergenic non-protein coding RNA 1141	ENST00000426428.5;ENST00000670217.1;ENST00000666314.1;ENST00000635577.2;ENST00000635564.2;ENST00000662632.1;ENST00000660748.1;ENST00000652870.1;ENST00000661413.1;ENST00000418743.5;ENST00000423486.1	339505;339505;339505;339505;339505;339505;339505;339505;339505;339505;339505	0;0;0;0;0;0;0;0;0;0;0
chr1	20430415	20430840	426	*	HO8910_peak_1090	58	.	Promoter (<=1kb)	1	20398716	20431234	32519	2	339505	ENST00000423486.1	394	NA	LINC01141	long intergenic non-protein coding RNA 1141	ENST00000426428.5;ENST00000670217.1;ENST00000666314.1;ENST00000635577.2;ENST00000635564.2;ENST00000662632.1;ENST00000660748.1;ENST00000652870.1;ENST00000661413.1;ENST00000418743.5;ENST00000423486.1	339505;339505;339505;339505;339505;339505;339505;339505;339505;339505;339505	0;0;0;0;0;0;0;0;0;0;0
chr1	20444021	20444586	566	*	HO8910_peak_1091	278	.	Distal Intergenic	1	20398716	20431234	32519	2	339505	ENST00000423486.1	-12787	NA	LINC01141	long intergenic non-protein coding RNA 1141	NA	NA	NA
chr1	20476303	20476692	390	*	HO8910_peak_1092	96	.	Exon (ENST00000641552.1/ENST00000641552.1, exon 1 of 2)	1	20483187	20484645	1459	2	55450	ENST00000489020.1	7953	ENSG00000162545	CAMK2N1	calcium/calmodulin dependent protein kinase II inhibitor 1	NA	NA	NA
chr1	20481387	20481898	512	*	HO8910_peak_1093	135	.	Promoter (2-3kb)	1	20483187	20484645	1459	2	55450	ENST00000489020.1	2747	ENSG00000162545	CAMK2N1	calcium/calmodulin dependent protein kinase II inhibitor 1	ENST00000375078.4;ENST00000489020.1	55450;55450	0;2747
chr1	20485357	20485764	408	*	HO8910_peak_1094	122	.	Promoter (<=1kb)	1	20482391	20486210	3820	2	55450	ENST00000375078.4	446	ENSG00000162545	CAMK2N1	calcium/calmodulin dependent protein kinase II inhibitor 1	ENST00000375078.4;ENST00000489020.1	55450;55450	0;-712
chr1	20495129	20495398	270	*	HO8910_peak_1095	77	.	Distal Intergenic	1	20482391	20486210	3820	2	55450	ENST00000375078.4	-8919	ENSG00000162545	CAMK2N1	calcium/calmodulin dependent protein kinase II inhibitor 1	ENST00000264198.5	79594	0
chr1	20496140	20496727	588	*	HO8910_peak_1096	376	.	Downstream (2-3kb)	1	20482391	20486210	3820	2	55450	ENST00000375078.4	-9930	ENSG00000162545	CAMK2N1	calcium/calmodulin dependent protein kinase II inhibitor 1	ENST00000264198.5	79594	0
chr1	20507525	20508278	754	*	HO8910_peak_1097	581	.	Promoter (<=1kb)	1	20499448	20508151	8704	2	79594	ENST00000264198.5	0	ENSG00000090432	MUL1	mitochondrial E3 ubiquitin protein ligase 1	ENST00000264198.5	79594	0
chr1	20522425	20522737	313	*	HO8910_peak_1098	72	.	Distal Intergenic	1	20499448	20508151	8704	2	79594	ENST00000264198.5	-14274	ENSG00000090432	MUL1	mitochondrial E3 ubiquitin protein ligase 1	NA	NA	NA
chr1	20530977	20531319	343	*	HO8910_peak_1099	94	.	Distal Intergenic	1	20552573	20555020	2448	1	163933	ENST00000332947.6	-21254	ENSG00000183114	FAM43B	family with sequence similarity 43 member B	NA	NA	NA
chr1	20575980	20576685	706	*	HO8910_peak_1100	122	.	Distal Intergenic	1	20589086	20618903	29818	1	978	ENST00000461985.1	-12401	ENSG00000158825	CDA	cytidine deaminase	NA	NA	NA
chr1	20588693	20589231	539	*	HO8910_peak_1101	747	.	Promoter (<=1kb)	1	20589086	20618903	29818	1	978	ENST00000461985.1	0	ENSG00000158825	CDA	cytidine deaminase	ENST00000461985.1;ENST00000375071.4	978;978	0;0
chr1	20589443	20590118	676	*	HO8910_peak_1102	160	.	Promoter (<=1kb)	1	20589097	20618903	29807	1	978	ENST00000375071.4	346	ENSG00000158825	CDA	cytidine deaminase	ENST00000461985.1;ENST00000375071.4	978;978	0;0
chr1	20601342	20601808	467	*	HO8910_peak_1103	72	.	Intron (ENST00000461985.1/978, intron 1 of 2)	1	20589097	20618903	29807	1	978	ENST00000375071.4	12245	ENSG00000158825	CDA	cytidine deaminase	ENST00000461985.1;ENST00000375071.4	978;978	0;0
chr1	20604225	20604683	459	*	HO8910_peak_1104	253	.	Intron (ENST00000461985.1/978, intron 1 of 2)	1	20589097	20618903	29807	1	978	ENST00000375071.4	15128	ENSG00000158825	CDA	cytidine deaminase	ENST00000461985.1;ENST00000375071.4	978;978	0;0
chr1	20612171	20612729	559	*	HO8910_peak_1105	250	.	Intron (ENST00000461985.1/978, intron 2 of 2)	1	20633458	20651511	18054	1	65018	ENST00000321556.5	-20729	ENSG00000158828	PINK1	PTEN induced kinase 1	ENST00000461985.1;ENST00000375071.4	978;978	0;0
chr1	20613737	20614422	686	*	HO8910_peak_1106	582	.	Exon (ENST00000375071.4/978, exon 3 of 4)	1	20633458	20651511	18054	1	65018	ENST00000321556.5	-19036	ENSG00000158828	PINK1	PTEN induced kinase 1	ENST00000461985.1;ENST00000375071.4	978;978	0;0
chr1	20633429	20634096	668	*	HO8910_peak_1107	214	.	Promoter (<=1kb)	1	20633679	20633788	110	1	102464833	ENST00000622012.1	0	ENSG00000284005	MIR6084	microRNA 6084	ENST00000622012.1;ENST00000321556.5;ENST00000492302.1	102464833;65018;65018	0;0;0
chr1	20634467	20634946	480	*	HO8910_peak_1108	118	.	Promoter (<=1kb)	1	20633679	20633788	110	1	102464833	ENST00000622012.1	788	ENSG00000284005	MIR6084	microRNA 6084	ENST00000622012.1;ENST00000321556.5;ENST00000492302.1	102464833;65018;65018	0;0;0
chr1	20640254	20640574	321	*	HO8910_peak_1109	49	.	Promoter (2-3kb)	1	20638129	20651316	13188	1	65018	ENST00000492302.1	2125	ENSG00000158828	PINK1	PTEN induced kinase 1	ENST00000451424.1;ENST00000321556.5;ENST00000492302.1;ENST00000400490.2	100861548;65018;65018;65018	11619;0;0;-4934
chr1	20661162	20661933	772	*	HO8910_peak_1110	779	.	Promoter (<=1kb)	1	20651767	20661544	9778	2	1650	ENST00000415136.6	0	ENSG00000244038	DDOST	dolichyl-diphosphooligosaccharide--protein glycosyltransferase non-catalytic subunit	ENST00000415136.6;ENST00000602624.6;ENST00000375048.7;ENST00000464364.1;ENST00000477229.1;ENST00000477167.5;ENST00000490034.5;ENST00000375044.5;ENST00000400463.7;ENST00000247986.2;ENST00000462858.5	1650;1650;1650;1650;1650;57576;57576;57576;57576;57576;57576	0;0;0;0;0;23254;0;0;0;0;23350
chr1	20696544	20697316	773	*	HO8910_peak_1111	433	.	Promoter (1-2kb)	1	20664014	20698439	34426	2	57576	ENST00000490034.5	1123	ENSG00000117245	KIF17	kinesin family member 17	ENST00000490034.5;ENST00000375044.5;ENST00000400463.7;ENST00000247986.2	57576;57576;57576;57576	0;0;0;0
chr1	20717759	20718296	538	*	HO8910_peak_1112	231	.	Promoter (<=1kb)	1	20664014	20717780	53767	2	57576	ENST00000400463.7	0	ENSG00000117245	KIF17	kinesin family member 17	ENST00000444387.7;ENST00000375031.5;ENST00000460804.5;ENST00000375044.5;ENST00000400463.7;ENST00000247986.2	400745;400745;400745;57576;57576;57576	0;0;0;0;0;0
chr1	20726058	20726522	465	*	HO8910_peak_1113	104	.	5' UTR	1	20727032	20731175	4144	2	400745	ENST00000519434.1	4653	ENSG00000189410	SH2D5	SH2 domain containing 5	ENST00000444387.7;ENST00000375031.5;ENST00000460804.5;ENST00000447746.6;ENST00000518294.5;ENST00000517430.5;ENST00000519434.1	400745;400745;400745;400745;400745;400745;400745	0;0;0;0;0;0;4653
chr1	20732150	20732508	359	*	HO8910_peak_1114	148	.	Promoter (<=1kb)	1	20724601	20732278	7678	2	400745	ENST00000447746.6	0	ENSG00000189410	SH2D5	SH2 domain containing 5	ENST00000444387.7;ENST00000375031.5;ENST00000460804.5;ENST00000447746.6;ENST00000518294.5;ENST00000517430.5;ENST00000519434.1	400745;400745;400745;400745;400745;400745;400745	0;0;0;0;0;0;-975
chr1	20732774	20733676	903	*	HO8910_peak_1115	613	.	Promoter (<=1kb)	1	20719732	20732837	13106	2	400745	ENST00000460804.5	0	ENSG00000189410	SH2D5	SH2 domain containing 5	ENST00000444387.7;ENST00000375031.5;ENST00000460804.5;ENST00000447746.6;ENST00000518294.5;ENST00000517430.5;ENST00000519434.1	400745;400745;400745;400745;400745;400745;400745	0;0;0;0;0;0;-1599
chr1	20786185	20787746	1562	*	HO8910_peak_1116	344	.	Promoter (<=1kb)	1	20742679	20786652	43974	2	50809	ENST00000312239.10	0	ENSG00000127483	HP1BP3	heterochromatin protein 1 binding protein 3	ENST00000312239.10;ENST00000438032.5;ENST00000424732.5;ENST00000417710.5;ENST00000375000.5;ENST00000437575.5;ENST00000419490.5;ENST00000414993.1;ENST00000443615.1	50809;50809;50809;50809;50809;50809;50809;50809;50809	0;0;0;0;0;0;0;0;0
chr1	20848161	20848560	400	*	HO8910_peak_1117	153	.	Promoter (<=1kb)	1	20825104	20847945	22842	2	8672	ENST00000435383.1	-216	ENSG00000075151	EIF4G3	eukaryotic translation initiation factor 4 gamma 3	ENST00000374935.7;ENST00000264211.12;ENST00000602326.5;ENST00000400422.6;ENST00000634879.1;ENST00000435383.1	8672;8672;8672;8672;8672;8672	0;0;0;0;0;-216
chr1	20896723	20897187	465	*	HO8910_peak_1118	82	.	Intron (ENST00000374935.7/8672, intron 12 of 32)	1	20893111	20941398	48288	2	8672	ENST00000374933.3	44211	ENSG00000075151	EIF4G3	eukaryotic translation initiation factor 4 gamma 3	ENST00000374935.7;ENST00000264211.12;ENST00000602326.5;ENST00000400422.6;ENST00000634879.1;ENST00000374933.3	8672;8672;8672;8672;8672;8672	0;0;0;0;0;0
chr1	21022265	21022880	616	*	HO8910_peak_1119	409	.	Intron (ENST00000374935.7/8672, intron 4 of 32)	1	20806470	21050994	244525	2	8672	ENST00000264211.12	28114	ENSG00000075151	EIF4G3	eukaryotic translation initiation factor 4 gamma 3	ENST00000374935.7;ENST00000264211.12;ENST00000602326.5;ENST00000400422.6;ENST00000634879.1;ENST00000356916.7;ENST00000438975.5;ENST00000411888.5	8672;8672;8672;8672;8672;8672;8672;8672	0;0;0;0;0;0;0;0
chr1	21058152	21058479	328	*	HO8910_peak_1120	62	.	Intron (ENST00000374935.7/8672, intron 3 of 32)	1	20806470	21050994	244525	2	8672	ENST00000264211.12	-7158	ENSG00000075151	EIF4G3	eukaryotic translation initiation factor 4 gamma 3	ENST00000374935.7;ENST00000602326.5;ENST00000400422.6;ENST00000634879.1;ENST00000356916.7;ENST00000438975.5;ENST00000411888.5	8672;8672;8672;8672;8672;8672;8672	0;0;0;0;0;0;0
chr1	21064029	21064314	286	*	HO8910_peak_1121	92	.	Intron (ENST00000374935.7/8672, intron 3 of 32)	1	20806470	21050994	244525	2	8672	ENST00000264211.12	-13035	ENSG00000075151	EIF4G3	eukaryotic translation initiation factor 4 gamma 3	ENST00000374935.7;ENST00000602326.5;ENST00000400422.6;ENST00000634879.1;ENST00000356916.7;ENST00000438975.5;ENST00000411888.5;ENST00000463775.1	8672;8672;8672;8672;8672;8672;8672;8672	0;0;0;0;0;0;0;0
chr1	21083211	21083489	279	*	HO8910_peak_1122	81	.	Intron (ENST00000374935.7/8672, intron 3 of 32)	1	21064531	21111610	47080	2	8672	ENST00000463775.1	28121	ENSG00000075151	EIF4G3	eukaryotic translation initiation factor 4 gamma 3	ENST00000374935.7;ENST00000602326.5;ENST00000400422.6;ENST00000634879.1;ENST00000356916.7;ENST00000438975.5;ENST00000411888.5;ENST00000463775.1	8672;8672;8672;8672;8672;8672;8672;8672	0;0;0;0;0;0;0;0
chr1	21091171	21091562	392	*	HO8910_peak_1123	274	.	Intron (ENST00000374935.7/8672, intron 2 of 32)	1	21064531	21111610	47080	2	8672	ENST00000463775.1	20048	ENSG00000075151	EIF4G3	eukaryotic translation initiation factor 4 gamma 3	ENST00000374935.7;ENST00000602326.5;ENST00000400422.6;ENST00000634879.1;ENST00000356916.7;ENST00000438975.5;ENST00000411888.5;ENST00000463775.1	8672;8672;8672;8672;8672;8672;8672;8672	0;0;0;0;0;0;0;0
chr1	21149596	21150336	741	*	HO8910_peak_1124	514	.	Intron (ENST00000374935.7/8672, intron 2 of 32)	1	20941242	21174737	233496	2	8672	ENST00000356916.7	24401	ENSG00000075151	EIF4G3	eukaryotic translation initiation factor 4 gamma 3	ENST00000374935.7;ENST00000602326.5;ENST00000400422.6;ENST00000634879.1;ENST00000356916.7;ENST00000438975.5;ENST00000411888.5	8672;8672;8672;8672;8672;8672;8672	0;0;0;0;0;0;0
chr1	21175754	21176195	442	*	HO8910_peak_1125	115	.	Promoter (<=1kb)	1	21175114	21176819	1706	2	8672	ENST00000634778.1	624	ENSG00000075151	EIF4G3	eukaryotic translation initiation factor 4 gamma 3	ENST00000374935.7;ENST00000602326.5;ENST00000400422.6;ENST00000634879.1;ENST00000356916.7;ENST00000438975.5;ENST00000411888.5;ENST00000634778.1	8672;8672;8672;8672;8672;8672;8672;8672	0;0;0;0;0;0;0;0
chr1	21176646	21177098	453	*	HO8910_peak_1126	256	.	Promoter (<=1kb)	1	20806292	21176888	370597	2	8672	ENST00000374935.7	0	ENSG00000075151	EIF4G3	eukaryotic translation initiation factor 4 gamma 3	ENST00000374935.7;ENST00000602326.5;ENST00000400422.6;ENST00000634879.1;ENST00000356916.7;ENST00000438975.5;ENST00000411888.5;ENST00000634778.1	8672;8672;8672;8672;8672;8672;8672;8672	0;0;0;0;0;0;0;0
chr1	21194975	21195425	451	*	HO8910_peak_1127	171	.	Distal Intergenic	1	20806292	21176888	370597	2	8672	ENST00000374935.7	-18087	ENSG00000075151	EIF4G3	eukaryotic translation initiation factor 4 gamma 3	NA	NA	NA
chr1	21206135	21206460	326	*	HO8910_peak_1128	325	.	Distal Intergenic	1	21219814	21222081	2268	2	1889	ENST00000531334.1	15621	ENSG00000117298	ECE1	endothelin converting enzyme 1	NA	NA	NA
chr1	21232096	21232351	256	*	HO8910_peak_1129	45	.	Intron (ENST00000415912.6/1889, intron 14 of 18)	1	21233570	21238350	4781	2	1889	ENST00000470394.1	5999	ENSG00000117298	ECE1	endothelin converting enzyme 1	ENST00000415912.6;ENST00000374893.11;ENST00000649812.1;ENST00000357071.8;ENST00000436918.6;ENST00000264205.10;ENST00000526194.5;ENST00000470394.1	1889;1889;1889;1889;1889;1889;1889;1889	0;0;0;0;0;0;0;5999
chr1	21251924	21252625	702	*	HO8910_peak_1130	181	.	Intron (ENST00000415912.6/1889, intron 8 of 18)	1	21238149	21256717	18569	2	1889	ENST00000528294.1	4092	ENSG00000117298	ECE1	endothelin converting enzyme 1	ENST00000415912.6;ENST00000374893.11;ENST00000649812.1;ENST00000357071.8;ENST00000436918.6;ENST00000264205.10;ENST00000526194.5;ENST00000528294.1	1889;1889;1889;1889;1889;1889;1889;1889	0;0;0;0;0;0;0;0
chr1	21255334	21255603	270	*	HO8910_peak_1131	65	.	Promoter (1-2kb)	1	21238149	21256717	18569	2	1889	ENST00000528294.1	1114	ENSG00000117298	ECE1	endothelin converting enzyme 1	ENST00000415912.6;ENST00000374893.11;ENST00000649812.1;ENST00000357071.8;ENST00000436918.6;ENST00000264205.10;ENST00000526194.5;ENST00000528294.1;ENST00000473505.5	1889;1889;1889;1889;1889;1889;1889;1889;1889	0;0;0;0;0;0;0;0;0
chr1	21261701	21262584	884	*	HO8910_peak_1132	374	.	Intron (ENST00000415912.6/1889, intron 4 of 18)	1	21238149	21256717	18569	2	1889	ENST00000528294.1	-4984	ENSG00000117298	ECE1	endothelin converting enzyme 1	ENST00000415912.6;ENST00000374893.11;ENST00000649812.1;ENST00000357071.8;ENST00000436918.6;ENST00000264205.10;ENST00000526194.5;ENST00000528294.1;ENST00000473505.5	1889;1889;1889;1889;1889;1889;1889;1889;1889	0;0;0;0;0;0;0;0;0
chr1	21290043	21290468	426	*	HO8910_peak_1133	139	.	Promoter (<=1kb)	1	21217250	21290463	73214	2	1889	ENST00000374893.11	0	ENSG00000117298	ECE1	endothelin converting enzyme 1	ENST00000449034.1;ENST00000655030.1;ENST00000415912.6;ENST00000374893.11;ENST00000649812.1;ENST00000436918.6;ENST00000264205.10;ENST00000526194.5;ENST00000481130.6;ENST00000527991.2;ENST00000463334.2	100506801;100506801;1889;1889;1889;1889;1889;1889;1889;1889;1889	0;0;0;0;0;0;0;0;0;0;0
chr1	21294374	21295240	867	*	HO8910_peak_1134	417	.	Promoter (<=1kb)	1	21272832	21294424	21593	2	1889	ENST00000527991.2	0	ENSG00000117298	ECE1	endothelin converting enzyme 1	ENST00000449034.1;ENST00000655030.1;ENST00000415912.6;ENST00000374893.11;ENST00000649812.1;ENST00000436918.6;ENST00000264205.10;ENST00000526194.5;ENST00000481130.6;ENST00000527991.2;ENST00000463334.2	100506801;100506801;1889;1889;1889;1889;1889;1889;1889;1889;1889	0;0;0;0;0;0;0;0;0;0;0
chr1	21302751	21303445	695	*	HO8910_peak_1135	107	.	Intron (ENST00000415912.6/1889, intron 1 of 18)	1	21272746	21298999	26254	2	1889	ENST00000481130.6	-3752	ENSG00000117298	ECE1	endothelin converting enzyme 1	ENST00000449034.1;ENST00000655030.1;ENST00000415912.6;ENST00000649812.1;ENST00000481130.6;ENST00000463334.2	100506801;100506801;1889;1889;1889;1889	0;0;0;0;0;0
chr1	21324383	21324996	614	*	HO8910_peak_1136	620	.	Intron (ENST00000415912.6/1889, intron 1 of 18)	1	21272835	21345137	72303	2	1889	ENST00000463334.2	20141	ENSG00000117298	ECE1	endothelin converting enzyme 1	ENST00000415912.6;ENST00000649812.1;ENST00000463334.2	1889;1889;1889	0;0;0
chr1	21329348	21329778	431	*	HO8910_peak_1137	233	.	Intron (ENST00000415912.6/1889, intron 1 of 18)	1	21272835	21345137	72303	2	1889	ENST00000463334.2	15359	ENSG00000117298	ECE1	endothelin converting enzyme 1	ENST00000415912.6;ENST00000649812.1;ENST00000463334.2	1889;1889;1889	0;0;0
chr1	21334212	21334851	640	*	HO8910_peak_1138	214	.	Intron (ENST00000415912.6/1889, intron 1 of 18)	1	21272835	21345137	72303	2	1889	ENST00000463334.2	10286	ENSG00000117298	ECE1	endothelin converting enzyme 1	ENST00000415912.6;ENST00000649812.1;ENST00000463334.2	1889;1889;1889	0;0;0
chr1	21335803	21336183	381	*	HO8910_peak_1139	230	.	Intron (ENST00000415912.6/1889, intron 1 of 18)	1	21272835	21345137	72303	2	1889	ENST00000463334.2	8954	ENSG00000117298	ECE1	endothelin converting enzyme 1	ENST00000415912.6;ENST00000649812.1;ENST00000463334.2	1889;1889;1889	0;0;0
chr1	21344856	21345918	1063	*	HO8910_peak_1140	355	.	Promoter (<=1kb)	1	21217247	21345504	128258	2	1889	ENST00000415912.6	0	ENSG00000117298	ECE1	endothelin converting enzyme 1	ENST00000415912.6;ENST00000649812.1;ENST00000463334.2	1889;1889;1889	0;0;0
chr1	21355914	21356467	554	*	HO8910_peak_1141	279	.	Distal Intergenic	1	21217281	21345572	128292	2	1889	ENST00000649812.1	-10342	ENSG00000117298	ECE1	endothelin converting enzyme 1	NA	NA	NA
chr1	21368420	21368901	482	*	HO8910_peak_1142	98	.	Distal Intergenic	1	21217281	21345572	128292	2	1889	ENST00000649812.1	-22848	ENSG00000117298	ECE1	endothelin converting enzyme 1	NA	NA	NA
chr1	21379173	21379522	350	*	HO8910_peak_1143	137	.	Distal Intergenic	1	21217281	21345572	128292	2	1889	ENST00000649812.1	-33601	ENSG00000117298	ECE1	endothelin converting enzyme 1	NA	NA	NA
chr1	21401951	21402163	213	*	HO8910_peak_1144	62	.	Distal Intergenic	1	21440128	21483467	43340	1	84224	ENST00000454000.6	-37965	ENSG00000142794	NBPF3	NBPF member 3	NA	NA	NA
chr1	21433091	21433428	338	*	HO8910_peak_1145	72	.	Distal Intergenic	1	21440128	21483467	43340	1	84224	ENST00000454000.6	-6700	ENSG00000142794	NBPF3	NBPF member 3	NA	NA	NA
chr1	21439788	21440368	581	*	HO8910_peak_1146	254	.	Promoter (<=1kb)	1	21440128	21483467	43340	1	84224	ENST00000454000.6	0	ENSG00000142794	NBPF3	NBPF member 3	ENST00000454000.6;ENST00000318220.10;ENST00000478653.6;ENST00000485941.2;ENST00000342104.9;ENST00000486229.5;ENST00000318249.9;ENST00000434838.6;ENST00000467103.2	84224;84224;84224;84224;84224;84224;84224;84224;84224	0;0;0;0;0;0;0;0;-4624
chr1	21465274	21465479	206	*	HO8910_peak_1147	92	.	Intron (ENST00000454000.6/84224, intron 2 of 13)	1	21468550	21483412	14863	1	84224	ENST00000619554.1	-3071	ENSG00000142794	NBPF3	NBPF member 3	ENST00000454000.6;ENST00000318220.10;ENST00000342104.9;ENST00000486229.5;ENST00000318249.9;ENST00000434838.6;ENST00000619554.1	84224;84224;84224;84224;84224;84224;84224	0;0;0;0;0;0;-3071
chr1	21490788	21491059	272	*	HO8910_peak_1148	113	.	Distal Intergenic	1	21473395	21480221	6827	1	84224	ENST00000477050.1	17393	ENSG00000142794	NBPF3	NBPF member 3	NA	NA	NA
chr1	21523411	21523867	457	*	HO8910_peak_1149	79	.	Intron (ENST00000468526.1/249, intron 1 of 4)	1	21509428	21578175	68748	1	249	ENST00000540617.5	13983	ENSG00000162551	ALPL	alkaline phosphatase, biomineralization associated	ENST00000468526.1;ENST00000374840.8;ENST00000539907.5;ENST00000540617.5	249;249;249;249	0;0;0;0
chr1	21534631	21535190	560	*	HO8910_peak_1150	223	.	Intron (ENST00000468526.1/249, intron 1 of 4)	1	21551279	21578012	26734	1	249	ENST00000374832.5	-16089	ENSG00000162551	ALPL	alkaline phosphatase, biomineralization associated	ENST00000468526.1;ENST00000374840.8;ENST00000539907.5;ENST00000540617.5	249;249;249;249	0;0;0;0
chr1	21540008	21540264	257	*	HO8910_peak_1151	45	.	Intron (ENST00000468526.1/249, intron 1 of 4)	1	21551279	21578012	26734	1	249	ENST00000374832.5	-11015	ENSG00000162551	ALPL	alkaline phosphatase, biomineralization associated	ENST00000468526.1;ENST00000374840.8;ENST00000539907.5;ENST00000540617.5	249;249;249;249	0;0;0;0
chr1	21574009	21575118	1110	*	HO8910_peak_1152	309	.	Promoter (<=1kb)	1	21574478	21578399	3922	1	249	ENST00000374829.2	0	ENSG00000162551	ALPL	alkaline phosphatase, biomineralization associated	ENST00000374840.8;ENST00000539907.5;ENST00000540617.5;ENST00000374832.5;ENST00000374830.2;ENST00000374829.2	249;249;249;249;249;249	0;0;0;0;0;0
chr1	21586792	21587609	818	*	HO8910_peak_1153	529	.	Exon (ENST00000457706.1/ENST00000457706.1, exon 1 of 2)	1	21574478	21578399	3922	1	249	ENST00000374829.2	12314	ENSG00000162551	ALPL	alkaline phosphatase, biomineralization associated	NA	NA	NA
chr1	21594576	21595279	704	*	HO8910_peak_1154	304	.	Downstream (<1kb)	1	21574478	21578399	3922	1	249	ENST00000374829.2	20098	ENSG00000162551	ALPL	alkaline phosphatase, biomineralization associated	ENST00000290101.8;ENST00000374763.6;ENST00000374761.6;ENST00000471600.6;ENST00000374765.8;ENST00000611549.4;ENST00000542643.6;ENST00000495204.5	5909;5909;5909;5909;5909;5909;5909;5909	0;0;0;0;0;0;0;0
chr1	21607585	21608248	664	*	HO8910_peak_1155	726	.	Exon (ENST00000290101.8/5909, exon 17 of 27)	1	21596221	21620041	23821	2	5909	ENST00000374763.6	11793	ENSG00000076864	RAP1GAP	RAP1 GTPase activating protein	ENST00000290101.8;ENST00000374763.6;ENST00000374761.6;ENST00000471600.6;ENST00000374765.8;ENST00000611549.4;ENST00000542643.6;ENST00000495204.5;ENST00000374757.7	5909;5909;5909;5909;5909;5909;5909;5909;5909	0;0;0;0;0;0;0;0;0
chr1	21614555	21615042	488	*	HO8910_peak_1156	172	.	Intron (ENST00000290101.8/5909, intron 7 of 26)	1	21596221	21620041	23821	2	5909	ENST00000374763.6	4999	ENSG00000076864	RAP1GAP	RAP1 GTPase activating protein	ENST00000290101.8;ENST00000374763.6;ENST00000374761.6;ENST00000471600.6;ENST00000374765.8;ENST00000611549.4;ENST00000542643.6;ENST00000495204.5;ENST00000374757.7;ENST00000317967.11;ENST00000447293.5;ENST00000482984.5	5909;5909;5909;5909;5909;5909;5909;5909;5909;5909;5909;5909	0;0;0;0;0;0;0;0;0;0;0;0
chr1	21622367	21622742	376	*	HO8910_peak_1157	61	.	Promoter (<=1kb)	1	21596221	21622568	26348	2	5909	ENST00000374761.6	0	ENSG00000076864	RAP1GAP	RAP1 GTPase activating protein	ENST00000290101.8;ENST00000374763.6;ENST00000374761.6;ENST00000471600.6;ENST00000374765.8;ENST00000611549.4;ENST00000542643.6;ENST00000495204.5;ENST00000374757.7;ENST00000317967.11;ENST00000447293.5;ENST00000482984.5;ENST00000464457.1	5909;5909;5909;5909;5909;5909;5909;5909;5909;5909;5909;5909;5909	0;0;0;0;0;0;0;0;0;0;0;0;0
chr1	21626734	21627391	658	*	HO8910_peak_1158	788	.	Intron (ENST00000290101.8/5909, intron 2 of 26)	1	21596221	21622568	26348	2	5909	ENST00000374761.6	-4166	ENSG00000076864	RAP1GAP	RAP1 GTPase activating protein	ENST00000290101.8;ENST00000374761.6;ENST00000471600.6;ENST00000374765.8;ENST00000611549.4;ENST00000542643.6;ENST00000495204.5;ENST00000374757.7;ENST00000317967.11;ENST00000447293.5;ENST00000482984.5;ENST00000464457.1	5909;5909;5909;5909;5909;5909;5909;5909;5909;5909;5909;5909	0;0;0;0;0;0;0;0;0;0;0;0
chr1	21632060	21632530	471	*	HO8910_peak_1159	145	.	Intron (ENST00000290101.8/5909, intron 2 of 26)	1	21596221	21622568	26348	2	5909	ENST00000374761.6	-9492	ENSG00000076864	RAP1GAP	RAP1 GTPase activating protein	ENST00000290101.8;ENST00000471600.6;ENST00000374765.8;ENST00000611549.4;ENST00000542643.6;ENST00000495204.5;ENST00000374757.7;ENST00000317967.11;ENST00000447293.5;ENST00000482984.5;ENST00000464457.1	5909;5909;5909;5909;5909;5909;5909;5909;5909;5909;5909	0;0;0;0;0;0;0;0;0;0;0
chr1	21638547	21639186	640	*	HO8910_peak_1160	494	.	Intron (ENST00000290101.8/5909, intron 2 of 26)	1	21596221	21651820	55600	2	5909	ENST00000471600.6	12634	ENSG00000076864	RAP1GAP	RAP1 GTPase activating protein	ENST00000290101.8;ENST00000471600.6;ENST00000374765.8;ENST00000611549.4;ENST00000542643.6;ENST00000495204.5;ENST00000374757.7;ENST00000317967.11;ENST00000447293.5;ENST00000482984.5;ENST00000464457.1	5909;5909;5909;5909;5909;5909;5909;5909;5909;5909;5909	0;0;0;0;0;0;0;0;0;0;0
chr1	21639644	21639852	209	*	HO8910_peak_1161	86	.	Intron (ENST00000290101.8/5909, intron 2 of 26)	1	21596221	21651820	55600	2	5909	ENST00000471600.6	11968	ENSG00000076864	RAP1GAP	RAP1 GTPase activating protein	ENST00000290101.8;ENST00000471600.6;ENST00000374765.8;ENST00000611549.4;ENST00000542643.6;ENST00000495204.5;ENST00000374757.7;ENST00000317967.11;ENST00000447293.5;ENST00000482984.5;ENST00000464457.1	5909;5909;5909;5909;5909;5909;5909;5909;5909;5909;5909	0;0;0;0;0;0;0;0;0;0;0
chr1	21647974	21648312	339	*	HO8910_peak_1162	80	.	Intron (ENST00000290101.8/5909, intron 2 of 26)	1	21596221	21651820	55600	2	5909	ENST00000471600.6	3508	ENSG00000076864	RAP1GAP	RAP1 GTPase activating protein	ENST00000290101.8;ENST00000471600.6;ENST00000374765.8;ENST00000611549.4;ENST00000542643.6;ENST00000495204.5;ENST00000374757.7;ENST00000317967.11;ENST00000447293.5;ENST00000482984.5;ENST00000464457.1	5909;5909;5909;5909;5909;5909;5909;5909;5909;5909;5909	0;0;0;0;0;0;0;0;0;0;0
chr1	21651389	21652015	627	*	HO8910_peak_1163	130	.	Promoter (<=1kb)	1	21596221	21651820	55600	2	5909	ENST00000471600.6	0	ENSG00000076864	RAP1GAP	RAP1 GTPase activating protein	ENST00000290101.8;ENST00000471600.6;ENST00000374765.8;ENST00000611549.4;ENST00000542643.6;ENST00000495204.5;ENST00000374757.7;ENST00000317967.11;ENST00000447293.5;ENST00000482984.5;ENST00000464457.1	5909;5909;5909;5909;5909;5909;5909;5909;5909;5909;5909	0;0;0;0;0;0;0;0;0;0;0
chr1	21655789	21656143	355	*	HO8910_peak_1164	98	.	Promoter (2-3kb)	1	21617932	21653307	35376	2	5909	ENST00000447293.5	-2482	ENSG00000076864	RAP1GAP	RAP1 GTPase activating protein	ENST00000290101.8;ENST00000471600.6;ENST00000374765.8;ENST00000611549.4;ENST00000542643.6;ENST00000495204.5;ENST00000374757.7;ENST00000317967.11;ENST00000447293.5;ENST00000482984.5;ENST00000464457.1	5909;5909;5909;5909;5909;5909;5909;5909;5909;5909;5909	0;0;0;0;0;0;0;0;0;0;0
chr1	21659195	21659773	579	*	HO8910_peak_1165	212	.	Intron (ENST00000290101.8/5909, intron 1 of 26)	1	21617932	21653307	35376	2	5909	ENST00000447293.5	-5888	ENSG00000076864	RAP1GAP	RAP1 GTPase activating protein	ENST00000290101.8;ENST00000374765.8;ENST00000611549.4;ENST00000542643.6;ENST00000317967.11;ENST00000482984.5;ENST00000464457.1	5909;5909;5909;5909;5909;5909;5909	0;0;0;0;0;0;0
chr1	21764582	21765350	769	*	HO8910_peak_1166	498	.	Intron (ENST00000308271.14/84196, intron 1 of 26)	1	21728612	21748191	19580	2	84196	ENST00000374730.2	-16391	ENSG00000090686	USP48	ubiquitin specific peptidase 48	ENST00000308271.14;ENST00000400301.5;ENST00000529637.5;ENST00000421625.6;ENST00000527823.5;ENST00000532737.1;ENST00000489108.1	84196;84196;84196;84196;84196;84196;84196	0;0;0;0;0;0;0
chr1	21782426	21783731	1306	*	HO8910_peak_1167	309	.	Promoter (<=1kb)	1	21678298	21783149	104852	2	84196	ENST00000308271.14	0	ENSG00000090686	USP48	ubiquitin specific peptidase 48	ENST00000308271.14;ENST00000400301.5;ENST00000529637.5;ENST00000421625.6;ENST00000527823.5;ENST00000532737.1;ENST00000489108.1	84196;84196;84196;84196;84196;84196;84196	0;0;0;0;0;0;0
chr1	21788015	21788550	536	*	HO8910_peak_1168	304	.	Distal Intergenic	1	21727851	21783606	55756	2	84196	ENST00000421625.6	-4409	ENSG00000090686	USP48	ubiquitin specific peptidase 48	ENST00000308271.14;ENST00000400301.5;ENST00000421625.6;ENST00000532737.1	84196;84196;84196;84196	0;0;0;0
chr1	21801084	21801581	498	*	HO8910_peak_1169	225	.	Distal Intergenic	1	21812265	21825225	12961	1	401944	ENST00000344642.7	-10684	ENSG00000187942	LDLRAD2	low density lipoprotein receptor class A domain containing 2	NA	NA	NA
chr1	21816831	21817192	362	*	HO8910_peak_1170	99	.	Intron (ENST00000344642.7/401944, intron 3 of 4)	1	21821497	21822548	1052	1	401944	ENST00000484271.1	-4305	ENSG00000187942	LDLRAD2	low density lipoprotein receptor class A domain containing 2	ENST00000344642.7;ENST00000543870.1;ENST00000484271.1	401944;401944;401944	0;0;-4305
chr1	21855731	21856273	543	*	HO8910_peak_1171	105	.	Promoter (1-2kb)	1	21851311	21854656	3346	2	3339	ENST00000493940.2	-1075	ENSG00000142798	HSPG2	heparan sulfate proteoglycan 2	ENST00000374695.8;ENST00000493940.2	3339;3339	0;-1075
chr1	21862003	21862476	474	*	HO8910_peak_1172	311	.	Exon (ENST00000374695.8/3339, exon 38 of 97)	1	21851311	21854656	3346	2	3339	ENST00000493940.2	-7347	ENSG00000142798	HSPG2	heparan sulfate proteoglycan 2	ENST00000374695.8;ENST00000644714.1	3339;3339	0;0
chr1	21869722	21870293	572	*	HO8910_peak_1173	569	.	Promoter (2-3kb)	1	21865717	21872377	6661	2	3339	ENST00000644714.1	2084	ENSG00000142798	HSPG2	heparan sulfate proteoglycan 2	ENST00000374695.8;ENST00000644714.1;ENST00000427897.1;ENST00000498495.1	3339;3339;3339;3339	0;0;4413;4915
chr1	21871963	21872392	430	*	HO8910_peak_1174	124	.	Promoter (<=1kb)	1	21865717	21872377	6661	2	3339	ENST00000644714.1	0	ENSG00000142798	HSPG2	heparan sulfate proteoglycan 2	ENST00000374695.8;ENST00000644714.1;ENST00000427897.1;ENST00000498495.1	3339;3339;3339;3339	0;0;2314;2816
chr1	21931090	21931338	249	*	HO8910_peak_1175	73	.	Intron (ENST00000374695.8/3339, intron 1 of 96)	1	21822244	21937310	115067	2	3339	ENST00000374695.8	5972	ENSG00000142798	HSPG2	heparan sulfate proteoglycan 2	ENST00000374695.8	3339	0
chr1	21933623	21934196	574	*	HO8910_peak_1176	161	.	Intron (ENST00000374695.8/3339, intron 1 of 96)	1	21822244	21937310	115067	2	3339	ENST00000374695.8	3114	ENSG00000142798	HSPG2	heparan sulfate proteoglycan 2	ENST00000374695.8	3339	0
chr1	21935979	21936997	1019	*	HO8910_peak_1177	107	.	Promoter (<=1kb)	1	21822244	21937310	115067	2	3339	ENST00000374695.8	313	ENSG00000142798	HSPG2	heparan sulfate proteoglycan 2	ENST00000374695.8	3339	0
chr1	21939689	21939918	230	*	HO8910_peak_1178	149	.	Promoter (2-3kb)	1	21822244	21937310	115067	2	3339	ENST00000374695.8	-2379	ENSG00000142798	HSPG2	heparan sulfate proteoglycan 2	ENST00000374695.8	3339	0
chr1	21943046	21943434	389	*	HO8910_peak_1179	176	.	Distal Intergenic	1	21822244	21937310	115067	2	3339	ENST00000374695.8	-5736	ENSG00000142798	HSPG2	heparan sulfate proteoglycan 2	NA	NA	NA
chr1	21955869	21956136	268	*	HO8910_peak_1180	145	.	Intron (ENST00000637118.1/ENST00000637118.1, intron 1 of 1)	1	21822244	21937310	115067	2	3339	ENST00000374695.8	-18559	ENSG00000142798	HSPG2	heparan sulfate proteoglycan 2	NA	NA	NA
chr1	21956744	21957486	743	*	HO8910_peak_1181	684	.	Exon (ENST00000637118.1/ENST00000637118.1, exon 1 of 2)	1	21822244	21937310	115067	2	3339	ENST00000374695.8	-19434	ENSG00000142798	HSPG2	heparan sulfate proteoglycan 2	NA	NA	NA
chr1	21966271	21966678	408	*	HO8910_peak_1182	183	.	Distal Intergenic	1	21977022	21989354	12333	1	23436	ENST00000337107.11	-10344	ENSG00000219073	CELA3B	chymotrypsin like elastase 3B	NA	NA	NA
chr1	21973041	21973414	374	*	HO8910_peak_1183	74	.	Distal Intergenic	1	21977022	21989354	12333	1	23436	ENST00000337107.11	-3608	ENSG00000219073	CELA3B	chymotrypsin like elastase 3B	ENST00000337107.11;ENST00000374666.1	23436;23436	-3608;-4479
chr1	21974636	21975122	487	*	HO8910_peak_1184	237	.	Promoter (1-2kb)	1	21977022	21989354	12333	1	23436	ENST00000337107.11	-1900	ENSG00000219073	CELA3B	chymotrypsin like elastase 3B	ENST00000337107.11;ENST00000374666.1	23436;23436	-1900;-2771
chr1	21997959	21998191	233	*	HO8910_peak_1185	62	.	3' UTR	1	22001657	22012542	10886	1	10136	ENST00000290122.8	-3466	ENSG00000142789	CELA3A	chymotrypsin like elastase 3A	ENST00000650360.1;ENST00000290122.8;ENST00000374663.1;ENST00000400277.2	10136;10136;10136;23436	0;0;0;0
chr1	22005308	22005559	252	*	HO8910_peak_1186	114	.	Promoter (<=1kb)	1	22005305	22030617	25313	1	29092	ENST00000648697.1	3	ENSG00000218510	LINC00339	long intergenic non-protein coding RNA 339	ENST00000650360.1;ENST00000290122.8;ENST00000374663.1;ENST00000400271.2;ENST00000648697.1	10136;10136;10136;10136;29092	0;0;0;0;0
chr1	22008933	22009231	299	*	HO8910_peak_1187	93	.	Promoter (1-2kb)	1	22007450	22012539	5090	1	10136	ENST00000400271.2	1483	ENSG00000142789	CELA3A	chymotrypsin like elastase 3A	ENST00000650360.1;ENST00000290122.8;ENST00000374663.1;ENST00000400271.2;ENST00000648697.1	10136;10136;10136;10136;29092	0;0;0;0;0
chr1	22019099	22019454	356	*	HO8910_peak_1188	354	.	Intron (ENST00000650360.1/10136, intron 7 of 8)	1	22024558	22031223	6666	1	29092	ENST00000635675.2	-5104	ENSG00000218510	LINC00339	long intergenic non-protein coding RNA 339	ENST00000650360.1;ENST00000655353.1;ENST00000455966.2;ENST00000657670.1;ENST00000635097.2;ENST00000667783.1;ENST00000648697.1	10136;101928043;101928043;101928043;101928043;101928043;29092	0;0;0;0;0;0;0
chr1	22025222	22026260	1039	*	HO8910_peak_1189	247	.	Promoter (<=1kb)	1	22023990	22025492	1503	2	101928043	ENST00000655353.1	0	ENSG00000228397	LINC01635	long intergenic non-protein coding RNA 1635	ENST00000650360.1;ENST00000655353.1;ENST00000455966.2;ENST00000657670.1;ENST00000635097.2;ENST00000667783.1;ENST00000648697.1;ENST00000635675.2;ENST00000434233.2;ENST00000634934.2;ENST00000634712.2;ENST00000634451.2;ENST00000635450.2;ENST00000420503.1;ENST00000416769.2;ENST00000642072.1;ENST00000404210.5;ENST00000641009.1;ENST00000452322.2;ENST00000648594.1	10136;101928043;101928043;101928043;101928043;101928043;29092;29092;29092;29092;29092;29092;29092;29092;29092;29092;29092;29092;29092;998	0;0;0;0;0;0;0;0;0;0;0;0;0;0;0;0;0;0;0;0
chr1	22039748	22040206	459	*	HO8910_peak_1190	84	.	Intron (ENST00000648594.1/998, intron 1 of 5)	1	22052627	22092923	40297	1	998	ENST00000400259.5	-12421	ENSG00000070831	CDC42	cell division cycle 42	ENST00000648594.1	998	0
chr1	22045131	22045517	387	*	HO8910_peak_1191	53	.	Intron (ENST00000648594.1/998, intron 1 of 5)	1	22052627	22092923	40297	1	998	ENST00000400259.5	-7110	ENSG00000070831	CDC42	cell division cycle 42	ENST00000648594.1	998	0
chr1	22052545	22053061	517	*	HO8910_peak_1192	262	.	Promoter (<=1kb)	1	22052627	22092923	40297	1	998	ENST00000400259.5	0	ENSG00000070831	CDC42	cell division cycle 42	ENST00000648594.1;ENST00000400259.5;ENST00000344548.7;ENST00000498236.1;ENST00000315554.13;ENST00000656825.1;ENST00000651171.1;ENST00000652582.1;ENST00000667384.1;ENST00000411827.1;ENST00000662562.1	998;998;998;998;998;998;998;998;998;998;998	0;0;0;0;0;0;0;0;0;0;0
chr1	22053311	22053870	560	*	HO8910_peak_1193	126	.	Promoter (<=1kb)	1	22053486	22091576	38091	1	998	ENST00000662562.1	0	ENSG00000070831	CDC42	cell division cycle 42	ENST00000648594.1;ENST00000400259.5;ENST00000344548.7;ENST00000498236.1;ENST00000315554.13;ENST00000656825.1;ENST00000651171.1;ENST00000652582.1;ENST00000667384.1;ENST00000411827.1;ENST00000662562.1	998;998;998;998;998;998;998;998;998;998;998	0;0;0;0;0;0;0;0;0;0;0
chr1	22105589	22105825	237	*	HO8910_peak_1194	67	.	Distal Intergenic	1	22127038	22129851	2814	2	54361	ENST00000415567.1	24026	ENSG00000162552	WNT4	Wnt family member 4	ENST00000648594.1;ENST00000656825.1	998;998	0;0
chr1	22131887	22132827	941	*	HO8910_peak_1195	84	.	Promoter (2-3kb)	1	22127038	22129851	2814	2	54361	ENST00000415567.1	-2036	ENSG00000162552	WNT4	Wnt family member 4	ENST00000290167.11;ENST00000415567.1;ENST00000441048.1	54361;54361;54361	0;-2036;0
chr1	22137180	22137809	630	*	HO8910_peak_1196	126	.	Intron (ENST00000290167.11/54361, intron 1 of 4)	1	22117313	22143097	25785	2	54361	ENST00000290167.11	5288	ENSG00000162552	WNT4	Wnt family member 4	ENST00000290167.11;ENST00000441048.1	54361;54361	0;0
chr1	22142317	22143462	1146	*	HO8910_peak_1197	198	.	Promoter (<=1kb)	1	22117313	22143097	25785	2	54361	ENST00000290167.11	0	ENSG00000162552	WNT4	Wnt family member 4	ENST00000290167.11;ENST00000441048.1	54361;54361	0;0
chr1	22172132	22172742	611	*	HO8910_peak_1198	615	.	Distal Intergenic	1	22127474	22143969	16496	2	54361	ENST00000441048.1	-28163	ENSG00000162552	WNT4	Wnt family member 4	NA	NA	NA
chr1	22177382	22177767	386	*	HO8910_peak_1199	324	.	Distal Intergenic	1	22127474	22143969	16496	2	54361	ENST00000441048.1	-33413	ENSG00000162552	WNT4	Wnt family member 4	NA	NA	NA
chr1	22217942	22218287	346	*	HO8910_peak_1200	93	.	Distal Intergenic	1	22266239	22266300	62	1	100616433	ENST00000581169.1	-47952	ENSG00000266564	MIR4418	microRNA 4418	NA	NA	NA
chr1	22229335	22229865	531	*	HO8910_peak_1201	250	.	Distal Intergenic	1	22266239	22266300	62	1	100616433	ENST00000581169.1	-36374	ENSG00000266564	MIR4418	microRNA 4418	NA	NA	NA
chr1	22239175	22239601	427	*	HO8910_peak_1202	106	.	Distal Intergenic	1	22266239	22266300	62	1	100616433	ENST00000581169.1	-26638	ENSG00000266564	MIR4418	microRNA 4418	NA	NA	NA
chr1	22250812	22251079	268	*	HO8910_peak_1203	49	.	Distal Intergenic	1	22266239	22266300	62	1	100616433	ENST00000581169.1	-15160	ENSG00000266564	MIR4418	microRNA 4418	NA	NA	NA
chr1	22253600	22254002	403	*	HO8910_peak_1204	43	.	Distal Intergenic	1	22266239	22266300	62	1	100616433	ENST00000581169.1	-12237	ENSG00000266564	MIR4418	microRNA 4418	NA	NA	NA
chr1	22275776	22276270	495	*	HO8910_peak_1205	108	.	Distal Intergenic	1	22266239	22266300	62	1	100616433	ENST00000581169.1	9537	ENSG00000266564	MIR4418	microRNA 4418	NA	NA	NA
chr1	22296805	22297088	284	*	HO8910_peak_1206	62	.	Distal Intergenic	1	22266239	22266300	62	1	100616433	ENST00000581169.1	30566	ENSG00000266564	MIR4418	microRNA 4418	NA	NA	NA
chr1	22317211	22317429	219	*	HO8910_peak_1207	57	.	Distal Intergenic	1	22266239	22266300	62	1	100616433	ENST00000581169.1	50972	ENSG00000266564	MIR4418	microRNA 4418	NA	NA	NA
chr1	22380425	22380652	228	*	HO8910_peak_1208	72	.	Distal Intergenic	1	22428838	22511763	82926	1	9923	ENST00000650433.1	-48186	ENSG00000184677	ZBTB40	zinc finger and BTB domain containing 40	NA	NA	NA
chr1	22388827	22389472	646	*	HO8910_peak_1209	119	.	Distal Intergenic	1	22428838	22511763	82926	1	9923	ENST00000650433.1	-39366	ENSG00000184677	ZBTB40	zinc finger and BTB domain containing 40	NA	NA	NA
chr1	22416582	22416849	268	*	HO8910_peak_1210	85	.	Distal Intergenic	1	22428838	22511763	82926	1	9923	ENST00000650433.1	-11989	ENSG00000184677	ZBTB40	zinc finger and BTB domain containing 40	NA	NA	NA
chr1	22420389	22420859	471	*	HO8910_peak_1211	115	.	Distal Intergenic	1	22428838	22511763	82926	1	9923	ENST00000650433.1	-7979	ENSG00000184677	ZBTB40	zinc finger and BTB domain containing 40	NA	NA	NA
chr1	22451691	22452584	894	*	HO8910_peak_1212	257	.	Promoter (<=1kb)	1	22451851	22531154	79304	1	9923	ENST00000375647.5	0	ENSG00000184677	ZBTB40	zinc finger and BTB domain containing 40	ENST00000650433.1;ENST00000375647.5;ENST00000374651.8;ENST00000404138.5;ENST00000400239.6	9923;9923;9923;9923;9923	0;0;0;0;0
chr1	22593184	22593565	382	*	HO8910_peak_1213	70	.	Exon (ENST00000166244.8/2046, exon 6 of 17)	1	22563564	22589621	26058	1	2046	ENST00000374644.8	29620	ENSG00000070886	EPHA8	EPH receptor A8	ENST00000166244.8;ENST00000374644.8	2046;2046	0;29620
chr1	22600511	22601062	552	*	HO8910_peak_1214	52	.	Exon (ENST00000166244.8/2046, exon 14 of 17)	1	22633258	22633366	109	2	102466615	ENST00000614019.2	32304	ENSG00000276835	MIR6127	microRNA 6127	ENST00000166244.8	2046	0
chr1	22611521	22611885	365	*	HO8910_peak_1215	71	.	Distal Intergenic	1	22633258	22633366	109	2	102466615	ENST00000614019.2	21481	ENSG00000276835	MIR6127	microRNA 6127	NA	NA	NA
chr1	22625422	22625743	322	*	HO8910_peak_1216	58	.	Distal Intergenic	1	22633258	22633366	109	2	102466615	ENST00000614019.2	7623	ENSG00000276835	MIR6127	microRNA 6127	NA	NA	NA
chr1	22641954	22642415	462	*	HO8910_peak_1217	79	.	Promoter (1-2kb)	1	22643633	22648108	4476	1	714	ENST00000374640.9	-1218	ENSG00000159189	C1QC	complement C1q C chain	ENST00000374642.8;ENST00000438241.1;ENST00000402322.1;ENST00000374640.9;ENST00000374639.7;ENST00000374637.1	712;712;712;714;714;714	5326;5192;4374;-1218;-1218;-1238
chr1	22662401	22662717	317	*	HO8910_peak_1218	110	.	Distal Intergenic	1	22653236	22661637	8402	1	713	ENST00000509305.6	9165	ENSG00000173369	C1QB	complement C1q B chain	ENST00000510260.5;ENST00000432749.6;ENST00000314933.6;ENST00000509305.6	713;713;713;713	9639;9212;9212;9165
chr1	22674085	22674302	218	*	HO8910_peak_1219	47	.	Distal Intergenic	1	22653236	22661637	8402	1	713	ENST00000509305.6	20849	ENSG00000173369	C1QB	complement C1q B chain	NA	NA	NA
chr1	22689429	22689865	437	*	HO8910_peak_1220	397	.	Distal Intergenic	1	22710839	22891265	180427	1	2048	ENST00000544305.5	-20974	ENSG00000133216	EPHB2	EPH receptor B2	NA	NA	NA
chr1	22704573	22704906	334	*	HO8910_peak_1221	102	.	Distal Intergenic	1	22710839	22891265	180427	1	2048	ENST00000544305.5	-5933	ENSG00000133216	EPHB2	EPH receptor B2	NA	NA	NA
chr1	22710366	22711411	1046	*	HO8910_peak_1222	154	.	Promoter (<=1kb)	1	22710839	22891265	180427	1	2048	ENST00000544305.5	0	ENSG00000133216	EPHB2	EPH receptor B2	ENST00000544305.5;ENST00000374630.7;ENST00000400191.7;ENST00000374632.7	2048;2048;2048;2048	0;0;0;0
chr1	22711758	22711975	218	*	HO8910_peak_1223	46	.	Promoter (<=1kb)	1	22710970	22914270	203301	1	2048	ENST00000374632.7	788	ENSG00000133216	EPHB2	EPH receptor B2	ENST00000544305.5;ENST00000374630.7;ENST00000400191.7;ENST00000374632.7	2048;2048;2048;2048	0;0;0;0
chr1	22712518	22713007	490	*	HO8910_peak_1224	148	.	Promoter (1-2kb)	1	22710970	22914270	203301	1	2048	ENST00000374632.7	1548	ENSG00000133216	EPHB2	EPH receptor B2	ENST00000544305.5;ENST00000374630.7;ENST00000400191.7;ENST00000374632.7	2048;2048;2048;2048	0;0;0;0
chr1	22739611	22740502	892	*	HO8910_peak_1225	194	.	Intron (ENST00000544305.5/2048, intron 1 of 6)	1	22719517	22719598	82	1	100616391	ENST00000581646.1	20094	ENSG00000265422	MIR4684	microRNA 4684	ENST00000544305.5;ENST00000374630.7;ENST00000400191.7;ENST00000374632.7	2048;2048;2048;2048	0;0;0;0
chr1	22746041	22746465	425	*	HO8910_peak_1226	92	.	Intron (ENST00000544305.5/2048, intron 1 of 6)	1	22719517	22719598	82	1	100616391	ENST00000581646.1	26524	ENSG00000265422	MIR4684	microRNA 4684	ENST00000544305.5;ENST00000374630.7;ENST00000400191.7;ENST00000374632.7	2048;2048;2048;2048	0;0;0;0
chr1	22747392	22747721	330	*	HO8910_peak_1227	66	.	Intron (ENST00000544305.5/2048, intron 1 of 6)	1	22775178	22913752	138575	1	2048	ENST00000374627.1	-27457	ENSG00000133216	EPHB2	EPH receptor B2	ENST00000544305.5;ENST00000374630.7;ENST00000400191.7;ENST00000374632.7	2048;2048;2048;2048	0;0;0;0
chr1	22750250	22751575	1326	*	HO8910_peak_1228	229	.	Intron (ENST00000544305.5/2048, intron 1 of 6)	1	22775178	22913752	138575	1	2048	ENST00000374627.1	-23603	ENSG00000133216	EPHB2	EPH receptor B2	ENST00000544305.5;ENST00000374630.7;ENST00000400191.7;ENST00000374632.7	2048;2048;2048;2048	0;0;0;0
chr1	22780815	22781138	324	*	HO8910_peak_1229	56	.	Intron (ENST00000544305.5/2048, intron 1 of 6)	1	22775178	22913752	138575	1	2048	ENST00000374627.1	5637	ENSG00000133216	EPHB2	EPH receptor B2	ENST00000544305.5;ENST00000374630.7;ENST00000400191.7;ENST00000374632.7;ENST00000374627.1	2048;2048;2048;2048;2048	0;0;0;0;0
chr1	22789366	22790516	1151	*	HO8910_peak_1230	247	.	Intron (ENST00000544305.5/2048, intron 3 of 6)	1	22800240	22896478	96239	1	2048	ENST00000465676.1	-9724	ENSG00000133216	EPHB2	EPH receptor B2	ENST00000544305.5;ENST00000374630.7;ENST00000400191.7;ENST00000374632.7;ENST00000374627.1	2048;2048;2048;2048;2048	0;0;0;0;0
chr1	22805379	22805634	256	*	HO8910_peak_1231	84	.	Intron (ENST00000544305.5/2048, intron 3 of 6)	1	22800240	22896478	96239	1	2048	ENST00000465676.1	5139	ENSG00000133216	EPHB2	EPH receptor B2	ENST00000544305.5;ENST00000374630.7;ENST00000400191.7;ENST00000374632.7;ENST00000374627.1;ENST00000465676.1	2048;2048;2048;2048;2048;2048	0;0;0;0;0;0
chr1	22813781	22814064	284	*	HO8910_peak_1232	79	.	Intron (ENST00000544305.5/2048, intron 3 of 6)	1	22800240	22896478	96239	1	2048	ENST00000465676.1	13541	ENSG00000133216	EPHB2	EPH receptor B2	ENST00000544305.5;ENST00000374630.7;ENST00000400191.7;ENST00000374632.7;ENST00000374627.1;ENST00000465676.1	2048;2048;2048;2048;2048;2048	0;0;0;0;0;0
chr1	22831857	22832856	1000	*	HO8910_peak_1233	435	.	Intron (ENST00000544305.5/2048, intron 3 of 6)	1	22863159	22863226	68	2	100422914	ENST00000581187.1	30370	ENSG00000264014	MIR4253	microRNA 4253	ENST00000544305.5;ENST00000374630.7;ENST00000400191.7;ENST00000374632.7;ENST00000374627.1;ENST00000465676.1	2048;2048;2048;2048;2048;2048	0;0;0;0;0;0
chr1	22861945	22862363	419	*	HO8910_peak_1234	161	.	Promoter (<=1kb)	1	22863159	22863226	68	2	100422914	ENST00000581187.1	863	ENSG00000264014	MIR4253	microRNA 4253	ENST00000581187.1;ENST00000544305.5;ENST00000374630.7;ENST00000400191.7;ENST00000374632.7;ENST00000374627.1;ENST00000465676.1;ENST00000490436.1	100422914;2048;2048;2048;2048;2048;2048;2048	863;0;0;0;0;0;0;0
chr1	22878696	22879095	400	*	HO8910_peak_1235	67	.	Intron (ENST00000544305.5/2048, intron 5 of 6)	1	22865159	22882840	17682	1	2048	ENST00000490436.1	13537	ENSG00000133216	EPHB2	EPH receptor B2	ENST00000544305.5;ENST00000374630.7;ENST00000400191.7;ENST00000374632.7;ENST00000374627.1;ENST00000465676.1;ENST00000490436.1	2048;2048;2048;2048;2048;2048;2048	0;0;0;0;0;0;0
chr1	22880178	22880481	304	*	HO8910_peak_1236	51	.	Intron (ENST00000544305.5/2048, intron 5 of 6)	1	22865159	22882840	17682	1	2048	ENST00000490436.1	15019	ENSG00000133216	EPHB2	EPH receptor B2	ENST00000544305.5;ENST00000374630.7;ENST00000400191.7;ENST00000374632.7;ENST00000374627.1;ENST00000465676.1;ENST00000490436.1	2048;2048;2048;2048;2048;2048;2048	0;0;0;0;0;0;0
chr1	22930276	22930662	387	*	HO8910_peak_1237	139	.	Distal Intergenic	1	22953049	22963178	10130	2	646262	ENST00000618559.1	32516	ENSG00000215906	LACTBL1	lactamase beta like 1	NA	NA	NA
chr1	22964152	22964549	398	*	HO8910_peak_1238	81	.	Promoter (<=1kb)	1	22953043	22965338	12296	2	646262	ENST00000426928.6	789	ENSG00000215906	LACTBL1	lactamase beta like 1	ENST00000426928.6;ENST00000618559.1	646262;646262	0;-974
chr1	22971508	22972022	515	*	HO8910_peak_1239	113	.	Distal Intergenic	1	22953043	22965338	12296	2	646262	ENST00000426928.6	-6170	ENSG00000215906	LACTBL1	lactamase beta like 1	NA	NA	NA
chr1	22976453	22976881	429	*	HO8910_peak_1240	177	.	Distal Intergenic	1	22953043	22965338	12296	2	646262	ENST00000426928.6	-11115	ENSG00000215906	LACTBL1	lactamase beta like 1	NA	NA	NA
chr1	22978358	22978636	279	*	HO8910_peak_1241	126	.	Distal Intergenic	1	22953043	22965338	12296	2	646262	ENST00000426928.6	-13020	ENSG00000215906	LACTBL1	lactamase beta like 1	NA	NA	NA
chr1	22997362	22998109	748	*	HO8910_peak_1242	92	.	Distal Intergenic	1	23010834	23014024	3191	2	729059	ENST00000440767.2	15915	ENSG00000227868	TEX46	testis expressed 46	NA	NA	NA
chr1	23003529	23004485	957	*	HO8910_peak_1243	178	.	Distal Intergenic	1	23010834	23014024	3191	2	729059	ENST00000440767.2	9539	ENSG00000227868	TEX46	testis expressed 46	NA	NA	NA
chr1	23010567	23011125	559	*	HO8910_peak_1244	466	.	Promoter (2-3kb)	1	23010834	23014024	3191	2	729059	ENST00000440767.2	2899	ENSG00000227868	TEX46	testis expressed 46	ENST00000440767.2;ENST00000566855.4;ENST00000622840.1	729059;729059;729059	0;0;0
chr1	23019035	23020361	1327	*	HO8910_peak_1245	321	.	Promoter (<=1kb)	1	23019443	23083672	64230	1	23028	ENST00000465864.2	0	ENSG00000004487	KDM1A	lysine demethylase 1A	ENST00000465864.2;ENST00000356634.7;ENST00000400181.8;ENST00000566855.4;ENST00000622840.1	23028;23028;23028;729059;729059	0;0;0;0;0
chr1	23020724	23021120	397	*	HO8910_peak_1246	78	.	Promoter (1-2kb)	1	23019493	23083688	64196	1	23028	ENST00000400181.8	1231	ENSG00000004487	KDM1A	lysine demethylase 1A	ENST00000465864.2;ENST00000356634.7;ENST00000400181.8;ENST00000566855.4	23028;23028;23028;729059	0;0;0;0
chr1	23026526	23026875	350	*	HO8910_peak_1247	95	.	Intron (ENST00000465864.2/23028, intron 1 of 18)	1	23019493	23083688	64196	1	23028	ENST00000400181.8	7033	ENSG00000004487	KDM1A	lysine demethylase 1A	ENST00000465864.2;ENST00000356634.7;ENST00000400181.8	23028;23028;23028	0;0;0
chr1	23061606	23061811	206	*	HO8910_peak_1248	59	.	Intron (ENST00000465864.2/23028, intron 8 of 18)	1	23050425	23055418	4994	1	23028	ENST00000481879.1	11181	ENSG00000004487	KDM1A	lysine demethylase 1A	ENST00000465864.2;ENST00000356634.7;ENST00000400181.8	23028;23028;23028	0;0;0
chr1	23102052	23102614	563	*	HO8910_peak_1249	131	.	Intron (ENST00000418342.5/7798, intron 2 of 3)	1	23077234	23083354	6121	1	23028	ENST00000494920.1	24818	ENSG00000004487	KDM1A	lysine demethylase 1A	ENST00000418342.5;ENST00000302291.8;ENST00000314174.5;ENST00000471849.5;ENST00000475164.2	7798;7798;7798;7798;7798	0;0;0;0;0
chr1	23108965	23109385	421	*	HO8910_peak_1250	187	.	5' UTR	1	23094155	23133679	39525	2	7798	ENST00000475164.2	24294	ENSG00000169641	LUZP1	leucine zipper protein 1	ENST00000418342.5;ENST00000302291.8;ENST00000314174.5;ENST00000471849.5;ENST00000475164.2	7798;7798;7798;7798;7798	0;0;0;0;0
chr1	23110657	23111154	498	*	HO8910_peak_1251	124	.	Intron (ENST00000418342.5/7798, intron 1 of 3)	1	23094155	23133679	39525	2	7798	ENST00000475164.2	22525	ENSG00000169641	LUZP1	leucine zipper protein 1	ENST00000418342.5;ENST00000302291.8;ENST00000314174.5;ENST00000471849.5;ENST00000475164.2	7798;7798;7798;7798;7798	0;0;0;0;0
chr1	23131983	23132335	353	*	HO8910_peak_1252	68	.	Promoter (1-2kb)	1	23094155	23133679	39525	2	7798	ENST00000475164.2	1344	ENSG00000169641	LUZP1	leucine zipper protein 1	ENST00000418342.5;ENST00000302291.8;ENST00000314174.5;ENST00000471849.5;ENST00000475164.2	7798;7798;7798;7798;7798	0;0;0;0;0
chr1	23167466	23167992	527	*	HO8910_peak_1253	143	.	Promoter (<=1kb)	1	23090427	23168817	78391	2	7798	ENST00000314174.5	825	ENSG00000169641	LUZP1	leucine zipper protein 1	ENST00000418342.5;ENST00000302291.8;ENST00000314174.5;ENST00000471849.5	7798;7798;7798;7798	0;0;0;0
chr1	23168571	23168988	418	*	HO8910_peak_1254	258	.	Promoter (<=1kb)	1	23084023	23168858	84836	2	7798	ENST00000418342.5	0	ENSG00000169641	LUZP1	leucine zipper protein 1	ENST00000418342.5;ENST00000302291.8;ENST00000314174.5;ENST00000471849.5	7798;7798;7798;7798	0;0;0;0
chr1	23177523	23177987	465	*	HO8910_peak_1255	259	.	Promoter (<=1kb)	1	23084030	23177808	93779	2	7798	ENST00000302291.8	0	ENSG00000169641	LUZP1	leucine zipper protein 1	ENST00000302291.8	7798	0
chr1	23188490	23189393	904	*	HO8910_peak_1256	308	.	Downstream (2-3kb)	1	23191895	23194729	2835	2	3352	ENST00000374619.1	5336	ENSG00000179546	HTR1D	5-hydroxytryptamine receptor 1D	ENST00000374619.1	3352	0
chr1	23194723	23195318	596	*	HO8910_peak_1257	87	.	Promoter (<=1kb)	1	23191895	23194729	2835	2	3352	ENST00000374619.1	0	ENSG00000179546	HTR1D	5-hydroxytryptamine receptor 1D	ENST00000374619.1	3352	0
chr1	23196770	23197329	560	*	HO8910_peak_1258	466	.	Promoter (2-3kb)	1	23191895	23194729	2835	2	3352	ENST00000374619.1	-2041	ENSG00000179546	HTR1D	5-hydroxytryptamine receptor 1D	ENST00000374619.1	3352	0
[truncated: 83,713 more rows]
