# Supplementary material for: MED12 Dictates Epithelial Ovarian Cancer Cell Ferroptosis Sensitivity via YAP–TEAD1 Signaling
Source: Int J Mol Sci. 2026 Jan 20;27(2):1020. doi: 10.3390/ijms27021020 (PMC12842402; doi:10.3390/ijms27021020)
Supplement: Supplementary file 1 [file ijms-27-01020-s001.zip › Table S6. H KO1_peakAnno.xls]

seqnames	start	end	width	strand	V4	V5	V6	annotation	geneChr	geneStart	geneEnd	geneLength	geneStrand	geneId	transcriptId	distanceToTSS	ENSEMBL	SYMBOL	GENENAME	flank_txIds	flank_geneIds	flank_gene_distances
chr1	629127	630898	1772	*	H1w3_peak_1	37797	.	Promoter (<=1kb)	1	627377	631150	3774	2	101928626	ENST00000452176.2	252	ENSG00000230021	LOC101928626	uncharacterized LOC101928626	ENST00000440196.3;ENST00000641296.1;ENST00000452176.2	101928626;101928626;101928626	0;0;0
chr1	631686	632017	332	*	H1w3_peak_2	1106	.	Promoter (<=1kb)	1	594198	631204	37007	2	101928626	ENST00000641296.1	-482	ENSG00000230021	LOC101928626	uncharacterized LOC101928626	ENST00000440196.3;ENST00000641296.1;ENST00000452176.2	101928626;101928626;101928626	0;0;0
chr1	632908	633593	686	*	H1w3_peak_3	29007	.	Promoter (<=1kb)	1	594191	633129	38939	2	101928626	ENST00000440196.3	0	ENSG00000230021	LOC101928626	uncharacterized LOC101928626	ENST00000440196.3;ENST00000641296.1;ENST00000452176.2	101928626;101928626;101928626	0;0;0
chr1	633833	634874	1042	*	H1w3_peak_4	40786	.	Promoter (<=1kb)	1	594191	633129	38939	2	101928626	ENST00000440196.3	-704	ENSG00000230021	LOC101928626	uncharacterized LOC101928626	ENST00000440196.3;ENST00000641296.1;ENST00000452176.2	101928626;101928626;101928626	0;0;0
chr1	733715	734233	519	*	H1w3_peak_5	204	.	Intron (ENST00000635509.2/ENST00000635509.2, intron 1 of 3)	1	764723	774280	9558	2	100288069	ENST00000428504.2	40047	NA	LOC100288069	uncharacterized LOC100288069	ENST00000506640.2	100133331	0
chr1	778400	779020	621	*	H1w3_peak_6	322	.	Promoter (<=1kb)	1	725885	778626	52742	2	100133331	ENST00000506640.2	0	NA	LOC100133331	uncharacterized LOC100133331	ENST00000506640.2;ENST00000428504.2	100133331;100288069	0;-4120
chr1	826614	826881	268	*	H1w3_peak_7	85	.	Promoter (<=1kb)	1	826832	852225	25394	1	643837	ENST00000623808.3	0	ENSG00000228794	LINC01128	long intergenic non-protein coding RNA 1128	ENST00000624927.3;ENST00000623808.3;ENST00000445118.7;ENST00000669922.1;ENST00000670780.1;ENST00000667414.1;ENST00000666741.1;ENST00000623070.4;ENST00000659124.1;ENST00000658846.1;ENST00000608189.5;ENST00000448975.6;ENST00000449005.6;ENST00000441765.6;ENST00000609139.6;ENST00000609009.6;ENST00000657837.1;ENST00000610067.6;ENST00000416570.5;ENST00000661237.1;ENST00000668541.1;ENST00000657175.1;ENS…	643837;643837;643837;643837;643837;643837;643837;643837;643837;643837;643837;643837;643837;643837;643837;643837;643837;643837;643837;643837;643837;643837;643837;643837;643837;643837;79854	0;0;0;0;0;0;0;0;0;0;0;0;0;0;0;0;0;0;0;0;-890;-925;-934;-940;-4697;-4724;0
chr1	827278	827766	489	*	H1w3_peak_8	290	.	Promoter (<=1kb)	1	827598	859446	31849	1	643837	ENST00000445118.7	0	ENSG00000228794	LINC01128	long intergenic non-protein coding RNA 1128	ENST00000624927.3;ENST00000623808.3;ENST00000445118.7;ENST00000669922.1;ENST00000670780.1;ENST00000667414.1;ENST00000666741.1;ENST00000623070.4;ENST00000659124.1;ENST00000658846.1;ENST00000608189.5;ENST00000448975.6;ENST00000449005.6;ENST00000441765.6;ENST00000609139.6;ENST00000609009.6;ENST00000657837.1;ENST00000610067.6;ENST00000416570.5;ENST00000661237.1;ENST00000668541.1;ENST00000657175.1;ENS…	643837;643837;643837;643837;643837;643837;643837;643837;643837;643837;643837;643837;643837;643837;643837;643837;643837;643837;643837;643837;643837;643837;643837;643837;643837;643837;79854	0;0;0;0;0;0;0;0;0;0;0;0;0;0;0;0;0;0;0;0;-5;-40;-49;-55;-3812;-3839;0
chr1	869753	870166	414	*	H1w3_peak_9	96	.	Promoter (<=1kb)	1	868240	870201	1962	2	284593	ENST00000432963.1	35	ENSG00000230368	FAM41C	family with sequence similarity 41 member C	ENST00000446136.1;ENST00000432963.1;ENST00000427857.1;ENST00000635557.1	284593;284593;284593;284593	0;0;0;7068
chr1	904445	904870	426	*	H1w3_peak_10	121	.	Exon (ENST00000607769.1/ENST00000607769.1, exon 1 of 2)	1	917370	918534	1165	2	100130417	ENST00000432961.1	13664	ENSG00000223764	LINC02593	long intergenic non-protein coding RNA 2593	NA	NA	NA
chr1	906905	907159	255	*	H1w3_peak_11	107	.	Intron (ENST00000607769.1/ENST00000607769.1, intron 1 of 1)	1	917370	918534	1165	2	100130417	ENST00000432961.1	11375	ENSG00000223764	LINC02593	long intergenic non-protein coding RNA 2593	NA	NA	NA
chr1	910950	911599	650	*	H1w3_peak_12	265	.	Exon (ENST00000448179.1/ENST00000448179.1, exon 1 of 2)	1	917370	918534	1165	2	100130417	ENST00000432961.1	6935	ENSG00000223764	LINC02593	long intergenic non-protein coding RNA 2593	NA	NA	NA
chr1	923789	924262	474	*	H1w3_peak_13	83	.	Promoter (<=1kb)	1	923928	939291	15364	1	148398	ENST00000420190.6	0	ENSG00000187634	SAMD11	sterile alpha motif domain containing 11	ENST00000417705.1;ENST00000420190.6;ENST00000437963.5;ENST00000342066.8;ENST00000616016.4;ENST00000616125.4;ENST00000617307.4;ENST00000618181.4;ENST00000618323.4;ENST00000618779.4;ENST00000620200.4;ENST00000622503.4	100130417;148398;148398;148398;148398;148398;148398;148398;148398;148398;148398;148398	-4097;0;0;0;0;0;0;0;0;0;0;0
chr1	924809	925688	880	*	H1w3_peak_14	44	.	Promoter (<=1kb)	1	925150	935793	10644	1	148398	ENST00000437963.5	0	ENSG00000187634	SAMD11	sterile alpha motif domain containing 11	ENST00000420190.6;ENST00000437963.5;ENST00000342066.8;ENST00000616016.4;ENST00000616125.4;ENST00000617307.4;ENST00000618181.4;ENST00000618323.4;ENST00000618779.4;ENST00000620200.4;ENST00000622503.4;ENST00000341065.8	148398;148398;148398;148398;148398;148398;148398;148398;148398;148398;148398;148398	0;0;0;0;0;0;0;0;0;0;0;0
chr1	938241	938865	625	*	H1w3_peak_15	251	.	Promoter (<=1kb)	1	939275	944259	4985	1	148398	ENST00000455979.1	-410	ENSG00000187634	SAMD11	sterile alpha motif domain containing 11	ENST00000420190.6;ENST00000437963.5;ENST00000342066.8;ENST00000616016.4;ENST00000616125.4;ENST00000617307.4;ENST00000618181.4;ENST00000618323.4;ENST00000618779.4;ENST00000620200.4;ENST00000622503.4;ENST00000341065.8;ENST00000455979.1;ENST00000478729.1;ENST00000474461.1;ENST00000466827.1;ENST00000464948.1	148398;148398;148398;148398;148398;148398;148398;148398;148398;148398;148398;148398;148398;148398;148398;148398;148398	0;0;0;0;0;0;0;0;0;0;0;0;0;0;0;0;0
chr1	941579	942098	520	*	H1w3_peak_16	141	.	Promoter (<=1kb)	1	942103	942802	700	1	148398	ENST00000466827.1	-5	ENSG00000187634	SAMD11	sterile alpha motif domain containing 11	ENST00000420190.6;ENST00000342066.8;ENST00000616016.4;ENST00000616125.4;ENST00000617307.4;ENST00000618181.4;ENST00000618323.4;ENST00000618779.4;ENST00000620200.4;ENST00000622503.4;ENST00000341065.8;ENST00000455979.1;ENST00000478729.1;ENST00000474461.1;ENST00000466827.1;ENST00000464948.1;ENST00000327044.7;ENST00000483767.5;ENST00000477976.5;ENST00000496938.1	148398;148398;148398;148398;148398;148398;148398;148398;148398;148398;148398;148398;148398;148398;148398;148398;26155;26155;26155;26155	0;0;0;0;0;0;0;0;0;0;0;0;0;0;0;0;0;4962;16360;3464
chr1	942336	942544	209	*	H1w3_peak_17	39	.	Promoter (<=1kb)	1	942166	942892	727	1	148398	ENST00000464948.1	170	ENSG00000187634	SAMD11	sterile alpha motif domain containing 11	ENST00000420190.6;ENST00000342066.8;ENST00000616016.4;ENST00000616125.4;ENST00000617307.4;ENST00000618181.4;ENST00000618323.4;ENST00000618779.4;ENST00000620200.4;ENST00000622503.4;ENST00000341065.8;ENST00000455979.1;ENST00000478729.1;ENST00000474461.1;ENST00000466827.1;ENST00000464948.1;ENST00000327044.7;ENST00000483767.5;ENST00000477976.5;ENST00000496938.1	148398;148398;148398;148398;148398;148398;148398;148398;148398;148398;148398;148398;148398;148398;148398;148398;26155;26155;26155;26155	0;0;0;0;0;0;0;0;0;0;0;0;0;0;0;0;0;4516;15914;3018
chr1	959025	959405	381	*	H1w3_peak_18	100	.	Promoter (<=1kb)	1	944203	959256	15054	2	26155	ENST00000327044.7	0	ENSG00000188976	NOC2L	NOC2 like nucleolar associated transcriptional repressor	ENST00000327044.7;ENST00000477976.5;ENST00000487214.1;ENST00000469563.1;ENST00000338591.8;ENST00000622660.1;ENST00000463212.1;ENST00000466300.1;ENST00000481067.1	26155;26155;26155;26155;339451;339451;339451;339451;339451	0;-567;0;0;0;0;-2044;-3322;-4147
chr1	960514	960764	251	*	H1w3_peak_19	58	.	Promoter (<=1kb)	1	960584	965719	5136	1	339451	ENST00000338591.8	0	ENSG00000187961	KLHL17	kelch like family member 17	ENST00000327044.7;ENST00000477976.5;ENST00000487214.1;ENST00000469563.1;ENST00000338591.8;ENST00000622660.1;ENST00000463212.1;ENST00000466300.1;ENST00000481067.1	26155;26155;26155;26155;339451;339451;339451;339451;339451	0;-2056;0;0;0;0;-685;-1963;-2788
chr1	966157	967266	1110	*	H1w3_peak_20	195	.	Promoter (<=1kb)	1	966482	975865	9384	1	84069	ENST00000379410.8	0	ENSG00000187583	PLEKHN1	pleckstrin homology domain containing N1	ENST00000338591.8;ENST00000622660.1;ENST00000463212.1;ENST00000466300.1;ENST00000481067.1;ENST00000379410.8;ENST00000379407.7;ENST00000379409.6;ENST00000480267.1	339451;339451;339451;339451;339451;84069;84069;84069;84069	0;0;4708;3430;2605;0;0;0;-3609
chr1	967902	968171	270	*	H1w3_peak_21	34	.	Promoter (1-2kb)	1	966502	975008	8507	1	84069	ENST00000379409.6	1400	ENSG00000187583	PLEKHN1	pleckstrin homology domain containing N1	ENST00000338591.8;ENST00000622660.1;ENST00000466300.1;ENST00000481067.1;ENST00000379410.8;ENST00000379407.7;ENST00000379409.6;ENST00000480267.1	339451;339451;339451;339451;84069;84069;84069;84069	0;0;5175;4350;0;0;0;-2704
chr1	975980	976612	633	*	H1w3_peak_22	302	.	Promoter (<=1kb)	1	975205	976641	1437	2	84808	ENST00000479361.1	29	ENSG00000187642	PERM1	PPARGC1 and ESRR induced regulator, muscle 1	ENST00000379410.8;ENST00000379407.7;ENST00000379409.6;ENST00000480267.1;ENST00000491024.1;ENST00000341290.6;ENST00000479361.1;ENST00000433179.3	84069;84069;84069;84069;84069;84808;84808;84808	0;0;0;5105;2468;0;0;0
chr1	984777	985020	244	*	H1w3_peak_23	54	.	Promoter (2-3kb)	1	975204	982093	6890	2	84808	ENST00000341290.6	-2684	ENSG00000187642	PERM1	PPARGC1 and ESRR induced regulator, muscle 1	ENST00000341290.6;ENST00000433179.3	84808;84808	0;0
chr1	993417	993696	280	*	H1w3_peak_24	43	.	Distal Intergenic	1	998970	999981	1012	2	57801	ENST00000484667.2	6285	ENSG00000188290	HES4	hes family bHLH transcription factor 4	NA	NA	NA
chr1	999843	1000985	1143	*	H1w3_peak_25	291	.	Promoter (<=1kb)	1	998962	1000172	1211	2	57801	ENST00000428771.6	0	ENSG00000188290	HES4	hes family bHLH transcription factor 4	ENST00000428771.6;ENST00000304952.10;ENST00000481869.1;ENST00000484667.2;ENST00000624697.4;ENST00000624652.1	57801;57801;57801;57801;9636;9636	0;0;0;0;0;0
chr1	1001729	1002056	328	*	H1w3_peak_26	60	.	Promoter (<=1kb)	1	1001145	1014435	13291	1	9636	ENST00000624652.1	584	ENSG00000187608	ISG15	ISG15 ubiquitin like modifier	ENST00000428771.6;ENST00000304952.10;ENST00000481869.1;ENST00000484667.2;ENST00000624697.4;ENST00000624652.1	57801;57801;57801;57801;9636;9636	0;0;0;0;0;0
chr1	1006428	1006979	552	*	H1w3_peak_27	535	.	Intron (ENST00000624697.4/9636, intron 1 of 2)	1	1001145	1014435	13291	1	9636	ENST00000624652.1	5283	ENSG00000187608	ISG15	ISG15 ubiquitin like modifier	ENST00000624697.4;ENST00000624652.1	9636;9636	0;0
chr1	1013279	1014194	916	*	H1w3_peak_28	318	.	Promoter (<=1kb)	1	1013497	1014540	1044	1	9636	ENST00000649529.1	0	ENSG00000187608	ISG15	ISG15 ubiquitin like modifier	ENST00000624697.4;ENST00000624652.1;ENST00000649529.1	9636;9636;9636	0;0;0
chr1	1019242	1019899	658	*	H1w3_peak_29	122	.	Promoter (<=1kb)	1	1020120	1056116	35997	1	375790	ENST00000379370.7	-221	ENSG00000188157	AGRN	agrin	ENST00000379370.7;ENST00000620552.4;ENST00000624697.4;ENST00000624652.1;ENST00000649529.1	375790;375790;9636;9636;9636	0;0;0;0;0
chr1	1021179	1022076	898	*	H1w3_peak_30	87	.	Promoter (1-2kb)	1	1020123	1056118	35996	1	375790	ENST00000620552.4	1056	ENSG00000188157	AGRN	agrin	ENST00000379370.7;ENST00000620552.4	375790;375790	0;0
chr1	1024523	1025067	545	*	H1w3_peak_31	77	.	Intron (ENST00000379370.7/375790, intron 2 of 35)	1	1020123	1056118	35996	1	375790	ENST00000620552.4	4400	ENSG00000188157	AGRN	agrin	ENST00000379370.7;ENST00000620552.4	375790;375790	0;0
chr1	1031948	1032171	224	*	H1w3_peak_32	47	.	Promoter (1-2kb)	1	1034106	1056116	22011	1	375790	ENST00000651234.1	-1935	ENSG00000188157	AGRN	agrin	ENST00000379370.7;ENST00000620552.4;ENST00000651234.1;ENST00000652369.1;ENST00000469403.1	375790;375790;375790;375790;375790	0;0;0;0;0
chr1	1032636	1033110	475	*	H1w3_peak_33	62	.	Promoter (<=1kb)	1	1034106	1056116	22011	1	375790	ENST00000651234.1	-996	ENSG00000188157	AGRN	agrin	ENST00000379370.7;ENST00000620552.4;ENST00000651234.1;ENST00000652369.1;ENST00000469403.1	375790;375790;375790;375790;375790	0;0;0;0;0
chr1	1040581	1040914	334	*	H1w3_peak_34	317	.	Exon (ENST00000379370.7/375790, exon 4 of 36)	1	1045399	1046349	951	1	375790	ENST00000479707.1	-4485	ENSG00000188157	AGRN	agrin	ENST00000379370.7;ENST00000620552.4;ENST00000651234.1;ENST00000652369.1;ENST00000469403.1;ENST00000479707.1	375790;375790;375790;375790;375790;375790	0;0;0;0;0;-4485
chr1	1058181	1058631	451	*	H1w3_peak_35	102	.	Promoter (1-2kb)	1	1059708	1066459	6752	1	100288175	ENST00000394517.7	-1077	ENSG00000217801	LOC100288175	uncharacterized LOC100288175	ENST00000394517.7;ENST00000427998.5;ENST00000456409.5;ENST00000412397.2;ENST00000379370.7;ENST00000620552.4;ENST00000651234.1;ENST00000652369.1;ENST00000461111.1	100288175;100288175;100288175;100288175;375790;375790;375790;375790;375790	0;0;0;0;0;0;0;0;6195
chr1	1059009	1059909	901	*	H1w3_peak_36	261	.	Promoter (<=1kb)	1	1059708	1066459	6752	1	100288175	ENST00000394517.7	0	ENSG00000217801	LOC100288175	uncharacterized LOC100288175	ENST00000394517.7;ENST00000427998.5;ENST00000456409.5;ENST00000412397.2;ENST00000433695.1;ENST00000379370.7;ENST00000620552.4;ENST00000651234.1;ENST00000652369.1;ENST00000461111.1	100288175;100288175;100288175;100288175;100288175;375790;375790;375790;375790;375790	0;0;0;0;0;0;0;0;0;7023
chr1	1063936	1064532	597	*	H1w3_peak_37	574	.	Promoter (<=1kb)	1	1064495	1066274	1780	1	100288175	ENST00000433695.1	0	ENSG00000217801	LOC100288175	uncharacterized LOC100288175	ENST00000394517.7;ENST00000427998.5;ENST00000456409.5;ENST00000412397.2;ENST00000433695.1	100288175;100288175;100288175;100288175;100288175	0;0;0;0;0
chr1	1069271	1070569	1299	*	H1w3_peak_38	170	.	Exon (ENST00000412397.2/100288175, exon 10 of 10)	1	1070967	1074306	3340	2	401934	ENST00000453464.3	3737	ENSG00000237330	RNF223	ring finger protein 223	ENST00000394517.7;ENST00000427998.5;ENST00000456409.5;ENST00000412397.2;ENST00000433695.1;ENST00000453464.3	100288175;100288175;100288175;100288175;100288175;401934	0;0;0;0;0;0
chr1	1073720	1074531	812	*	H1w3_peak_39	293	.	Promoter (<=1kb)	1	1070967	1074306	3340	2	401934	ENST00000453464.3	0	ENSG00000237330	RNF223	ring finger protein 223	ENST00000412397.2;ENST00000453464.3	100288175;401934	0;0
chr1	1079425	1080514	1090	*	H1w3_peak_40	645	.	Downstream (1-2kb)	1	1082146	1084072	1927	2	54991	ENST00000464905.1	3558	ENSG00000131591	C1orf159	chromosome 1 open reading frame 159	ENST00000379339.5;ENST00000465822.5;ENST00000379325.7;ENST00000421241.6;ENST00000487177.5;ENST00000467751.5;ENST00000477196.5;ENST00000464905.1;ENST00000379320.5;ENST00000379319.5;ENST00000434641.5;ENST00000482816.5	54991;54991;54991;54991;54991;54991;54991;54991;54991;54991;54991;54991	0;11563;0;0;7122;0;0;3558;11660;25613;0;0
chr1	1107339	1107662	324	*	H1w3_peak_41	41	.	Promoter (1-2kb)	1	1082700	1106127	23428	2	54991	ENST00000379319.5	-1212	ENSG00000131591	C1orf159	chromosome 1 open reading frame 159	ENST00000379339.5;ENST00000379325.7;ENST00000421241.6;ENST00000467751.5;ENST00000477196.5;ENST00000379319.5;ENST00000434641.5;ENST00000482816.5;ENST00000462097.5;ENST00000475119.5;ENST00000472741.5;ENST00000480643.1	54991;54991;54991;54991;54991;54991;54991;54991;54991;54991;54991;54991	0;0;0;0;0;-1212;0;0;0;0;0;0
chr1	1115865	1116744	880	*	H1w3_peak_42	543	.	Promoter (<=1kb)	1	1081818	1116081	34264	2	54991	ENST00000379339.5	0	ENSG00000131591	C1orf159	chromosome 1 open reading frame 159	ENST00000379339.5;ENST00000379325.7;ENST00000421241.6;ENST00000467751.5;ENST00000477196.5;ENST00000434641.5;ENST00000482816.5;ENST00000462097.5;ENST00000475119.5;ENST00000472741.5;ENST00000480643.1	54991;54991;54991;54991;54991;54991;54991;54991;54991;54991;54991	0;0;0;0;0;0;0;0;0;0;0
chr1	1122010	1122500	491	*	H1w3_peak_43	142	.	Distal Intergenic	1	1087190	1116361	29172	2	54991	ENST00000475119.5	-5649	ENSG00000131591	C1orf159	chromosome 1 open reading frame 159	NA	NA	NA
chr1	1137561	1138067	507	*	H1w3_peak_44	52	.	Promoter (<=1kb)	1	1137017	1144056	7040	1	254099	ENST00000416774.1	544	ENSG00000223823	LINC01342	long intergenic non-protein coding RNA 1342	ENST00000416774.1	254099	0
chr1	1150174	1150536	363	*	H1w3_peak_45	69	.	Distal Intergenic	1	1137017	1144056	7040	1	254099	ENST00000416774.1	13157	ENSG00000223823	LINC01342	long intergenic non-protein coding RNA 1342	NA	NA	NA
chr1	1157476	1158309	834	*	H1w3_peak_46	183	.	Distal Intergenic	1	1167104	1167198	95	1	406984	ENST00000384997.3	-8795	ENSG00000207730	MIR200B	microRNA 200b	NA	NA	NA
chr1	1164709	1165441	733	*	H1w3_peak_47	93	.	Promoter (1-2kb)	1	1167104	1167198	95	1	406984	ENST00000384997.3	-1663	ENSG00000207730	MIR200B	microRNA 200b	ENST00000384875.3;ENST00000384997.3;ENST00000362106.1	406983;406984;554210	-2422;-1663;-3564
chr1	1176277	1176739	463	*	H1w3_peak_48	82	.	Promoter (2-3kb)	1	1173906	1197933	24028	1	254173	ENST00000379289.5	2371	ENSG00000162571	TTLL10	tubulin tyrosine ligase like 10	ENST00000506177.1;ENST00000379290.5;ENST00000379289.5;ENST00000379288.3;ENST00000460998.1;ENST00000514695.1	254173;254173;254173;254173;254173;254173	2393;0;0;-2958;-3745;-3798
chr1	1201428	1201769	342	*	H1w3_peak_49	144	.	Downstream (1-2kb)	1	1203844	1205680	1837	2	8784	ENST00000486728.5	3911	ENSG00000186891	TNFRSF18	TNF receptor superfamily member 18	ENST00000379290.5;ENST00000379289.5;ENST00000486379.1;ENST00000328596.10;ENST00000379268.7;ENST00000486728.5;ENST00000379265.5	254173;254173;254173;8784;8784;8784;8784	0;0;16392;4802;4823;3911;4802
chr1	1208065	1208603	539	*	H1w3_peak_50	248	.	Promoter (1-2kb)	1	1203508	1206592	3085	2	8784	ENST00000379268.7	-1473	ENSG00000186891	TNFRSF18	TNF receptor superfamily member 18	ENST00000497869.5;ENST00000379236.4;ENST00000453580.1;ENST00000328596.10;ENST00000379268.7;ENST00000486728.5;ENST00000379265.5	7293;7293;7293;8784;8784;8784;8784	5535;5550;4895;-1494;-1473;-2385;-1494
chr1	1217802	1218326	525	*	H1w3_peak_51	226	.	Promoter (1-2kb)	1	1216934	1220293	3360	2	51150	ENST00000478938.1	1967	ENSG00000078808	SDF4	stromal cell derived factor 4	ENST00000360001.11;ENST00000660930.1;ENST00000263741.12;ENST00000465727.5;ENST00000494748.1;ENST00000478938.1;ENST00000655486.1;ENST00000403997.2;ENST00000497869.5;ENST00000379236.4;ENST00000453580.1	51150;51150;51150;51150;51150;51150;51150;51150;7293;7293;7293	0;0;0;0;0;0;0;10270;-3664;-3649;-4304
chr1	1231517	1232418	902	*	H1w3_peak_52	201	.	Promoter (<=1kb)	1	1232237	1235041	2805	1	126792	ENST00000379198.5	0	ENSG00000176022	B3GALT6	beta-1,3-galactosyltransferase 6	ENST00000379198.5;ENST00000360001.11;ENST00000660930.1;ENST00000263741.12;ENST00000465727.5;ENST00000655486.1;ENST00000403997.2;ENST00000459994.2	126792;51150;51150;51150;51150;51150;51150;51150	0;0;0;0;0;0;-2921;0
chr1	1237182	1237550	369	*	H1w3_peak_53	77	.	Distal Intergenic	1	1232237	1235041	2805	1	126792	ENST00000379198.5	4945	ENSG00000176022	B3GALT6	beta-1,3-galactosyltransferase 6	ENST00000379198.5;ENST00000462849.1;ENST00000478606.1;ENST00000330388.2	126792;388581;388581;388581	0;5913;5608;9172
chr1	1237994	1238798	805	*	H1w3_peak_54	98	.	Distal Intergenic	1	1242449	1243158	710	2	388581	ENST00000478606.1	4360	ENSG00000184163	C1QTNF12	C1q and TNF related 12	ENST00000379198.5;ENST00000462849.1;ENST00000478606.1;ENST00000330388.2;ENST00000468365.1	126792;388581;388581;388581;388581	0;4665;4360;7924;5620
chr1	1239360	1239837	478	*	H1w3_peak_55	117	.	Downstream (2-3kb)	1	1242449	1243158	710	2	388581	ENST00000478606.1	3321	ENSG00000184163	C1QTNF12	C1q and TNF related 12	ENST00000379198.5;ENST00000462849.1;ENST00000478606.1;ENST00000330388.2;ENST00000468365.1;ENST00000486627.1	126792;388581;388581;388581;388581;388581	0;3626;3321;6885;4581;4887
chr1	1258624	1258897	274	*	H1w3_peak_56	67	.	Promoter (2-3kb)	1	1255264	1256335	1072	2	118424	ENST00000467339.1	-2289	ENSG00000160087	UBE2J2	ubiquitin conjugating enzyme E2 J2	ENST00000450390.6;ENST00000347370.6;ENST00000349431.10;ENST00000400929.6;ENST00000464036.5;ENST00000360466.6;ENST00000400930.8;ENST00000467339.1;ENST00000473215.5;ENST00000435198.5;ENST00000509720.5;ENST00000491779.5;ENST00000466752.5;ENST00000503294.5;ENST00000477894.5;ENST00000471154.1;ENST00000422076.5;ENST00000502382.1;ENST00000461142.3	118424;118424;118424;118424;118424;118424;118424;118424;118424;118424;118424;118424;118424;118424;118424;118424;118424;118424;118424	0;0;0;0;0;0;0;-2289;0;0;0;0;0;0;0;0;0;0;0
chr1	1264804	1265493	690	*	H1w3_peak_57	785	.	Promoter (1-2kb)	1	1257122	1263569	6448	2	118424	ENST00000471154.1	-1235	ENSG00000160087	UBE2J2	ubiquitin conjugating enzyme E2 J2	ENST00000450390.6;ENST00000347370.6;ENST00000349431.10;ENST00000400929.6;ENST00000464036.5;ENST00000360466.6;ENST00000400930.8;ENST00000473215.5;ENST00000435198.5;ENST00000509720.5;ENST00000491779.5;ENST00000466752.5;ENST00000503294.5;ENST00000477894.5;ENST00000471154.1;ENST00000422076.5;ENST00000502382.1;ENST00000461142.3;ENST00000488418.2	118424;118424;118424;118424;118424;118424;118424;118424;118424;118424;118424;118424;118424;118424;118424;118424;118424;118424;118424	0;0;0;0;0;0;0;0;0;0;0;0;0;0;0;0;0;0;0
chr1	1272602	1273095	494	*	H1w3_peak_58	67	.	Promoter (<=1kb)	1	1267862	1273471	5610	2	118424	ENST00000488418.2	376	ENSG00000160087	UBE2J2	ubiquitin conjugating enzyme E2 J2	ENST00000450390.6;ENST00000347370.6;ENST00000349431.10;ENST00000400929.6;ENST00000464036.5;ENST00000360466.6;ENST00000400930.8;ENST00000473215.5;ENST00000435198.5;ENST00000509720.5;ENST00000491779.5;ENST00000466752.5;ENST00000503294.5;ENST00000477894.5;ENST00000422076.5;ENST00000502382.1;ENST00000461142.3;ENST00000488418.2	118424;118424;118424;118424;118424;118424;118424;118424;118424;118424;118424;118424;118424;118424;118424;118424;118424;118424	0;0;0;0;0;0;0;0;0;0;0;0;0;0;0;0;0;0
chr1	1273394	1274292	899	*	H1w3_peak_59	176	.	Promoter (<=1kb)	1	1253909	1273853	19945	2	118424	ENST00000450390.6	0	ENSG00000160087	UBE2J2	ubiquitin conjugating enzyme E2 J2	ENST00000450390.6;ENST00000347370.6;ENST00000349431.10;ENST00000400929.6;ENST00000464036.5;ENST00000360466.6;ENST00000400930.8;ENST00000473215.5;ENST00000435198.5;ENST00000509720.5;ENST00000491779.5;ENST00000466752.5;ENST00000503294.5;ENST00000477894.5;ENST00000422076.5;ENST00000502382.1;ENST00000461142.3;ENST00000488418.2	118424;118424;118424;118424;118424;118424;118424;118424;118424;118424;118424;118424;118424;118424;118424;118424;118424;118424	0;0;0;0;0;0;0;0;0;0;0;0;0;0;0;0;0;0
chr1	1281645	1282513	869	*	H1w3_peak_60	294	.	Promoter (<=1kb)	1	1281925	1286168	4244	1	6339	ENST00000470022.1	0	ENSG00000162572	SCNN1D	sodium channel epithelial 1 delta subunit	ENST00000379116.10;ENST00000379101.8;ENST00000338555.6;ENST00000400928.7;ENST00000470022.1;ENST00000325425.12;ENST00000467651.2;ENST00000379099.3	6339;6339;6339;6339;6339;6339;6339;6339	0;0;0;0;0;0;0;-4596
chr1	1291099	1292119	1021	*	H1w3_peak_61	123	.	Promoter (2-3kb)	1	1294499	1295008	510	2	116983	ENST00000470659.1	2889	ENSG00000131584	ACAP3	ArfGAP with coiled-coil, ankyrin repeat and PH domains 3	ENST00000613751.1;ENST00000492936.5;ENST00000354700.10;ENST00000467278.5;ENST00000353662.4;ENST00000470659.1;ENST00000379037.6;ENST00000476572.1;ENST00000379116.10;ENST00000379101.8;ENST00000338555.6;ENST00000400928.7;ENST00000470022.1;ENST00000325425.12;ENST00000379099.3	102465434;116983;116983;116983;116983;116983;116983;116983;6339;6339;6339;6339;6339;6339;6339	4051;0;0;6836;11141;2889;6146;7498;0;0;0;0;0;0;3990
chr1	1304455	1305636	1182	*	H1w3_peak_62	155	.	Promoter (<=1kb)	1	1301448	1304901	3454	2	116983	ENST00000478065.5	0	ENSG00000131584	ACAP3	ArfGAP with coiled-coil, ankyrin repeat and PH domains 3	ENST00000492936.5;ENST00000354700.10;ENST00000353662.4;ENST00000476572.1;ENST00000472541.5;ENST00000354980.7;ENST00000478065.5;ENST00000479108.5;ENST00000438966.1;ENST00000379031.10;ENST00000470520.5;ENST00000463758.1;ENST00000467712.1;ENST00000493657.1	116983;116983;116983;116983;116983;116983;116983;116983;116983;126789;126789;126789;126789;126789	0;0;-1195;-4838;0;0;0;0;0;0;0;-3152;-3185;-3599
chr1	1307646	1308667	1022	*	H1w3_peak_63	226	.	Promoter (<=1kb)	1	1292391	1307930	15540	2	116983	ENST00000354700.10	0	ENSG00000131584	ACAP3	ArfGAP with coiled-coil, ankyrin repeat and PH domains 3	ENST00000620702.1;ENST00000492936.5;ENST00000354700.10;ENST00000353662.4;ENST00000472541.5;ENST00000354980.7;ENST00000478065.5;ENST00000479108.5;ENST00000438966.1;ENST00000379031.10;ENST00000470520.5;ENST00000463758.1;ENST00000467712.1;ENST00000493657.1;ENST00000470030.6;ENST00000540437.5;ENST00000545578.5;ENST00000618806.4;ENST00000620829.4;ENST00000435064.5;ENST00000497304.6;ENST00000323275.10;…	102465435;116983;116983;116983;116983;116983;116983;116983;116983;126789;126789;126789;126789;126789;54973;54973;54973;54973;54973;54973;54973;54973;54973;54973;54973;54973;54973;54973;54973;54973;54973;54973;54973;54973;54973;54973;54973;54973;54973;54973	3899;0;0;-4386;0;0;0;0;0;0;0;-121;-154;-568;6766;0;0;0;0;0;4033;0;0;8783;6503;0;0;0;0;0;0;5158;5113;5098;0;5083;0;6941;5997;6934
chr1	1318324	1318595	272	*	H1w3_peak_64	182	.	Promoter (<=1kb)	1	1312787	1319346	6560	2	54973	ENST00000531377.5	751	ENSG00000127054	INTS11	integrator complex subunit 11	ENST00000470030.6;ENST00000540437.5;ENST00000545578.5;ENST00000618806.4;ENST00000620829.4;ENST00000435064.5;ENST00000323275.10;ENST00000411962.5;ENST00000462432.5;ENST00000478641.5;ENST00000421495.6;ENST00000458452.7;ENST00000419704.5;ENST00000532772.5;ENST00000450926.6;ENST00000527098.5;ENST00000485710.5;ENST00000461514.6;ENST00000525164.5;ENST00000528879.5;ENST00000525769.5;ENST00000531377.5;EN…	54973;54973;54973;54973;54973;54973;54973;54973;54973;54973;54973;54973;54973;54973;54973;54973;54973;54973;54973;54973;54973;54973;54973;54973;54973;54973;54973;54973;54973;54973;54973;54973;54973;54973;54973;54973;54973;54973;54973;54973;54973;54973;54973;54973;54973;54973;54973;54973;54973	-2891;0;0;0;0;0;0;0;-874;-3154;0;0;0;0;0;0;-4499;-4544;-4559;0;-4574;0;-2716;-3660;-2723;0;-3183;-2627;0;0;0;0;0;0;0;0;0;0;0;0;0;0;0;0;0;0;0;0;0
chr1	1324301	1325546	1246	*	H1w3_peak_65	208	.	Promoter (<=1kb)	1	1311585	1324687	13103	2	54973	ENST00000540437.5	0	ENSG00000127054	INTS11	integrator complex subunit 11	ENST00000540437.5;ENST00000545578.5;ENST00000618806.4;ENST00000620829.4;ENST00000435064.5;ENST00000323275.10;ENST00000411962.5;ENST00000421495.6;ENST00000458452.7;ENST00000419704.5;ENST00000532772.5;ENST00000450926.6;ENST00000527098.5;ENST00000528879.5;ENST00000531377.5;ENST00000434694.6;ENST00000488042.6;ENST00000526797.5;ENST00000526332.5;ENST00000430786.5;ENST00000527719.5;ENST00000530031.5;EN…	54973;54973;54973;54973;54973;54973;54973;54973;54973;54973;54973;54973;54973;54973;54973;54973;54973;54973;54973;54973;54973;54973;54973;54973;54973;54973;54973;54973;54973;54973;54973;54973;54973;54973;54973;54973;54973;80772;80772;80772	0;0;0;0;0;0;0;0;0;0;0;0;0;0;0;0;0;0;0;0;0;0;0;0;0;0;0;0;0;0;0;0;0;0;0;0;0;0;0;0
chr1	1330850	1331599	750	*	H1w3_peak_66	391	.	Promoter (<=1kb)	1	1331280	1335314	4035	1	83756	ENST00000339381.6	0	ENSG00000169962	TAS1R3	taste 1 receptor member 3	ENST00000378891.9;ENST00000378888.10;ENST00000610709.2;ENST00000632445.1;ENST00000464957.1;ENST00000343938.9;ENST00000488011.1;ENST00000339381.6	1855;1855;1855;1855;80772;80772;80772;83756	0;0;0;7823;0;0;0;0
chr1	1344591	1345324	734	*	H1w3_peak_67	366	.	Intron (ENST00000378891.9/1855, intron 1 of 14)	1	1341770	1348955	7186	2	1855	ENST00000472445.1	3631	ENSG00000107404	DVL1	dishevelled segment polarity protein 1	ENST00000616525.1;ENST00000378891.9;ENST00000378888.10;ENST00000610709.2;ENST00000631679.1;ENST00000634054.1;ENST00000633096.1;ENST00000472445.1	102466740;1855;1855;1855;1855;1855;1855;1855	-4883;0;0;0;-4539;-4401;-4226;0
chr1	1347832	1348353	522	*	H1w3_peak_68	148	.	Promoter (<=1kb)	1	1341770	1348955	7186	2	1855	ENST00000472445.1	602	ENSG00000107404	DVL1	dishevelled segment polarity protein 1	ENST00000378891.9;ENST00000378888.10;ENST00000610709.2;ENST00000472445.1;ENST00000474033.5;ENST00000342753.8;ENST00000309212.10;ENST00000445648.5;ENST00000477278.3;ENST00000473097.5;ENST00000478517.5	1855;1855;1855;1855;54587;54587;54587;54587;54587;54587;54587	0;0;0;0;0;0;0;0;0;0;0
chr1	1353666	1354075	410	*	H1w3_peak_69	90	.	Promoter (<=1kb)	1	1353215	1354247	1033	2	54587	ENST00000478517.5	172	ENSG00000162576	MXRA8	matrix remodeling associated 8	ENST00000378891.9;ENST00000378888.10;ENST00000610709.2;ENST00000472445.1;ENST00000474033.5;ENST00000342753.8;ENST00000309212.10;ENST00000445648.5;ENST00000477278.3;ENST00000473097.5;ENST00000478517.5;ENST00000476718.1;ENST00000464351.1;ENST00000460473.1	1855;1855;1855;1855;54587;54587;54587;54587;54587;54587;54587;54587;54587;54587	0;0;0;0;0;0;0;0;0;0;0;0;1437;1437
chr1	1360082	1360366	285	*	H1w3_peak_70	34	.	Promoter (1-2kb)	1	1352689	1358794	6106	2	54587	ENST00000342753.8	-1288	ENSG00000162576	MXRA8	matrix remodeling associated 8	ENST00000342753.8;ENST00000309212.10;ENST00000445648.5;ENST00000477278.3;ENST00000464351.1;ENST00000460473.1	54587;54587;54587;54587;54587;54587	0;0;0;0;-4570;-4570
chr1	1360582	1361023	442	*	H1w3_peak_71	130	.	Promoter (<=1kb)	1	1352692	1361777	9086	2	54587	ENST00000477278.3	754	ENSG00000162576	MXRA8	matrix remodeling associated 8	ENST00000342753.8;ENST00000309212.10;ENST00000445648.5;ENST00000477278.3	54587;54587;54587;54587	0;0;0;0
chr1	1375139	1375669	531	*	H1w3_peak_72	625	.	Promoter (<=1kb)	1	1373730	1375157	1428	2	54998	ENST00000338370.7	0	ENSG00000175756	AURKAIP1	aurora kinase A interacting protein 1	ENST00000338370.7;ENST00000338338.9;ENST00000321751.9;ENST00000378853.3;ENST00000489799.1;ENST00000496905.1	54998;54998;54998;54998;54998;54998	0;0;0;0;0;0
chr1	1399079	1400385	1307	*	H1w3_peak_73	571	.	Promoter (<=1kb)	1	1399520	1402019	2500	1	148413	ENST00000659048.1	0	ENSG00000224870	MRPL20-AS1	MRPL20 antisense RNA 1	ENST00000659048.1;ENST00000448629.6;ENST00000444362.2;ENST00000418833.2;ENST00000576232.1;ENST00000570344.1;ENST00000447725.2;ENST00000344843.12;ENST00000493287.5;ENST00000487659.1;ENST00000492508.1;ENST00000482352.1;ENST00000400809.8;ENST00000482621.5;ENST00000496007.5;ENST00000481223.6;ENST00000488340.5;ENST00000471930.5;ENST00000408918.8;ENST00000473872.5;ENST00000425598.2;ENST00000463895.1;EN…	148413;148413;148413;148413;148413;148413;148413;55052;55052;55052;55052;55052;81669;81669;81669;81669;81669;81669;81669;81669;81669;81669;81669	0;0;0;0;0;0;0;0;5922;0;6613;0;0;-775;0;0;0;-713;0;-792;0;-792;-123
chr1	1407085	1407816	732	*	H1w3_peak_74	195	.	Promoter (<=1kb)	1	1401909	1407293	5385	2	55052	ENST00000344843.12	0	ENSG00000242485	MRPL20	mitochondrial ribosomal protein L20	ENST00000344843.12;ENST00000493287.5;ENST00000487659.1;ENST00000492508.1;ENST00000482352.1;ENST00000477686.1	55052;55052;55052;55052;55052;55052	0;-778;0;-87;0;0
chr1	1425886	1426198	313	*	H1w3_peak_75	57	.	Promoter (<=1kb)	1	1426128	1427787	1660	1	643965	ENST00000378821.3	0	ENSG00000205116	TMEM88B	transmembrane protein 88B	ENST00000430109.1;ENST00000434150.1;ENST00000454562.1;ENST00000417917.1;ENST00000520296.5;ENST00000427211.3;ENST00000537107.5;ENST00000454272.2;ENST00000442470.1;ENST00000378821.3	102724312;102724312;102724312;102724312;441869;441869;441869;441869;441869;643965	8375;5645;8290;8322;-4442;-4117;-4442;-4795;-4626;0
chr1	1426509	1426812	304	*	H1w3_peak_76	36	.	Promoter (<=1kb)	1	1426128	1427787	1660	1	643965	ENST00000378821.3	381	ENSG00000205116	TMEM88B	transmembrane protein 88B	ENST00000430109.1;ENST00000434150.1;ENST00000454562.1;ENST00000417917.1;ENST00000427211.3;ENST00000378821.3	102724312;102724312;102724312;102724312;441869;643965	7761;5031;7676;7708;-4740;0
chr1	1461886	1462763	878	*	H1w3_peak_77	87	.	Promoter (<=1kb)	1	1462483	1468663	6181	1	219293	ENST00000484537.2	0	ENSG00000215915	ATAD3C	ATPase family AAA domain containing 3C	ENST00000378785.7;ENST00000484537.2	219293;219293	0;0
chr1	1470808	1471935	1128	*	H1w3_peak_78	246	.	Promoter (<=1kb)	1	1471765	1497848	26084	1	83858	ENST00000673477.1	0	ENSG00000160072	ATAD3B	ATPase family AAA domain containing 3B	ENST00000378785.7;ENST00000484537.2;ENST00000673477.1;ENST00000308647.8	219293;219293;83858;83858	0;0;0;0
chr1	1472570	1472976	407	*	H1w3_peak_79	93	.	Promoter (<=1kb)	1	1471784	1496201	24418	1	83858	ENST00000308647.8	786	ENSG00000160072	ATAD3B	ATPase family AAA domain containing 3B	ENST00000378785.7;ENST00000484537.2;ENST00000673477.1;ENST00000308647.8	219293;219293;83858;83858	0;0;0;0
chr1	1504847	1505481	635	*	H1w3_peak_80	239	.	Intron (ENST00000641974.1/ENST00000641974.1, intron 1 of 1)	1	1512162	1534685	22524	1	55210	ENST00000378756.8	-6681	ENSG00000197785	ATAD3A	ATPase family AAA domain containing 3A	NA	NA	NA
chr1	1511505	1512202	698	*	H1w3_peak_81	348	.	Promoter (<=1kb)	1	1512162	1534685	22524	1	55210	ENST00000378756.8	0	ENSG00000197785	ATAD3A	ATPase family AAA domain containing 3A	ENST00000378756.8;ENST00000672388.1;ENST00000378755.9;ENST00000339113.9;ENST00000536055.6;ENST00000439513.1	55210;55210;55210;55210;55210;55210	0;0;0;-183;-328;-4868
chr1	1554704	1555340	637	*	H1w3_peak_82	124	.	Intron (ENST00000291386.4/29101, intron 2 of 4)	1	1541674	1546487	4814	2	29101	ENST00000378726.1	-8217	ENSG00000160075	SSU72	SSU72 homolog, RNA polymerase II CTD phosphatase	ENST00000291386.4;ENST00000378725.3	29101;29101	0;0
chr1	1574261	1575315	1055	*	H1w3_peak_83	190	.	Promoter (<=1kb)	1	1541673	1574863	33191	2	29101	ENST00000291386.4	0	ENSG00000160075	SSU72	SSU72 homolog, RNA polymerase II CTD phosphatase	ENST00000291386.4;ENST00000378725.3;ENST00000359060.5	29101;29101;29101	0;0;0
chr1	1586371	1586579	209	*	H1w3_peak_84	35	.	Distal Intergenic	1	1541673	1574863	33191	2	29101	ENST00000291386.4	-11508	ENSG00000160075	SSU72	SSU72 homolog, RNA polymerase II CTD phosphatase	NA	NA	NA
chr1	1597579	1597819	241	*	H1w3_peak_85	101	.	Promoter (2-3kb)	1	1598012	1600135	2124	2	643988	ENST00000422725.4	2316	ENSG00000228594	FNDC10	fibronectin type III domain containing 10	ENST00000658591.1;ENST00000422725.4	105378586;643988	-2495;2316
chr1	1615086	1616300	1215	*	H1w3_peak_86	291	.	Promoter (<=1kb)	1	1615415	1630605	15191	1	142678	ENST00000520777.5	0	ENSG00000197530	MIB2	mindbomb E3 ubiquitin protein ligase 2	ENST00000520777.5;ENST00000355826.9;ENST00000518681.5;ENST00000505820.6;ENST00000479659.5;ENST00000489635.5;ENST00000511502.5;ENST00000477990.1;ENST00000514363.1;ENST00000487053.5;ENST00000502470.5;ENST00000378712.5;ENST00000507082.1;ENST00000463492.1;ENST00000510793.5;ENST00000504599.5;ENST00000507229.5;ENST00000503789.5;ENST00000378708.5;ENST00000506488.5	142678;142678;142678;142678;142678;142678;142678;142678;142678;142678;142678;142678;142678;142678;142678;142678;142678;142678;142678;142678	0;0;0;0;0;0;0;0;0;0;0;0;0;0;0;0;0;-1108;0;0
chr1	1627180	1627629	450	*	H1w3_peak_87	102	.	Promoter (<=1kb)	1	1627460	1629552	2093	1	142678	ENST00000473511.5	0	ENSG00000197530	MIB2	mindbomb E3 ubiquitin protein ligase 2	ENST00000520777.5;ENST00000355826.9;ENST00000518681.5;ENST00000505820.6;ENST00000479659.5;ENST00000489635.5;ENST00000511502.5;ENST00000514363.1;ENST00000487053.5;ENST00000502470.5;ENST00000378712.5;ENST00000510793.5;ENST00000504599.5;ENST00000507229.5;ENST00000503789.5;ENST00000378708.5;ENST00000506488.5;ENST00000512004.1;ENST00000508455.1;ENST00000514234.5;ENST00000467597.1;ENST00000508148.1;ENS…	142678;142678;142678;142678;142678;142678;142678;142678;142678;142678;142678;142678;142678;142678;142678;142678;142678;142678;142678;142678;142678;142678;142678;142678;142678;142678;142678;142678;142678;8510;8510;8510;8510	0;0;0;0;0;0;0;0;0;0;0;0;0;0;9772;0;0;4058;3599;0;2436;2093;1613;0;0;0;-860;-1477;-1844;-4534;-4544;-4549;-4550
chr1	1658816	1659425	610	*	H1w3_peak_88	416	.	Promoter (<=1kb)	1	1635227	1659012	23786	2	984	ENST00000341832.10	0	ENSG00000248333	CDK11B	cyclin dependent kinase 11B	ENST00000614300.4;ENST00000617444.5;ENST00000611123.1;ENST00000480991.1;ENST00000341832.10;ENST00000407249.7;ENST00000340677.9;ENST00000611150.3;ENST00000615951.4;ENST00000626918.2;ENST00000629289.2;ENST00000629312.2;ENST00000341028.8	728661;728661;728661;728661;984;984;984;984;984;984;984;984;984	0;0;0;10714;0;0;0;0;0;0;0;0;0
chr1	1686265	1687049	785	*	H1w3_peak_89	371	.	Intron (ENST00000614300.4/728661, intron 2 of 6)	1	1670425	1692709	22285	2	728661	ENST00000481276.1	5660	ENSG00000189339	SLC35E2B	solute carrier family 35 member E2B	ENST00000614300.4;ENST00000617444.5;ENST00000611123.1;ENST00000481276.1	728661;728661;728661;728661	0;0;0;0
chr1	1692403	1693340	938	*	H1w3_peak_90	223	.	Promoter (<=1kb)	1	1659529	1692724	33196	2	728661	ENST00000614300.4	0	ENSG00000189339	SLC35E2B	solute carrier family 35 member E2B	ENST00000614300.4;ENST00000617444.5;ENST00000611123.1;ENST00000481276.1	728661;728661;728661;728661	0;0;0;0
chr1	1724101	1724748	648	*	H1w3_peak_91	447	.	Promoter (<=1kb)	1	1702379	1724357	21979	2	728642	ENST00000404249.8	0	ENSG00000008128	CDK11A	cyclin dependent kinase 11A	ENST00000404249.8;ENST00000356200.7;ENST00000598846.1;ENST00000356937.7;ENST00000378638.6;ENST00000509982.5;ENST00000357760.6;ENST00000358779.9;ENST00000378633.5;ENST00000460465.5;ENST00000479362.1;ENST00000498810.1;ENST00000487462.1;ENST00000401096.2;ENST00000647043.1;ENST00000355439.7;ENST00000643905.1	728642;728642;728642;728642;728642;728642;728642;728642;728642;728642;728642;728642;728642;728642;9906;9906;9906	0;-1270;0;-2446;-1270;-1269;0;0;0;0;-69;-2222;-82;0;0;0;0
chr1	1741061	1741581	521	*	H1w3_peak_92	316	.	Promoter (1-2kb)	1	1734690	1739557	4868	2	9906	ENST00000643943.1	-1504	ENSG00000215790	SLC35E2A	solute carrier family 35 member E2A	ENST00000598846.1;ENST00000647043.1;ENST00000355439.7;ENST00000643905.1;ENST00000246421.4;ENST00000643943.1	728642;9906;9906;9906;9906;9906	0;0;0;0;0;-1504
chr1	1758756	1759389	634	*	H1w3_peak_93	736	.	Promoter (<=1kb)	1	1752471	1758575	6105	2	65220	ENST00000342348.9	-181	ENSG00000008130	NADK	NAD kinase	ENST00000341426.9;ENST00000341991.7;ENST00000378625.5;ENST00000342348.9;ENST00000498806.1;ENST00000469045.5;ENST00000480499.5;ENST00000497747.5;ENST00000477235.5;ENST00000489538.1;ENST00000497615.1;ENST00000497186.5;ENST00000492845.6;ENST00000492768.5;ENST00000460602.5;ENST00000464373.1	65220;65220;65220;65220;65220;65220;65220;65220;65220;65220;65220;65220;65220;65220;65220;65220	0;0;0;-181;-4373;-1488;-2429;-3890;-1732;-2148;-3860;-1528;0;0;0;0
chr1	1763014	1763366	353	*	H1w3_peak_94	278	.	Intron (ENST00000341426.9/65220, intron 2 of 11)	1	1752471	1758575	6105	2	65220	ENST00000342348.9	-4439	ENSG00000008130	NADK	NAD kinase	ENST00000341426.9;ENST00000341991.7;ENST00000378625.5;ENST00000342348.9;ENST00000492845.6;ENST00000492768.5;ENST00000460602.5;ENST00000464373.1	65220;65220;65220;65220;65220;65220;65220;65220	0;0;0;-4439;0;0;0;0
chr1	1777741	1779397	1657	*	H1w3_peak_95	296	.	Promoter (<=1kb)	1	1751232	1778470	27239	2	65220	ENST00000341426.9	0	ENSG00000008130	NADK	NAD kinase	ENST00000341426.9;ENST00000341991.7;ENST00000378625.5;ENST00000492845.6;ENST00000492768.5;ENST00000460602.5;ENST00000464373.1;ENST00000480542.1	65220;65220;65220;65220;65220;65220;65220;65220	0;0;0;0;0;0;0;0
chr1	1840534	1840767	234	*	H1w3_peak_96	57	.	Intron (ENST00000610897.4/2782, intron 1 of 10)	1	1804526	1832285	27760	2	2782	ENST00000437146.1	-8249	ENSG00000078369	GNB1	G protein subunit beta 1	ENST00000610897.4;ENST00000615252.4;ENST00000378609.9;ENST00000439272.6;ENST00000434686.6;ENST00000472614.2	2782;2782;2782;2782;2782;2782	0;0;0;0;0;0
chr1	1858732	1859579	848	*	H1w3_peak_97	110	.	Intron (ENST00000610897.4/2782, intron 1 of 10)	1	1804526	1832285	27760	2	2782	ENST00000437146.1	-26447	ENSG00000078369	GNB1	G protein subunit beta 1	ENST00000610897.4;ENST00000615252.4;ENST00000378609.9;ENST00000439272.6;ENST00000434686.6;ENST00000472614.2	2782;2782;2782;2782;2782;2782	0;0;0;0;0;0
chr1	1883201	1883803	603	*	H1w3_peak_98	88	.	Intron (ENST00000610897.4/2782, intron 1 of 10)	1	1793245	1890401	97157	2	2782	ENST00000434686.6	6598	ENSG00000078369	GNB1	G protein subunit beta 1	ENST00000610897.4;ENST00000615252.4;ENST00000378609.9;ENST00000439272.6;ENST00000434686.6;ENST00000472614.2	2782;2782;2782;2782;2782;2782	0;0;0;0;0;0
chr1	1890193	1891232	1040	*	H1w3_peak_99	136	.	Promoter (<=1kb)	1	1785285	1891117	105833	2	2782	ENST00000610897.4	0	ENSG00000078369	GNB1	G protein subunit beta 1	ENST00000610897.4;ENST00000615252.4;ENST00000378609.9;ENST00000439272.6;ENST00000434686.6;ENST00000472614.2	2782;2782;2782;2782;2782;2782	0;0;0;0;0;0
chr1	1897234	1897585	352	*	H1w3_peak_100	105	.	Distal Intergenic	1	1785285	1891117	105833	2	2782	ENST00000615252.4	-6117	ENSG00000078369	GNB1	G protein subunit beta 1	NA	NA	NA
chr1	1906323	1906704	382	*	H1w3_peak_101	94	.	Distal Intergenic	1	1915108	1917294	2187	1	163688	ENST00000378604.3	-8404	ENSG00000169885	CALML6	calmodulin like 6	NA	NA	NA
chr1	1908812	1909503	692	*	H1w3_peak_102	277	.	Distal Intergenic	1	1915108	1917294	2187	1	163688	ENST00000378604.3	-5605	ENSG00000169885	CALML6	calmodulin like 6	NA	NA	NA
chr1	1919039	1919962	924	*	H1w3_peak_103	447	.	Promoter (<=1kb)	1	1917591	1919279	1689	2	339456	ENST00000310991.8	0	ENSG00000178821	TMEM52	transmembrane protein 52	ENST00000378604.3;ENST00000307786.8;ENST00000482402.1;ENST00000462293.1;ENST00000378602.3;ENST00000310991.8;ENST00000378598.4;ENST00000470931.2;ENST00000602604.1;ENST00000416272.1;ENST00000642590.1;ENST00000493964.5;ENST00000464311.5;ENST00000412120.2	163688;163688;163688;163688;339456;339456;339456;339456;339456;339456;85452;85452;85452;85452	3931;3779;3773;3630;-242;0;0;0;0;0;0;0;7967;7441
chr1	1943057	1943484	428	*	H1w3_peak_104	154	.	Intron (ENST00000642590.1/85452, intron 7 of 24)	1	1921957	1927929	5973	2	85452	ENST00000464311.5	-15128	ENSG00000142609	CFAP74	cilia and flagella associated protein 74	ENST00000642590.1;ENST00000493964.5;ENST00000493316.5	85452;85452;85452	0;0;0
chr1	1944049	1944423	375	*	H1w3_peak_105	234	.	Exon (ENST00000642590.1/85452, exon 7 of 25)	1	1921951	1959974	38024	2	85452	ENST00000642590.1	15551	ENSG00000142609	CFAP74	cilia and flagella associated protein 74	ENST00000642590.1;ENST00000493964.5;ENST00000493316.5	85452;85452;85452	0;0;0
chr1	1959846	1960381	536	*	H1w3_peak_106	348	.	Promoter (<=1kb)	1	1921951	1959974	38024	2	85452	ENST00000642590.1	0	ENSG00000142609	CFAP74	cilia and flagella associated protein 74	ENST00000642590.1;ENST00000493964.5;ENST00000493316.5;ENST00000270720.11;ENST00000468610.5;ENST00000461752.3	85452;85452;85452;85452;85452;85452	0;0;0;0;0;0
chr1	1968927	1969198	272	*	H1w3_peak_107	128	.	Intron (ENST00000493964.5/85452, intron 10 of 37)	1	1955711	1960108	4398	2	85452	ENST00000461752.3	-8819	ENSG00000142609	CFAP74	cilia and flagella associated protein 74	ENST00000493964.5;ENST00000270720.11;ENST00000468610.5	85452;85452;85452	0;0;0
chr1	1969475	1969884	410	*	H1w3_peak_108	215	.	Intron (ENST00000493964.5/85452, intron 10 of 37)	1	1955711	1960108	4398	2	85452	ENST00000461752.3	-9367	ENSG00000142609	CFAP74	cilia and flagella associated protein 74	ENST00000493964.5;ENST00000270720.11;ENST00000468610.5	85452;85452;85452	0;0;0
chr1	2015180	2015453	274	*	H1w3_peak_109	90	.	Exon (ENST00000443930.1/ENST00000443930.1, exon 1 of 2)	1	2019329	2030079	10751	1	2563	ENST00000638411.1	-3876	ENSG00000187730	GABRD	gamma-aminobutyric acid type A receptor delta subunit	ENST00000638411.1;ENST00000378585.7;ENST00000639045.1;ENST00000640067.1;ENST00000638604.1;ENST00000638771.1;ENST00000639935.1;ENST00000640949.1;ENST00000640030.1	2563;2563;2563;2563;2563;2563;2563;2563;2563	0;0;0;0;0;0;0;0;0
chr1	2023084	2023316	233	*	H1w3_peak_110	38	.	Promoter (<=1kb)	1	2022315	2030086	7772	1	2563	ENST00000640423.1	769	ENSG00000187730	GABRD	gamma-aminobutyric acid type A receptor delta subunit	ENST00000638411.1;ENST00000378585.7;ENST00000639045.1;ENST00000640067.1;ENST00000638604.1;ENST00000638771.1;ENST00000639935.1;ENST00000640949.1;ENST00000640030.1;ENST00000640423.1;ENST00000639777.1;ENST00000640981.1;ENST00000638763.1;ENST00000639070.1;ENST00000640892.1;ENST00000640317.1;ENST00000638804.1	2563;2563;2563;2563;2563;2563;2563;2563;2563;2563;2563;2563;2563;2563;2563;2563;2563	0;0;0;0;0;0;0;0;0;0;-954;-2030;-2210;-3212;-3579;-3937;-4313
chr1	2049655	2050656	1002	*	H1w3_peak_111	191	.	Promoter (<=1kb)	1	2049304	2050070	767	2	105378591	ENST00000449154.1	0	ENSG00000226969	LOC105378591	uncharacterized LOC105378591	ENST00000445600.1;ENST00000449154.1;ENST00000378567.8;ENST00000468310.5;ENST00000484419.1;ENST00000503297.1;ENST00000479566.5	105378591;105378591;5590;5590;5590;5590;5590	-4;0;0;0;0;-152;0
chr1	2061511	2061845	335	*	H1w3_peak_112	75	.	Intron (ENST00000378567.8/5590, intron 4 of 17)	1	2055679	2135347	79669	1	5590	ENST00000466651.5	5832	ENSG00000067606	PRKCZ	protein kinase C zeta	ENST00000378567.8;ENST00000468310.5;ENST00000503297.1;ENST00000479566.5;ENST00000466651.5	5590;5590;5590;5590;5590	0;0;10703;0;0
chr1	2088410	2088738	329	*	H1w3_peak_113	115	.	Intron (ENST00000378567.8/5590, intron 4 of 17)	1	2082248	2150936	68689	1	5590	ENST00000481140.5	6162	ENSG00000067606	PRKCZ	protein kinase C zeta	ENST00000378567.8;ENST00000468310.5;ENST00000466651.5;ENST00000400921.6;ENST00000495347.5;ENST00000461106.6;ENST00000461465.5;ENST00000470596.5;ENST00000496325.5;ENST00000481140.5	5590;5590;5590;5590;5590;5590;5590;5590;5590;5590	0;0;0;0;0;0;0;0;0;0
chr1	2132399	2133834	1436	*	H1w3_peak_114	656	.	Promoter (<=1kb)	1	2133638	2148924	15287	1	5590	ENST00000471018.6	0	ENSG00000067606	PRKCZ	protein kinase C zeta	ENST00000378567.8;ENST00000468310.5;ENST00000466651.5;ENST00000400921.6;ENST00000495347.5;ENST00000461106.6;ENST00000461465.5;ENST00000470596.5;ENST00000496325.5;ENST00000481140.5;ENST00000482686.5;ENST00000486681.5;ENST00000470986.5;ENST00000470511.5;ENST00000471018.6;ENST00000466352.5;ENST00000497183.5;ENST00000419838.6	5590;5590;5590;5590;5590;5590;5590;5590;5590;5590;5590;5590;5590;5590;5590;5590;5590;5590	0;0;0;0;0;0;0;0;0;0;0;0;0;0;0;0;0;0
chr1	2139971	2140415	445	*	H1w3_peak_115	422	.	Intron (ENST00000378567.8/5590, intron 5 of 17)	1	2144451	2185395	40945	1	5590	ENST00000479263.5	-4036	ENSG00000067606	PRKCZ	protein kinase C zeta	ENST00000378567.8;ENST00000468310.5;ENST00000466651.5;ENST00000400921.6;ENST00000495347.5;ENST00000461106.6;ENST00000461465.5;ENST00000470596.5;ENST00000496325.5;ENST00000481140.5;ENST00000482686.5;ENST00000486681.5;ENST00000470986.5;ENST00000470511.5;ENST00000471018.6;ENST00000466352.5;ENST00000497183.5;ENST00000419838.6;ENST00000479263.5;ENST00000503672.1;ENST00000478770.6	5590;5590;5590;5590;5590;5590;5590;5590;5590;5590;5590;5590;5590;5590;5590;5590;5590;5590;5590;5590;5590	0;0;0;0;0;0;0;0;0;0;0;0;0;0;0;0;0;0;0;-4942;0
chr1	2174197	2174700	504	*	H1w3_peak_116	110	.	Intron (ENST00000378567.8/5590, intron 14 of 17)	1	2168975	2173951	4977	1	5590	ENST00000472017.1	5222	ENSG00000067606	PRKCZ	protein kinase C zeta	ENST00000378567.8;ENST00000400921.6;ENST00000461106.6;ENST00000479263.5;ENST00000478770.6;ENST00000505322.5;ENST00000472017.1	5590;5590;5590;5590;5590;5590;5590	0;0;0;0;0;0;5222
chr1	2180382	2181050	669	*	H1w3_peak_117	194	.	Promoter (2-3kb)	1	2181794	2183875	2082	2	100506504	ENST00000333854.2	2825	ENSG00000182873	PRKCZ-AS1	PRKCZ antisense RNA 1	ENST00000333854.2;ENST00000444529.1;ENST00000400919.7;ENST00000469733.5;ENST00000428120.5;ENST00000414253.5;ENST00000400918.7;ENST00000378567.8;ENST00000400921.6;ENST00000461106.6;ENST00000479263.5;ENST00000478770.6;ENST00000505322.5	100506504;100506504;199990;199990;199990;199990;199990;5590;5590;5590;5590;5590;5590	2825;3339;0;0;0;0;0;0;0;0;0;0;0
chr1	2189305	2190054	750	*	H1w3_peak_118	527	.	3' UTR	1	2189544	2194108	4565	2	199990	ENST00000497675.2	4054	ENSG00000162585	FAAP20	FA core complex associated protein 20	ENST00000444529.1;ENST00000400919.7;ENST00000469733.5;ENST00000428120.5;ENST00000414253.5;ENST00000400918.7;ENST00000497675.2;ENST00000378543.2;ENST00000378546.9;ENST00000401813.7;ENST00000487186.5;ENST00000476803.1;ENST00000440825.6;ENST00000420515.1;ENST00000378567.8;ENST00000400921.6;ENST00000461106.6;ENST00000479263.5;ENST00000478770.6;ENST00000505322.5	100506504;199990;199990;199990;199990;199990;199990;199990;199990;199990;199990;199990;199990;199990;5590;5590;5590;5590;5590;5590	-4916;0;0;0;0;0;0;0;0;0;0;0;0;0;0;0;0;0;0;0
chr1	2194599	2195607	1009	*	H1w3_peak_119	383	.	Promoter (<=1kb)	1	2184461	2194775	10315	2	199990	ENST00000400919.7	0	ENSG00000162585	FAAP20	FA core complex associated protein 20	ENST00000400919.7;ENST00000469733.5;ENST00000428120.5;ENST00000414253.5;ENST00000400918.7;ENST00000497675.2;ENST00000378543.2;ENST00000378546.9;ENST00000401813.7;ENST00000487186.5;ENST00000476803.1;ENST00000440825.6;ENST00000420515.1;ENST00000514625.1	199990;199990;199990;199990;199990;199990;199990;199990;199990;199990;199990;199990;199990;199990	0;0;0;0;0;0;0;0;0;0;0;0;0;8275
chr1	2208256	2208816	561	*	H1w3_peak_120	419	.	Promoter (<=1kb)	1	2184464	2207733	23270	2	199990	ENST00000469733.5	-523	ENSG00000162585	FAAP20	FA core complex associated protein 20	ENST00000469733.5;ENST00000487186.5;ENST00000514625.1;ENST00000420964.1	199990;199990;199990;199990	0;0;-4374;0
chr1	2212555	2213281	727	*	H1w3_peak_121	319	.	Promoter (<=1kb)	1	2189548	2212720	23173	2	199990	ENST00000487186.5	0	ENSG00000162585	FAAP20	FA core complex associated protein 20	ENST00000469733.5;ENST00000487186.5;ENST00000420964.1	199990;199990;199990	0;0;0
chr1	2227441	2228218	778	*	H1w3_peak_122	259	.	Promoter (<=1kb)	1	2228319	2310213	81895	1	6497	ENST00000378536.5	-101	ENSG00000157933	SKI	SKI proto-oncogene	ENST00000378536.5;ENST00000508416.1	6497;6497	0;0
chr1	2229318	2229588	271	*	H1w3_peak_123	49	.	Promoter (<=1kb)	1	2228319	2310213	81895	1	6497	ENST00000378536.5	999	ENSG00000157933	SKI	SKI proto-oncogene	ENST00000378536.5;ENST00000508416.1	6497;6497	0;0
chr1	2234543	2234893	351	*	H1w3_peak_124	65	.	Promoter (2-3kb)	1	2232479	2303038	70560	1	6497	ENST00000508416.1	2064	ENSG00000157933	SKI	SKI proto-oncogene	ENST00000378536.5;ENST00000508416.1	6497;6497	0;0
chr1	2246214	2246642	429	*	H1w3_peak_125	62	.	Promoter (1-2kb)	1	2247996	2303376	55381	1	6497	ENST00000478223.2	-1354	ENSG00000157933	SKI	SKI proto-oncogene	ENST00000378536.5;ENST00000508416.1;ENST00000478223.2	6497;6497;6497	0;0;0
chr1	2255551	2256456	906	*	H1w3_peak_126	345	.	Intron (ENST00000378536.5/6497, intron 1 of 6)	1	2247996	2303376	55381	1	6497	ENST00000478223.2	7555	ENSG00000157933	SKI	SKI proto-oncogene	ENST00000378536.5;ENST00000508416.1;ENST00000478223.2	6497;6497;6497	0;0;0
chr1	2277916	2278481	566	*	H1w3_peak_127	50	.	Intron (ENST00000378536.5/6497, intron 1 of 6)	1	2303646	2304368	723	1	6497	ENST00000507179.1	-25165	ENSG00000157933	SKI	SKI proto-oncogene	ENST00000378536.5;ENST00000508416.1;ENST00000478223.2	6497;6497;6497	0;0;0
chr1	2290212	2291077	866	*	H1w3_peak_128	231	.	Intron (ENST00000378536.5/6497, intron 1 of 6)	1	2303646	2304368	723	1	6497	ENST00000507179.1	-12569	ENSG00000157933	SKI	SKI proto-oncogene	ENST00000378536.5;ENST00000508416.1;ENST00000478223.2	6497;6497;6497	0;0;0
chr1	2311419	2311873	455	*	H1w3_peak_129	72	.	Distal Intergenic	1	2303646	2304368	723	1	6497	ENST00000507179.1	7773	ENSG00000157933	SKI	SKI proto-oncogene	ENST00000378536.5	6497	0
chr1	2316578	2317041	464	*	H1w3_peak_130	132	.	Exon (ENST00000659232.1/ENST00000659232.1, exon 2 of 4)	1	2303646	2304368	723	1	6497	ENST00000507179.1	12932	ENSG00000157933	SKI	SKI proto-oncogene	ENST00000378531.8	79906	0
chr1	2372696	2373237	542	*	H1w3_peak_131	115	.	Promoter (2-3kb)	1	2358638	2375878	17241	2	79906	ENST00000607342.5	2641	ENSG00000116151	MORN1	MORN repeat containing 1	ENST00000378531.8;ENST00000606372.5;ENST00000378529.7;ENST00000607342.5;ENST00000469374.5;ENST00000419785.1;ENST00000449373.2;ENST00000378525.2	79906;79906;79906;79906;79906;79906;79906;79906	0;0;0;0;0;0;0;0
chr1	2381644	2382356	713	*	H1w3_peak_132	110	.	Promoter (2-3kb)	1	2371676	2385121	13446	2	79906	ENST00000419785.1	2765	ENSG00000116151	MORN1	MORN repeat containing 1	ENST00000378531.8;ENST00000606372.5;ENST00000378529.7;ENST00000469374.5;ENST00000419785.1;ENST00000449373.2;ENST00000378525.2;ENST00000475812.1	79906;79906;79906;79906;79906;79906;79906;79906	0;0;0;0;0;0;0;5960
chr1	2391324	2392070	747	*	H1w3_peak_133	470	.	Promoter (<=1kb)	1	2391775	2405442	13668	1	11079	ENST00000378513.7	0	ENSG00000157916	RER1	retention in endoplasmic reticulum sorting receptor 1	ENST00000378513.7;ENST00000378518.5;ENST00000605895.6;ENST00000306256.13;ENST00000493207.1;ENST00000378512.5;ENST00000443438.5;ENST00000488353.2;ENST00000378531.8;ENST00000606372.5;ENST00000378529.7;ENST00000469374.5;ENST00000449373.2;ENST00000378525.2;ENST00000475812.1;ENST00000494279.2	11079;11079;11079;11079;11079;11079;11079;11079;79906;79906;79906;79906;79906;79906;79906;79906	0;0;0;0;0;0;-1104;-1935;0;0;0;0;0;0;-3008;-1328
chr1	2412187	2413210	1024	*	H1w3_peak_134	316	.	Promoter (<=1kb)	1	2403964	2412530	8567	2	5192	ENST00000288774.7	0	ENSG00000157911	PEX10	peroxisomal biogenesis factor 10	ENST00000288774.7;ENST00000650293.1;ENST00000447513.6;ENST00000507596.5;ENST00000510434.1;ENST00000508384.5;ENST00000515760.1;ENST00000502666.1;ENST00000514502.1	5192;5192;5192;5192;5192;5192;5192;5192;5192	0;0;0;0;0;0;-2183;-1351;0
chr1	2441774	2442008	235	*	H1w3_peak_135	46	.	Intron (ENST00000609981.5/9651, intron 2 of 3)	1	2425980	2479804	53825	1	9651	ENST00000609981.5	15794	ENSG00000149527	PLCH2	phospholipase C eta 2	ENST00000609981.5	9651	0
chr1	2449547	2449952	406	*	H1w3_peak_136	77	.	Intron (ENST00000609981.5/9651, intron 2 of 3)	1	2467459	2505526	38068	1	9651	ENST00000449969.5	-17507	ENSG00000149527	PLCH2	phospholipase C eta 2	ENST00000609981.5	9651	0
chr1	2451741	2452215	475	*	H1w3_peak_137	268	.	Intron (ENST00000609981.5/9651, intron 2 of 3)	1	2467459	2505526	38068	1	9651	ENST00000449969.5	-15244	ENSG00000149527	PLCH2	phospholipase C eta 2	ENST00000609981.5	9651	0
chr1	2452631	2452865	235	*	H1w3_peak_138	58	.	Intron (ENST00000609981.5/9651, intron 2 of 3)	1	2467459	2505526	38068	1	9651	ENST00000449969.5	-14594	ENSG00000149527	PLCH2	phospholipase C eta 2	ENST00000609981.5	9651	0
chr1	2467187	2467417	231	*	H1w3_peak_139	62	.	Promoter (<=1kb)	1	2467459	2505526	38068	1	9651	ENST00000449969.5	-42	ENSG00000149527	PLCH2	phospholipase C eta 2	ENST00000609981.5;ENST00000449969.5	9651;9651	0;0
chr1	2481658	2482312	655	*	H1w3_peak_140	175	.	Promoter (1-2kb)	1	2479888	2505276	25389	1	9651	ENST00000278878.6	1770	ENSG00000149527	PLCH2	phospholipase C eta 2	ENST00000609981.5;ENST00000449969.5;ENST00000378486.8;ENST00000419816.6;ENST00000343889.8;ENST00000278878.6	9651;9651;9651;9651;9651;9651	0;0;0;0;0;0
chr1	2482567	2483152	586	*	H1w3_peak_141	55	.	Promoter (2-3kb)	1	2479888	2505276	25389	1	9651	ENST00000278878.6	2679	ENSG00000149527	PLCH2	phospholipase C eta 2	ENST00000609981.5;ENST00000449969.5;ENST00000378486.8;ENST00000419816.6;ENST00000343889.8;ENST00000278878.6	9651;9651;9651;9651;9651;9651	0;0;0;0;0;0
chr1	2494117	2494810	694	*	H1w3_peak_142	463	.	Promoter (2-3kb)	1	2497782	2505528	7747	1	9651	ENST00000473964.5	-2972	ENSG00000149527	PLCH2	phospholipase C eta 2	ENST00000449969.5;ENST00000378486.8;ENST00000419816.6;ENST00000343889.8;ENST00000278878.6;ENST00000473964.5;ENST00000462379.1	9651;9651;9651;9651;9651;9651;9651	0;0;0;0;0;0;0
chr1	2499952	2500367	416	*	H1w3_peak_143	76	.	Promoter (1-2kb)	1	2498647	2505528	6882	1	9651	ENST00000462379.1	1305	ENSG00000149527	PLCH2	phospholipase C eta 2	ENST00000449969.5;ENST00000378486.8;ENST00000419816.6;ENST00000343889.8;ENST00000278878.6;ENST00000473964.5;ENST00000462379.1	9651;9651;9651;9651;9651;9651;9651	0;0;0;0;0;0;0
chr1	2525994	2527380	1387	*	H1w3_peak_144	321	.	Promoter (<=1kb)	1	2508537	2526596	18060	2	55229	ENST00000378466.9	0	ENSG00000157881	PANK4	pantothenate kinase 4 (inactive)	ENST00000378453.4;ENST00000378466.9;ENST00000435556.8;ENST00000651094.1;ENST00000486396.1;ENST00000502770.2;ENST00000491212.1;ENST00000514922.1	388585;55229;55229;55229;55229;55229;55229;55229	2883;0;0;0;0;0;0;0
chr1	2533561	2533823	263	*	H1w3_peak_145	57	.	Intron (ENST00000644246.1/ENST00000644246.1, intron 1 of 1)	1	2528745	2530263	1519	2	388585	ENST00000378453.4	-3298	ENSG00000197921	HES5	hes family bHLH transcription factor 5	ENST00000378453.4	388585	-3298
chr1	2534807	2535310	504	*	H1w3_peak_146	322	.	Intron (ENST00000644246.1/ENST00000644246.1, intron 1 of 1)	1	2528745	2530263	1519	2	388585	ENST00000378453.4	-4544	ENSG00000197921	HES5	hes family bHLH transcription factor 5	ENST00000378453.4	388585	-4544
chr1	2537323	2537700	378	*	H1w3_peak_147	227	.	Intron (ENST00000644246.1/ENST00000644246.1, intron 1 of 1)	1	2528745	2530263	1519	2	388585	ENST00000378453.4	-7060	ENSG00000197921	HES5	hes family bHLH transcription factor 5	NA	NA	NA
chr1	2545977	2547417	1441	*	H1w3_peak_148	180	.	Exon (ENST00000644246.1/ENST00000644246.1, exon 2 of 2)	1	2550074	2551598	1525	2	115110	ENST00000448624.2	4181	NA	TNFRSF14-AS1	TNFRSF14 antisense RNA 1	ENST00000449660.5;ENST00000443892.2;ENST00000416860.2;ENST00000448624.2;ENST00000432521.2	115110;115110;115110;115110;115110	4689;6828;0;4181;6733
chr1	2548212	2548906	695	*	H1w3_peak_149	90	.	Promoter (2-3kb)	1	2550074	2551598	1525	2	115110	ENST00000448624.2	2692	NA	TNFRSF14-AS1	TNFRSF14 antisense RNA 1	ENST00000449660.5;ENST00000443892.2;ENST00000416860.2;ENST00000448624.2;ENST00000432521.2	115110;115110;115110;115110;115110	3200;5339;0;2692;5244
chr1	2555668	2556822	1155	*	H1w3_peak_150	100	.	Promoter (<=1kb)	1	2555791	2561815	6025	1	8764	ENST00000434817.5	0	ENSG00000157873	TNFRSF14	TNF receptor superfamily member 14	ENST00000449660.5;ENST00000443892.2;ENST00000416860.2;ENST00000448624.2;ENST00000432521.2;ENST00000452793.1;ENST00000426449.5;ENST00000434817.5;ENST00000435221.6;ENST00000451778.5;ENST00000409119.5;ENST00000355716.4;ENST00000475523.5;ENST00000442392.6;ENST00000482074.6;ENST00000496064.5;ENST00000463471.6;ENST00000466750.5;ENST00000471768.1;ENST00000463835.5;ENST00000482602.5;ENST00000480305.1	115110;115110;115110;115110;115110;115110;8764;8764;8764;8764;8764;8764;8764;8764;8764;8764;8764;8764;8764;8764;8764;8764	-3562;-1423;0;-4070;-1518;0;0;0;0;0;0;0;0;0;0;0;0;-991;-2758;-3732;-3860;-4979
chr1	2578238	2578645	408	*	H1w3_peak_151	200	.	Promoter (2-3kb)	1	2581560	2584533	2974	1	100996583	ENST00000424215.1	-2915	ENSG00000228037	LOC100996583	uncharacterized LOC100996583	ENST00000424215.1	100996583	-2915
chr1	2586190	2587192	1003	*	H1w3_peak_152	328	.	Promoter (<=1kb)	1	2586491	2589632	3142	1	127281	ENST00000493183.5	0	ENSG00000157870	PRXL2B	peroxiredoxin like 2B	ENST00000424215.1;ENST00000493183.5;ENST00000474659.5;ENST00000378425.9;ENST00000444521.6;ENST00000419916.7;ENST00000378424.9;ENST00000537325.6;ENST00000378427.6;ENST00000464043.5;ENST00000465233.6;ENST00000498083.2;ENST00000481683.5;ENST00000484099.5;ENST00000477045.1;ENST00000476686.1;ENST00000471840.5;ENST00000378412.8;ENST00000502556.5;ENST00000504800.5;ENST00000491941.5;ENST00000464195.1	100996583;127281;127281;127281;127281;127281;127281;127281;127281;127281;127281;127281;127281;127281;127281;127281;79258;79258;79258;79258;79258;79258	4630;0;0;0;0;0;0;0;0;0;0;0;0;0;0;-1402;5486;0;0;0;5676;5687
chr1	2611123	2611442	320	*	H1w3_peak_153	185	.	Promoter (<=1kb)	1	2606281	2611401	5121	2	79258	ENST00000509374.1	0	ENSG00000142606	MMEL1	membrane metalloendopeptidase like 1	ENST00000378412.8;ENST00000502556.5;ENST00000504800.5;ENST00000509374.1	79258;79258;79258;79258	0;0;0;0
chr1	2632865	2633181	317	*	H1w3_peak_154	44	.	Promoter (<=1kb)	1	2590639	2633016	42378	2	79258	ENST00000378412.8	0	ENSG00000142606	MMEL1	membrane metalloendopeptidase like 1	ENST00000401095.8;ENST00000378412.8;ENST00000502556.5;ENST00000504800.5;ENST00000511099.1	100287898;79258;79258;79258;79258	0;0;0;0;0
chr1	2642620	2643555	936	*	H1w3_peak_155	155	.	Intron (ENST00000401095.8/100287898, intron 8 of 8)	1	2590639	2633016	42378	2	79258	ENST00000378412.8	-9604	ENSG00000142606	MMEL1	membrane metalloendopeptidase like 1	ENST00000401095.8;ENST00000637179.1	100287898;100287898	0;0
chr1	2651385	2651645	261	*	H1w3_peak_156	42	.	Intron (ENST00000401095.8/100287898, intron 6 of 8)	1	2590639	2633016	42378	2	79258	ENST00000378412.8	-18369	ENSG00000142606	MMEL1	membrane metalloendopeptidase like 1	ENST00000401095.8;ENST00000637179.1	100287898;100287898	0;0
chr1	2801556	2802163	608	*	H1w3_peak_157	110	.	Promoter (<=1kb)	1	2635976	2801717	165742	2	100287898	ENST00000401095.8	0	ENSG00000215912	TTC34	tetratricopeptide repeat domain 34	ENST00000401095.8	100287898	0
chr1	2822109	2822373	265	*	H1w3_peak_158	70	.	Distal Intergenic	1	2635976	2801717	165742	2	100287898	ENST00000401095.8	-20392	ENSG00000215912	TTC34	tetratricopeptide repeat domain 34	NA	NA	NA
chr1	3031647	3031863	217	*	H1w3_peak_159	41	.	Distal Intergenic	1	3021467	3022903	1437	1	140625	ENST00000378404.4	10180	ENSG00000169717	ACTRT2	actin related protein T2	NA	NA	NA
chr1	3060958	3061444	487	*	H1w3_peak_160	168	.	Promoter (<=1kb)	1	3059617	3061751	2135	2	440556	ENST00000413472.5	307	ENSG00000177133	PRDM16-DT	PRDM16 divergent transcript	ENST00000321399.7;ENST00000413472.5;ENST00000453118.5;ENST00000445317.1;ENST00000667159.1;ENST00000670730.1;ENST00000321336.1	440556;440556;440556;440556;440556;440556;440556	0;0;0;0;0;0;0
chr1	3066336	3066904	569	*	H1w3_peak_161	81	.	Promoter (<=1kb)	1	3064072	3067769	3698	2	440556	ENST00000321336.1	865	ENSG00000177133	PRDM16-DT	PRDM16 divergent transcript	ENST00000321399.7;ENST00000413472.5;ENST00000453118.5;ENST00000445317.1;ENST00000667159.1;ENST00000670730.1;ENST00000321336.1;ENST00000511072.5;ENST00000607632.1;ENST00000378391.6;ENST00000270722.10;ENST00000514189.5	440556;440556;440556;440556;440556;440556;440556;63976;63976;63976;63976;63976	0;0;0;0;0;0;0;0;0;0;0;0
chr1	3174685	3175261	577	*	H1w3_peak_162	161	.	Intron (ENST00000511072.5/63976, intron 1 of 15)	1	3127975	3128035	61	1	100422968	ENST00000635819.1	46710	ENSG00000283572	MIR4251	microRNA 4251	ENST00000511072.5;ENST00000607632.1;ENST00000378391.6;ENST00000270722.10;ENST00000514189.5	63976;63976;63976;63976;63976	0;0;0;0;0
chr1	3186475	3186867	393	*	H1w3_peak_163	129	.	Exon (ENST00000607632.1/63976, exon 2 of 2)	1	3237931	3433925	195995	1	63976	ENST00000512462.5	-51064	ENSG00000142611	PRDM16	PR/SET domain 16	ENST00000511072.5;ENST00000607632.1;ENST00000378391.6;ENST00000270722.10;ENST00000514189.5	63976;63976;63976;63976;63976	0;0;0;0;0
chr1	3192917	3193149	233	*	H1w3_peak_164	93	.	Intron (ENST00000511072.5/63976, intron 2 of 15)	1	3237931	3433925	195995	1	63976	ENST00000512462.5	-44782	ENSG00000142611	PRDM16	PR/SET domain 16	ENST00000511072.5;ENST00000378391.6;ENST00000270722.10;ENST00000514189.5	63976;63976;63976;63976	0;0;0;0
chr1	3213688	3214200	513	*	H1w3_peak_165	139	.	Intron (ENST00000511072.5/63976, intron 2 of 15)	1	3237931	3433925	195995	1	63976	ENST00000512462.5	-23731	ENSG00000142611	PRDM16	PR/SET domain 16	ENST00000511072.5;ENST00000378391.6;ENST00000270722.10;ENST00000514189.5	63976;63976;63976;63976	0;0;0;0
chr1	3291066	3291306	241	*	H1w3_peak_166	63	.	Intron (ENST00000511072.5/63976, intron 3 of 15)	1	3244132	3386918	142787	1	63976	ENST00000463591.1	46934	ENSG00000142611	PRDM16	PR/SET domain 16	ENST00000511072.5;ENST00000378391.6;ENST00000270722.10;ENST00000514189.5;ENST00000512462.5;ENST00000463591.1	63976;63976;63976;63976;63976;63976	0;0;0;0;0;0
chr1	3293190	3293719	530	*	H1w3_peak_167	167	.	Intron (ENST00000511072.5/63976, intron 3 of 15)	1	3244132	3386918	142787	1	63976	ENST00000463591.1	49058	ENSG00000142611	PRDM16	PR/SET domain 16	ENST00000511072.5;ENST00000378391.6;ENST00000270722.10;ENST00000514189.5;ENST00000512462.5;ENST00000463591.1	63976;63976;63976;63976;63976;63976	0;0;0;0;0;0
chr1	3312915	3313599	685	*	H1w3_peak_168	708	.	Exon (ENST00000669140.1/ENST00000669140.1, exon 2 of 2)	1	3244132	3386918	142787	1	63976	ENST00000463591.1	68783	ENSG00000142611	PRDM16	PR/SET domain 16	ENST00000511072.5;ENST00000378391.6;ENST00000270722.10;ENST00000514189.5;ENST00000512462.5;ENST00000463591.1	63976;63976;63976;63976;63976;63976	0;0;0;0;0;0
chr1	3319883	3320362	480	*	H1w3_peak_169	142	.	Intron (ENST00000511072.5/63976, intron 3 of 15)	1	3244132	3386918	142787	1	63976	ENST00000463591.1	75751	ENSG00000142611	PRDM16	PR/SET domain 16	ENST00000511072.5;ENST00000378391.6;ENST00000270722.10;ENST00000514189.5;ENST00000512462.5;ENST00000463591.1	63976;63976;63976;63976;63976;63976	0;0;0;0;0;0
chr1	3320753	3321032	280	*	H1w3_peak_170	48	.	Intron (ENST00000511072.5/63976, intron 3 of 15)	1	3396491	3434293	37803	1	63976	ENST00000509860.1	-75459	ENSG00000142611	PRDM16	PR/SET domain 16	ENST00000511072.5;ENST00000378391.6;ENST00000270722.10;ENST00000514189.5;ENST00000512462.5;ENST00000463591.1	63976;63976;63976;63976;63976;63976	0;0;0;0;0;0
chr1	3349151	3349805	655	*	H1w3_peak_171	274	.	Intron (ENST00000511072.5/63976, intron 3 of 15)	1	3396491	3434293	37803	1	63976	ENST00000509860.1	-46686	ENSG00000142611	PRDM16	PR/SET domain 16	ENST00000511072.5;ENST00000378391.6;ENST00000270722.10;ENST00000514189.5;ENST00000512462.5;ENST00000463591.1	63976;63976;63976;63976;63976;63976	0;0;0;0;0;0
chr1	3378033	3378766	734	*	H1w3_peak_172	45	.	Intron (ENST00000511072.5/63976, intron 3 of 15)	1	3396491	3434293	37803	1	63976	ENST00000509860.1	-17725	ENSG00000142611	PRDM16	PR/SET domain 16	ENST00000511072.5;ENST00000378391.6;ENST00000270722.10;ENST00000514189.5;ENST00000512462.5;ENST00000463591.1	63976;63976;63976;63976;63976;63976	0;0;0;0;0;0
chr1	3410225	3410602	378	*	H1w3_peak_173	109	.	Intron (ENST00000511072.5/63976, intron 8 of 15)	1	3396491	3434293	37803	1	63976	ENST00000509860.1	13734	ENSG00000142611	PRDM16	PR/SET domain 16	ENST00000511072.5;ENST00000378391.6;ENST00000270722.10;ENST00000514189.5;ENST00000512462.5;ENST00000509860.1	63976;63976;63976;63976;63976;63976	0;0;0;0;0;0
chr1	3419387	3419836	450	*	H1w3_peak_174	141	.	Intron (ENST00000511072.5/63976, intron 12 of 15)	1	3424919	3434095	9177	1	63976	ENST00000378389.5	-5083	ENSG00000142611	PRDM16	PR/SET domain 16	ENST00000511072.5;ENST00000378391.6;ENST00000270722.10;ENST00000514189.5;ENST00000512462.5;ENST00000509860.1	63976;63976;63976;63976;63976;63976	0;0;0;0;0;0
chr1	3453350	3453564	215	*	H1w3_peak_175	51	.	Promoter (1-2kb)	1	3454665	3481113	26449	1	27237	ENST00000378378.9	-1101	ENSG00000130762	ARHGEF16	Rho guanine nucleotide exchange factor 16	ENST00000378378.9	27237	0
chr1	3454141	3455013	873	*	H1w3_peak_176	244	.	Promoter (<=1kb)	1	3454665	3481113	26449	1	27237	ENST00000378378.9	0	ENSG00000130762	ARHGEF16	Rho guanine nucleotide exchange factor 16	ENST00000378378.9	27237	0
chr1	3460528	3461151	624	*	H1w3_peak_177	371	.	Intron (ENST00000378378.9/27237, intron 1 of 14)	1	3466005	3481113	15109	1	27237	ENST00000378373.5	-4854	ENSG00000130762	ARHGEF16	Rho guanine nucleotide exchange factor 16	ENST00000378378.9;ENST00000378373.5	27237;27237	0;0
chr1	3471201	3472167	967	*	H1w3_peak_178	123	.	Promoter (<=1kb)	1	3471607	3474457	2851	1	27237	ENST00000464620.1	0	ENSG00000130762	ARHGEF16	Rho guanine nucleotide exchange factor 16	ENST00000378378.9;ENST00000378373.5;ENST00000378371.6;ENST00000445297.5;ENST00000464620.1;ENST00000418137.1;ENST00000485984.1	27237;27237;27237;27237;27237;27237;27237	0;0;0;0;0;0;-602
chr1	3481875	3482760	886	*	H1w3_peak_179	317	.	Distal Intergenic	1	3472769	3481113	8345	1	27237	ENST00000485984.1	9106	ENSG00000130762	ARHGEF16	Rho guanine nucleotide exchange factor 16	ENST00000378378.9;ENST00000378373.5;ENST00000378371.6;ENST00000485984.1	27237;27237;27237;27237	0;0;0;9106
chr1	3491312	3491684	373	*	H1w3_peak_180	135	.	Promoter (1-2kb)	1	3490312	3493486	3175	2	1953	ENST00000494257.1	1802	ENSG00000162591	MEGF6	multiple EGF like domains 6	ENST00000356575.9;ENST00000294599.8;ENST00000494257.1;ENST00000485002.6;ENST00000491842.1;ENST00000475790.5;ENST00000461795.1	1953;1953;1953;1953;1953;1953;1953	0;0;0;0;0;4330;2560
chr1	3504094	3504644	551	*	H1w3_peak_181	570	.	Intron (ENST00000356575.9/1953, intron 17 of 36)	1	3490925	3496717	5793	2	1953	ENST00000491842.1	-7377	ENSG00000162591	MEGF6	multiple EGF like domains 6	ENST00000356575.9;ENST00000294599.8;ENST00000485002.6	1953;1953;1953	0;0;0
chr1	3510158	3510806	649	*	H1w3_peak_182	127	.	Exon (ENST00000356575.9/1953, exon 10 of 37)	1	3490925	3496717	5793	2	1953	ENST00000491842.1	-13441	ENSG00000162591	MEGF6	multiple EGF like domains 6	ENST00000356575.9;ENST00000294599.8;ENST00000485002.6	1953;1953;1953	0;0;0
chr1	3516194	3516455	262	*	H1w3_peak_183	70	.	Intron (ENST00000356575.9/1953, intron 5 of 36)	1	3489920	3531448	41529	2	1953	ENST00000294599.8	14993	ENSG00000162591	MEGF6	multiple EGF like domains 6	ENST00000356575.9;ENST00000294599.8;ENST00000485002.6	1953;1953;1953	0;0;0
chr1	3530312	3532029	1718	*	H1w3_peak_184	245	.	Promoter (<=1kb)	1	3489920	3531448	41529	2	1953	ENST00000294599.8	0	ENSG00000162591	MEGF6	multiple EGF like domains 6	ENST00000356575.9;ENST00000294599.8;ENST00000485002.6	1953;1953;1953	0;0;0
chr1	3542860	3543861	1002	*	H1w3_peak_185	380	.	Intron (ENST00000356575.9/1953, intron 4 of 36)	1	3489920	3531448	41529	2	1953	ENST00000294599.8	-11412	ENSG00000162591	MEGF6	multiple EGF like domains 6	ENST00000356575.9;ENST00000485002.6	1953;1953	0;0
chr1	3547350	3547893	544	*	H1w3_peak_186	165	.	Intron (ENST00000356575.9/1953, intron 4 of 36)	1	3560695	3560790	96	2	693135	ENST00000385042.1	12897	ENSG00000207776	MIR551A	microRNA 551a	ENST00000356575.9;ENST00000485002.6	1953;1953	0;0
chr1	3548125	3548682	558	*	H1w3_peak_187	253	.	Intron (ENST00000356575.9/1953, intron 4 of 36)	1	3560695	3560790	96	2	693135	ENST00000385042.1	12108	ENSG00000207776	MIR551A	microRNA 551a	ENST00000356575.9;ENST00000485002.6	1953;1953	0;0
chr1	3554656	3555010	355	*	H1w3_peak_188	61	.	Intron (ENST00000356575.9/1953, intron 4 of 36)	1	3560695	3560790	96	2	693135	ENST00000385042.1	5780	ENSG00000207776	MIR551A	microRNA 551a	ENST00000356575.9;ENST00000485002.6	1953;1953	0;0
chr1	3555241	3555552	312	*	H1w3_peak_189	186	.	Intron (ENST00000356575.9/1953, intron 4 of 36)	1	3560695	3560790	96	2	693135	ENST00000385042.1	5238	ENSG00000207776	MIR551A	microRNA 551a	ENST00000356575.9;ENST00000485002.6	1953;1953	0;0
chr1	3613339	3614226	888	*	H1w3_peak_190	162	.	Promoter (1-2kb)	1	3487951	3611508	123558	2	1953	ENST00000356575.9	-1831	ENSG00000162591	MEGF6	multiple EGF like domains 6	ENST00000356575.9;ENST00000485002.6	1953;1953	0;0
chr1	3618921	3619408	488	*	H1w3_peak_191	71	.	Distal Intergenic	1	3625015	3630127	5113	1	127262	ENST00000378344.7	-5607	ENSG00000158109	TPRG1L	tumor protein p63 regulated 1 like	NA	NA	NA
chr1	3624380	3625195	816	*	H1w3_peak_192	332	.	Promoter (<=1kb)	1	3625015	3630127	5113	1	127262	ENST00000378344.7	0	ENSG00000158109	TPRG1L	tumor protein p63 regulated 1 like	ENST00000378344.7;ENST00000344579.5	127262;127262	0;0
chr1	3625452	3625772	321	*	H1w3_peak_193	62	.	Promoter (<=1kb)	1	3625050	3630127	5078	1	127262	ENST00000344579.5	402	ENSG00000158109	TPRG1L	tumor protein p63 regulated 1 like	ENST00000378344.7;ENST00000344579.5;ENST00000378322.7;ENST00000270708.12	127262;127262;49856;49856	0;0;0;0
chr1	3649806	3650271	466	*	H1w3_peak_194	125	.	Promoter (<=1kb)	1	3630767	3650058	19292	2	49856	ENST00000378322.7	0	ENSG00000116213	WRAP73	WD repeat containing, antisense to TP73	ENST00000378322.7;ENST00000270708.12;ENST00000424367.5;ENST00000465916.5;ENST00000419924.2;ENST00000479331.1;ENST00000378295.9;ENST00000604074.5;ENST00000354437.8;ENST00000346387.8;ENST00000357733.7	49856;49856;49856;49856;49856;49856;7161;7161;7161;7161;7161	0;0;0;0;0;0;0;0;0;0;0
chr1	3652204	3653114	911	*	H1w3_peak_195	111	.	Promoter (<=1kb)	1	3635014	3652761	17748	2	49856	ENST00000465916.5	0	ENSG00000116213	WRAP73	WD repeat containing, antisense to TP73	ENST00000378322.7;ENST00000270708.12;ENST00000424367.5;ENST00000465916.5;ENST00000419924.2;ENST00000479331.1;ENST00000378295.9;ENST00000604074.5;ENST00000354437.8;ENST00000346387.8;ENST00000357733.7	49856;49856;49856;49856;49856;49856;7161;7161;7161;7161;7161	0;0;0;0;0;0;0;0;0;0;0
chr1	3668721	3669267	547	*	H1w3_peak_196	238	.	Exon (ENST00000443034.1/ENST00000443034.1, exon 1 of 3)	1	3682366	3733079	50714	1	7161	ENST00000603362.5	-13099	ENSG00000078900	TP73	tumor protein p73	ENST00000378295.9;ENST00000604074.5;ENST00000354437.8;ENST00000346387.8;ENST00000357733.7	7161;7161;7161;7161;7161	0;0;0;0;0
chr1	3671671	3672247	577	*	H1w3_peak_197	258	.	Intron (ENST00000378295.9/7161, intron 1 of 13)	1	3682366	3733079	50714	1	7161	ENST00000603362.5	-10119	ENSG00000078900	TP73	tumor protein p73	ENST00000378295.9;ENST00000604074.5;ENST00000354437.8;ENST00000346387.8;ENST00000357733.7	7161;7161;7161;7161;7161	0;0;0;0;0
chr1	3688334	3688843	510	*	H1w3_peak_198	127	.	Promoter (1-2kb)	1	3690672	3733292	42621	1	7161	ENST00000378280.5	-1829	ENSG00000078900	TP73	tumor protein p73	ENST00000378295.9;ENST00000604074.5;ENST00000354437.8;ENST00000346387.8;ENST00000357733.7;ENST00000603362.5;ENST00000604479.5;ENST00000378280.5;ENST00000378285.5;ENST00000378288.8;ENST00000603364.5	7161;7161;7161;7161;7161;7161;7161;7161;7161;7161;7161	0;0;0;0;0;0;0;0;0;0;0
chr1	3695572	3696026	455	*	H1w3_peak_199	78	.	Promoter (2-3kb)	1	3698046	3708534	10489	1	7161	ENST00000604194.1	-2020	ENSG00000078900	TP73	tumor protein p73	ENST00000378295.9;ENST00000604074.5;ENST00000354437.8;ENST00000346387.8;ENST00000357733.7;ENST00000603362.5;ENST00000604479.5;ENST00000378280.5;ENST00000378285.5;ENST00000378288.8;ENST00000603364.5;ENST00000604194.1;ENST00000378290.4	7161;7161;7161;7161;7161;7161;7161;7161;7161;7161;7161;7161;7161	0;0;0;0;0;0;0;0;0;0;0;0;0
chr1	3697911	3698172	262	*	H1w3_peak_200	73	.	Promoter (<=1kb)	1	3698046	3708534	10489	1	7161	ENST00000604194.1	0	ENSG00000078900	TP73	tumor protein p73	ENST00000378295.9;ENST00000604074.5;ENST00000354437.8;ENST00000346387.8;ENST00000357733.7;ENST00000603362.5;ENST00000604479.5;ENST00000378280.5;ENST00000378285.5;ENST00000378288.8;ENST00000603364.5;ENST00000604194.1;ENST00000378290.4	7161;7161;7161;7161;7161;7161;7161;7161;7161;7161;7161;7161;7161	0;0;0;0;0;0;0;0;0;0;0;0;0
chr1	3703165	3704045	881	*	H1w3_peak_201	195	.	Intron (ENST00000378295.9/7161, intron 3 of 13)	1	3698058	3733091	35034	1	7161	ENST00000378290.4	5107	ENSG00000078900	TP73	tumor protein p73	ENST00000378295.9;ENST00000604074.5;ENST00000354437.8;ENST00000346387.8;ENST00000357733.7;ENST00000603362.5;ENST00000604479.5;ENST00000378280.5;ENST00000378285.5;ENST00000378288.8;ENST00000603364.5;ENST00000604194.1;ENST00000378290.4	7161;7161;7161;7161;7161;7161;7161;7161;7161;7161;7161;7161;7161	0;0;0;0;0;0;0;0;0;0;0;0;0
chr1	3724361	3724715	355	*	H1w3_peak_202	75	.	Promoter (2-3kb)	1	3727478	3733367	5890	1	7161	ENST00000604566.1	-2763	ENSG00000078900	TP73	tumor protein p73	ENST00000378295.9;ENST00000604074.5;ENST00000354437.8;ENST00000346387.8;ENST00000357733.7;ENST00000603362.5;ENST00000604479.5;ENST00000378280.5;ENST00000378285.5;ENST00000378288.8;ENST00000603364.5;ENST00000378290.4;ENST00000604566.1	7161;7161;7161;7161;7161;7161;7161;7161;7161;7161;7161;7161;7161	0;0;0;0;0;0;0;0;0;0;0;0;-2763
chr1	3772206	3773348	1143	*	H1w3_peak_203	195	.	Promoter (<=1kb)	1	3772761	3775908	3148	1	388588	ENST00000642557.1	0	ENSG00000235169	SMIM1	small integral membrane protein 1 (Vel blood group)	ENST00000462521.2;ENST00000294600.7;ENST00000642557.1;ENST00000561886.2;ENST00000444870.7;ENST00000452264.1	148870;148870;388588;388588;388588;388588	19761;19756;0;0;0;0
chr1	3775384	3776354	971	*	H1w3_peak_204	131	.	Promoter (2-3kb)	1	3772825	3775388	2564	1	388588	ENST00000452264.1	2559	ENSG00000235169	SMIM1	small integral membrane protein 1 (Vel blood group)	ENST00000462521.2;ENST00000294600.7;ENST00000642557.1;ENST00000561886.2;ENST00000444870.7;ENST00000452264.1;ENST00000378251.3;ENST00000462356.5;ENST00000479239.1	148870;148870;388588;388588;388588;388588;57470;57470;57470	22939;22934;0;0;0;0;0;7821;7693
chr1	3796022	3796854	833	*	H1w3_peak_205	285	.	Promoter (<=1kb)	1	3778559	3796498	17940	2	57470	ENST00000378251.3	0	ENSG00000130764	LRRC47	leucine rich repeat containing 47	ENST00000378251.3	57470	0
chr1	3801400	3801621	222	*	H1w3_peak_206	56	.	Distal Intergenic	1	3778559	3796498	17940	2	57470	ENST00000378251.3	-4902	ENSG00000130764	LRRC47	leucine rich repeat containing 47	ENST00000378251.3	57470	0
chr1	3811145	3811787	643	*	H1w3_peak_207	244	.	Downstream (<1kb)	1	3815239	3816458	1220	2	9731	ENST00000484420.1	4671	ENSG00000116198	CEP104	centrosomal protein 104	ENST00000378230.8;ENST00000484420.1;ENST00000438539.5	9731;9731;9731	0;4671;17519
chr1	3856739	3857798	1060	*	H1w3_peak_208	521	.	Promoter (<=1kb)	1	3857267	3860490	3224	1	1677	ENST00000625756.2	0	ENSG00000169598	DFFB	DNA fragmentation factor subunit beta	ENST00000625756.2;ENST00000338895.7;ENST00000378209.7;ENST00000491998.5;ENST00000468793.5;ENST00000339350.7;ENST00000477548.5;ENST00000378206.5;ENST00000475969.5;ENST00000341385.4;ENST00000378230.8;ENST00000494653.5;ENST00000428079.5;ENST00000378223.3	1677;1677;1677;1677;1677;1677;1677;1677;1677;1677;9731;9731;9731;9731	0;0;0;0;0;0;0;0;0;0;0;0;0;0
chr1	3869832	3870295	464	*	H1w3_peak_209	153	.	Promoter (2-3kb)	1	3867663	3872545	4883	1	1677	ENST00000481945.1	2169	ENSG00000169598	DFFB	DNA fragmentation factor subunit beta	ENST00000338895.7;ENST00000378209.7;ENST00000491998.5;ENST00000468793.5;ENST00000339350.7;ENST00000477548.5;ENST00000378206.5;ENST00000475969.5;ENST00000341385.4;ENST00000481945.1	1677;1677;1677;1677;1677;1677;1677;1677;1677;1677	0;0;0;0;0;0;0;0;0;0
chr1	3899896	3901658	1763	*	H1w3_peak_210	295	.	Promoter (<=1kb)	1	3900352	3914652	14301	1	100133612	ENST00000667408.1	0	ENSG00000236423	LINC01134	long intergenic non-protein coding RNA 1134	ENST00000667408.1;ENST00000413332.5;ENST00000442673.1;ENST00000439488.1;ENST00000486765.5;ENST00000474140.1;ENST00000361605.4	100133612;100133612;100133612;100133612;339448;339448;339448	0;0;0;0;0;0;0
chr1	3910714	3911245	532	*	H1w3_peak_211	236	.	Intron (ENST00000667408.1/100133612, intron 1 of 1)	1	3900416	3915447	15032	1	100133612	ENST00000439488.1	10298	ENSG00000236423	LINC01134	long intergenic non-protein coding RNA 1134	ENST00000667408.1;ENST00000442673.1;ENST00000439488.1	100133612;100133612;100133612	0;0;0
chr1	3922352	3922602	251	*	H1w3_peak_212	69	.	Distal Intergenic	1	3940486	3949866	9381	1	728716	ENST00000456897.6	-17884	NA	LINC01346	long intergenic non-protein coding RNA 1346	NA	NA	NA
chr1	3924930	3925379	450	*	H1w3_peak_213	46	.	Distal Intergenic	1	3940486	3949866	9381	1	728716	ENST00000456897.6	-15107	NA	LINC01346	long intergenic non-protein coding RNA 1346	NA	NA	NA
chr1	3948476	3948788	313	*	H1w3_peak_214	74	.	Promoter (<=1kb)	1	3944547	3948900	4354	2	105376672	ENST00000635247.1	112	ENSG00000226374	LINC01345	long intergenic non-protein coding RNA 1345	ENST00000635247.1;ENST00000635127.1;ENST00000425194.2;ENST00000671015.1;ENST00000456897.6;ENST00000635619.1;ENST00000412674.1	105376672;105376672;105376672;105376672;728716;728716;728716	0;0;0;0;0;7911;0
chr1	3956658	3956959	302	*	H1w3_peak_215	53	.	Distal Intergenic	1	3947144	3949024	1881	2	105376672	ENST00000671015.1	-7634	ENSG00000226374	LINC01345	long intergenic non-protein coding RNA 1345	ENST00000412674.1	728716	0
chr1	4062434	4062702	269	*	H1w3_peak_216	46	.	Distal Intergenic	1	3947144	3949024	1881	2	105376672	ENST00000671015.1	-113410	ENSG00000226374	LINC01345	long intergenic non-protein coding RNA 1345	NA	NA	NA
chr1	4106581	4106798	218	*	H1w3_peak_217	39	.	Distal Intergenic	1	3947144	3949024	1881	2	105376672	ENST00000671015.1	-157557	ENSG00000226374	LINC01345	long intergenic non-protein coding RNA 1345	NA	NA	NA
chr1	4108371	4108629	259	*	H1w3_peak_218	119	.	Distal Intergenic	1	3947144	3949024	1881	2	105376672	ENST00000671015.1	-159347	ENSG00000226374	LINC01345	long intergenic non-protein coding RNA 1345	NA	NA	NA
chr1	4172503	4172743	241	*	H1w3_peak_219	41	.	Distal Intergenic	1	3947144	3949024	1881	2	105376672	ENST00000671015.1	-223479	ENSG00000226374	LINC01345	long intergenic non-protein coding RNA 1345	NA	NA	NA
chr1	4395349	4395604	256	*	H1w3_peak_220	50	.	Distal Intergenic	1	4412027	4424689	12663	1	284661	ENST00000635002.1	-16423	ENSG00000235054	LINC01777	long intergenic non-protein coding RNA 1777	NA	NA	NA
chr1	4585218	4585462	245	*	H1w3_peak_221	34	.	Intron (ENST00000634256.1/105376679, intron 1 of 1)	1	4571548	4583421	11874	1	105376679	ENST00000420522.1	13670	ENSG00000232596	LINC01646	long intergenic non-protein coding RNA 1646	ENST00000634256.1;ENST00000667354.1;ENST00000666685.1;ENST00000635556.1;ENST00000659083.1;ENST00000659059.1;ENST00000661628.1;ENST00000420522.1	105376679;105376679;105376679;105376679;105376679;105376679;105376679;105376679	0;0;0;13714;0;0;13702;13670
chr1	4603473	4603715	243	*	H1w3_peak_222	45	.	Distal Intergenic	1	4571548	4583421	11874	1	105376679	ENST00000420522.1	31925	ENSG00000232596	LINC01646	long intergenic non-protein coding RNA 1646	NA	NA	NA
chr1	4633846	4634161	316	*	H1w3_peak_223	51	.	Distal Intergenic	1	4654609	4792534	137926	1	55966	ENST00000378191.5	-20448	ENSG00000196581	AJAP1	adherens junctions associated protein 1	NA	NA	NA
chr1	4650379	4650826	448	*	H1w3_peak_224	177	.	Distal Intergenic	1	4654609	4792534	137926	1	55966	ENST00000378191.5	-3783	ENSG00000196581	AJAP1	adherens junctions associated protein 1	ENST00000378191.5;ENST00000378190.7	55966;55966	0;0
chr1	4652712	4653034	323	*	H1w3_peak_225	168	.	Promoter (1-2kb)	1	4654609	4792534	137926	1	55966	ENST00000378191.5	-1575	ENSG00000196581	AJAP1	adherens junctions associated protein 1	ENST00000378191.5;ENST00000378190.7	55966;55966	0;0
chr1	4656466	4656687	222	*	H1w3_peak_226	56	.	Promoter (1-2kb)	1	4654732	4777794	123063	1	55966	ENST00000378190.7	1734	ENSG00000196581	AJAP1	adherens junctions associated protein 1	ENST00000378191.5;ENST00000378190.7	55966;55966	0;0
chr1	4668660	4669024	365	*	H1w3_peak_227	78	.	Intron (ENST00000378191.5/55966, intron 1 of 5)	1	4654732	4777794	123063	1	55966	ENST00000378190.7	13928	ENSG00000196581	AJAP1	adherens junctions associated protein 1	ENST00000378191.5;ENST00000378190.7	55966;55966	0;0
chr1	4690985	4691370	386	*	H1w3_peak_228	52	.	Intron (ENST00000378191.5/55966, intron 1 of 5)	1	4711155	4712165	1011	1	55966	ENST00000466761.1	-19785	ENSG00000196581	AJAP1	adherens junctions associated protein 1	ENST00000378191.5;ENST00000378190.7	55966;55966	0;0
chr1	4703087	4703297	211	*	H1w3_peak_229	50	.	Intron (ENST00000378191.5/55966, intron 1 of 5)	1	4711155	4712165	1011	1	55966	ENST00000466761.1	-7858	ENSG00000196581	AJAP1	adherens junctions associated protein 1	ENST00000378191.5;ENST00000378190.7	55966;55966	0;0
chr1	4931418	4931859	442	*	H1w3_peak_230	121	.	Distal Intergenic	1	4711155	4712165	1011	1	55966	ENST00000466761.1	220263	ENSG00000196581	AJAP1	adherens junctions associated protein 1	NA	NA	NA
chr1	4963365	4963739	375	*	H1w3_peak_231	149	.	Distal Intergenic	1	4711155	4712165	1011	1	55966	ENST00000466761.1	252210	ENSG00000196581	AJAP1	adherens junctions associated protein 1	NA	NA	NA
chr1	4975835	4976045	211	*	H1w3_peak_232	50	.	Intron (ENST00000641403.1/ENST00000641403.1, intron 3 of 4)	1	4711155	4712165	1011	1	55966	ENST00000466761.1	264680	ENSG00000196581	AJAP1	adherens junctions associated protein 1	NA	NA	NA
chr1	5424683	5425290	608	*	H1w3_peak_233	266	.	Distal Intergenic	1	5862672	5862741	70	2	100616421	ENST00000582517.1	437451	ENSG00000264101	MIR4689	microRNA 4689	NA	NA	NA
chr1	5494086	5494398	313	*	H1w3_peak_234	59	.	Exon (ENST00000564261.1/ENST00000564261.1, exon 1 of 1)	1	5862672	5862741	70	2	100616421	ENST00000582517.1	368343	ENSG00000264101	MIR4689	microRNA 4689	NA	NA	NA
chr1	5509639	5509992	354	*	H1w3_peak_235	36	.	Distal Intergenic	1	5862672	5862741	70	2	100616421	ENST00000582517.1	352749	ENSG00000264101	MIR4689	microRNA 4689	NA	NA	NA
chr1	5514484	5514832	349	*	H1w3_peak_236	69	.	Distal Intergenic	1	5862672	5862741	70	2	100616421	ENST00000582517.1	347909	ENSG00000264101	MIR4689	microRNA 4689	NA	NA	NA
chr1	5551488	5551915	428	*	H1w3_peak_237	120	.	Distal Intergenic	1	5862672	5862741	70	2	100616421	ENST00000582517.1	310826	ENSG00000264101	MIR4689	microRNA 4689	NA	NA	NA
chr1	5611531	5612052	522	*	H1w3_peak_238	42	.	Intron (ENST00000637702.1/ENST00000637702.1, intron 1 of 2)	1	5862672	5862741	70	2	100616421	ENST00000582517.1	250689	ENSG00000264101	MIR4689	microRNA 4689	NA	NA	NA
chr1	5620982	5621359	378	*	H1w3_peak_239	59	.	Intron (ENST00000637702.1/ENST00000637702.1, intron 1 of 2)	1	5862672	5862741	70	2	100616421	ENST00000582517.1	241382	ENSG00000264101	MIR4689	microRNA 4689	NA	NA	NA
chr1	5660241	5660476	236	*	H1w3_peak_240	120	.	Intron (ENST00000637702.1/ENST00000637702.1, intron 1 of 2)	1	5862672	5862741	70	2	100616421	ENST00000582517.1	202265	ENSG00000264101	MIR4689	microRNA 4689	NA	NA	NA
chr1	5664996	5665293	298	*	H1w3_peak_241	39	.	Intron (ENST00000637702.1/ENST00000637702.1, intron 1 of 2)	1	5862672	5862741	70	2	100616421	ENST00000582517.1	197448	ENSG00000264101	MIR4689	microRNA 4689	NA	NA	NA
chr1	5707638	5707963	326	*	H1w3_peak_242	59	.	Distal Intergenic	1	5862672	5862741	70	2	100616421	ENST00000582517.1	154778	ENSG00000264101	MIR4689	microRNA 4689	NA	NA	NA
chr1	5745775	5746236	462	*	H1w3_peak_243	78	.	Distal Intergenic	1	5862672	5862741	70	2	100616421	ENST00000582517.1	116505	ENSG00000264101	MIR4689	microRNA 4689	NA	NA	NA
chr1	5768032	5768291	260	*	H1w3_peak_244	45	.	Distal Intergenic	1	5862672	5862741	70	2	100616421	ENST00000582517.1	94450	ENSG00000264101	MIR4689	microRNA 4689	NA	NA	NA
chr1	5928031	5928355	325	*	H1w3_peak_245	42	.	Intron (ENST00000478423.6/261734, intron 8 of 25)	1	5886495	5905324	18830	2	261734	ENST00000466897.1	-22707	ENSG00000131697	NPHP4	nephrocystin 4	ENST00000478423.6;ENST00000378156.9;ENST00000489180.6;ENST00000378169.7;ENST00000622020.4	261734;261734;261734;261734;261734	0;0;0;0;0
chr1	5975135	5975558	424	*	H1w3_peak_246	58	.	Intron (ENST00000478423.6/261734, intron 1 of 25)	1	5990927	6090419	99493	1	8514	ENST00000655548.1	-15369	ENSG00000069424	KCNAB2	potassium voltage-gated channel subfamily A regulatory beta subunit 2	ENST00000478423.6;ENST00000378156.9;ENST00000489180.6;ENST00000378169.7;ENST00000622020.4	261734;261734;261734;261734;261734	0;0;0;0;0
chr1	5992012	5992917	906	*	H1w3_peak_247	543	.	Promoter (<=1kb)	1	5862811	5992424	129614	2	261734	ENST00000478423.6	0	ENSG00000131697	NPHP4	nephrocystin 4	ENST00000478423.6;ENST00000378156.9;ENST00000489180.6;ENST00000378169.7;ENST00000622020.4;ENST00000655548.1;ENST00000378111.6;ENST00000378097.6;ENST00000666163.1;ENST00000671676.1;ENST00000658691.1;ENST00000658883.1;ENST00000655748.1;ENST00000435937.6;ENST00000493807.2;ENST00000445501.6;ENST00000478098.5;ENST00000668706.1;ENST00000653262.1;ENST00000389632.9;ENST00000657222.1;ENST00000654144.1;ENS…	261734;261734;261734;261734;261734;8514;8514;8514;8514;8514;8514;8514;8514;8514;8514;8514;8514;8514;8514;8514;8514;8514;8514;8514	0;0;0;0;0;0;0;0;0;0;0;0;0;0;0;0;0;0;0;0;0;0;0;0
chr1	6002216	6002466	251	*	H1w3_peak_248	78	.	Intron (ENST00000655548.1/8514, intron 1 of 9)	1	5992760	6086371	93612	1	8514	ENST00000462676.3	9456	ENSG00000069424	KCNAB2	potassium voltage-gated channel subfamily A regulatory beta subunit 2	ENST00000655548.1;ENST00000378111.6;ENST00000378097.6;ENST00000666163.1;ENST00000671676.1;ENST00000658691.1;ENST00000658883.1;ENST00000655748.1;ENST00000435937.6;ENST00000493807.2;ENST00000445501.6;ENST00000478098.5;ENST00000668706.1;ENST00000653262.1;ENST00000389632.9;ENST00000657222.1;ENST00000654144.1;ENST00000341524.6;ENST00000462676.3	8514;8514;8514;8514;8514;8514;8514;8514;8514;8514;8514;8514;8514;8514;8514;8514;8514;8514;8514	0;0;0;0;0;0;0;0;0;0;0;0;0;0;0;0;0;0;0
chr1	6016132	6016656	525	*	H1w3_peak_249	181	.	Intron (ENST00000655548.1/8514, intron 1 of 9)	1	6026013	6099119	73107	1	8514	ENST00000428161.6	-9357	ENSG00000069424	KCNAB2	potassium voltage-gated channel subfamily A regulatory beta subunit 2	ENST00000655548.1;ENST00000378111.6;ENST00000378097.6;ENST00000666163.1;ENST00000671676.1;ENST00000658691.1;ENST00000658883.1;ENST00000655748.1;ENST00000435937.6;ENST00000445501.6;ENST00000478098.5;ENST00000668706.1;ENST00000653262.1;ENST00000389632.9;ENST00000657222.1;ENST00000654144.1;ENST00000341524.6;ENST00000462676.3	8514;8514;8514;8514;8514;8514;8514;8514;8514;8514;8514;8514;8514;8514;8514;8514;8514;8514	0;0;0;0;0;0;0;0;0;0;0;0;0;0;0;0;0;0
chr1	6025297	6026524	1228	*	H1w3_peak_250	435	.	Promoter (<=1kb)	1	6026013	6099119	73107	1	8514	ENST00000428161.6	0	ENSG00000069424	KCNAB2	potassium voltage-gated channel subfamily A regulatory beta subunit 2	ENST00000655548.1;ENST00000378111.6;ENST00000378097.6;ENST00000666163.1;ENST00000671676.1;ENST00000658691.1;ENST00000658883.1;ENST00000435937.6;ENST00000445501.6;ENST00000478098.5;ENST00000668706.1;ENST00000653262.1;ENST00000389632.9;ENST00000654144.1;ENST00000341524.6;ENST00000462676.3;ENST00000428161.6;ENST00000352527.6;ENST00000663169.1;ENST00000653635.1;ENST00000661248.1;ENST00000656198.1;ENS…	8514;8514;8514;8514;8514;8514;8514;8514;8514;8514;8514;8514;8514;8514;8514;8514;8514;8514;8514;8514;8514;8514;8514;8514;8514;8514;8514;8514;8514;8514	0;0;0;0;0;0;0;0;0;0;0;0;0;0;0;0;0;0;0;0;0;0;0;0;0;0;0;0;0;0
chr1	6034379	6034828	450	*	H1w3_peak_251	64	.	Promoter (<=1kb)	1	6034677	6098213	63537	1	8514	ENST00000668559.1	0	ENSG00000069424	KCNAB2	potassium voltage-gated channel subfamily A regulatory beta subunit 2	ENST00000655548.1;ENST00000378111.6;ENST00000378097.6;ENST00000666163.1;ENST00000671676.1;ENST00000658691.1;ENST00000658883.1;ENST00000435937.6;ENST00000445501.6;ENST00000478098.5;ENST00000668706.1;ENST00000653262.1;ENST00000389632.9;ENST00000654144.1;ENST00000341524.6;ENST00000462676.3;ENST00000428161.6;ENST00000352527.6;ENST00000663169.1;ENST00000653635.1;ENST00000661248.1;ENST00000656198.1;ENS…	8514;8514;8514;8514;8514;8514;8514;8514;8514;8514;8514;8514;8514;8514;8514;8514;8514;8514;8514;8514;8514;8514;8514;8514;8514;8514;8514;8514;8514;8514;8514;8514;8514;8514;8514	0;0;0;0;0;0;0;0;0;0;0;0;0;0;0;0;0;0;0;0;0;0;0;0;0;0;0;0;0;0;0;0;0;0;0
chr1	6041414	6041687	274	*	H1w3_peak_252	59	.	Exon (ENST00000459822.1/8514, exon 3 of 3)	1	6045921	6101179	55259	1	8514	ENST00000378083.7	-4234	ENSG00000069424	KCNAB2	potassium voltage-gated channel subfamily A regulatory beta subunit 2	ENST00000655548.1;ENST00000378111.6;ENST00000378097.6;ENST00000666163.1;ENST00000671676.1;ENST00000658691.1;ENST00000658883.1;ENST00000435937.6;ENST00000445501.6;ENST00000478098.5;ENST00000668706.1;ENST00000653262.1;ENST00000389632.9;ENST00000654144.1;ENST00000341524.6;ENST00000462676.3;ENST00000428161.6;ENST00000352527.6;ENST00000663169.1;ENST00000653635.1;ENST00000661248.1;ENST00000656198.1;ENS…	8514;8514;8514;8514;8514;8514;8514;8514;8514;8514;8514;8514;8514;8514;8514;8514;8514;8514;8514;8514;8514;8514;8514;8514;8514;8514;8514;8514;8514;8514;8514;8514;8514;8514;8514;8514;8514;8514	0;0;0;0;0;0;0;0;0;0;0;0;0;0;0;0;0;0;0;0;0;0;0;0;0;0;0;0;0;0;0;0;0;0;0;0;0;0
chr1	6052429	6052822	394	*	H1w3_peak_253	60	.	Intron (ENST00000655548.1/8514, intron 3 of 9)	1	6046114	6098855	52742	1	8514	ENST00000458166.6	6315	ENSG00000069424	KCNAB2	potassium voltage-gated channel subfamily A regulatory beta subunit 2	ENST00000655548.1;ENST00000378111.6;ENST00000378097.6;ENST00000666163.1;ENST00000671676.1;ENST00000658691.1;ENST00000658883.1;ENST00000435937.6;ENST00000445501.6;ENST00000478098.5;ENST00000668706.1;ENST00000653262.1;ENST00000389632.9;ENST00000654144.1;ENST00000341524.6;ENST00000462676.3;ENST00000428161.6;ENST00000352527.6;ENST00000663169.1;ENST00000653635.1;ENST00000661248.1;ENST00000656198.1;ENS…	8514;8514;8514;8514;8514;8514;8514;8514;8514;8514;8514;8514;8514;8514;8514;8514;8514;8514;8514;8514;8514;8514;8514;8514;8514;8514;8514;8514;8514;8514;8514;8514;8514;8514;8514;8514;8514	0;0;0;0;0;0;0;0;0;0;0;0;0;0;0;0;0;0;0;0;0;0;0;0;0;0;0;0;0;0;0;0;0;0;0;0;0
chr1	6059801	6060341	541	*	H1w3_peak_254	273	.	Intron (ENST00000655548.1/8514, intron 3 of 9)	1	6065753	6100023	34271	1	8514	ENST00000662363.1	-5412	ENSG00000069424	KCNAB2	potassium voltage-gated channel subfamily A regulatory beta subunit 2	ENST00000655548.1;ENST00000378111.6;ENST00000378097.6;ENST00000666163.1;ENST00000671676.1;ENST00000658691.1;ENST00000658883.1;ENST00000435937.6;ENST00000445501.6;ENST00000478098.5;ENST00000668706.1;ENST00000653262.1;ENST00000389632.9;ENST00000654144.1;ENST00000341524.6;ENST00000462676.3;ENST00000428161.6;ENST00000352527.6;ENST00000663169.1;ENST00000653635.1;ENST00000661248.1;ENST00000656198.1;ENS…	8514;8514;8514;8514;8514;8514;8514;8514;8514;8514;8514;8514;8514;8514;8514;8514;8514;8514;8514;8514;8514;8514;8514;8514;8514;8514;8514;8514;8514;8514;8514;8514;8514;8514;8514;8514;8514	0;0;0;0;0;0;0;0;0;0;0;0;0;0;0;0;0;0;0;0;0;0;0;0;0;0;0;0;0;0;0;0;0;0;0;0;0
chr1	6074250	6074865	616	*	H1w3_peak_255	124	.	Promoter (<=1kb)	1	6073415	6087511	14097	1	8514	ENST00000663671.1	835	ENSG00000069424	KCNAB2	potassium voltage-gated channel subfamily A regulatory beta subunit 2	ENST00000655548.1;ENST00000378111.6;ENST00000378097.6;ENST00000666163.1;ENST00000671676.1;ENST00000658691.1;ENST00000658883.1;ENST00000435937.6;ENST00000445501.6;ENST00000478098.5;ENST00000668706.1;ENST00000653262.1;ENST00000389632.9;ENST00000654144.1;ENST00000341524.6;ENST00000462676.3;ENST00000428161.6;ENST00000352527.6;ENST00000663169.1;ENST00000653635.1;ENST00000661248.1;ENST00000656198.1;ENS…	8514;8514;8514;8514;8514;8514;8514;8514;8514;8514;8514;8514;8514;8514;8514;8514;8514;8514;8514;8514;8514;8514;8514;8514;8514;8514;8514;8514;8514;8514;8514;8514;8514;8514;8514;8514;8514;8514;8514	0;0;0;0;0;0;0;0;0;0;0;0;0;0;0;0;0;0;0;0;0;0;0;0;0;0;0;0;0;0;0;0;0;0;0;0;0;0;0
chr1	6099853	6100148	296	*	H1w3_peak_256	38	.	3' UTR	1	6094483	6101187	6705	1	8514	ENST00000671076.1	5370	ENSG00000069424	KCNAB2	potassium voltage-gated channel subfamily A regulatory beta subunit 2	ENST00000262450.8;ENST00000475121.1;ENST00000462991.5;ENST00000377999.5;ENST00000496404.1;ENST00000378097.6;ENST00000666163.1;ENST00000671676.1;ENST00000653262.1;ENST00000389632.9;ENST00000654144.1;ENST00000341524.6;ENST00000428161.6;ENST00000352527.6;ENST00000653635.1;ENST00000602612.5;ENST00000481789.2;ENST00000665338.1;ENST00000669250.1;ENST00000164247.5;ENST00000668559.1;ENST00000378092.6;ENS…	26038;26038;26038;26038;26038;8514;8514;8514;8514;8514;8514;8514;8514;8514;8514;8514;8514;8514;8514;8514;8514;8514;8514;8514;8514;8514;8514;8514;8514	0;6624;0;0;0;0;0;0;0;0;0;0;0;0;0;0;0;0;0;0;0;0;0;0;0;9557;0;0;0
chr1	6108983	6109337	355	*	H1w3_peak_257	144	.	Promoter (2-3kb)	1	6105081	6106772	1692	2	26038	ENST00000475121.1	-2211	ENSG00000116254	CHD5	chromodomain helicase DNA binding protein 5	ENST00000262450.8;ENST00000475121.1;ENST00000462991.5;ENST00000377999.5;ENST00000496404.1	26038;26038;26038;26038;26038	0;-2211;0;0;0
chr1	6111560	6112000	441	*	H1w3_peak_258	273	.	3' UTR	1	6105081	6106772	1692	2	26038	ENST00000475121.1	-4788	ENSG00000116254	CHD5	chromodomain helicase DNA binding protein 5	ENST00000262450.8;ENST00000475121.1;ENST00000462991.5;ENST00000377999.5;ENST00000496404.1	26038;26038;26038;26038;26038	0;-4788;0;0;0
chr1	6116204	6116512	309	*	H1w3_peak_259	188	.	Intron (ENST00000262450.8/26038, intron 33 of 41)	1	6105081	6106772	1692	2	26038	ENST00000475121.1	-9432	ENSG00000116254	CHD5	chromodomain helicase DNA binding protein 5	ENST00000262450.8;ENST00000462991.5;ENST00000377999.5;ENST00000496404.1	26038;26038;26038;26038	0;0;0;0
chr1	6127663	6128183	521	*	H1w3_peak_260	131	.	Promoter (<=1kb)	1	6125534	6128542	3009	2	26038	ENST00000491020.1	359	ENSG00000116254	CHD5	chromodomain helicase DNA binding protein 5	ENST00000262450.8;ENST00000462991.5;ENST00000377999.5;ENST00000496404.1;ENST00000491020.1	26038;26038;26038;26038;26038	0;0;0;0;0
chr1	6141578	6141794	217	*	H1w3_peak_261	38	.	Promoter (2-3kb)	1	6105081	6144104	39024	2	26038	ENST00000462991.5	2310	ENSG00000116254	CHD5	chromodomain helicase DNA binding protein 5	ENST00000262450.8;ENST00000462991.5;ENST00000496404.1	26038;26038;26038	0;0;0
chr1	6143415	6143716	302	*	H1w3_peak_262	76	.	Promoter (<=1kb)	1	6105081	6144104	39024	2	26038	ENST00000462991.5	388	ENSG00000116254	CHD5	chromodomain helicase DNA binding protein 5	ENST00000262450.8;ENST00000462991.5;ENST00000496404.1	26038;26038;26038	0;0;0
chr1	6148433	6149078	646	*	H1w3_peak_263	195	.	Exon (ENST00000262450.8/26038, exon 9 of 42)	1	6105081	6144104	39024	2	26038	ENST00000462991.5	-4329	ENSG00000116254	CHD5	chromodomain helicase DNA binding protein 5	ENST00000262450.8;ENST00000462991.5;ENST00000496404.1	26038;26038;26038	0;0;0
chr1	6157353	6158306	954	*	H1w3_peak_264	539	.	Intron (ENST00000262450.8/26038, intron 3 of 41)	1	6105081	6144104	39024	2	26038	ENST00000462991.5	-13249	ENSG00000116254	CHD5	chromodomain helicase DNA binding protein 5	ENST00000262450.8;ENST00000496404.1;ENST00000484532.6	26038;26038;6146	0;0;0
chr1	6161849	6162170	322	*	H1w3_peak_265	98	.	Intron (ENST00000262450.8/26038, intron 2 of 41)	1	6105081	6144104	39024	2	26038	ENST00000462991.5	-17745	ENSG00000116254	CHD5	chromodomain helicase DNA binding protein 5	ENST00000262450.8;ENST00000496404.1;ENST00000484532.6	26038;26038;6146	0;0;0
chr1	6171465	6171920	456	*	H1w3_peak_266	105	.	Intron (ENST00000262450.8/26038, intron 1 of 41)	1	6105091	6180023	74933	2	26038	ENST00000496404.1	8103	ENSG00000116254	CHD5	chromodomain helicase DNA binding protein 5	ENST00000262450.8;ENST00000496404.1;ENST00000484532.6	26038;26038;6146	0;0;0
chr1	6182917	6183888	972	*	H1w3_peak_267	66	.	Promoter (2-3kb)	1	6101787	6180321	78535	2	26038	ENST00000262450.8	-2596	ENSG00000116254	CHD5	chromodomain helicase DNA binding protein 5	ENST00000262450.8;ENST00000496404.1;ENST00000484532.6;ENST00000234875.9;ENST00000480661.1;ENST00000497965.5;ENST00000471204.5;ENST00000465387.5	26038;26038;6146;6146;6146;6146;6146;6146	0;0;0;0;0;0;0;0
chr1	6198972	6200041	1070	*	H1w3_peak_268	471	.	Promoter (<=1kb)	1	6185020	6199595	14576	2	6146	ENST00000234875.9	0	ENSG00000116251	RPL22	ribosomal protein L22	ENST00000455744.1;ENST00000484532.6;ENST00000234875.9;ENST00000480661.1;ENST00000497965.5;ENST00000471204.5;ENST00000465387.5;ENST00000462296.5;ENST00000465335.1	102724450;6146;6146;6146;6146;6146;6146;6146;6146	0;0;0;0;0;0;0;0;0
chr1	6205305	6206575	1271	*	H1w3_peak_269	650	.	Promoter (<=1kb)	1	6204840	6205780	941	2	102724450	ENST00000455744.1	0	ENSG00000226944	LOC102724450	uncharacterized LOC102724450	ENST00000455744.1;ENST00000466994.5;ENST00000377939.5;ENST00000484435.1;ENST00000485539.5;ENST00000496676.5;ENST00000463453.1;ENST00000496329.1;ENST00000492476.1;ENST00000497965.5;ENST00000471204.5;ENST00000462296.5;ENST00000465335.1	102724450;388591;388591;388591;388591;388591;388591;388591;388591;6146;6146;6146;6146	0;0;0;0;-2043;0;-4327;-4363;-4460;0;0;0;0
chr1	6220250	6220601	352	*	H1w3_peak_270	278	.	3' UTR	1	6212738	6219343	6606	1	388591	ENST00000483336.1	7512	ENSG00000158286	RNF207	ring finger protein 207	ENST00000343813.10;ENST00000489498.5;ENST00000474756.1;ENST00000377939.5;ENST00000496676.5;ENST00000483336.1	23463;23463;23463;388591;388591;388591	0;0;0;0;0;7512
chr1	6224823	6225231	409	*	H1w3_peak_271	125	.	3' UTR	1	6234692	6239408	4717	1	148645	ENST00000650463.1	-9461	NA	LINC00337	long intergenic non-protein coding RNA 337	ENST00000343813.10;ENST00000489498.5;ENST00000474756.1;ENST00000377939.5;ENST00000496676.5	23463;23463;23463;388591;388591	0;0;0;0;0
chr1	6235425	6236290	866	*	H1w3_peak_272	208	.	Promoter (<=1kb)	1	6236240	6238940	2701	1	148645	ENST00000441724.1	0	NA	LINC00337	long intergenic non-protein coding RNA 337	ENST00000650463.1;ENST00000441724.1;ENST00000429480.2;ENST00000343813.10;ENST00000489498.5;ENST00000474756.1	148645;148645;148645;23463;23463;23463	0;0;-1481;0;0;0
chr1	6245123	6246123	1001	*	H1w3_peak_273	224	.	Promoter (<=1kb)	1	6244179	6245578	1400	1	390992	ENST00000377898.4	944	ENSG00000173673	HES3	hes family bHLH transcription factor 3	ENST00000377893.3;ENST00000377898.4	387509;390992	0;0
chr1	6259829	6260274	446	*	H1w3_peak_274	141	.	Promoter (<=1kb)	1	6247353	6261098	13746	2	387509	ENST00000377893.3	824	ENSG00000158292	GPR153	G protein-coupled receptor 153	ENST00000608083.5;ENST00000377842.7;ENST00000377845.7;ENST00000377855.6;ENST00000377860.8;ENST00000418124.5;ENST00000545482.5;ENST00000361521.8;ENST00000377893.3	11332;11332;11332;11332;11332;11332;11332;11332;387509	0;0;0;0;0;0;0;0;0
chr1	6261964	6262181	218	*	H1w3_peak_275	64	.	Promoter (<=1kb)	1	6247353	6261098	13746	2	387509	ENST00000377893.3	-866	ENSG00000158292	GPR153	G protein-coupled receptor 153	ENST00000608083.5;ENST00000377842.7;ENST00000377845.7;ENST00000377855.6;ENST00000377860.8;ENST00000418124.5;ENST00000545482.5;ENST00000361521.8;ENST00000377893.3	11332;11332;11332;11332;11332;11332;11332;11332;387509	0;0;0;0;0;0;0;0;0
chr1	6280980	6281238	259	*	H1w3_peak_276	54	.	3' UTR	1	6281253	6295504	14252	2	11332	ENST00000481175.1	14266	ENSG00000097021	ACOT7	acyl-CoA thioesterase 7	ENST00000608083.5;ENST00000377842.7;ENST00000377845.7;ENST00000377855.6;ENST00000377860.8;ENST00000418124.5;ENST00000545482.5;ENST00000361521.8;ENST00000473466.2;ENST00000481175.1	11332;11332;11332;11332;11332;11332;11332;11332;11332;11332	0;0;0;0;0;0;0;0;0;14266
chr1	6300241	6301025	785	*	H1w3_peak_277	127	.	Intron (ENST00000608083.5/11332, intron 6 of 8)	1	6281253	6295504	14252	2	11332	ENST00000481175.1	-4737	ENSG00000097021	ACOT7	acyl-CoA thioesterase 7	ENST00000608083.5;ENST00000377842.7;ENST00000377845.7;ENST00000377855.6;ENST00000377860.8;ENST00000418124.5;ENST00000545482.5;ENST00000361521.8;ENST00000473466.2;ENST00000481175.1	11332;11332;11332;11332;11332;11332;11332;11332;11332;11332	0;0;0;0;0;0;0;0;0;-4737
chr1	6317429	6317814	386	*	H1w3_peak_278	81	.	Intron (ENST00000608083.5/11332, intron 6 of 8)	1	6281253	6295504	14252	2	11332	ENST00000481175.1	-21925	ENSG00000097021	ACOT7	acyl-CoA thioesterase 7	ENST00000608083.5;ENST00000377842.7;ENST00000377845.7;ENST00000377855.6;ENST00000377860.8;ENST00000418124.5;ENST00000545482.5;ENST00000361521.8;ENST00000473466.2	11332;11332;11332;11332;11332;11332;11332;11332;11332	0;0;0;0;0;0;0;0;0
chr1	6343412	6344054	643	*	H1w3_peak_279	425	.	Intron (ENST00000608083.5/11332, intron 2 of 8)	1	6281130	6352249	71120	2	11332	ENST00000473466.2	8195	ENSG00000097021	ACOT7	acyl-CoA thioesterase 7	ENST00000608083.5;ENST00000377842.7;ENST00000377845.7;ENST00000377855.6;ENST00000377860.8;ENST00000418124.5;ENST00000545482.5;ENST00000361521.8;ENST00000473466.2	11332;11332;11332;11332;11332;11332;11332;11332;11332	0;0;0;0;0;0;0;0;0
chr1	6352025	6352531	507	*	H1w3_peak_280	119	.	Promoter (<=1kb)	1	6281130	6352249	71120	2	11332	ENST00000473466.2	0	ENSG00000097021	ACOT7	acyl-CoA thioesterase 7	ENST00000608083.5;ENST00000377842.7;ENST00000377845.7;ENST00000377855.6;ENST00000377860.8;ENST00000418124.5;ENST00000545482.5;ENST00000361521.8;ENST00000473466.2	11332;11332;11332;11332;11332;11332;11332;11332;11332	0;0;0;0;0;0;0;0;0
chr1	6353790	6354493	704	*	H1w3_peak_281	125	.	Promoter (1-2kb)	1	6281130	6352249	71120	2	11332	ENST00000473466.2	-1541	ENSG00000097021	ACOT7	acyl-CoA thioesterase 7	ENST00000608083.5;ENST00000377842.7;ENST00000377845.7;ENST00000377855.6;ENST00000377860.8;ENST00000418124.5;ENST00000545482.5;ENST00000361521.8;ENST00000473466.2	11332;11332;11332;11332;11332;11332;11332;11332;11332	0;0;0;0;0;0;0;0;0
chr1	6358111	6358494	384	*	H1w3_peak_282	286	.	Promoter (<=1kb)	1	6264273	6359344	95072	2	11332	ENST00000377842.7	850	ENSG00000097021	ACOT7	acyl-CoA thioesterase 7	ENST00000608083.5;ENST00000377842.7;ENST00000377845.7;ENST00000377855.6;ENST00000377860.8;ENST00000418124.5;ENST00000545482.5;ENST00000361521.8	11332;11332;11332;11332;11332;11332;11332;11332	0;0;0;0;0;0;0;0
chr1	6358798	6359209	412	*	H1w3_peak_283	74	.	Promoter (<=1kb)	1	6264273	6359344	95072	2	11332	ENST00000377842.7	135	ENSG00000097021	ACOT7	acyl-CoA thioesterase 7	ENST00000608083.5;ENST00000377842.7;ENST00000377845.7;ENST00000377855.6;ENST00000377860.8;ENST00000418124.5;ENST00000545482.5;ENST00000361521.8	11332;11332;11332;11332;11332;11332;11332;11332	0;0;0;0;0;0;0;0
chr1	6359681	6359925	245	*	H1w3_peak_284	76	.	Promoter (<=1kb)	1	6264273	6359344	95072	2	11332	ENST00000377842.7	-337	ENSG00000097021	ACOT7	acyl-CoA thioesterase 7	ENST00000608083.5;ENST00000377842.7;ENST00000377845.7;ENST00000377855.6;ENST00000377860.8;ENST00000418124.5;ENST00000545482.5;ENST00000361521.8	11332;11332;11332;11332;11332;11332;11332;11332	0;0;0;0;0;0;0;0
chr1	6363186	6363431	246	*	H1w3_peak_285	93	.	Promoter (2-3kb)	1	6264273	6360707	96435	2	11332	ENST00000377845.7	-2479	ENSG00000097021	ACOT7	acyl-CoA thioesterase 7	ENST00000608083.5;ENST00000377842.7;ENST00000377845.7;ENST00000377855.6;ENST00000377860.8;ENST00000418124.5;ENST00000545482.5;ENST00000361521.8	11332;11332;11332;11332;11332;11332;11332;11332	0;0;0;0;0;0;0;0
chr1	6378485	6378778	294	*	H1w3_peak_286	39	.	Intron (ENST00000608083.5/11332, intron 1 of 8)	1	6264273	6385813	121541	2	11332	ENST00000377855.6	7035	ENSG00000097021	ACOT7	acyl-CoA thioesterase 7	ENST00000608083.5;ENST00000377855.6;ENST00000377860.8;ENST00000418124.5;ENST00000545482.5;ENST00000361521.8	11332;11332;11332;11332;11332;11332	0;0;0;0;0;0
chr1	6385586	6386568	983	*	H1w3_peak_287	369	.	Promoter (<=1kb)	1	6264273	6385813	121541	2	11332	ENST00000377855.6	0	ENSG00000097021	ACOT7	acyl-CoA thioesterase 7	ENST00000608083.5;ENST00000377855.6;ENST00000377860.8;ENST00000418124.5;ENST00000545482.5;ENST00000361521.8	11332;11332;11332;11332;11332;11332	0;0;0;0;0;0
chr1	6392914	6394099	1186	*	H1w3_peak_288	496	.	Promoter (<=1kb)	1	6264269	6393361	129093	2	11332	ENST00000608083.5	0	ENSG00000097021	ACOT7	acyl-CoA thioesterase 7	ENST00000608083.5;ENST00000377860.8;ENST00000418124.5;ENST00000545482.5;ENST00000361521.8	11332;11332;11332;11332;11332	0;0;0;0;0
chr1	6414238	6414970	733	*	H1w3_peak_289	273	.	Intron (ENST00000377837.5/54626, intron 3 of 3)	1	6413000	6419903	6904	2	54626	ENST00000377836.8	4933	ENSG00000069812	HES2	hes family bHLH transcription factor 2	ENST00000377837.5;ENST00000377836.8;ENST00000377834.8;ENST00000487437.5;ENST00000489730.1	54626;54626;54626;54626;54626	0;0;0;0;0
chr1	6419680	6420265	586	*	H1w3_peak_290	291	.	Promoter (<=1kb)	1	6413000	6419903	6904	2	54626	ENST00000377836.8	0	ENSG00000069812	HES2	hes family bHLH transcription factor 2	ENST00000377837.5;ENST00000377836.8;ENST00000377834.8;ENST00000487437.5;ENST00000489730.1;ENST00000645284.1;ENST00000636330.1	54626;54626;54626;54626;54626;83715;83715	0;0;0;0;0;0;0
chr1	6422853	6423064	212	*	H1w3_peak_291	71	.	Promoter (1-2kb)	1	6412418	6424670	12253	2	54626	ENST00000377837.5	1606	ENSG00000069812	HES2	hes family bHLH transcription factor 2	ENST00000377837.5;ENST00000377836.8;ENST00000377834.8;ENST00000487437.5;ENST00000489730.1;ENST00000645284.1;ENST00000636330.1	54626;54626;54626;54626;54626;83715;83715	0;0;0;0;0;0;0
chr1	6423365	6423830	466	*	H1w3_peak_292	95	.	Promoter (<=1kb)	1	6412418	6424670	12253	2	54626	ENST00000377837.5	840	ENSG00000069812	HES2	hes family bHLH transcription factor 2	ENST00000377837.5;ENST00000377836.8;ENST00000377834.8;ENST00000487437.5;ENST00000489730.1;ENST00000645284.1;ENST00000636330.1	54626;54626;54626;54626;54626;83715;83715	0;0;0;0;0;0;0
chr1	6427323	6428224	902	*	H1w3_peak_293	351	.	Promoter (1-2kb)	1	6429834	6429896	63	2	100422975	ENST00000585139.1	1672	ENSG00000265392	MIR4252	microRNA 4252	ENST00000585139.1;ENST00000377837.5;ENST00000645284.1;ENST00000636330.1	100422975;54626;83715;83715	1672;0;0;0
chr1	6438141	6438618	478	*	H1w3_peak_294	63	.	Promoter (<=1kb)	1	6437568	6440822	3255	1	83715	ENST00000632142.1	573	ENSG00000187017	ESPN	espin	ENST00000645284.1;ENST00000636330.1;ENST00000633651.1;ENST00000632142.1;ENST00000418286.1	83715;83715;83715;83715;83715	0;0;0;0;0
chr1	6440180	6440489	310	*	H1w3_peak_295	166	.	Promoter (<=1kb)	1	6440378	6445757	5380	1	83715	ENST00000418286.1	0	ENSG00000187017	ESPN	espin	ENST00000645284.1;ENST00000636330.1;ENST00000633651.1;ENST00000632142.1;ENST00000418286.1	83715;83715;83715;83715;83715	0;0;0;0;0
chr1	6464499	6464915	417	*	H1w3_peak_296	91	.	Promoter (<=1kb)	1	6461994	6465272	3279	2	8718	ENST00000469691.5	357	ENSG00000215788	TNFRSF25	TNF receptor superfamily member 25	ENST00000489097.5;ENST00000535355.5;ENST00000400913.5;ENST00000340850.9;ENST00000537245.5;ENST00000377748.5;ENST00000673471.1;ENST00000487949.4;ENST00000377725.5;ENST00000377728.7;ENST00000377732.5;ENST00000400915.7;ENST00000377740.4;ENST00000645284.1;ENST00000416731.5;ENST00000461727.6;ENST00000475228.6;ENST00000633239.1;ENST00000434576.2;ENST00000477679.2;ENST00000647810.1;ENST00000473343.5;ENS…	57449;57449;57449;57449;57449;57449;57449;57449;57449;57449;57449;57449;57449;83715;83715;83715;83715;83715;83715;83715;8718;8718;8718;8718;8718;8718;8718;8718;8718;8718;8718;8718;8718;8718;8718;8718;8718;8718;8718;8718;8718	0;0;0;0;0;0;0;6668;0;0;0;0;0;0;16456;16456;16032;15444;12841;12782;0;-877;0;0;0;0;0;0;0;0;0;0;0;0;-1152;-1892;0;0;0;0;0
chr1	6471717	6472244	528	*	H1w3_peak_297	110	.	Promoter (<=1kb)	1	6467122	6471583	4462	2	57449	ENST00000487949.4	-134	ENSG00000171680	PLEKHG5	pleckstrin homology and RhoGEF domain containing G5	ENST00000489097.5;ENST00000535355.5;ENST00000400913.5;ENST00000340850.9;ENST00000537245.5;ENST00000377748.5;ENST00000673471.1;ENST00000487949.4;ENST00000377725.5;ENST00000377728.7;ENST00000377732.5;ENST00000400915.7;ENST00000377740.4	57449;57449;57449;57449;57449;57449;57449;57449;57449;57449;57449;57449;57449	0;0;0;0;0;0;0;-134;0;0;0;0;0
chr1	6475511	6475937	427	*	H1w3_peak_298	102	.	Promoter (1-2kb)	1	6466092	6477588	11497	2	57449	ENST00000489097.5	1651	ENSG00000171680	PLEKHG5	pleckstrin homology and RhoGEF domain containing G5	ENST00000489097.5;ENST00000535355.5;ENST00000400913.5;ENST00000340850.9;ENST00000537245.5;ENST00000377748.5;ENST00000673471.1;ENST00000487949.4;ENST00000377725.5;ENST00000377728.7;ENST00000377732.5;ENST00000400915.7;ENST00000377740.4	57449;57449;57449;57449;57449;57449;57449;57449;57449;57449;57449;57449;57449	0;0;0;0;0;0;0;-3928;0;0;0;0;0
chr1	6490084	6491030	947	*	H1w3_peak_299	112	.	Promoter (<=1kb)	1	6466092	6490580	24489	2	57449	ENST00000340850.9	0	ENSG00000171680	PLEKHG5	pleckstrin homology and RhoGEF domain containing G5	ENST00000535355.5;ENST00000400913.5;ENST00000340850.9;ENST00000537245.5;ENST00000377748.5;ENST00000673471.1;ENST00000377725.5;ENST00000377728.7;ENST00000377732.5;ENST00000400915.7;ENST00000377740.4	57449;57449;57449;57449;57449;57449;57449;57449;57449;57449;57449	0;0;0;0;0;0;0;0;0;0;0
chr1	6491367	6491994	628	*	H1w3_peak_300	397	.	Promoter (<=1kb)	1	6467122	6491700	24579	2	57449	ENST00000377728.7	0	ENSG00000171680	PLEKHG5	pleckstrin homology and RhoGEF domain containing G5	ENST00000340850.9;ENST00000537245.5;ENST00000377748.5;ENST00000673471.1;ENST00000377725.5;ENST00000377728.7;ENST00000377732.5;ENST00000400915.7;ENST00000377740.4	57449;57449;57449;57449;57449;57449;57449;57449;57449	0;0;0;0;0;0;0;0;0
chr1	6497549	6497977	429	*	H1w3_peak_301	201	.	Promoter (<=1kb)	1	6467122	6497390	30269	2	57449	ENST00000400915.7	-159	ENSG00000171680	PLEKHG5	pleckstrin homology and RhoGEF domain containing G5	ENST00000537245.5;ENST00000377748.5;ENST00000673471.1;ENST00000377732.5;ENST00000400915.7;ENST00000377740.4	57449;57449;57449;57449;57449;57449	0;0;0;0;0;0
chr1	6517477	6517748	272	*	H1w3_peak_302	104	.	Promoter (2-3kb)	1	6466092	6520009	53918	2	57449	ENST00000377748.5	2261	ENSG00000171680	PLEKHG5	pleckstrin homology and RhoGEF domain containing G5	ENST00000377748.5;ENST00000377740.4;ENST00000377705.6	57449;57449;79707	0;0;0
chr1	6553815	6554682	868	*	H1w3_peak_303	260	.	Promoter (<=1kb)	1	6521347	6554513	33167	2	79707	ENST00000377705.6	0	ENSG00000162408	NOL9	nucleolar protein 9	ENST00000377705.6;ENST00000460777.1;ENST00000464665.1;ENST00000333172.11;ENST00000351136.7	79707;79707;79707;80835;80835	0;-3327;0;0;-627
chr1	6579645	6580312	668	*	H1w3_peak_304	420	.	Promoter (<=1kb)	1	6579994	6589280	9287	1	3104	ENST00000377674.9	0	ENSG00000204859	ZBTB48	zinc finger and BTB domain containing 48	ENST00000377674.9;ENST00000319084.9;ENST00000435905.5;ENST00000488936.1;ENST00000482360.5;ENST00000333172.11;ENST00000351136.7;ENST00000411823.5;ENST00000415267.1	3104;3104;3104;3104;3104;80835;80835;80835;80835	0;0;0;0;-4990;0;24336;8704;8704
chr1	6601067	6603363	2297	*	H1w3_peak_305	297	.	Promoter (<=1kb)	1	6590724	6602869	12146	2	9903	ENST00000377658.8	0	ENSG00000162413	KLHL21	kelch like family member 21	ENST00000377658.8;ENST00000377663.3;ENST00000467612.5;ENST00000496707.5;ENST00000463043.1	9903;9903;9903;9903;9903	0;0;0;-1251;0
chr1	6612748	6613895	1148	*	H1w3_peak_306	324	.	Promoter (<=1kb)	1	6613731	6624030	10300	1	148479	ENST00000377648.5	0	ENSG00000116273	PHF13	PHD finger protein 13	ENST00000377648.5;ENST00000495385.1;ENST00000467612.5;ENST00000463043.1	148479;148479;9903;9903	0;0;0;0
chr1	6624810	6625981	1172	*	H1w3_peak_307	303	.	Promoter (<=1kb)	1	6624866	6633565	8700	1	90326	ENST00000054650.8	0	ENSG00000041988	THAP3	THAP domain containing 3	ENST00000377648.5;ENST00000495385.1;ENST00000054650.8;ENST00000484676.1;ENST00000307896.10;ENST00000377627.7;ENST00000484669.6;ENST00000487819.5;ENST00000472925.1;ENST00000480647.1	148479;148479;90326;90326;90326;90326;90326;90326;90326;90326	0;0;0;0;0;0;0;0;0;-2414
chr1	6634742	6635002	261	*	H1w3_peak_308	74	.	3' UTR	1	6628395	6630326	1932	1	90326	ENST00000480647.1	6347	ENSG00000041988	THAP3	THAP domain containing 3	ENST00000465508.5;ENST00000451196.5;ENST00000377577.10;ENST00000294401.11;ENST00000472414.1;ENST00000054650.8;ENST00000307896.10;ENST00000377627.7;ENST00000484669.6;ENST00000487819.5;ENST00000472925.1;ENST00000480647.1	55735;55735;55735;55735;55735;90326;90326;90326;90326;90326;90326;90326	0;0;0;0;10110;0;0;0;0;0;0;6347
chr1	6686381	6686774	394	*	H1w3_peak_309	166	.	Intron (ENST00000377577.10/55735, intron 1 of 15)	1	6634168	6681037	46870	2	55735	ENST00000451196.5	-5344	ENSG00000007923	DNAJC11	DnaJ heat shock protein family (Hsp40) member C11	ENST00000377577.10;ENST00000294401.11;ENST00000426784.1;ENST00000473993.5;ENST00000485073.5;ENST00000460594.5;ENST00000465911.1	55735;55735;55735;55735;55735;55735;55735	0;0;0;0;0;0;0
chr1	6701222	6702191	970	*	H1w3_peak_310	244	.	Promoter (<=1kb)	1	6634170	6701816	67647	2	55735	ENST00000377577.10	0	ENSG00000007923	DNAJC11	DnaJ heat shock protein family (Hsp40) member C11	ENST00000377577.10;ENST00000294401.11;ENST00000426784.1;ENST00000473993.5;ENST00000485073.5;ENST00000460594.5;ENST00000465911.1	55735;55735;55735;55735;55735;55735;55735	0;0;0;0;0;0;0
chr1	6724593	6725321	729	*	H1w3_peak_311	242	.	Promoter (<=1kb)	1	6724637	6727408	2772	1	100505887	ENST00000432429.5	0	NA	LINC01672	long intergenic non-protein coding RNA 1672	ENST00000432429.5;ENST00000414210.5;ENST00000421469.3;ENST00000635029.1;ENST00000635092.2;ENST00000654537.1	100505887;100505887;100505887;100505887;100505887;100505887	0;0;0;0;0;0
chr1	6734515	6734951	437	*	H1w3_peak_312	75	.	Distal Intergenic	1	6724673	6729993	5321	1	100505887	ENST00000654537.1	9842	NA	LINC01672	long intergenic non-protein coding RNA 1672	ENST00000414210.5;ENST00000421469.3;ENST00000635092.2;ENST00000654537.1	100505887;100505887;100505887;100505887	0;0;0;0
chr1	6743761	6744021	261	*	H1w3_peak_313	70	.	Distal Intergenic	1	6724673	6729993	5321	1	100505887	ENST00000654537.1	19088	NA	LINC01672	long intergenic non-protein coding RNA 1672	NA	NA	NA
chr1	6770689	6771209	521	*	H1w3_peak_314	184	.	Distal Intergenic	1	6783892	6784843	952	2	110841581	ENST00000442889.1	13634	NA	CAMTA1-DT	CAMTA1 divergent transcript	NA	NA	NA
chr1	6784277	6785467	1191	*	H1w3_peak_315	703	.	Promoter (<=1kb)	1	6783892	6784843	952	2	110841581	ENST00000442889.1	0	NA	CAMTA1-DT	CAMTA1 divergent transcript	ENST00000442889.1;ENST00000490738.5;ENST00000303635.12;ENST00000476163.5;ENST00000473578.5;ENST00000557126.5;ENST00000467404.6;ENST00000461311.1	110841581;23261;23261;23261;23261;23261;23261;23261	0;0;0;0;0;0;0;0
chr1	6859920	6860795	876	*	H1w3_peak_316	92	.	Intron (ENST00000490738.5/23261, intron 2 of 2)	1	6853095	6872045	18951	1	23261	ENST00000472283.1	6825	ENSG00000171735	CAMTA1	calmodulin binding transcription activator 1	ENST00000490738.5;ENST00000303635.12;ENST00000476163.5;ENST00000473578.5;ENST00000557126.5;ENST00000467404.6;ENST00000461311.1;ENST00000486138.1;ENST00000482934.1;ENST00000470648.5;ENST00000461580.5;ENST00000472283.1	23261;23261;23261;23261;23261;23261;23261;23261;23261;23261;23261;23261	0;0;0;0;0;0;0;0;0;0;0;0
chr1	6960381	6960860	480	*	H1w3_peak_317	318	.	Intron (ENST00000303635.12/23261, intron 3 of 22)	1	6874056	6887842	13787	1	23261	ENST00000467267.1	86325	ENSG00000171735	CAMTA1	calmodulin binding transcription activator 1	ENST00000303635.12	23261	0
chr1	6962864	6963466	603	*	H1w3_peak_318	218	.	Intron (ENST00000303635.12/23261, intron 3 of 22)	1	6874056	6887842	13787	1	23261	ENST00000467267.1	88808	ENSG00000171735	CAMTA1	calmodulin binding transcription activator 1	ENST00000303635.12	23261	0
chr1	6991362	6991741	380	*	H1w3_peak_319	132	.	Intron (ENST00000303635.12/23261, intron 3 of 22)	1	6874056	6887842	13787	1	23261	ENST00000467267.1	117306	ENSG00000171735	CAMTA1	calmodulin binding transcription activator 1	ENST00000303635.12	23261	0
chr1	7042656	7043148	493	*	H1w3_peak_320	56	.	Intron (ENST00000303635.12/23261, intron 3 of 22)	1	6874056	6887842	13787	1	23261	ENST00000467267.1	168600	ENSG00000171735	CAMTA1	calmodulin binding transcription activator 1	ENST00000303635.12	23261	0
chr1	7070510	7070824	315	*	H1w3_peak_321	59	.	Intron (ENST00000303635.12/23261, intron 3 of 22)	1	6874056	6887842	13787	1	23261	ENST00000467267.1	196454	ENSG00000171735	CAMTA1	calmodulin binding transcription activator 1	ENST00000303635.12	23261	0
chr1	7110366	7110710	345	*	H1w3_peak_322	85	.	Intron (ENST00000303635.12/23261, intron 4 of 22)	1	6874056	6887842	13787	1	23261	ENST00000467267.1	236310	ENSG00000171735	CAMTA1	calmodulin binding transcription activator 1	ENST00000303635.12	23261	0
chr1	7117455	7118342	888	*	H1w3_peak_323	672	.	Intron (ENST00000303635.12/23261, intron 4 of 22)	1	6874056	6887842	13787	1	23261	ENST00000467267.1	243399	ENSG00000171735	CAMTA1	calmodulin binding transcription activator 1	ENST00000303635.12	23261	0
chr1	7167338	7167567	230	*	H1w3_peak_324	59	.	Intron (ENST00000303635.12/23261, intron 4 of 22)	1	7388183	7389419	1237	2	102725193	ENST00000411708.1	221852	ENSG00000237728	CAMTA1-AS2	CAMTA1 antisense RNA 2	ENST00000303635.12	23261	0
chr1	7207892	7208191	300	*	H1w3_peak_325	59	.	Intron (ENST00000303635.12/23261, intron 4 of 22)	1	7388183	7389419	1237	2	102725193	ENST00000411708.1	181228	ENSG00000237728	CAMTA1-AS2	CAMTA1 antisense RNA 2	ENST00000303635.12	23261	0
chr1	7223479	7224264	786	*	H1w3_peak_326	208	.	Intron (ENST00000303635.12/23261, intron 4 of 22)	1	7388183	7389419	1237	2	102725193	ENST00000411708.1	165155	ENSG00000237728	CAMTA1-AS2	CAMTA1 antisense RNA 2	ENST00000303635.12	23261	0
chr1	7228827	7229119	293	*	H1w3_peak_327	48	.	Intron (ENST00000303635.12/23261, intron 4 of 22)	1	7388183	7389419	1237	2	102725193	ENST00000411708.1	160300	ENSG00000237728	CAMTA1-AS2	CAMTA1 antisense RNA 2	ENST00000303635.12	23261	0
chr1	7255527	7255960	434	*	H1w3_peak_328	71	.	Intron (ENST00000303635.12/23261, intron 5 of 22)	1	7388183	7389419	1237	2	102725193	ENST00000411708.1	133459	ENSG00000237728	CAMTA1-AS2	CAMTA1 antisense RNA 2	ENST00000303635.12	23261	0
chr1	7265773	7266331	559	*	H1w3_peak_329	461	.	Intron (ENST00000303635.12/23261, intron 5 of 22)	1	7388183	7389419	1237	2	102725193	ENST00000411708.1	123088	ENSG00000237728	CAMTA1-AS2	CAMTA1 antisense RNA 2	ENST00000303635.12	23261	0
chr1	7284965	7285337	373	*	H1w3_peak_330	91	.	Intron (ENST00000303635.12/23261, intron 5 of 22)	1	7388183	7389419	1237	2	102725193	ENST00000411708.1	104082	ENSG00000237728	CAMTA1-AS2	CAMTA1 antisense RNA 2	ENST00000303635.12	23261	0
chr1	7298839	7299063	225	*	H1w3_peak_331	60	.	Intron (ENST00000303635.12/23261, intron 5 of 22)	1	7388183	7389419	1237	2	102725193	ENST00000411708.1	90356	ENSG00000237728	CAMTA1-AS2	CAMTA1 antisense RNA 2	ENST00000303635.12	23261	0
chr1	7299373	7299912	540	*	H1w3_peak_332	330	.	Intron (ENST00000303635.12/23261, intron 5 of 22)	1	7388183	7389419	1237	2	102725193	ENST00000411708.1	89507	ENSG00000237728	CAMTA1-AS2	CAMTA1 antisense RNA 2	ENST00000303635.12	23261	0
chr1	7300963	7301366	404	*	H1w3_peak_333	148	.	Intron (ENST00000303635.12/23261, intron 5 of 22)	1	7388183	7389419	1237	2	102725193	ENST00000411708.1	88053	ENSG00000237728	CAMTA1-AS2	CAMTA1 antisense RNA 2	ENST00000303635.12	23261	0
chr1	7313212	7313434	223	*	H1w3_peak_334	68	.	Intron (ENST00000303635.12/23261, intron 5 of 22)	1	7388183	7389419	1237	2	102725193	ENST00000411708.1	75985	ENSG00000237728	CAMTA1-AS2	CAMTA1 antisense RNA 2	ENST00000303635.12	23261	0
chr1	7334768	7335818	1051	*	H1w3_peak_335	467	.	Intron (ENST00000303635.12/23261, intron 5 of 22)	1	7388183	7389419	1237	2	102725193	ENST00000411708.1	53601	ENSG00000237728	CAMTA1-AS2	CAMTA1 antisense RNA 2	ENST00000303635.12	23261	0
chr1	7380726	7381073	348	*	H1w3_peak_336	90	.	Intron (ENST00000303635.12/23261, intron 5 of 22)	1	7388183	7389419	1237	2	102725193	ENST00000411708.1	8346	ENSG00000237728	CAMTA1-AS2	CAMTA1 antisense RNA 2	ENST00000618051.1;ENST00000303635.12	102725193;23261	8681;0
chr1	7401860	7402437	578	*	H1w3_peak_337	643	.	Intron (ENST00000303635.12/23261, intron 5 of 22)	1	7382487	7389754	7268	2	102725193	ENST00000618051.1	-12106	ENSG00000237728	CAMTA1-AS2	CAMTA1 antisense RNA 2	ENST00000303635.12	23261	0
chr1	7462705	7463075	371	*	H1w3_peak_338	136	.	Intron (ENST00000303635.12/23261, intron 5 of 22)	1	7382487	7389754	7268	2	102725193	ENST00000618051.1	-72951	ENSG00000237728	CAMTA1-AS2	CAMTA1 antisense RNA 2	ENST00000303635.12	23261	0
chr1	7469321	7469606	286	*	H1w3_peak_339	114	.	Intron (ENST00000303635.12/23261, intron 6 of 22)	1	7382487	7389754	7268	2	102725193	ENST00000618051.1	-79567	ENSG00000237728	CAMTA1-AS2	CAMTA1 antisense RNA 2	ENST00000303635.12	23261	0
chr1	7470789	7471638	850	*	H1w3_peak_340	506	.	Intron (ENST00000303635.12/23261, intron 6 of 22)	1	7382487	7389754	7268	2	102725193	ENST00000618051.1	-81035	ENSG00000237728	CAMTA1-AS2	CAMTA1 antisense RNA 2	ENST00000303635.12	23261	0
chr1	7479032	7479546	515	*	H1w3_peak_341	58	.	Intron (ENST00000303635.12/23261, intron 6 of 22)	1	7382487	7389754	7268	2	102725193	ENST00000618051.1	-89278	ENSG00000237728	CAMTA1-AS2	CAMTA1 antisense RNA 2	ENST00000303635.12	23261	0
chr1	7526416	7527556	1141	*	H1w3_peak_342	357	.	Intron (ENST00000303635.12/23261, intron 6 of 22)	1	7382487	7389754	7268	2	102725193	ENST00000618051.1	-136662	ENSG00000237728	CAMTA1-AS2	CAMTA1 antisense RNA 2	ENST00000303635.12	23261	0
chr1	7538059	7538539	481	*	H1w3_peak_343	169	.	Intron (ENST00000303635.12/23261, intron 6 of 22)	1	7382487	7389754	7268	2	102725193	ENST00000618051.1	-148305	ENSG00000237728	CAMTA1-AS2	CAMTA1 antisense RNA 2	ENST00000303635.12	23261	0
chr1	7539592	7540075	484	*	H1w3_peak_344	259	.	Intron (ENST00000303635.12/23261, intron 6 of 22)	1	7382487	7389754	7268	2	102725193	ENST00000618051.1	-149838	ENSG00000237728	CAMTA1-AS2	CAMTA1 antisense RNA 2	ENST00000303635.12	23261	0
chr1	7549196	7550636	1441	*	H1w3_peak_345	218	.	Intron (ENST00000303635.12/23261, intron 6 of 22)	1	7382487	7389754	7268	2	102725193	ENST00000618051.1	-159442	ENSG00000237728	CAMTA1-AS2	CAMTA1 antisense RNA 2	ENST00000303635.12	23261	0
chr1	7551088	7551368	281	*	H1w3_peak_346	62	.	Intron (ENST00000303635.12/23261, intron 6 of 22)	1	7382487	7389754	7268	2	102725193	ENST00000618051.1	-161334	ENSG00000237728	CAMTA1-AS2	CAMTA1 antisense RNA 2	ENST00000303635.12	23261	0
chr1	7561327	7561693	367	*	H1w3_peak_347	78	.	Intron (ENST00000303635.12/23261, intron 6 of 22)	1	7382487	7389754	7268	2	102725193	ENST00000618051.1	-171573	ENSG00000237728	CAMTA1-AS2	CAMTA1 antisense RNA 2	ENST00000303635.12	23261	0
chr1	7621459	7622242	784	*	H1w3_peak_348	159	.	Intron (ENST00000303635.12/23261, intron 6 of 22)	1	7736408	7767856	31449	1	23261	ENST00000495233.5	-114166	ENSG00000171735	CAMTA1	calmodulin binding transcription activator 1	ENST00000303635.12	23261	0
chr1	7667471	7667979	509	*	H1w3_peak_349	66	.	Intron (ENST00000303635.12/23261, intron 9 of 22)	1	7736408	7767856	31449	1	23261	ENST00000495233.5	-68429	ENSG00000171735	CAMTA1	calmodulin binding transcription activator 1	ENST00000303635.12	23261	0
chr1	7669420	7669877	458	*	H1w3_peak_350	68	.	Intron (ENST00000303635.12/23261, intron 9 of 22)	1	7736408	7767856	31449	1	23261	ENST00000495233.5	-66531	ENSG00000171735	CAMTA1	calmodulin binding transcription activator 1	ENST00000303635.12	23261	0
chr1	7752591	7753264	674	*	H1w3_peak_351	78	.	Intron (ENST00000303635.12/23261, intron 21 of 22)	1	7744961	7766522	21562	1	23261	ENST00000476864.1	7630	ENSG00000171735	CAMTA1	calmodulin binding transcription activator 1	ENST00000303635.12;ENST00000495233.5;ENST00000490905.5;ENST00000476864.1	23261;23261;23261;23261	0;0;0;0
chr1	7770806	7771876	1071	*	H1w3_peak_352	181	.	Promoter (<=1kb)	1	7771296	7781432	10137	1	9341	ENST00000054666.11	0	ENSG00000049245	VAMP3	vesicle associated membrane protein 3	ENST00000303635.12;ENST00000495233.5;ENST00000490905.5;ENST00000476864.1;ENST00000054666.11;ENST00000470357.1	23261;23261;23261;23261;9341;9341	0;0;0;0;0;-831
chr1	7783285	7783540	256	*	H1w3_peak_353	62	.	Promoter (<=1kb)	1	7784320	7803958	19639	1	8863	ENST00000377541.5	-780	ENSG00000049246	PER3	period circadian regulator 3	ENST00000377541.5;ENST00000613533.4;ENST00000614998.4;ENST00000377532.7;ENST00000361923.2;ENST00000473653.1;ENST00000054666.11;ENST00000470357.1	8863;8863;8863;8863;8863;8863;9341;9341	0;0;0;0;0;-1983;0;10578
chr1	7783869	7784353	485	*	H1w3_peak_354	592	.	Promoter (<=1kb)	1	7784320	7803958	19639	1	8863	ENST00000377541.5	0	ENSG00000049246	PER3	period circadian regulator 3	ENST00000377541.5;ENST00000613533.4;ENST00000614998.4;ENST00000377532.7;ENST00000361923.2;ENST00000473653.1;ENST00000054666.11;ENST00000470357.1	8863;8863;8863;8863;8863;8863;9341;9341	0;0;0;0;0;-1170;0;11162
chr1	7810452	7810780	329	*	H1w3_peak_355	306	.	Exon (ENST00000613533.4/8863, exon 13 of 22)	1	7803051	7810347	7297	1	8863	ENST00000463106.1	7401	ENSG00000049246	PER3	period circadian regulator 3	ENST00000613533.4;ENST00000614998.4;ENST00000377532.7;ENST00000361923.2;ENST00000463106.1	8863;8863;8863;8863;8863	0;0;0;0;7401
chr1	7885539	7885840	302	*	H1w3_peak_356	68	.	Distal Intergenic	1	7843083	7853512	10430	2	10911	ENST00000377516.6	-32027	ENSG00000049247	UTS2	urotensin 2	NA	NA	NA
chr1	7920534	7920885	352	*	H1w3_peak_357	108	.	3' UTR	1	7921800	7935100	13301	2	3604	ENST00000474475.1	14215	ENSG00000049249	TNFRSF9	TNF receptor superfamily member 9	ENST00000615230.4;ENST00000377507.7;ENST00000474475.1	3604;3604;3604	0;0;14215
chr1	7940756	7941274	519	*	H1w3_peak_358	190	.	Promoter (<=1kb)	1	7919847	7940866	21020	2	3604	ENST00000377507.7	0	ENSG00000049249	TNFRSF9	TNF receptor superfamily member 9	ENST00000615230.4;ENST00000377507.7;ENST00000492571.1	3604;3604;3604	0;0;-2452
chr1	7948882	7949237	356	*	H1w3_peak_359	73	.	Distal Intergenic	1	7954291	7985052	30762	1	11315	ENST00000493373.5	-5054	ENSG00000116288	PARK7	Parkinsonism associated deglycase	NA	NA	NA
chr1	7953971	7954543	573	*	H1w3_peak_360	117	.	Promoter (<=1kb)	1	7954291	7985052	30762	1	11315	ENST00000493373.5	0	ENSG00000116288	PARK7	Parkinsonism associated deglycase	ENST00000493373.5	11315	0
chr1	7961132	7962171	1040	*	H1w3_peak_361	447	.	Promoter (<=1kb)	1	7961663	7971048	9386	1	11315	ENST00000460192.5	0	ENSG00000116288	PARK7	Parkinsonism associated deglycase	ENST00000493373.5;ENST00000460192.5;ENST00000493678.5;ENST00000377493.9;ENST00000338639.10;ENST00000465354.5;ENST00000377491.5;ENST00000377488.5;ENST00000497113.1;ENST00000469225.1	11315;11315;11315;11315;11315;11315;11315;11315;11315;11315	0;0;0;0;0;0;0;0;-596;0
chr1	7975146	7975554	409	*	H1w3_peak_362	265	.	Intron (ENST00000493373.5/11315, intron 5 of 6)	1	7965351	7985282	19932	1	11315	ENST00000469225.1	9795	ENSG00000116288	PARK7	Parkinsonism associated deglycase	ENST00000493373.5;ENST00000460192.5;ENST00000493678.5;ENST00000377493.9;ENST00000338639.10;ENST00000465354.5;ENST00000377491.5;ENST00000377488.5;ENST00000497113.1;ENST00000469225.1	11315;11315;11315;11315;11315;11315;11315;11315;11315;11315	0;0;0;0;0;0;0;0;12379;0
chr1	7988729	7989009	281	*	H1w3_peak_363	111	.	Distal Intergenic	1	7965351	7985282	19932	1	11315	ENST00000469225.1	23378	ENSG00000116288	PARK7	Parkinsonism associated deglycase	ENST00000493373.5;ENST00000493678.5;ENST00000377493.9;ENST00000338639.10;ENST00000377491.5;ENST00000377488.5;ENST00000469225.1	11315;11315;11315;11315;11315;11315;11315	0;0;0;0;0;0;0
chr1	8004692	8005425	734	*	H1w3_peak_364	809	.	Exon (ENST00000641354.1/ENST00000641354.1, exon 6 of 6)	1	8013427	8015633	2207	2	54206	ENST00000467067.1	10208	ENSG00000116285	ERRFI1	ERBB receptor feedback inhibitor 1	ENST00000474874.5	54206	0
chr1	8015177	8015440	264	*	H1w3_peak_365	60	.	Promoter (<=1kb)	1	8013427	8015633	2207	2	54206	ENST00000467067.1	193	ENSG00000116285	ERRFI1	ERBB receptor feedback inhibitor 1	ENST00000474874.5;ENST00000377482.10;ENST00000467067.1;ENST00000469499.5;ENST00000487559.1	54206;54206;54206;54206;54206	0;0;0;0;0
chr1	8016619	8016975	357	*	H1w3_peak_366	69	.	Promoter (<=1kb)	1	8013427	8015633	2207	2	54206	ENST00000467067.1	-986	ENSG00000116285	ERRFI1	ERBB receptor feedback inhibitor 1	ENST00000474874.5;ENST00000377482.10;ENST00000467067.1;ENST00000469499.5;ENST00000487559.1	54206;54206;54206;54206;54206	0;0;0;0;0
chr1	8020059	8020311	253	*	H1w3_peak_367	112	.	Intron (ENST00000474874.5/54206, intron 1 of 2)	1	8013427	8015633	2207	2	54206	ENST00000467067.1	-4426	ENSG00000116285	ERRFI1	ERBB receptor feedback inhibitor 1	ENST00000474874.5;ENST00000377482.10;ENST00000467067.1;ENST00000469499.5;ENST00000487559.1	54206;54206;54206;54206;54206	0;0;0;0;0
chr1	8025945	8026766	822	*	H1w3_peak_368	313	.	Promoter (<=1kb)	1	8004404	8026283	21880	2	54206	ENST00000474874.5	0	ENSG00000116285	ERRFI1	ERBB receptor feedback inhibitor 1	ENST00000474874.5;ENST00000377482.10;ENST00000469499.5;ENST00000487559.1	54206;54206;54206;54206	0;0;0;0
chr1	8028082	8028510	429	*	H1w3_peak_369	79	.	Promoter (1-2kb)	1	8011727	8026309	14583	2	54206	ENST00000377482.10	-1773	ENSG00000116285	ERRFI1	ERBB receptor feedback inhibitor 1	ENST00000474874.5;ENST00000377482.10;ENST00000469499.5;ENST00000487559.1	54206;54206;54206;54206	0;0;0;0
chr1	8040513	8041058	546	*	H1w3_peak_370	286	.	Intron (ENST00000445300.1/ENST00000445300.1, intron 2 of 2)	1	8011727	8026309	14583	2	54206	ENST00000377482.10	-14204	ENSG00000116285	ERRFI1	ERBB receptor feedback inhibitor 1	NA	NA	NA
chr1	8047479	8048314	836	*	H1w3_peak_371	205	.	Intron (ENST00000445300.1/ENST00000445300.1, intron 2 of 2)	1	8011727	8026309	14583	2	54206	ENST00000377482.10	-21170	ENSG00000116285	ERRFI1	ERBB receptor feedback inhibitor 1	NA	NA	NA
chr1	8056016	8056403	388	*	H1w3_peak_372	144	.	Intron (ENST00000445300.1/ENST00000445300.1, intron 2 of 2)	1	8011727	8026309	14583	2	54206	ENST00000377482.10	-29707	ENSG00000116285	ERRFI1	ERBB receptor feedback inhibitor 1	NA	NA	NA
chr1	8061231	8062323	1093	*	H1w3_peak_373	235	.	Intron (ENST00000445300.1/ENST00000445300.1, intron 2 of 2)	1	8011727	8026309	14583	2	54206	ENST00000377482.10	-34922	ENSG00000116285	ERRFI1	ERBB receptor feedback inhibitor 1	NA	NA	NA
chr1	8076809	8077723	915	*	H1w3_peak_374	339	.	Intron (ENST00000445300.1/ENST00000445300.1, intron 2 of 2)	1	8011727	8026309	14583	2	54206	ENST00000377482.10	-50500	ENSG00000116285	ERRFI1	ERBB receptor feedback inhibitor 1	NA	NA	NA
chr1	8078240	8078576	337	*	H1w3_peak_375	111	.	Intron (ENST00000445300.1/ENST00000445300.1, intron 2 of 2)	1	8011727	8026309	14583	2	54206	ENST00000377482.10	-51931	ENSG00000116285	ERRFI1	ERBB receptor feedback inhibitor 1	NA	NA	NA
chr1	8089687	8090757	1071	*	H1w3_peak_376	136	.	Intron (ENST00000445300.1/ENST00000445300.1, intron 2 of 2)	1	8011727	8026309	14583	2	54206	ENST00000377482.10	-63378	ENSG00000116285	ERRFI1	ERBB receptor feedback inhibitor 1	NA	NA	NA
chr1	8096510	8096770	261	*	H1w3_peak_377	52	.	Intron (ENST00000445300.1/ENST00000445300.1, intron 2 of 2)	1	8011727	8026309	14583	2	54206	ENST00000377482.10	-70201	ENSG00000116285	ERRFI1	ERBB receptor feedback inhibitor 1	NA	NA	NA
chr1	8097469	8097822	354	*	H1w3_peak_378	560	.	Intron (ENST00000445300.1/ENST00000445300.1, intron 2 of 2)	1	8011727	8026309	14583	2	54206	ENST00000377482.10	-71160	ENSG00000116285	ERRFI1	ERBB receptor feedback inhibitor 1	NA	NA	NA
chr1	8118085	8118423	339	*	H1w3_peak_379	95	.	Intron (ENST00000445300.1/ENST00000445300.1, intron 2 of 2)	1	8201518	8215207	13690	1	102724539	ENST00000670361.1	-83095	ENSG00000227634	LINC01714	long intergenic non-protein coding RNA 1714	NA	NA	NA
chr1	8121338	8121645	308	*	H1w3_peak_380	248	.	Exon (ENST00000445300.1/ENST00000445300.1, exon 3 of 3)	1	8201518	8215207	13690	1	102724539	ENST00000670361.1	-79873	ENSG00000227634	LINC01714	long intergenic non-protein coding RNA 1714	NA	NA	NA
chr1	8133230	8134254	1025	*	H1w3_peak_381	117	.	Distal Intergenic	1	8201518	8215207	13690	1	102724539	ENST00000670361.1	-67264	ENSG00000227634	LINC01714	long intergenic non-protein coding RNA 1714	NA	NA	NA
chr1	8137701	8138201	501	*	H1w3_peak_382	173	.	Distal Intergenic	1	8201518	8215207	13690	1	102724539	ENST00000670361.1	-63317	ENSG00000227634	LINC01714	long intergenic non-protein coding RNA 1714	NA	NA	NA
chr1	8154713	8154945	233	*	H1w3_peak_383	197	.	Distal Intergenic	1	8201518	8215207	13690	1	102724539	ENST00000670361.1	-46573	ENSG00000227634	LINC01714	long intergenic non-protein coding RNA 1714	NA	NA	NA
chr1	8182131	8182898	768	*	H1w3_peak_384	468	.	Distal Intergenic	1	8201518	8215207	13690	1	102724539	ENST00000670361.1	-18620	ENSG00000227634	LINC01714	long intergenic non-protein coding RNA 1714	NA	NA	NA
chr1	8194504	8194833	330	*	H1w3_peak_385	69	.	Distal Intergenic	1	8201518	8215207	13690	1	102724539	ENST00000670361.1	-6685	ENSG00000227634	LINC01714	long intergenic non-protein coding RNA 1714	NA	NA	NA
chr1	8197695	8198222	528	*	H1w3_peak_386	232	.	Distal Intergenic	1	8201518	8215207	13690	1	102724539	ENST00000670361.1	-3296	ENSG00000227634	LINC01714	long intergenic non-protein coding RNA 1714	ENST00000670361.1;ENST00000635451.1	102724539;102724539	0;0
chr1	8201459	8202754	1296	*	H1w3_peak_387	181	.	Promoter (<=1kb)	1	8201518	8215207	13690	1	102724539	ENST00000670361.1	0	ENSG00000227634	LINC01714	long intergenic non-protein coding RNA 1714	ENST00000670361.1;ENST00000635451.1	102724539;102724539	0;0
chr1	8211472	8212452	981	*	H1w3_peak_388	248	.	Promoter (2-3kb)	1	8208672	8215210	6539	1	102724539	ENST00000452982.1	2800	ENSG00000227634	LINC01714	long intergenic non-protein coding RNA 1714	ENST00000670361.1;ENST00000635451.1;ENST00000452982.1	102724539;102724539;102724539	0;0;0
chr1	8224854	8225347	494	*	H1w3_peak_389	144	.	Distal Intergenic	1	8208672	8215210	6539	1	102724539	ENST00000452982.1	16182	ENSG00000227634	LINC01714	long intergenic non-protein coding RNA 1714	NA	NA	NA
chr1	8238943	8239868	926	*	H1w3_peak_390	136	.	Distal Intergenic	1	8208672	8215210	6539	1	102724539	ENST00000452982.1	30271	ENSG00000227634	LINC01714	long intergenic non-protein coding RNA 1714	NA	NA	NA
chr1	8257549	8258148	600	*	H1w3_peak_391	123	.	Distal Intergenic	1	8208672	8215210	6539	1	102724539	ENST00000452982.1	48877	ENSG00000227634	LINC01714	long intergenic non-protein coding RNA 1714	NA	NA	NA
chr1	8258797	8259939	1143	*	H1w3_peak_392	78	.	Distal Intergenic	1	8208672	8215210	6539	1	102724539	ENST00000452982.1	50125	ENSG00000227634	LINC01714	long intergenic non-protein coding RNA 1714	NA	NA	NA
chr1	8283342	8283622	281	*	H1w3_peak_393	58	.	Distal Intergenic	1	8317826	8344165	26340	1	50651	ENST00000471889.5	-34204	ENSG00000162426	SLC45A1	solute carrier family 45 member 1	NA	NA	NA
chr1	8314390	8314751	362	*	H1w3_peak_394	116	.	Distal Intergenic	1	8317826	8344165	26340	1	50651	ENST00000471889.5	-3075	ENSG00000162426	SLC45A1	solute carrier family 45 member 1	ENST00000471889.5	50651	0
chr1	8343204	8343989	786	*	H1w3_peak_395	346	.	Exon (ENST00000471889.5/50651, exon 9 of 9)	1	8330428	8336109	5682	1	50651	ENST00000481265.1	12776	ENSG00000162426	SLC45A1	solute carrier family 45 member 1	ENST00000471889.5;ENST00000289877.8;ENST00000497660.5	50651;50651;50651	0;0;0
chr1	8348923	8349141	219	*	H1w3_peak_396	61	.	Distal Intergenic	1	8355521	8362844	7324	2	473	ENST00000505225.1	13703	ENSG00000142599	RERE	arginine-glutamic acid dipeptide repeats	ENST00000337907.7;ENST00000400908.7;ENST00000377464.5;ENST00000400907.6;ENST00000476556.5;ENST00000471889.5;ENST00000289877.8;ENST00000497660.5	473;473;473;473;473;50651;50651;50651	0;0;0;0;0;0;0;0
chr1	8373621	8373839	219	*	H1w3_peak_397	93	.	Intron (ENST00000337907.7/473, intron 13 of 23)	1	8363710	8364838	1129	2	473	ENST00000464367.1	-8783	ENSG00000142599	RERE	arginine-glutamic acid dipeptide repeats	ENST00000337907.7;ENST00000400908.7;ENST00000377464.5;ENST00000400907.6;ENST00000476556.5;ENST00000656437.1;ENST00000488215.5;ENST00000460659.5;ENST00000492766.5;ENST00000465125.1	473;473;473;473;473;473;473;473;473;473	0;0;0;0;0;0;0;0;0;0
chr1	8394630	8395294	665	*	H1w3_peak_398	314	.	Intron (ENST00000337907.7/473, intron 13 of 23)	1	8365855	8423419	57565	2	473	ENST00000460659.5	28125	ENSG00000142599	RERE	arginine-glutamic acid dipeptide repeats	ENST00000337907.7;ENST00000400908.7;ENST00000377464.5;ENST00000400907.6;ENST00000476556.5;ENST00000656437.1;ENST00000488215.5;ENST00000460659.5;ENST00000492766.5;ENST00000465125.1	473;473;473;473;473;473;473;473;473;473	0;0;0;0;0;0;0;0;0;0
chr1	8396933	8397332	400	*	H1w3_peak_399	195	.	Intron (ENST00000337907.7/473, intron 13 of 23)	1	8365855	8423419	57565	2	473	ENST00000460659.5	26087	ENSG00000142599	RERE	arginine-glutamic acid dipeptide repeats	ENST00000337907.7;ENST00000400908.7;ENST00000377464.5;ENST00000400907.6;ENST00000476556.5;ENST00000656437.1;ENST00000488215.5;ENST00000460659.5;ENST00000492766.5;ENST00000465125.1	473;473;473;473;473;473;473;473;473;473	0;0;0;0;0;0;0;0;0;0
chr1	8412164	8412690	527	*	H1w3_peak_400	391	.	Intron (ENST00000337907.7/473, intron 13 of 23)	1	8365855	8423419	57565	2	473	ENST00000460659.5	10729	ENSG00000142599	RERE	arginine-glutamic acid dipeptide repeats	ENST00000337907.7;ENST00000400908.7;ENST00000377464.5;ENST00000400907.6;ENST00000476556.5;ENST00000656437.1;ENST00000488215.5;ENST00000460659.5;ENST00000492766.5;ENST00000465125.1	473;473;473;473;473;473;473;473;473;473	0;0;0;0;0;0;0;0;0;0
chr1	8423011	8423253	243	*	H1w3_peak_401	52	.	Promoter (<=1kb)	1	8365855	8423419	57565	2	473	ENST00000460659.5	166	ENSG00000142599	RERE	arginine-glutamic acid dipeptide repeats	ENST00000449895.5;ENST00000653698.1;ENST00000444276.1;ENST00000337907.7;ENST00000400908.7;ENST00000377464.5;ENST00000400907.6;ENST00000476556.5;ENST00000656437.1;ENST00000488215.5;ENST00000460659.5;ENST00000492766.5;ENST00000465125.1;ENST00000464972.5	102724552;102724552;102724552;473;473;473;473;473;473;473;473;473;473;473	0;-2147;-2385;0;0;0;0;0;0;0;0;0;0;0
chr1	8424034	8424803	770	*	H1w3_peak_402	109	.	Promoter (<=1kb)	1	8424645	8434838	10194	1	102724552	ENST00000449895.5	0	NA	RERE-AS1	RERE antisense RNA 1	ENST00000449895.5;ENST00000653698.1;ENST00000444276.1;ENST00000337907.7;ENST00000400908.7;ENST00000377464.5;ENST00000400907.6;ENST00000476556.5;ENST00000656437.1;ENST00000488215.5;ENST00000460659.5;ENST00000492766.5;ENST00000465125.1;ENST00000464972.5	102724552;102724552;102724552;473;473;473;473;473;473;473;473;473;473;473	0;-597;-835;0;0;0;0;0;0;0;0;0;0;0
chr1	8439300	8439619	320	*	H1w3_peak_403	64	.	Intron (ENST00000337907.7/473, intron 12 of 23)	1	8425638	8430041	4404	1	102724552	ENST00000444276.1	13662	NA	RERE-AS1	RERE antisense RNA 1	ENST00000449895.5;ENST00000653698.1;ENST00000337907.7;ENST00000400908.7;ENST00000377464.5;ENST00000400907.6;ENST00000656437.1;ENST00000464972.5;ENST00000659924.1	102724552;102724552;473;473;473;473;473;473;473	0;13900;0;0;0;0;0;0;0
chr1	8443661	8443977	317	*	H1w3_peak_404	71	.	Intron (ENST00000337907.7/473, intron 12 of 23)	1	8425638	8430041	4404	1	102724552	ENST00000444276.1	18023	NA	RERE-AS1	RERE antisense RNA 1	ENST00000337907.7;ENST00000400908.7;ENST00000377464.5;ENST00000400907.6;ENST00000656437.1;ENST00000464972.5;ENST00000659924.1	473;473;473;473;473;473;473	0;0;0;0;0;0;0
chr1	8456396	8456751	356	*	H1w3_peak_405	179	.	Intron (ENST00000337907.7/473, intron 12 of 23)	1	8425638	8430041	4404	1	102724552	ENST00000444276.1	30758	NA	RERE-AS1	RERE antisense RNA 1	ENST00000337907.7;ENST00000400908.7;ENST00000377464.5;ENST00000400907.6;ENST00000656437.1;ENST00000464972.5;ENST00000659924.1	473;473;473;473;473;473;473	0;0;0;0;0;0;0
chr1	8494116	8494822	707	*	H1w3_peak_406	50	.	Intron (ENST00000337907.7/473, intron 11 of 23)	1	8352406	8525939	173534	2	473	ENST00000377464.5	31117	ENSG00000142599	RERE	arginine-glutamic acid dipeptide repeats	ENST00000337907.7;ENST00000400908.7;ENST00000377464.5;ENST00000400907.6;ENST00000656437.1;ENST00000464972.5;ENST00000659924.1;ENST00000480342.5;ENST00000507012.1	473;473;473;473;473;473;473;473;473	0;0;0;0;0;0;0;0;0
chr1	8525425	8526221	797	*	H1w3_peak_407	307	.	Promoter (<=1kb)	1	8352406	8525939	173534	2	473	ENST00000377464.5	0	ENSG00000142599	RERE	arginine-glutamic acid dipeptide repeats	ENST00000337907.7;ENST00000400908.7;ENST00000377464.5;ENST00000400907.6;ENST00000656437.1;ENST00000464972.5;ENST00000659924.1;ENST00000480342.5;ENST00000507012.1	473;473;473;473;473;473;473;473;473	0;0;0;0;0;0;0;0;0
chr1	8540480	8540790	311	*	H1w3_peak_408	50	.	Intron (ENST00000337907.7/473, intron 8 of 23)	1	8495151	8526039	30889	2	473	ENST00000507012.1	-14441	ENSG00000142599	RERE	arginine-glutamic acid dipeptide repeats	ENST00000337907.7;ENST00000400908.7;ENST00000400907.6;ENST00000656437.1;ENST00000659924.1;ENST00000480342.5;ENST00000469251.1	473;473;473;473;473;473;473	0;0;0;0;0;0;50051
chr1	8626368	8627131	764	*	H1w3_peak_409	221	.	Promoter (1-2kb)	1	8556476	8624380	67905	2	473	ENST00000514428.1	-1988	ENSG00000142599	RERE	arginine-glutamic acid dipeptide repeats	ENST00000337907.7;ENST00000400908.7;ENST00000400907.6;ENST00000656437.1;ENST00000659924.1;ENST00000480342.5;ENST00000514428.1	473;473;473;473;473;473;473	0;0;0;0;0;0;-1988
chr1	8661779	8662164	386	*	H1w3_peak_410	106	.	Intron (ENST00000337907.7/473, intron 2 of 23)	1	8353943	8656371	302429	2	473	ENST00000400907.6	-5408	ENSG00000142599	RERE	arginine-glutamic acid dipeptide repeats	ENST00000337907.7;ENST00000400908.7;ENST00000656437.1;ENST00000659924.1;ENST00000480342.5;ENST00000468247.1	473;473;473;473;473;473	0;0;0;0;0;0
chr1	8668176	8668652	477	*	H1w3_peak_411	148	.	Intron (ENST00000337907.7/473, intron 2 of 23)	1	8353943	8656371	302429	2	473	ENST00000400907.6	-11805	ENSG00000142599	RERE	arginine-glutamic acid dipeptide repeats	ENST00000337907.7;ENST00000400908.7;ENST00000656437.1;ENST00000659924.1;ENST00000480342.5;ENST00000468247.1	473;473;473;473;473;473	0;0;0;0;0;0
chr1	8674902	8675390	489	*	H1w3_peak_412	200	.	Intron (ENST00000337907.7/473, intron 2 of 23)	1	8353943	8656371	302429	2	473	ENST00000400907.6	-18531	ENSG00000142599	RERE	arginine-glutamic acid dipeptide repeats	ENST00000337907.7;ENST00000400908.7;ENST00000656437.1;ENST00000659924.1;ENST00000480342.5;ENST00000468247.1	473;473;473;473;473;473	0;0;0;0;0;0
chr1	8701181	8701915	735	*	H1w3_peak_413	67	.	Promoter (1-2kb)	1	8656193	8703219	47027	2	473	ENST00000468247.1	1304	ENSG00000142599	RERE	arginine-glutamic acid dipeptide repeats	ENST00000337907.7;ENST00000400908.7;ENST00000656437.1;ENST00000659924.1;ENST00000480342.5;ENST00000468247.1	473;473;473;473;473;473	0;0;0;0;0;0
chr1	8703063	8703792	730	*	H1w3_peak_414	374	.	Promoter (<=1kb)	1	8656193	8703219	47027	2	473	ENST00000468247.1	0	ENSG00000142599	RERE	arginine-glutamic acid dipeptide repeats	ENST00000337907.7;ENST00000400908.7;ENST00000656437.1;ENST00000659924.1;ENST00000480342.5;ENST00000468247.1	473;473;473;473;473;473	0;0;0;0;0;0
chr1	8712190	8713114	925	*	H1w3_peak_415	230	.	Intron (ENST00000337907.7/473, intron 2 of 23)	1	8656193	8703219	47027	2	473	ENST00000468247.1	-8971	ENSG00000142599	RERE	arginine-glutamic acid dipeptide repeats	ENST00000337907.7;ENST00000400908.7;ENST00000656437.1;ENST00000659924.1;ENST00000480342.5	473;473;473;473;473	0;0;0;0;0
chr1	8726480	8726926	447	*	H1w3_peak_416	59	.	Intron (ENST00000337907.7/473, intron 2 of 23)	1	8656193	8703219	47027	2	473	ENST00000468247.1	-23261	ENSG00000142599	RERE	arginine-glutamic acid dipeptide repeats	ENST00000337907.7;ENST00000400908.7;ENST00000656437.1;ENST00000659924.1;ENST00000480342.5	473;473;473;473;473	0;0;0;0;0
chr1	8733543	8733970	428	*	H1w3_peak_417	197	.	Intron (ENST00000337907.7/473, intron 2 of 23)	1	8464970	8753838	288869	2	473	ENST00000480342.5	19868	ENSG00000142599	RERE	arginine-glutamic acid dipeptide repeats	ENST00000337907.7;ENST00000400908.7;ENST00000656437.1;ENST00000659924.1;ENST00000480342.5	473;473;473;473;473	0;0;0;0;0
chr1	8817448	8818364	917	*	H1w3_peak_418	239	.	Promoter (<=1kb)	1	8352397	8817465	465069	2	473	ENST00000337907.7	0	ENSG00000142599	RERE	arginine-glutamic acid dipeptide repeats	ENST00000337907.7;ENST00000400908.7;ENST00000656437.1;ENST00000659924.1	473;473;473;473	0;0;0;0
chr1	8822744	8822978	235	*	H1w3_peak_419	72	.	Intron (ENST00000656437.1/473, intron 2 of 18)	1	8352404	8817640	465237	2	473	ENST00000400908.7	-5104	ENSG00000142599	RERE	arginine-glutamic acid dipeptide repeats	ENST00000656437.1	473	0
chr1	8826062	8826308	247	*	H1w3_peak_420	53	.	5' UTR	1	8352404	8817640	465237	2	473	ENST00000400908.7	-8422	ENSG00000142599	RERE	arginine-glutamic acid dipeptide repeats	ENST00000656437.1	473	0
chr1	8848812	8849315	504	*	H1w3_peak_421	225	.	Promoter (<=1kb)	1	8361158	8848921	487764	2	473	ENST00000656437.1	0	ENSG00000142599	RERE	arginine-glutamic acid dipeptide repeats	ENST00000656437.1	473	0
chr1	8858054	8858436	383	*	H1w3_peak_422	47	.	Downstream (2-3kb)	1	8866502	8866590	89	2	102465436	ENST00000618792.1	8154	ENSG00000274258	MIR6728	microRNA 6728	ENST00000234590.10;ENST00000464920.2;ENST00000647408.1;ENST00000646370.2;ENST00000645609.1	2023;2023;2023;2023;2023	0;13140;0;0;0
chr1	8859522	8859857	336	*	H1w3_peak_423	52	.	Downstream (1-2kb)	1	8866502	8866590	89	2	102465436	ENST00000618792.1	6733	ENSG00000274258	MIR6728	microRNA 6728	ENST00000234590.10;ENST00000464920.2;ENST00000647408.1;ENST00000646370.2;ENST00000645609.1	2023;2023;2023;2023;2023	0;11719;0;0;0
chr1	8873627	8874226	600	*	H1w3_peak_424	271	.	Promoter (1-2kb)	1	8866009	8871944	5936	2	2023	ENST00000645600.1	-1683	ENSG00000074800	ENO1	enolase 1	ENST00000442636.1;ENST00000234590.10;ENST00000464920.2;ENST00000647408.1;ENST00000646370.2;ENST00000645609.1;ENST00000645600.1;ENST00000497492.1;ENST00000646660.1;ENST00000646680.1;ENST00000646906.1;ENST00000646156.1;ENST00000643438.1;ENST00000489867.2;ENST00000486051.5;ENST00000492343.2	100505975;2023;2023;2023;2023;2023;2023;2023;2023;2023;2023;2023;2023;2023;2023;2023	0;0;-2051;0;0;0;-1683;0;0;0;0;0;0;0;0;0
chr1	8878604	8879568	965	*	H1w3_peak_425	278	.	Promoter (<=1kb)	1	8878835	8879894	1060	1	100505975	ENST00000442636.1	0	ENSG00000230679	ENO1-AS1	ENO1 antisense RNA 1	ENST00000442636.1;ENST00000234590.10;ENST00000647408.1;ENST00000646370.2;ENST00000645609.1;ENST00000497492.1;ENST00000646660.1;ENST00000646680.1;ENST00000646906.1;ENST00000646156.1;ENST00000643438.1;ENST00000489867.2;ENST00000486051.5;ENST00000492343.2	100505975;2023;2023;2023;2023;2023;2023;2023;2023;2023;2023;2023;2023;2023	0;0;0;0;0;0;0;0;0;0;0;0;0;0
chr1	8889999	8890717	719	*	H1w3_peak_426	363	.	Distal Intergenic	1	8868049	8879190	11142	2	2023	ENST00000489867.2	-10809	ENSG00000074800	ENO1	enolase 1	NA	NA	NA
chr1	8899758	8900317	560	*	H1w3_peak_427	332	.	Distal Intergenic	1	8868049	8879190	11142	2	2023	ENST00000489867.2	-20568	ENSG00000074800	ENO1	enolase 1	NA	NA	NA
chr1	8903744	8904211	468	*	H1w3_peak_428	153	.	Distal Intergenic	1	8868049	8879190	11142	2	2023	ENST00000489867.2	-24554	ENSG00000074800	ENO1	enolase 1	NA	NA	NA
chr1	8905711	8906113	403	*	H1w3_peak_429	75	.	Distal Intergenic	1	8868049	8879190	11142	2	2023	ENST00000489867.2	-26521	ENSG00000074800	ENO1	enolase 1	NA	NA	NA
chr1	8911277	8911524	248	*	H1w3_peak_430	59	.	Distal Intergenic	1	8868049	8879190	11142	2	2023	ENST00000489867.2	-32087	ENSG00000074800	ENO1	enolase 1	NA	NA	NA
chr1	8918018	8918323	306	*	H1w3_peak_431	42	.	Distal Intergenic	1	8945867	8967745	21879	1	765	ENST00000549778.5	-27544	ENSG00000131686	CA6	carbonic anhydrase 6	NA	NA	NA
chr1	8939624	8939914	291	*	H1w3_peak_432	72	.	Distal Intergenic	1	8945867	8967745	21879	1	765	ENST00000549778.5	-5953	ENSG00000131686	CA6	carbonic anhydrase 6	NA	NA	NA
chr1	8941803	8942214	412	*	H1w3_peak_433	67	.	Distal Intergenic	1	8945867	8967745	21879	1	765	ENST00000549778.5	-3653	ENSG00000131686	CA6	carbonic anhydrase 6	ENST00000549778.5;ENST00000476083.1;ENST00000377443.7;ENST00000480186.7;ENST00000377436.6;ENST00000377442.3	765;765;765;765;765;765	0;0;0;-3668;0;0
chr1	8962850	8963292	443	*	H1w3_peak_434	118	.	Intron (ENST00000549778.5/765, intron 5 of 5)	1	8945887	8974704	28818	1	765	ENST00000377442.3	16963	ENSG00000131686	CA6	carbonic anhydrase 6	ENST00000549778.5;ENST00000476083.1;ENST00000377443.7;ENST00000377436.6;ENST00000377442.3	765;765;765;765;765	0;0;0;0;0
chr1	8974080	8974473	394	*	H1w3_peak_435	281	.	Exon (ENST00000377436.6/765, exon 8 of 8)	1	8945887	8974704	28818	1	765	ENST00000377442.3	28193	ENSG00000131686	CA6	carbonic anhydrase 6	ENST00000476083.1;ENST00000377443.7;ENST00000377436.6;ENST00000377442.3	765;765;765;765	0;0;0;0
chr1	8986076	8986547	472	*	H1w3_peak_436	341	.	Distal Intergenic	1	9003300	9026345	23046	2	155184	ENST00000400906.1	39798	ENSG00000197241	SLC2A7	solute carrier family 2 member 7	NA	NA	NA
chr1	9005047	9005263	217	*	H1w3_peak_437	71	.	Intron (ENST00000400906.1/155184, intron 10 of 11)	1	9003300	9026345	23046	2	155184	ENST00000400906.1	21082	ENSG00000197241	SLC2A7	solute carrier family 2 member 7	ENST00000400906.1	155184	0
chr1	9025803	9026200	398	*	H1w3_peak_438	32	.	Promoter (<=1kb)	1	9003300	9026345	23046	2	155184	ENST00000400906.1	145	ENSG00000197241	SLC2A7	solute carrier family 2 member 7	ENST00000400906.1	155184	0
chr1	9067161	9067641	481	*	H1w3_peak_439	93	.	Promoter (1-2kb)	1	9040080	9069604	29525	2	6518	ENST00000377414.7	1963	ENSG00000142583	SLC2A5	solute carrier family 2 member 5	ENST00000377424.9;ENST00000377414.7;ENST00000484798.5;ENST00000474145.5;ENST00000479813.5;ENST00000486632.5;ENST00000487835.5;ENST00000464985.5;ENST00000473209.1	6518;6518;6518;6518;6518;6518;6518;6518;6518	0;0;0;0;0;0;0;0;0
chr1	9079142	9079356	215	*	H1w3_peak_440	55	.	Intron (ENST00000486632.5/6518, intron 2 of 6)	1	9041785	9073122	31338	2	6518	ENST00000479813.5	-6020	ENSG00000142583	SLC2A5	solute carrier family 2 member 5	ENST00000486632.5;ENST00000487835.5;ENST00000464985.5	6518;6518;6518	0;0;0
chr1	9080624	9081214	591	*	H1w3_peak_441	230	.	Intron (ENST00000486632.5/6518, intron 2 of 6)	1	9047611	9088443	40833	2	6518	ENST00000464985.5	7229	ENSG00000142583	SLC2A5	solute carrier family 2 member 5	ENST00000486632.5;ENST00000487835.5;ENST00000464985.5	6518;6518;6518	0;0;0
chr1	9084853	9085501	649	*	H1w3_peak_442	145	.	Promoter (2-3kb)	1	9047611	9088443	40833	2	6518	ENST00000464985.5	2942	ENSG00000142583	SLC2A5	solute carrier family 2 member 5	ENST00000486632.5;ENST00000487835.5;ENST00000464985.5	6518;6518;6518	0;0;0
chr1	9086149	9086438	290	*	H1w3_peak_443	54	.	Promoter (2-3kb)	1	9047611	9088443	40833	2	6518	ENST00000464985.5	2005	ENSG00000142583	SLC2A5	solute carrier family 2 member 5	ENST00000486632.5;ENST00000487835.5;ENST00000464985.5	6518;6518;6518	0;0;0
chr1	9101485	9101969	485	*	H1w3_peak_444	90	.	3' UTR	1	9104532	9111370	6839	2	80045	ENST00000465853.1	9401	ENSG00000180758	GPR157	G protein-coupled receptor 157	ENST00000377411.5;ENST00000465853.1	80045;80045	0;0
chr1	9110675	9111136	462	*	H1w3_peak_445	274	.	Promoter (<=1kb)	1	9104532	9111370	6839	2	80045	ENST00000465853.1	234	ENSG00000180758	GPR157	G protein-coupled receptor 157	ENST00000377411.5;ENST00000465853.1;ENST00000466131.1	80045;80045;80045	0;0;0
chr1	9128211	9129225	1015	*	H1w3_peak_446	316	.	Promoter (<=1kb)	1	9100305	9129102	28798	2	80045	ENST00000377411.5	0	ENSG00000180758	GPR157	G protein-coupled receptor 157	ENST00000377411.5;ENST00000466131.1	80045;80045	0;0
chr1	9129529	9129886	358	*	H1w3_peak_447	96	.	Promoter (<=1kb)	1	9100305	9129102	28798	2	80045	ENST00000377411.5	-427	ENSG00000180758	GPR157	G protein-coupled receptor 157	ENST00000377411.5;ENST00000466131.1	80045;80045	0;0
chr1	9145178	9145715	538	*	H1w3_peak_448	180	.	Downstream (2-3kb)	1	9151668	9151777	110	2	407040	ENST00000385130.1	6062	ENSG00000284357	MIR34A	microRNA 34a	ENST00000635687.1	106614088	0
chr1	9162788	9163280	493	*	H1w3_peak_449	105	.	Intron (ENST00000635687.1/106614088, intron 1 of 1)	1	9151668	9151777	110	2	407040	ENST00000385130.1	-11011	ENSG00000284357	MIR34A	microRNA 34a	ENST00000635687.1	106614088	0
chr1	9163605	9164350	746	*	H1w3_peak_450	392	.	Intron (ENST00000635687.1/106614088, intron 1 of 1)	1	9151668	9151777	110	2	407040	ENST00000385130.1	-11828	ENSG00000284357	MIR34A	microRNA 34a	ENST00000635687.1	106614088	0
chr1	9180159	9180661	503	*	H1w3_peak_451	100	.	Promoter (1-2kb)	1	9182004	9196284	14281	1	102724571	ENST00000635271.1	-1343	ENSG00000234546	LNCTAM34A	long non coding transcriptional activator of miR34a	ENST00000635271.1;ENST00000412639.3;ENST00000664915.1;ENST00000657715.1;ENST00000665148.1;ENST00000635687.1	102724571;102724571;102724571;102724571;102724571;106614088	-1343;-1503;-1504;-1517;-1553;0
chr1	9196426	9196913	488	*	H1w3_peak_452	119	.	Exon (ENST00000635405.2/ENST00000635405.2, exon 1 of 2)	1	9191038	9192089	1052	1	102724571	ENST00000634966.2	5388	ENSG00000234546	LNCTAM34A	long non coding transcriptional activator of miR34a	ENST00000635271.1;ENST00000412639.3;ENST00000664915.1;ENST00000657715.1;ENST00000634966.2	102724571;102724571;102724571;102724571;102724571	14422;14262;14261;14248;5388
chr1	9201877	9202618	742	*	H1w3_peak_453	106	.	Distal Intergenic	1	9191038	9192089	1052	1	102724571	ENST00000634966.2	10839	ENSG00000234546	LNCTAM34A	long non coding transcriptional activator of miR34a	NA	NA	NA
chr1	9231544	9232145	602	*	H1w3_peak_454	166	.	Promoter (2-3kb)	1	9234775	9271337	36563	1	9563	ENST00000377403.6	-2630	ENSG00000049239	H6PD	hexose-6-phosphate dehydrogenase/glucose 1-dehydrogenase	ENST00000377403.6	9563	0
chr1	9234353	9235373	1021	*	H1w3_peak_455	179	.	Promoter (<=1kb)	1	9234775	9271337	36563	1	9563	ENST00000377403.6	0	ENSG00000049239	H6PD	hexose-6-phosphate dehydrogenase/glucose 1-dehydrogenase	ENST00000377403.6;ENST00000602477.1	9563;9563	0;0
chr1	9267010	9267339	330	*	H1w3_peak_456	91	.	3' UTR	1	9292894	9369532	76639	1	80176	ENST00000328089.11	-25555	ENSG00000171621	SPSB1	splA/ryanodine receptor domain and SOCS box containing 1	ENST00000377403.6;ENST00000602477.1	9563;9563	0;0
chr1	9270539	9270759	221	*	H1w3_peak_457	84	.	3' UTR	1	9292894	9369532	76639	1	80176	ENST00000328089.11	-22135	ENSG00000171621	SPSB1	splA/ryanodine receptor domain and SOCS box containing 1	ENST00000377403.6;ENST00000602477.1	9563;9563	0;0
chr1	9275478	9276020	543	*	H1w3_peak_458	245	.	Distal Intergenic	1	9292894	9369532	76639	1	80176	ENST00000328089.11	-16874	ENSG00000171621	SPSB1	splA/ryanodine receptor domain and SOCS box containing 1	ENST00000377403.6	9563	0
chr1	9280480	9280884	405	*	H1w3_peak_459	273	.	Distal Intergenic	1	9292894	9369532	76639	1	80176	ENST00000328089.11	-12010	ENSG00000171621	SPSB1	splA/ryanodine receptor domain and SOCS box containing 1	NA	NA	NA
chr1	9290146	9290666	521	*	H1w3_peak_460	109	.	Promoter (2-3kb)	1	9292894	9369532	76639	1	80176	ENST00000328089.11	-2228	ENSG00000171621	SPSB1	splA/ryanodine receptor domain and SOCS box containing 1	ENST00000328089.11;ENST00000450402.1	80176;80176	0;0
chr1	9294372	9294679	308	*	H1w3_peak_461	130	.	Promoter (<=1kb)	1	9294528	9356497	61970	1	80176	ENST00000450402.1	0	ENSG00000171621	SPSB1	splA/ryanodine receptor domain and SOCS box containing 1	ENST00000328089.11;ENST00000450402.1	80176;80176	0;0
chr1	9300054	9300501	448	*	H1w3_peak_462	96	.	Intron (ENST00000328089.11/80176, intron 1 of 2)	1	9294528	9356497	61970	1	80176	ENST00000450402.1	5526	ENSG00000171621	SPSB1	splA/ryanodine receptor domain and SOCS box containing 1	ENST00000328089.11;ENST00000450402.1	80176;80176	0;0
chr1	9302931	9303448	518	*	H1w3_peak_463	527	.	Intron (ENST00000328089.11/80176, intron 1 of 2)	1	9294528	9356497	61970	1	80176	ENST00000450402.1	8403	ENSG00000171621	SPSB1	splA/ryanodine receptor domain and SOCS box containing 1	ENST00000328089.11;ENST00000450402.1	80176;80176	0;0
chr1	9315648	9316371	724	*	H1w3_peak_464	81	.	Intron (ENST00000328089.11/80176, intron 1 of 2)	1	9294528	9356497	61970	1	80176	ENST00000450402.1	21120	ENSG00000171621	SPSB1	splA/ryanodine receptor domain and SOCS box containing 1	ENST00000328089.11;ENST00000450402.1	80176;80176	0;0
chr1	9317575	9318296	722	*	H1w3_peak_465	164	.	Intron (ENST00000328089.11/80176, intron 1 of 2)	1	9294528	9356497	61970	1	80176	ENST00000450402.1	23047	ENSG00000171621	SPSB1	splA/ryanodine receptor domain and SOCS box containing 1	ENST00000328089.11;ENST00000450402.1	80176;80176	0;0
chr1	9321282	9321813	532	*	H1w3_peak_466	233	.	Intron (ENST00000328089.11/80176, intron 1 of 2)	1	9294528	9356497	61970	1	80176	ENST00000450402.1	26754	ENSG00000171621	SPSB1	splA/ryanodine receptor domain and SOCS box containing 1	ENST00000328089.11;ENST00000450402.1	80176;80176	0;0
chr1	9350334	9350841	508	*	H1w3_peak_467	193	.	Promoter (<=1kb)	1	9351431	9367863	16433	1	80176	ENST00000357898.3	-590	ENSG00000171621	SPSB1	splA/ryanodine receptor domain and SOCS box containing 1	ENST00000328089.11;ENST00000450402.1;ENST00000357898.3;ENST00000377399.2	80176;80176;80176;80176	0;0;-590;-4866
chr1	9388523	9389095	573	*	H1w3_peak_468	144	.	Distal Intergenic	1	9355707	9367575	11869	1	80176	ENST00000377399.2	32816	ENSG00000171621	SPSB1	splA/ryanodine receptor domain and SOCS box containing 1	NA	NA	NA
chr1	9400553	9400861	309	*	H1w3_peak_469	119	.	Distal Intergenic	1	9426975	9428916	1942	2	100506022	ENST00000641507.1	28055	ENSG00000284693	LINC02606	long intergenic non-protein coding RNA 2606	NA	NA	NA
chr1	9401855	9402230	376	*	H1w3_peak_470	239	.	Distal Intergenic	1	9426975	9428916	1942	2	100506022	ENST00000641507.1	26686	ENSG00000284693	LINC02606	long intergenic non-protein coding RNA 2606	NA	NA	NA
chr1	9404507	9404738	232	*	H1w3_peak_471	56	.	Distal Intergenic	1	9426975	9428916	1942	2	100506022	ENST00000641507.1	24178	ENSG00000284693	LINC02606	long intergenic non-protein coding RNA 2606	NA	NA	NA
chr1	9412997	9414009	1013	*	H1w3_peak_472	203	.	Distal Intergenic	1	9426975	9428916	1942	2	100506022	ENST00000641507.1	14907	ENSG00000284693	LINC02606	long intergenic non-protein coding RNA 2606	NA	NA	NA
chr1	9428787	9429292	506	*	H1w3_peak_473	383	.	Promoter (<=1kb)	1	9425094	9429075	3982	2	100506022	ENST00000641325.1	0	ENSG00000284693	LINC02606	long intergenic non-protein coding RNA 2606	ENST00000641325.1;ENST00000641940.1;ENST00000641507.1	100506022;100506022;100506022	0;0;0
chr1	9438629	9438966	338	*	H1w3_peak_474	84	.	Promoter (1-2kb)	1	9426649	9440564	13916	2	100506022	ENST00000641940.1	1598	ENSG00000284693	LINC02606	long intergenic non-protein coding RNA 2606	ENST00000641940.1	100506022	0
chr1	9472979	9473555	577	*	H1w3_peak_475	462	.	Distal Intergenic	1	9426649	9440564	13916	2	100506022	ENST00000641940.1	-32415	ENSG00000284693	LINC02606	long intergenic non-protein coding RNA 2606	NA	NA	NA
chr1	9476750	9477302	553	*	H1w3_peak_476	441	.	Distal Intergenic	1	9426649	9440564	13916	2	100506022	ENST00000641940.1	-36186	ENSG00000284693	LINC02606	long intergenic non-protein coding RNA 2606	NA	NA	NA
chr1	9491003	9491316	314	*	H1w3_peak_477	42	.	Distal Intergenic	1	9539465	9585173	45709	1	84275	ENST00000302692.7	-48149	ENSG00000171612	SLC25A33	solute carrier family 25 member 33	NA	NA	NA
chr1	9495170	9495602	433	*	H1w3_peak_478	66	.	Distal Intergenic	1	9539465	9585173	45709	1	84275	ENST00000302692.7	-43863	ENSG00000171612	SLC25A33	solute carrier family 25 member 33	NA	NA	NA
chr1	9539033	9540331	1299	*	H1w3_peak_479	461	.	Promoter (<=1kb)	1	9539465	9585173	45709	1	84275	ENST00000302692.7	0	ENSG00000171612	SLC25A33	solute carrier family 25 member 33	ENST00000302692.7	84275	0
chr1	9555257	9555653	397	*	H1w3_peak_480	157	.	Intron (ENST00000302692.7/84275, intron 2 of 6)	1	9539465	9585173	45709	1	84275	ENST00000302692.7	15792	ENSG00000171612	SLC25A33	solute carrier family 25 member 33	ENST00000302692.7	84275	0
chr1	9561561	9561779	219	*	H1w3_peak_481	87	.	Intron (ENST00000302692.7/84275, intron 2 of 6)	1	9539465	9585173	45709	1	84275	ENST00000302692.7	22096	ENSG00000171612	SLC25A33	solute carrier family 25 member 33	ENST00000302692.7	84275	0
chr1	9573090	9573306	217	*	H1w3_peak_482	41	.	Intron (ENST00000302692.7/84275, intron 4 of 6)	1	9588911	9614877	25967	1	199953	ENST00000340381.11	-15605	ENSG00000188807	TMEM201	transmembrane protein 201	ENST00000302692.7	84275	0
chr1	9588373	9589203	831	*	H1w3_peak_483	396	.	Promoter (<=1kb)	1	9588911	9614877	25967	1	199953	ENST00000340381.11	0	ENSG00000188807	TMEM201	transmembrane protein 201	ENST00000340381.11;ENST00000340305.9;ENST00000302692.7	199953;199953;84275	0;0;0
chr1	9589418	9589823	406	*	H1w3_peak_484	50	.	Promoter (<=1kb)	1	9588922	9604954	16033	1	199953	ENST00000340305.9	496	ENSG00000188807	TMEM201	transmembrane protein 201	ENST00000340381.11;ENST00000340305.9;ENST00000302692.7	199953;199953;84275	0;0;0
chr1	9626889	9627416	528	*	H1w3_peak_485	176	.	Distal Intergenic	1	9607728	9613247	5520	1	199953	ENST00000508400.1	19161	ENSG00000188807	TMEM201	transmembrane protein 201	NA	NA	NA
chr1	9659532	9659804	273	*	H1w3_peak_486	108	.	Intron (ENST00000377346.9/5293, intron 1 of 23)	1	9652610	9654586	1977	2	644997	ENST00000377320.3	-4946	ENSG00000179840	PIK3CD-AS1	PIK3CD antisense RNA 1	ENST00000377346.9;ENST00000536656.5;ENST00000628140.2;ENST00000377320.3	5293;5293;5293;644997	0;0;0;-4946
chr1	9671355	9671959	605	*	H1w3_peak_487	269	.	Intron (ENST00000377346.9/5293, intron 1 of 23)	1	9672426	9687555	15130	2	101929074	ENST00000415330.2	15596	ENSG00000231789	PIK3CD-AS2	PIK3CD antisense RNA 2	ENST00000415330.2;ENST00000377346.9;ENST00000536656.5;ENST00000628140.2	101929074;5293;5293;5293	0;0;0;0
chr1	9687256	9687845	590	*	H1w3_peak_488	124	.	Promoter (<=1kb)	1	9672426	9687555	15130	2	101929074	ENST00000415330.2	0	ENSG00000231789	PIK3CD-AS2	PIK3CD antisense RNA 2	ENST00000415330.2;ENST00000377346.9;ENST00000536656.5;ENST00000628140.2;ENST00000484851.1	101929074;5293;5293;5293;5293	0;0;0;0;0
chr1	9689166	9689835	670	*	H1w3_peak_489	157	.	Promoter (<=1kb)	1	9688176	9691946	3771	1	5293	ENST00000484851.1	990	ENSG00000171608	PIK3CD	phosphatidylinositol-4,5-bisphosphate 3-kinase catalytic subunit delta	ENST00000415330.2;ENST00000377346.9;ENST00000536656.5;ENST00000628140.2;ENST00000484851.1	101929074;5293;5293;5293;5293	0;0;0;0;0
chr1	9700305	9700911	607	*	H1w3_peak_490	261	.	Intron (ENST00000377346.9/5293, intron 2 of 23)	1	9710198	9727227	17030	1	5293	ENST00000543390.2	-9287	ENSG00000171608	PIK3CD	phosphatidylinositol-4,5-bisphosphate 3-kinase catalytic subunit delta	ENST00000377346.9;ENST00000536656.5;ENST00000628140.2	5293;5293;5293	0;0;0
chr1	9714463	9714708	246	*	H1w3_peak_491	67	.	Promoter (<=1kb)	1	9715699	9716163	465	1	5293	ENST00000481137.1	-991	ENSG00000171608	PIK3CD	phosphatidylinositol-4,5-bisphosphate 3-kinase catalytic subunit delta	ENST00000377346.9;ENST00000536656.5;ENST00000628140.2;ENST00000543390.2;ENST00000361110.6;ENST00000481137.1;ENST00000479223.1	5293;5293;5293;5293;5293;5293;5293	0;0;0;0;0;-991;-1568
chr1	9719046	9719608	563	*	H1w3_peak_492	182	.	Promoter (2-3kb)	1	9716276	9717581	1306	1	5293	ENST00000479223.1	2770	ENSG00000171608	PIK3CD	phosphatidylinositol-4,5-bisphosphate 3-kinase catalytic subunit delta	ENST00000377346.9;ENST00000536656.5;ENST00000628140.2;ENST00000543390.2;ENST00000361110.6;ENST00000481137.1;ENST00000479223.1	5293;5293;5293;5293;5293;5293;5293	0;0;0;0;0;3347;2770
chr1	9724946	9725220	275	*	H1w3_peak_493	62	.	Intron (ENST00000377346.9/5293, intron 23 of 23)	1	9729028	9733486	4459	2	22883	ENST00000477264.1	8266	ENSG00000171603	CLSTN1	calsyntenin 1	ENST00000377298.8;ENST00000650348.1;ENST00000477264.1;ENST00000435891.5;ENST00000361311.4;ENST00000377346.9;ENST00000536656.5;ENST00000628140.2;ENST00000543390.2;ENST00000361110.6	22883;22883;22883;22883;22883;5293;5293;5293;5293;5293	0;0;8266;26361;0;0;0;0;0;0
chr1	9753173	9753575	403	*	H1w3_peak_494	67	.	Promoter (1-2kb)	1	9729028	9751581	22554	2	22883	ENST00000435891.5	-1592	ENSG00000171603	CLSTN1	calsyntenin 1	ENST00000377298.8;ENST00000650348.1;ENST00000435891.5;ENST00000361311.4;ENST00000464286.1	22883;22883;22883;22883;22883	0;0;-1592;0;-3006
chr1	9765860	9766303	444	*	H1w3_peak_495	57	.	Intron (ENST00000377298.8/22883, intron 2 of 18)	1	9729028	9751581	22554	2	22883	ENST00000435891.5	-14279	ENSG00000171603	CLSTN1	calsyntenin 1	ENST00000377298.8;ENST00000650348.1;ENST00000361311.4	22883;22883;22883	0;0;0
chr1	9766706	9767234	529	*	H1w3_peak_496	410	.	Intron (ENST00000377298.8/22883, intron 2 of 18)	1	9729028	9751581	22554	2	22883	ENST00000435891.5	-15125	ENSG00000171603	CLSTN1	calsyntenin 1	ENST00000377298.8;ENST00000650348.1;ENST00000361311.4	22883;22883;22883	0;0;0
chr1	9792314	9792801	488	*	H1w3_peak_497	154	.	Intron (ENST00000377298.8/22883, intron 1 of 18)	1	9729027	9823669	94643	2	22883	ENST00000650348.1	30868	ENSG00000171603	CLSTN1	calsyntenin 1	ENST00000377298.8;ENST00000650348.1;ENST00000361311.4	22883;22883;22883	0;0;0
chr1	9822715	9823251	537	*	H1w3_peak_498	58	.	Promoter (<=1kb)	1	9729027	9823669	94643	2	22883	ENST00000650348.1	418	ENSG00000171603	CLSTN1	calsyntenin 1	ENST00000377298.8;ENST00000650348.1;ENST00000361311.4	22883;22883;22883	0;0;0
chr1	9824240	9824555	316	*	H1w3_peak_499	74	.	Promoter (<=1kb)	1	9729026	9824526	95501	2	22883	ENST00000377298.8	0	ENSG00000171603	CLSTN1	calsyntenin 1	ENST00000377298.8;ENST00000650348.1;ENST00000361311.4	22883;22883;22883	0;0;0
chr1	9825260	9825968	709	*	H1w3_peak_500	417	.	Promoter (<=1kb)	1	9729026	9824526	95501	2	22883	ENST00000377298.8	-734	ENSG00000171603	CLSTN1	calsyntenin 1	ENST00000377298.8;ENST00000650348.1;ENST00000361311.4	22883;22883;22883	0;0;0
chr1	9835994	9836856	863	*	H1w3_peak_501	109	.	Distal Intergenic	1	9729026	9824526	95501	2	22883	ENST00000377298.8	-11468	ENSG00000171603	CLSTN1	calsyntenin 1	NA	NA	NA
chr1	9867452	9868067	616	*	H1w3_peak_502	90	.	Intron (ENST00000377263.6/56998, intron 5 of 5)	1	9850659	9878176	27518	2	56998	ENST00000377256.1	10109	ENSG00000178585	CTNNBIP1	catenin beta interacting protein 1	ENST00000377263.6;ENST00000400904.7;ENST00000377258.5;ENST00000377256.1	56998;56998;56998;56998	0;0;0;0
chr1	9877973	9878416	444	*	H1w3_peak_503	368	.	Promoter (<=1kb)	1	9850659	9878176	27518	2	56998	ENST00000377256.1	0	ENSG00000178585	CTNNBIP1	catenin beta interacting protein 1	ENST00000377263.6;ENST00000400904.7;ENST00000377258.5;ENST00000377256.1	56998;56998;56998;56998	0;0;0;0
chr1	9890336	9890859	524	*	H1w3_peak_504	194	.	Promoter (2-3kb)	1	9850450	9893237	42788	2	56998	ENST00000377258.5	2378	ENSG00000178585	CTNNBIP1	catenin beta interacting protein 1	ENST00000377263.6;ENST00000400904.7;ENST00000377258.5	56998;56998;56998	0;0;0
chr1	9893132	9893549	418	*	H1w3_peak_505	189	.	Promoter (<=1kb)	1	9850450	9893237	42788	2	56998	ENST00000377258.5	0	ENSG00000178585	CTNNBIP1	catenin beta interacting protein 1	ENST00000377263.6;ENST00000400904.7;ENST00000377258.5	56998;56998;56998	0;0;0
chr1	9899023	9899245	223	*	H1w3_peak_506	67	.	Intron (ENST00000377263.6/56998, intron 1 of 5)	1	9850450	9893237	42788	2	56998	ENST00000377258.5	-5786	ENSG00000178585	CTNNBIP1	catenin beta interacting protein 1	ENST00000377263.6;ENST00000400904.7	56998;56998	0;0
chr1	9909926	9911123	1198	*	H1w3_peak_507	873	.	Promoter (<=1kb)	1	9848276	9910269	61994	2	56998	ENST00000377263.6	0	ENSG00000178585	CTNNBIP1	catenin beta interacting protein 1	ENST00000377263.6;ENST00000400904.7	56998;56998	0;0
chr1	9942606	9943511	906	*	H1w3_peak_508	527	.	Promoter (<=1kb)	1	9942923	9949974	7052	1	64802	ENST00000445884.1	0	ENSG00000173614	NMNAT1	nicotinamide nucleotide adenylyltransferase 1	ENST00000445884.1;ENST00000403197.5;ENST00000462686.1;ENST00000377205.6;ENST00000492735.1;ENST00000377223.6;ENST00000400903.6;ENST00000377213.1	64802;64802;64802;64802;64802;84328;84328;84328	0;0;0;0;0;0;0;0
chr1	9950265	9950603	339	*	H1w3_peak_509	99	.	Exon (ENST00000636827.2/113391335, exon 5 of 5)	1	9943488	9972503	29016	1	64802	ENST00000492735.1	6777	ENSG00000173614	NMNAT1	nicotinamide nucleotide adenylyltransferase 1	ENST00000636827.2;ENST00000445884.1;ENST00000403197.5;ENST00000462686.1;ENST00000377205.6;ENST00000492735.1	113391335;64802;64802;64802;64802;64802	0;0;0;0;0;0
chr1	9960955	9961517	563	*	H1w3_peak_510	83	.	Promoter (<=1kb)	1	9950572	9960787	10216	2	113391335	ENST00000636827.2	-168	ENSG00000283611	TMEM274P	transmembrane protein 274, pseudogene	ENST00000636827.2;ENST00000403197.5;ENST00000462686.1;ENST00000377205.6;ENST00000492735.1	113391335;64802;64802;64802;64802	0;0;0;0;0
chr1	10018447	10018859	413	*	H1w3_peak_511	132	.	Distal Intergenic	1	10032832	10180367	147536	1	10277	ENST00000253251.12	-13973	ENSG00000130939	UBE4B	ubiquitination factor E4B	ENST00000315901.4;ENST00000294435.8	116362;116362	21241;21219
chr1	10032502	10033762	1261	*	H1w3_peak_512	460	.	Promoter (<=1kb)	1	10032832	10180367	147536	1	10277	ENST00000253251.12	0	ENSG00000130939	UBE4B	ubiquitination factor E4B	ENST00000253251.12;ENST00000672724.1;ENST00000343090.11;ENST00000377153.5	10277;10277;10277;10277	0;0;0;0
chr1	10055681	10056002	322	*	H1w3_peak_513	131	.	Intron (ENST00000253251.12/10277, intron 1 of 26)	1	10033274	10073118	39845	1	10277	ENST00000377153.5	22407	ENSG00000130939	UBE4B	ubiquitination factor E4B	ENST00000253251.12;ENST00000672724.1;ENST00000343090.11;ENST00000377153.5	10277;10277;10277;10277	0;0;0;0
chr1	10074311	10074823	513	*	H1w3_peak_514	144	.	Intron (ENST00000253251.12/10277, intron 2 of 26)	1	10100861	10103185	2325	1	10277	ENST00000462658.1	-26038	ENSG00000130939	UBE4B	ubiquitination factor E4B	ENST00000253251.12;ENST00000672724.1;ENST00000343090.11;ENST00000377153.5	10277;10277;10277;10277	0;0;0;0
chr1	10108256	10108675	420	*	H1w3_peak_515	533	.	Intron (ENST00000253251.12/10277, intron 6 of 26)	1	10100861	10103185	2325	1	10277	ENST00000462658.1	7395	ENSG00000130939	UBE4B	ubiquitination factor E4B	ENST00000253251.12;ENST00000672724.1;ENST00000343090.11	10277;10277;10277	0;0;0
chr1	10123012	10123389	378	*	H1w3_peak_516	59	.	Promoter (<=1kb)	1	10122042	10145039	22998	1	10277	ENST00000470736.1	970	ENSG00000130939	UBE4B	ubiquitination factor E4B	ENST00000253251.12;ENST00000672724.1;ENST00000343090.11;ENST00000470736.1;ENST00000466379.1	10277;10277;10277;10277;10277	0;0;0;0;-4950
chr1	10152903	10153134	232	*	H1w3_peak_517	50	.	Intron (ENST00000253251.12/10277, intron 20 of 26)	1	10158354	10171189	12836	1	10277	ENST00000488228.1	-5220	ENSG00000130939	UBE4B	ubiquitination factor E4B	ENST00000253251.12;ENST00000672724.1;ENST00000343090.11	10277;10277;10277	0;0;0
chr1	10195455	10196039	585	*	H1w3_peak_518	99	.	Distal Intergenic	1	10210805	10308597	97793	1	23095	ENST00000377093.8	-14766	ENSG00000054523	KIF1B	kinesin family member 1B	NA	NA	NA
chr1	10209827	10210885	1059	*	H1w3_peak_519	318	.	Promoter (<=1kb)	1	10210805	10308597	97793	1	23095	ENST00000377093.8	0	ENSG00000054523	KIF1B	kinesin family member 1B	ENST00000377093.8;ENST00000263934.10;ENST00000377086.5	23095;23095;23095	0;0;0
chr1	10211118	10212136	1019	*	H1w3_peak_520	63	.	Promoter (<=1kb)	1	10211616	10381603	169988	1	23095	ENST00000377086.5	0	ENSG00000054523	KIF1B	kinesin family member 1B	ENST00000377093.8;ENST00000263934.10;ENST00000377086.5	23095;23095;23095	0;0;0
chr1	10252557	10252776	220	*	H1w3_peak_521	97	.	Intron (ENST00000377093.8/23095, intron 2 of 20)	1	10232329	10381596	149268	1	23095	ENST00000622724.3	20228	ENSG00000054523	KIF1B	kinesin family member 1B	ENST00000377093.8;ENST00000263934.10;ENST00000377086.5;ENST00000377083.5;ENST00000377081.5;ENST00000620295.2;ENST00000622724.3	23095;23095;23095;23095;23095;23095;23095	0;0;0;0;0;0;0
chr1	10283147	10283712	566	*	H1w3_peak_522	167	.	Promoter (<=1kb)	1	10282450	10292334	9885	1	23095	ENST00000497835.1	697	ENSG00000054523	KIF1B	kinesin family member 1B	ENST00000377093.8;ENST00000263934.10;ENST00000377086.5;ENST00000377083.5;ENST00000377081.5;ENST00000620295.2;ENST00000622724.3;ENST00000495136.1;ENST00000497835.1	23095;23095;23095;23095;23095;23095;23095;23095;23095	0;0;0;0;0;0;0;4589;0
chr1	10338016	10338308	293	*	H1w3_peak_523	74	.	Intron (ENST00000263934.10/23095, intron 29 of 46)	1	10344775	10361825	17051	1	23095	ENST00000465635.5	-6467	ENSG00000054523	KIF1B	kinesin family member 1B	ENST00000263934.10;ENST00000377086.5;ENST00000377081.5;ENST00000620295.2;ENST00000622724.3	23095;23095;23095;23095;23095	0;0;0;0;0
chr1	10377334	10377703	370	*	H1w3_peak_524	132	.	3' UTR	1	10365166	10368502	3337	1	23095	ENST00000470616.1	12168	ENSG00000054523	KIF1B	kinesin family member 1B	ENST00000263934.10;ENST00000377086.5;ENST00000377081.5;ENST00000620295.2;ENST00000622724.3;ENST00000635499.1	23095;23095;23095;23095;23095;23095	0;0;0;0;0;24670
chr1	10387969	10388191	223	*	H1w3_peak_525	49	.	Distal Intergenic	1	10398592	10411552	12961	1	5226	ENST00000491493.5	-10401	ENSG00000142657	PGD	phosphogluconate dehydrogenase	NA	NA	NA
chr1	10398482	10399657	1176	*	H1w3_peak_526	556	.	Promoter (<=1kb)	1	10398592	10411552	12961	1	5226	ENST00000491493.5	0	ENSG00000142657	PGD	phosphogluconate dehydrogenase	ENST00000491493.5;ENST00000487775.1;ENST00000270776.13;ENST00000477958.5;ENST00000483936.5;ENST00000465632.5;ENST00000460189.1	5226;5226;5226;5226;5226;5226;5226	0;0;0;0;0;0;0
chr1	10428037	10428271	235	*	H1w3_peak_527	54	.	Promoter (1-2kb)	1	10430102	10452153	22052	1	100526739	ENST00000400900.6	-1831	ENSG00000251503	CENPS-CORT	CENPS-CORT readthrough	ENST00000400900.6;ENST00000470413.6;ENST00000602787.6;ENST00000602296.6;ENST00000465026.1;ENST00000309048.8;ENST00000602486.1;ENST00000477755.1;ENST00000462462.1	100526739;100526739;100526739;100526739;100526739;378708;378708;378708;378708	0;0;0;0;-2987;0;0;0;0
chr1	10430159	10431173	1015	*	H1w3_peak_528	302	.	Promoter (<=1kb)	1	10430384	10451659	21276	1	100526739	ENST00000470413.6	0	ENSG00000251503	CENPS-CORT	CENPS-CORT readthrough	ENST00000400900.6;ENST00000470413.6;ENST00000602787.6;ENST00000602296.6;ENST00000465026.1;ENST00000309048.8;ENST00000602486.1;ENST00000477755.1;ENST00000462462.1	100526739;100526739;100526739;100526739;100526739;378708;378708;378708;378708	0;0;0;0;-85;0;0;0;0
chr1	10459214	10459520	307	*	H1w3_peak_529	105	.	3' UTR	1	10449719	10451902	2184	1	1325	ENST00000377049.3	9495	ENSG00000241563	CORT	cortistatin	ENST00000377038.8;ENST00000476658.5;ENST00000377036.2	1676;1676;1676	0;0;0
chr1	10472155	10472763	609	*	H1w3_peak_530	292	.	Promoter (<=1kb)	1	10456522	10472529	16008	2	1676	ENST00000377038.8	0	ENSG00000160049	DFFA	DNA fragmentation factor subunit alpha	ENST00000377038.8;ENST00000476658.5;ENST00000377036.2;ENST00000472851.1;ENST00000356607.9;ENST00000491661.2	1676;1676;1676;5195;5195;5195	0;0;0;0;0;0
chr1	10474655	10475438	784	*	H1w3_peak_531	240	.	Promoter (<=1kb)	1	10474950	10630758	155809	1	5195	ENST00000356607.9	0	ENSG00000142655	PEX14	peroxisomal biogenesis factor 14	ENST00000377038.8;ENST00000476658.5;ENST00000377036.2;ENST00000472851.1;ENST00000356607.9;ENST00000491661.2	1676;1676;1676;5195;5195;5195	0;0;0;0;0;0
chr1	10494596	10494885	290	*	H1w3_peak_532	78	.	Intron (ENST00000472851.1/5195, intron 1 of 3)	1	10474982	10623286	148305	1	5195	ENST00000491661.2	19614	ENSG00000142655	PEX14	peroxisomal biogenesis factor 14	ENST00000472851.1;ENST00000356607.9;ENST00000491661.2	5195;5195;5195	0;0;0
chr1	10507381	10507706	326	*	H1w3_peak_533	78	.	Intron (ENST00000472851.1/5195, intron 2 of 3)	1	10535888	10536289	402	1	5195	ENST00000492696.1	-28182	ENSG00000142655	PEX14	peroxisomal biogenesis factor 14	ENST00000472851.1;ENST00000356607.9;ENST00000491661.2	5195;5195;5195	0;0;0
chr1	10510622	10511349	728	*	H1w3_peak_534	150	.	Intron (ENST00000472851.1/5195, intron 2 of 3)	1	10535888	10536289	402	1	5195	ENST00000492696.1	-24539	ENSG00000142655	PEX14	peroxisomal biogenesis factor 14	ENST00000472851.1;ENST00000356607.9;ENST00000491661.2	5195;5195;5195	0;0;0
chr1	10528228	10529017	790	*	H1w3_peak_535	347	.	Intron (ENST00000472851.1/5195, intron 3 of 3)	1	10535888	10536289	402	1	5195	ENST00000492696.1	-6871	ENSG00000142655	PEX14	peroxisomal biogenesis factor 14	ENST00000472851.1;ENST00000356607.9;ENST00000491661.2	5195;5195;5195	0;0;0
chr1	10555808	10556280	473	*	H1w3_peak_536	41	.	Intron (ENST00000356607.9/5195, intron 3 of 8)	1	10535888	10536289	402	1	5195	ENST00000492696.1	19920	ENSG00000142655	PEX14	peroxisomal biogenesis factor 14	ENST00000356607.9;ENST00000491661.2	5195;5195	0;0
chr1	10599191	10599768	578	*	H1w3_peak_537	265	.	Exon (ENST00000356607.9/5195, exon 4 of 9)	1	10642082	10645076	2995	2	54897	ENST00000447850.3	45308	ENSG00000130940	CASZ1	castor zinc finger 1	ENST00000356607.9;ENST00000491661.2	5195;5195	0;0
chr1	10634964	10636134	1171	*	H1w3_peak_538	198	.	Downstream (<1kb)	1	10642082	10645076	2995	2	54897	ENST00000447850.3	8942	ENSG00000130940	CASZ1	castor zinc finger 1	ENST00000356607.9;ENST00000377022.8	5195;54897	0;0
chr1	10646432	10646802	371	*	H1w3_peak_539	176	.	Promoter (1-2kb)	1	10642082	10645076	2995	2	54897	ENST00000447850.3	-1356	ENSG00000130940	CASZ1	castor zinc finger 1	ENST00000377022.8;ENST00000447850.3;ENST00000344008.5;ENST00000490176.1	54897;54897;54897;54897	0;-1356;0;4298
chr1	10685775	10686973	1199	*	H1w3_peak_540	117	.	Intron (ENST00000377022.8/54897, intron 4 of 20)	1	10660737	10693912	33176	2	54897	ENST00000478728.2	6939	ENSG00000130940	CASZ1	castor zinc finger 1	ENST00000377022.8;ENST00000344008.5;ENST00000496432.6;ENST00000478728.2	54897;54897;54897;54897	0;0;0;0
chr1	10693851	10694280	430	*	H1w3_peak_541	64	.	Promoter (<=1kb)	1	10660737	10693912	33176	2	54897	ENST00000478728.2	0	ENSG00000130940	CASZ1	castor zinc finger 1	ENST00000377022.8;ENST00000344008.5;ENST00000496432.6;ENST00000478728.2	54897;54897;54897;54897	0;0;0;0
chr1	10694554	10695039	486	*	H1w3_peak_542	127	.	Promoter (<=1kb)	1	10652984	10694479	41496	2	54897	ENST00000496432.6	-75	ENSG00000130940	CASZ1	castor zinc finger 1	ENST00000377022.8;ENST00000344008.5;ENST00000496432.6;ENST00000478728.2	54897;54897;54897;54897	0;0;0;0
chr1	10724104	10724703	600	*	H1w3_peak_543	170	.	Intron (ENST00000377022.8/54897, intron 2 of 20)	1	10704196	10705575	1380	2	54897	ENST00000472814.1	-18529	ENSG00000130940	CASZ1	castor zinc finger 1	ENST00000377022.8;ENST00000344008.5	54897;54897	0;0
chr1	10730968	10731367	400	*	H1w3_peak_544	158	.	Intron (ENST00000377022.8/54897, intron 2 of 20)	1	10704196	10705575	1380	2	54897	ENST00000472814.1	-25393	ENSG00000130940	CASZ1	castor zinc finger 1	ENST00000377022.8;ENST00000344008.5	54897;54897	0;0
chr1	10756053	10756362	310	*	H1w3_peak_545	107	.	Intron (ENST00000377022.8/54897, intron 2 of 20)	1	10636604	10796646	160043	2	54897	ENST00000377022.8	40284	ENSG00000130940	CASZ1	castor zinc finger 1	ENST00000377022.8;ENST00000344008.5	54897;54897	0;0
chr1	10768557	10768776	220	*	H1w3_peak_546	37	.	Intron (ENST00000377022.8/54897, intron 1 of 20)	1	10636604	10796646	160043	2	54897	ENST00000377022.8	27870	ENSG00000130940	CASZ1	castor zinc finger 1	ENST00000377022.8;ENST00000344008.5	54897;54897	0;0
chr1	10779311	10779666	356	*	H1w3_peak_547	237	.	Intron (ENST00000377022.8/54897, intron 1 of 20)	1	10636604	10796646	160043	2	54897	ENST00000377022.8	16980	ENSG00000130940	CASZ1	castor zinc finger 1	ENST00000377022.8;ENST00000344008.5	54897;54897	0;0
chr1	10788696	10788920	225	*	H1w3_peak_548	51	.	Intron (ENST00000377022.8/54897, intron 1 of 20)	1	10636604	10796646	160043	2	54897	ENST00000377022.8	7726	ENSG00000130940	CASZ1	castor zinc finger 1	ENST00000377022.8;ENST00000344008.5	54897;54897	0;0
chr1	10793801	10794242	442	*	H1w3_peak_549	45	.	Promoter (2-3kb)	1	10636604	10796646	160043	2	54897	ENST00000377022.8	2404	ENSG00000130940	CASZ1	castor zinc finger 1	ENST00000377022.8;ENST00000344008.5	54897;54897	0;0
chr1	10796325	10796834	510	*	H1w3_peak_550	73	.	Promoter (<=1kb)	1	10636604	10796646	160043	2	54897	ENST00000377022.8	0	ENSG00000130940	CASZ1	castor zinc finger 1	ENST00000377022.8;ENST00000344008.5	54897;54897	0;0
chr1	10803939	10804834	896	*	H1w3_peak_551	272	.	Distal Intergenic	1	10647213	10796650	149438	2	54897	ENST00000344008.5	-7289	ENSG00000130940	CASZ1	castor zinc finger 1	NA	NA	NA
chr1	10824883	10825266	384	*	H1w3_peak_552	267	.	Distal Intergenic	1	10647213	10796650	149438	2	54897	ENST00000344008.5	-28233	ENSG00000130940	CASZ1	castor zinc finger 1	NA	NA	NA
chr1	10831061	10831301	241	*	H1w3_peak_553	128	.	Distal Intergenic	1	10647213	10796650	149438	2	54897	ENST00000344008.5	-34411	ENSG00000130940	CASZ1	castor zinc finger 1	NA	NA	NA
chr1	10835847	10836254	408	*	H1w3_peak_554	104	.	Distal Intergenic	1	10647213	10796650	149438	2	54897	ENST00000344008.5	-39197	ENSG00000130940	CASZ1	castor zinc finger 1	NA	NA	NA
chr1	10837271	10837669	399	*	H1w3_peak_555	53	.	Distal Intergenic	1	10647213	10796650	149438	2	54897	ENST00000344008.5	-40621	ENSG00000130940	CASZ1	castor zinc finger 1	NA	NA	NA
chr1	10866850	10867573	724	*	H1w3_peak_556	79	.	Distal Intergenic	1	10647213	10796650	149438	2	54897	ENST00000344008.5	-70200	ENSG00000130940	CASZ1	castor zinc finger 1	NA	NA	NA
chr1	10891162	10891685	524	*	H1w3_peak_557	100	.	Distal Intergenic	1	10946475	10947870	1396	2	148345	ENST00000468348.1	56185	ENSG00000175262	C1orf127	chromosome 1 open reading frame 127	NA	NA	NA
chr1	10897844	10898629	786	*	H1w3_peak_558	156	.	Distal Intergenic	1	10946475	10947870	1396	2	148345	ENST00000468348.1	49241	ENSG00000175262	C1orf127	chromosome 1 open reading frame 127	NA	NA	NA
chr1	10900002	10901781	1780	*	H1w3_peak_559	169	.	Distal Intergenic	1	10946475	10947870	1396	2	148345	ENST00000468348.1	46089	ENSG00000175262	C1orf127	chromosome 1 open reading frame 127	NA	NA	NA
chr1	10910043	10910343	301	*	H1w3_peak_560	104	.	Distal Intergenic	1	10946475	10947870	1396	2	148345	ENST00000468348.1	37527	ENSG00000175262	C1orf127	chromosome 1 open reading frame 127	NA	NA	NA
chr1	10941960	10942348	389	*	H1w3_peak_561	51	.	Distal Intergenic	1	10946475	10947870	1396	2	148345	ENST00000468348.1	5522	ENSG00000175262	C1orf127	chromosome 1 open reading frame 127	ENST00000476357.1;ENST00000418570.6;ENST00000377004.8;ENST00000468348.1;ENST00000520253.1	148345;148345;148345;148345;148345	7403;0;0;5522;0
chr1	10944038	10944524	487	*	H1w3_peak_562	72	.	Downstream (1-2kb)	1	10946475	10947870	1396	2	148345	ENST00000468348.1	3346	ENSG00000175262	C1orf127	chromosome 1 open reading frame 127	ENST00000476357.1;ENST00000418570.6;ENST00000377004.8;ENST00000468348.1;ENST00000520253.1	148345;148345;148345;148345;148345	5227;0;0;3346;0
chr1	10961151	10961430	280	*	H1w3_peak_563	69	.	Promoter (2-3kb)	1	10946473	10964201	17729	2	148345	ENST00000418570.6	2771	ENSG00000175262	C1orf127	chromosome 1 open reading frame 127	ENST00000418570.6;ENST00000377004.8;ENST00000520253.1	148345;148345;148345	0;0;0
chr1	10965725	10966029	305	*	H1w3_peak_564	69	.	Promoter (1-2kb)	1	10946473	10964201	17729	2	148345	ENST00000418570.6	-1524	ENSG00000175262	C1orf127	chromosome 1 open reading frame 127	ENST00000418570.6;ENST00000377004.8;ENST00000520253.1	148345;148345;148345	0;0;0
chr1	10975526	10976378	853	*	H1w3_peak_565	298	.	Promoter (<=1kb)	1	10946730	10976215	29486	2	148345	ENST00000520253.1	0	ENSG00000175262	C1orf127	chromosome 1 open reading frame 127	ENST00000377004.8;ENST00000520253.1	148345;148345	0;0
chr1	11012284	11013359	1076	*	H1w3_peak_566	302	.	Promoter (<=1kb)	1	11012344	11020489	8146	1	23435	ENST00000473118.5	0	ENSG00000120948	TARDBP	TAR DNA binding protein	ENST00000473118.5;ENST00000240185.7;ENST00000639083.1;ENST00000639599.1;ENST00000629725.2;ENST00000439080.6;ENST00000613864.4;ENST00000476201.5;ENST00000472476.5;ENST00000614757.4;ENST00000621715.4;ENST00000315091.7;ENST00000473869.5;ENST00000638264.1;ENST00000649624.1;ENST00000616545.4;ENST00000621790.4;ENST00000622057.4;ENST00000617172.4;ENST00000618606.1;ENST00000611963.4	23435;23435;23435;23435;23435;23435;23435;23435;23435;23435;23435;23435;23435;23435;23435;23435;23435;23435;23435;23435;23435	0;0;0;0;0;0;0;0;0;0;0;-357;-357;-369;-369;-369;-369;-3500;-3506;-3519;-3607
chr1	11031863	11032141	279	*	H1w3_peak_567	70	.	Intron (ENST00000400897.8/10747, intron 8 of 10)	1	11037693	11043198	5506	2	10747	ENST00000478645.1	11057	ENSG00000009724	MASP2	mannan binding lectin serine peptidase 2	ENST00000400897.8;ENST00000614757.4;ENST00000611136.4	10747;23435;23435	0;0;11357
chr1	11037702	11038046	345	*	H1w3_peak_568	45	.	Exon (ENST00000400897.8/10747, exon 7 of 11)	1	11037693	11043198	5506	2	10747	ENST00000478645.1	5152	ENSG00000009724	MASP2	mannan binding lectin serine peptidase 2	ENST00000400897.8;ENST00000478645.1	10747;10747	0;0
chr1	11059795	11060505	711	*	H1w3_peak_569	506	.	Promoter (<=1kb)	1	11054589	11060018	5430	2	6723	ENST00000376957.7	0	ENSG00000116649	SRM	spermidine synthase	ENST00000475189.1;ENST00000376957.7;ENST00000490101.1;ENST00000465788.1;ENST00000459997.1;ENST00000487300.1	6723;6723;6723;6723;6723;6723	-4591;0;-3975;-922;0;-109
chr1	11099152	11100145	994	*	H1w3_peak_570	254	.	Promoter (<=1kb)	1	11099675	11102051	2377	1	105376736	ENST00000447600.1	0	ENSG00000230337	EXOSC10-AS1	EXOSC10 antisense RNA 1	ENST00000447600.1;ENST00000435388.1;ENST00000304457.11;ENST00000376936.9;ENST00000460196.1	105376736;105376736;5394;5394;5394	0;0;0;0;0
chr1	11134277	11134884	608	*	H1w3_peak_571	145	.	Promoter (2-3kb)	1	11106535	11131558	25024	2	2475	ENST00000376838.5	-2719	ENSG00000198793	MTOR	mechanistic target of rapamycin kinase	ENST00000376838.5;ENST00000361445.9;ENST00000495435.1;ENST00000476768.1	2475;2475;2475;2475	-2719;0;0;4776
chr1	11147424	11147713	290	*	H1w3_peak_572	120	.	Promoter (2-3kb)	1	11131594	11145025	13432	2	2475	ENST00000495435.1	-2399	ENSG00000198793	MTOR	mechanistic target of rapamycin kinase	ENST00000445982.5;ENST00000420480.1;ENST00000361445.9;ENST00000495435.1	100873935;100873935;2475;2475	0;0;0;0
chr1	11158484	11158943	460	*	H1w3_peak_573	67	.	Intron (ENST00000361445.9/2475, intron 29 of 57)	1	11131594	11145025	13432	2	2475	ENST00000495435.1	-13459	ENSG00000198793	MTOR	mechanistic target of rapamycin kinase	ENST00000361445.9	2475	0
chr1	11241815	11242126	312	*	H1w3_peak_574	99	.	Intron (ENST00000361445.9/2475, intron 9 of 57)	1	11106535	11262551	156017	2	2475	ENST00000361445.9	20425	ENSG00000198793	MTOR	mechanistic target of rapamycin kinase	ENST00000361445.9	2475	0
chr1	11262199	11262926	728	*	H1w3_peak_575	658	.	Promoter (<=1kb)	1	11106535	11262551	156017	2	2475	ENST00000361445.9	0	ENSG00000198793	MTOR	mechanistic target of rapamycin kinase	ENST00000361445.9	2475	0
chr1	11272697	11272923	227	*	H1w3_peak_576	77	.	Promoter (<=1kb)	1	11273206	11288434	15229	1	29914	ENST00000376810.5	-283	ENSG00000120942	UBIAD1	UbiA prenyltransferase domain containing 1	ENST00000376810.5;ENST00000376804.2;ENST00000486588.6;ENST00000483738.1	29914;29914;29914;29914	0;0;-966;-1011
chr1	11273162	11273735	574	*	H1w3_peak_577	549	.	Promoter (<=1kb)	1	11273206	11288434	15229	1	29914	ENST00000376810.5	0	ENSG00000120942	UBIAD1	UbiA prenyltransferase domain containing 1	ENST00000376810.5;ENST00000376804.2;ENST00000486588.6;ENST00000483738.1	29914;29914;29914;29914	0;0;-154;-199
chr1	11363986	11364326	341	*	H1w3_peak_578	48	.	Distal Intergenic	1	11273934	11296049	22116	1	29914	ENST00000483738.1	90052	ENSG00000120942	UBIAD1	UbiA prenyltransferase domain containing 1	NA	NA	NA
chr1	11388708	11389019	312	*	H1w3_peak_579	60	.	Distal Intergenic	1	11479155	11537551	58397	1	57540	ENST00000294484.7	-90136	ENSG00000204624	DISP3	dispatched RND transporter family member 3	NA	NA	NA
chr1	11478594	11479314	721	*	H1w3_peak_580	472	.	Promoter (<=1kb)	1	11479155	11537551	58397	1	57540	ENST00000294484.7	0	ENSG00000204624	DISP3	dispatched RND transporter family member 3	ENST00000294484.7;ENST00000423056.2	57540;57540	0;0
chr1	11484024	11484584	561	*	H1w3_peak_581	133	.	Intron (ENST00000294484.7/57540, intron 1 of 20)	1	11479166	11481960	2795	1	57540	ENST00000423056.2	4858	ENSG00000204624	DISP3	dispatched RND transporter family member 3	ENST00000294484.7;ENST00000423056.2	57540;57540	0;0
chr1	11645834	11646116	283	*	H1w3_peak_582	73	.	Intron (ENST00000642025.1/26232, intron 5 of 6)	1	11649528	11650713	1186	2	26232	ENST00000471501.1	4597	ENSG00000116661	FBXO2	F-box protein 2	ENST00000642025.1;ENST00000354287.5;ENST00000471501.1;ENST00000466919.1;ENST00000465901.1;ENST00000475961.1	26232;26232;26232;26232;26232;26232	0;0;4597;0;0;0
chr1	11652903	11653900	998	*	H1w3_peak_583	441	.	Promoter (<=1kb)	1	11650737	11653529	2793	2	26232	ENST00000475961.1	0	ENSG00000116661	FBXO2	F-box protein 2	ENST00000642025.1;ENST00000354287.5;ENST00000471501.1;ENST00000466919.1;ENST00000465901.1;ENST00000475961.1;ENST00000251546.8;ENST00000425796.5;ENST00000376770.5;ENST00000251547.10;ENST00000376768.5;ENST00000376760.5;ENST00000376762.8;ENST00000475435.5;ENST00000471895.1	26232;26232;26232;26232;26232;26232;93611;93611;93611;93611;93611;93611;93611;93611;93611	0;0;-2190;0;0;0;-475;-957;-957;-977;-981;-1010;-1010;-2165;-4642
chr1	11664061	11664461	401	*	H1w3_peak_584	82	.	Promoter (<=1kb)	1	11664200	11674354	10155	1	26270	ENST00000376753.9	0	ENSG00000116663	FBXO6	F-box protein 6	ENST00000376753.9;ENST00000474239.1;ENST00000449067.1;ENST00000251546.8;ENST00000376770.5;ENST00000251547.10;ENST00000376768.5;ENST00000376760.5;ENST00000376762.8;ENST00000475435.5;ENST00000471895.1	26270;26270;26270;93611;93611;93611;93611;93611;93611;93611;93611	0;-25;-4235;9686;9204;9184;9180;9151;9151;7996;5519
chr1	11680691	11681783	1093	*	H1w3_peak_585	430	.	Promoter (<=1kb)	1	11674480	11681148	6669	2	10459	ENST00000376692.9	0	ENSG00000116670	MAD2L2	mitotic arrest deficient 2 like 2	ENST00000376692.9;ENST00000235310.7;ENST00000376672.5;ENST00000376669.9;ENST00000376667.7;ENST00000445656.5;ENST00000456915.1;ENST00000376664.10;ENST00000376655.1	10459;10459;10459;10459;10459;10459;10459;10459;10459	0;0;0;0;0;0;0;0;0
chr1	11693040	11693785	746	*	H1w3_peak_586	205	.	Promoter (1-2kb)	1	11691710	11725857	34148	1	374946	ENST00000294485.6	1330	ENSG00000162490	DRAXIN	dorsal inhibitory axon guidance protein	ENST00000235310.7;ENST00000376672.5;ENST00000376667.7;ENST00000376655.1;ENST00000294485.6	10459;10459;10459;10459;374946	0;0;0;0;0
chr1	11707567	11708118	552	*	H1w3_peak_587	56	.	Intron (ENST00000294485.6/374946, intron 2 of 6)	1	11691710	11725857	34148	1	374946	ENST00000294485.6	15857	ENSG00000162490	DRAXIN	dorsal inhibitory axon guidance protein	ENST00000294485.6	374946	0
chr1	11719722	11719936	215	*	H1w3_peak_588	47	.	3' UTR	1	11736084	11750710	14627	1	57085	ENST00000376637.7	-16148	ENSG00000177674	AGTRAP	angiotensin II receptor associated protein	ENST00000294485.6	374946	0
chr1	11735797	11737431	1635	*	H1w3_peak_589	147	.	Promoter (<=1kb)	1	11736084	11750710	14627	1	57085	ENST00000376637.7	0	ENSG00000177674	AGTRAP	angiotensin II receptor associated protein	ENST00000376637.7;ENST00000476512.5;ENST00000400895.6;ENST00000494437.1;ENST00000314340.10;ENST00000491346.5;ENST00000376629.8;ENST00000376627.6;ENST00000452018.6;ENST00000510878.1	57085;57085;57085;57085;57085;57085;57085;57085;57085;57085	0;0;0;0;0;0;0;0;0;0
chr1	11749062	11749546	485	*	H1w3_peak_590	101	.	Promoter (1-2kb)	1	11747512	11754802	7291	1	57085	ENST00000471765.1	1550	ENSG00000177674	AGTRAP	angiotensin II receptor associated protein	ENST00000376637.7;ENST00000476512.5;ENST00000400895.6;ENST00000494437.1;ENST00000314340.10;ENST00000491346.5;ENST00000376629.8;ENST00000376627.6;ENST00000452018.6;ENST00000510878.1;ENST00000476309.5;ENST00000514733.5;ENST00000513739.5;ENST00000471765.1	57085;57085;57085;57085;57085;57085;57085;57085;57085;57085;57085;57085;57085;57085	0;0;0;0;0;0;0;0;0;0;0;0;0;0
chr1	11785238	11785561	324	*	H1w3_peak_591	67	.	Promoter (<=1kb)	1	11785171	11787955	2785	1	284498	ENST00000475041.1	67	ENSG00000215910	C1orf167	chromosome 1 open reading frame 167	ENST00000433342.5;ENST00000312793.9;ENST00000444493.5;ENST00000449278.1;ENST00000475041.1;ENST00000482358.1;ENST00000376592.6;ENST00000376583.7;ENST00000376585.6;ENST00000376590.8;ENST00000641747.1;ENST00000641805.1;ENST00000423400.7;ENST00000641446.1;ENST00000641407.1	284498;284498;284498;284498;284498;284498;4524;4524;4524;4524;4524;4524;4524;4524;4524	0;0;0;0;0;0;0;0;0;0;0;0;0;0;0
chr1	11787417	11788086	670	*	H1w3_peak_592	140	.	Promoter (<=1kb)	1	11787812	11789585	1774	1	284498	ENST00000482358.1	0	ENSG00000215910	C1orf167	chromosome 1 open reading frame 167	ENST00000433342.5;ENST00000312793.9;ENST00000444493.5;ENST00000449278.1;ENST00000475041.1;ENST00000482358.1;ENST00000376592.6;ENST00000376583.7;ENST00000376585.6;ENST00000376590.8;ENST00000641747.1;ENST00000641805.1;ENST00000423400.7;ENST00000641446.1;ENST00000641407.1;ENST00000641759.1;ENST00000641820.1	284498;284498;284498;284498;284498;284498;4524;4524;4524;4524;4524;4524;4524;4524;4524;4524;4524	0;0;0;0;0;0;0;0;0;0;0;0;0;0;0;0;0
chr1	11790861	11791350	490	*	H1w3_peak_593	166	.	3' UTR	1	11787812	11789585	1774	1	284498	ENST00000482358.1	3049	ENSG00000215910	C1orf167	chromosome 1 open reading frame 167	ENST00000433342.5;ENST00000312793.9;ENST00000444493.5;ENST00000449278.1;ENST00000475041.1;ENST00000482358.1;ENST00000376592.6;ENST00000376583.7;ENST00000376585.6;ENST00000376590.8;ENST00000641747.1;ENST00000641805.1;ENST00000423400.7;ENST00000641446.1;ENST00000641407.1;ENST00000641759.1;ENST00000641820.1;ENST00000641721.1;ENST00000376486.3	284498;284498;284498;284498;284498;284498;4524;4524;4524;4524;4524;4524;4524;4524;4524;4524;4524;4524;4524	0;0;0;0;0;0;0;0;0;0;0;0;0;0;0;0;0;0;0
chr1	11803284	11803800	517	*	H1w3_peak_594	159	.	Promoter (<=1kb)	1	11785730	11803514	17785	2	4524	ENST00000376583.7	0	ENSG00000177000	MTHFR	methylenetetrahydrofolate reductase	ENST00000312413.10;ENST00000346436.11;ENST00000376497.7;ENST00000400892.3;ENST00000376496.4;ENST00000376490.7;ENST00000376491.7;ENST00000376492.3;ENST00000376592.6;ENST00000376583.7;ENST00000376585.6;ENST00000376590.8;ENST00000641747.1;ENST00000641805.1;ENST00000423400.7;ENST00000641446.1;ENST00000641407.1;ENST00000641759.1;ENST00000641721.1;ENST00000376486.3;ENST00000641909.1;ENST00000641437.1;E…	1185;1185;1185;1185;1185;1185;1185;1185;4524;4524;4524;4524;4524;4524;4524;4524;4524;4524;4524;4524;4524;4524;4524;4524;4524;4524	0;0;0;0;0;0;0;0;0;0;0;0;0;0;0;0;0;0;0;0;0;0;0;0;0;0
chr1	11805458	11806430	973	*	H1w3_peak_595	561	.	Promoter (<=1kb)	1	11806096	11843143	37048	1	1185	ENST00000312413.10	0	ENSG00000011021	CLCN6	chloride voltage-gated channel 6	ENST00000312413.10;ENST00000346436.11;ENST00000376497.7;ENST00000400892.3;ENST00000376496.4;ENST00000376490.7;ENST00000376491.7;ENST00000376492.3;ENST00000376592.6;ENST00000376583.7;ENST00000376585.6;ENST00000376590.8;ENST00000641747.1;ENST00000641805.1;ENST00000423400.7;ENST00000641446.1;ENST00000641407.1;ENST00000641759.1;ENST00000641721.1;ENST00000376486.3;ENST00000641909.1;ENST00000641437.1;E…	1185;1185;1185;1185;1185;1185;1185;1185;4524;4524;4524;4524;4524;4524;4524;4524;4524;4524;4524;4524;4524;4524;4524;4524;4524;4524	0;0;0;0;0;0;0;0;0;0;0;0;0;0;0;0;0;0;0;0;0;0;0;0;0;0
chr1	11821357	11822004	648	*	H1w3_peak_596	140	.	Intron (ENST00000312413.10/1185, intron 4 of 21)	1	11829849	11834308	4460	1	1185	ENST00000494028.1	-7845	ENSG00000011021	CLCN6	chloride voltage-gated channel 6	ENST00000312413.10;ENST00000346436.11;ENST00000376497.7;ENST00000400892.3;ENST00000376496.4;ENST00000376490.7;ENST00000376491.7;ENST00000376492.3	1185;1185;1185;1185;1185;1185;1185;1185	0;0;0;0;0;0;0;0
chr1	11838207	11838916	710	*	H1w3_peak_597	87	.	Promoter (2-3kb)	1	11841017	11847684	6668	1	100379251	ENST00000446542.5	-2101	NA	NPPA-AS1	NPPA antisense RNA 1	ENST00000446542.5;ENST00000312413.10;ENST00000346436.11;ENST00000400892.3;ENST00000376496.4;ENST00000494028.1	100379251;1185;1185;1185;1185;1185	0;0;0;0;0;8358
chr1	11845766	11846085	320	*	H1w3_peak_598	40	.	Promoter (1-2kb)	1	11845709	11847783	2075	2	4878	ENST00000376480.7	1698	ENSG00000175206	NPPA	natriuretic peptide A	ENST00000446542.5;ENST00000312413.10;ENST00000346436.11;ENST00000400892.3;ENST00000376480.7;ENST00000610706.1;ENST00000376476.1	100379251;1185;1185;1185;4878;4878;4878	0;0;0;0;0;0;0
chr1	11859168	11859691	524	*	H1w3_peak_599	147	.	Promoter (<=1kb)	1	11857464	11858945	1482	2	4879	ENST00000376468.4	-223	ENSG00000120937	NPPB	natriuretic peptide B	ENST00000376468.4	4879	-223
chr1	11862876	11863200	325	*	H1w3_peak_600	108	.	Distal Intergenic	1	11857464	11858945	1482	2	4879	ENST00000376468.4	-3931	ENSG00000120937	NPPB	natriuretic peptide B	ENST00000376468.4	4879	-3931
chr1	11901470	11901830	361	*	H1w3_peak_601	424	.	Distal Intergenic	1	11908151	11909330	1180	1	26829	ENST00000666735.1	-6321	ENSG00000199347	RNU5E-1	RNA, U5E small nuclear 1	NA	NA	NA
chr1	11908249	11909863	1615	*	H1w3_peak_602	925	.	Promoter (<=1kb)	1	11908152	11908271	120	1	26829	ENST00000362477.1	97	ENSG00000199347	RNU5E-1	RNA, U5E small nuclear 1	ENST00000666735.1;ENST00000362477.1	26829;26829	0;0
chr1	11925901	11926753	853	*	H1w3_peak_603	212	.	Promoter (<=1kb)	1	11919591	11926427	6837	2	90231	ENST00000376572.8	0	ENSG00000116685	KIAA2013	KIAA2013	ENST00000376572.8;ENST00000616327.1;ENST00000376576.3	90231;90231;90231	0;0;0
chr1	11934337	11935162	826	*	H1w3_peak_604	510	.	Promoter (<=1kb)	1	11934694	11952691	17998	1	5351	ENST00000449038.5	0	ENSG00000083444	PLOD1	procollagen-lysine,2-oxoglutarate 5-dioxygenase 1	ENST00000485046.5;ENST00000449038.5;ENST00000196061.5;ENST00000358133.5;ENST00000429000.6	5351;5351;5351;5351;5351	0;0;0;0;0
chr1	11967072	11967533	462	*	H1w3_peak_605	176	.	Promoter (2-3kb)	1	11964702	11966414	1713	1	5351	ENST00000470133.1	2370	ENSG00000083444	PLOD1	procollagen-lysine,2-oxoglutarate 5-dioxygenase 1	ENST00000196061.5;ENST00000491536.5;ENST00000470133.1;ENST00000481933.1	5351;5351;5351;5351	0;0;2370;-4010
chr1	11979648	11980669	1022	*	H1w3_peak_606	855	.	Promoter (<=1kb)	1	11980181	12013514	33334	1	9927	ENST00000444836.5	0	ENSG00000116688	MFN2	mitofusin 2	ENST00000196061.5;ENST00000491536.5;ENST00000481933.1;ENST00000444836.5;ENST00000490079.5;ENST00000235329.9;ENST00000484391.5;ENST00000497302.1;ENST00000412236.1	5351;5351;5351;9927;9927;9927;9927;9927;9927	0;0;8105;0;0;0;0;0;-1323
chr1	12002074	12002474	401	*	H1w3_peak_607	186	.	Exon (ENST00000444836.5/9927, exon 10 of 18)	1	12019466	12029855	10390	1	60672	ENST00000478749.5	-16992	ENSG00000116691	MIIP	migration and invasion inhibitory protein	ENST00000444836.5;ENST00000235329.9	9927;9927	0;0
chr1	12019087	12020016	930	*	H1w3_peak_608	628	.	Promoter (<=1kb)	1	12019466	12029855	10390	1	60672	ENST00000478749.5	0	ENSG00000116691	MIIP	migration and invasion inhibitory protein	ENST00000478749.5;ENST00000235332.6;ENST00000466860.5;ENST00000498685.5	60672;60672;60672;60672	0;0;-2206;-2848
chr1	12044251	12044554	304	*	H1w3_peak_609	112	.	Distal Intergenic	1	12031127	12032039	913	1	60672	ENST00000478299.1	13124	ENSG00000116691	MIIP	migration and invasion inhibitory protein	NA	NA	NA
chr1	12051919	12052414	496	*	H1w3_peak_610	285	.	Distal Intergenic	1	12063303	12144207	80905	1	943	ENST00000263932.7	-10889	ENSG00000120949	TNFRSF8	TNF receptor superfamily member 8	NA	NA	NA
chr1	12067966	12068407	442	*	H1w3_peak_611	112	.	Intron (ENST00000263932.7/943, intron 1 of 14)	1	12063470	12143117	79648	1	943	ENST00000514649.5	4496	ENSG00000120949	TNFRSF8	TNF receptor superfamily member 8	ENST00000263932.7;ENST00000417814.3;ENST00000514649.5	943;943;943	0;0;0
chr1	12095934	12096185	252	*	H1w3_peak_612	38	.	Intron (ENST00000263932.7/943, intron 2 of 14)	1	12125899	12144207	18309	1	943	ENST00000413146.6	-29714	ENSG00000120949	TNFRSF8	TNF receptor superfamily member 8	ENST00000263932.7;ENST00000417814.3;ENST00000514649.5	943;943;943	0;0;0
chr1	12125004	12125216	213	*	H1w3_peak_613	79	.	Promoter (<=1kb)	1	12125899	12144207	18309	1	943	ENST00000413146.6	-683	ENSG00000120949	TNFRSF8	TNF receptor superfamily member 8	ENST00000263932.7;ENST00000417814.3;ENST00000514649.5;ENST00000413146.6;ENST00000479933.2	943;943;943;943;943	0;0;0;0;0
chr1	12132078	12132592	515	*	H1w3_peak_614	399	.	Intron (ENST00000263932.7/943, intron 12 of 14)	1	12125934	12144207	18274	1	943	ENST00000479933.2	6144	ENSG00000120949	TNFRSF8	TNF receptor superfamily member 8	ENST00000263932.7;ENST00000417814.3;ENST00000514649.5;ENST00000413146.6;ENST00000479933.2	943;943;943;943;943	0;0;0;0;0
chr1	12132873	12133377	505	*	H1w3_peak_615	111	.	Intron (ENST00000263932.7/943, intron 12 of 14)	1	12125934	12144207	18274	1	943	ENST00000479933.2	6939	ENSG00000120949	TNFRSF8	TNF receptor superfamily member 8	ENST00000263932.7;ENST00000417814.3;ENST00000514649.5;ENST00000413146.6;ENST00000479933.2	943;943;943;943;943	0;0;0;0;0
chr1	12143444	12144249	806	*	H1w3_peak_616	662	.	3' UTR	1	12125934	12144207	18274	1	943	ENST00000479933.2	17510	ENSG00000120949	TNFRSF8	TNF receptor superfamily member 8	ENST00000263932.7;ENST00000417814.3;ENST00000514649.5;ENST00000413146.6;ENST00000479933.2	943;943;943;943;943	0;0;0;0;0
chr1	12153274	12153747	474	*	H1w3_peak_617	62	.	Distal Intergenic	1	12166943	12167038	96	1	102465836	ENST00000622420.1	-13196	ENSG00000283789	MIR7846	microRNA 7846	NA	NA	NA
chr1	12161700	12162410	711	*	H1w3_peak_618	409	.	Distal Intergenic	1	12166943	12167038	96	1	102465836	ENST00000622420.1	-4533	ENSG00000283789	MIR7846	microRNA 7846	ENST00000622420.1;ENST00000376259.7;ENST00000536782.2;ENST00000492361.1	102465836;7133;7133;7133	-4533;0;0;0
chr1	12165405	12165634	230	*	H1w3_peak_619	109	.	Promoter (1-2kb)	1	12166943	12167038	96	1	102465836	ENST00000622420.1	-1309	ENSG00000283789	MIR7846	microRNA 7846	ENST00000622420.1;ENST00000376259.7;ENST00000536782.2;ENST00000492361.1	102465836;7133;7133;7133	-1309;0;0;0
chr1	12178067	12178401	335	*	H1w3_peak_620	103	.	Intron (ENST00000376259.7/7133, intron 1 of 9)	1	12167003	12209228	42226	1	7133	ENST00000492361.1	11064	ENSG00000028137	TNFRSF1B	TNF receptor superfamily member 1B	ENST00000376259.7;ENST00000536782.2;ENST00000492361.1	7133;7133;7133	0;0;0
chr1	12208811	12209326	516	*	H1w3_peak_621	151	.	3' UTR	1	12191838	12193008	1171	1	7133	ENST00000489921.1	16973	ENSG00000028137	TNFRSF1B	TNF receptor superfamily member 1B	ENST00000376259.7;ENST00000492361.1	7133;7133	0;0
chr1	12229718	12230267	550	*	H1w3_peak_622	282	.	Promoter (<=1kb)	1	12230030	12512047	282018	1	55187	ENST00000620676.6	0	ENSG00000048707	VPS13D	vacuolar protein sorting 13 homolog D	ENST00000620676.6;ENST00000613099.4	55187;55187	0;0
chr1	12230612	12231354	743	*	H1w3_peak_623	176	.	Promoter (<=1kb)	1	12230067	12512047	281981	1	55187	ENST00000613099.4	545	ENSG00000048707	VPS13D	vacuolar protein sorting 13 homolog D	ENST00000620676.6;ENST00000613099.4	55187;55187	0;0
chr1	12314234	12314472	239	*	H1w3_peak_624	68	.	Promoter (2-3kb)	1	12311526	12337988	26463	1	55187	ENST00000487188.1	2708	ENSG00000048707	VPS13D	vacuolar protein sorting 13 homolog D	ENST00000620676.6;ENST00000613099.4;ENST00000011700.10;ENST00000646917.1;ENST00000460333.5;ENST00000487188.1	55187;55187;55187;55187;55187;55187	0;0;0;0;0;0
chr1	12434303	12434595	293	*	H1w3_peak_625	104	.	Intron (ENST00000620676.6/55187, intron 65 of 69)	1	12409838	12416827	6990	1	55187	ENST00000481484.1	24465	ENSG00000048707	VPS13D	vacuolar protein sorting 13 homolog D	ENST00000620676.6;ENST00000613099.4;ENST00000011700.10;ENST00000646411.1;ENST00000543710.5;ENST00000645371.1	55187;55187;55187;55187;55187;55187	0;0;0;0;0;0
chr1	12454336	12454949	614	*	H1w3_peak_626	76	.	Intron (ENST00000620676.6/55187, intron 65 of 69)	1	12464940	12512047	47108	1	55187	ENST00000543766.2	-9991	ENSG00000048707	VPS13D	vacuolar protein sorting 13 homolog D	ENST00000620676.6;ENST00000613099.4;ENST00000011700.10;ENST00000646411.1;ENST00000543710.5;ENST00000645371.1	55187;55187;55187;55187;55187;55187	0;0;0;0;0;0
chr1	12456912	12457237	326	*	H1w3_peak_627	75	.	Intron (ENST00000620676.6/55187, intron 66 of 69)	1	12464940	12512047	47108	1	55187	ENST00000543766.2	-7703	ENSG00000048707	VPS13D	vacuolar protein sorting 13 homolog D	ENST00000620676.6;ENST00000613099.4;ENST00000011700.10;ENST00000646411.1;ENST00000543710.5;ENST00000645371.1	55187;55187;55187;55187;55187;55187	0;0;0;0;0;0
chr1	12478032	12478778	747	*	H1w3_peak_628	633	.	Promoter (<=1kb)	1	12478549	12506972	28424	1	55187	ENST00000645148.1	0	ENSG00000048707	VPS13D	vacuolar protein sorting 13 homolog D	ENST00000620676.6;ENST00000613099.4;ENST00000011700.10;ENST00000646411.1;ENST00000543710.5;ENST00000645371.1;ENST00000543766.2;ENST00000645148.1	55187;55187;55187;55187;55187;55187;55187;55187	0;0;0;0;0;0;0;0
chr1	12480798	12481221	424	*	H1w3_peak_629	229	.	Promoter (2-3kb)	1	12478549	12506972	28424	1	55187	ENST00000645148.1	2249	ENSG00000048707	VPS13D	vacuolar protein sorting 13 homolog D	ENST00000620676.6;ENST00000613099.4;ENST00000011700.10;ENST00000646411.1;ENST00000543710.5;ENST00000645371.1;ENST00000543766.2;ENST00000645148.1	55187;55187;55187;55187;55187;55187;55187;55187	0;0;0;0;0;0;0;0
chr1	12486319	12486823	505	*	H1w3_peak_630	222	.	Intron (ENST00000620676.6/55187, intron 67 of 69)	1	12478549	12506972	28424	1	55187	ENST00000645148.1	7770	ENSG00000048707	VPS13D	vacuolar protein sorting 13 homolog D	ENST00000620676.6;ENST00000613099.4;ENST00000011700.10;ENST00000646411.1;ENST00000543710.5;ENST00000645371.1;ENST00000543766.2;ENST00000645148.1	55187;55187;55187;55187;55187;55187;55187;55187	0;0;0;0;0;0;0;0
chr1	12488819	12489145	327	*	H1w3_peak_631	109	.	Intron (ENST00000620676.6/55187, intron 67 of 69)	1	12497098	12507163	10066	1	55187	ENST00000647414.1	-7953	ENSG00000048707	VPS13D	vacuolar protein sorting 13 homolog D	ENST00000620676.6;ENST00000613099.4;ENST00000011700.10;ENST00000646411.1;ENST00000543710.5;ENST00000645371.1;ENST00000543766.2;ENST00000645148.1	55187;55187;55187;55187;55187;55187;55187;55187	0;0;0;0;0;0;0;0
chr1	12501700	12501929	230	*	H1w3_peak_632	109	.	Intron (ENST00000620676.6/55187, intron 68 of 69)	1	12497226	12506907	9682	1	55187	ENST00000473099.1	4474	ENSG00000048707	VPS13D	vacuolar protein sorting 13 homolog D	ENST00000620676.6;ENST00000613099.4;ENST00000011700.10;ENST00000646411.1;ENST00000543710.5;ENST00000645371.1;ENST00000543766.2;ENST00000645148.1;ENST00000647414.1;ENST00000473099.1	55187;55187;55187;55187;55187;55187;55187;55187;55187;55187	0;0;0;0;0;0;0;0;0;0
chr1	12528523	12528910	388	*	H1w3_peak_633	84	.	Distal Intergenic	1	12507246	12507397	152	1	677882	ENST00000459326.1	21277	ENSG00000266079	SNORA59B	small nucleolar RNA, H/ACA box 59B	NA	NA	NA
chr1	12539912	12540740	829	*	H1w3_peak_634	241	.	Distal Intergenic	1	12507246	12507397	152	1	677882	ENST00000459326.1	32666	ENSG00000266079	SNORA59B	small nucleolar RNA, H/ACA box 59B	NA	NA	NA
chr1	12549604	12550403	800	*	H1w3_peak_635	381	.	Distal Intergenic	1	12578957	12579023	67	2	102466722	ENST00000622213.1	28620	ENSG00000276830	MIR6730	microRNA 6730	NA	NA	NA
chr1	12556541	12556753	213	*	H1w3_peak_636	60	.	Distal Intergenic	1	12578957	12579023	67	2	102466722	ENST00000622213.1	22270	ENSG00000276830	MIR6730	microRNA 6730	NA	NA	NA
chr1	12572631	12572908	278	*	H1w3_peak_637	52	.	Exon (ENST00000616661.5/9249, exon 5 of 6)	1	12578957	12579023	67	2	102466722	ENST00000622213.1	6115	ENSG00000276830	MIR6730	microRNA 6730	ENST00000616661.5;ENST00000464917.5	9249;9249	0;0
chr1	12573570	12574315	746	*	H1w3_peak_638	385	.	Intron (ENST00000616661.5/9249, intron 4 of 5)	1	12578957	12579023	67	2	102466722	ENST00000622213.1	4708	ENSG00000276830	MIR6730	microRNA 6730	ENST00000622213.1;ENST00000616661.5;ENST00000464917.5;ENST00000430996.2	102466722;9249;9249;9249	4708;0;0;0
chr1	12580211	12580634	424	*	H1w3_peak_639	100	.	Promoter (1-2kb)	1	12578957	12579023	67	2	102466722	ENST00000622213.1	-1188	ENSG00000276830	MIR6730	microRNA 6730	ENST00000622213.1;ENST00000616661.5;ENST00000464917.5;ENST00000430996.2;ENST00000482265.1	102466722;9249;9249;9249;9249	-1188;0;0;0;0
chr1	12588095	12588717	623	*	H1w3_peak_640	394	.	Intron (ENST00000616661.5/9249, intron 1 of 5)	1	12578718	12596308	17591	2	9249	ENST00000430996.2	7591	ENSG00000162496	DHRS3	dehydrogenase/reductase 3	ENST00000616661.5;ENST00000464917.5;ENST00000430996.2;ENST00000482265.1	9249;9249;9249;9249	0;0;0;0
chr1	12593655	12593888	234	*	H1w3_peak_641	97	.	Promoter (2-3kb)	1	12578718	12596308	17591	2	9249	ENST00000430996.2	2420	ENSG00000162496	DHRS3	dehydrogenase/reductase 3	ENST00000616661.5;ENST00000464917.5;ENST00000430996.2;ENST00000482265.1	9249;9249;9249;9249	0;0;0;0
chr1	12595879	12596778	900	*	H1w3_peak_642	259	.	Promoter (<=1kb)	1	12578718	12596308	17591	2	9249	ENST00000430996.2	0	ENSG00000162496	DHRS3	dehydrogenase/reductase 3	ENST00000616661.5;ENST00000464917.5;ENST00000430996.2;ENST00000482265.1	9249;9249;9249;9249	0;0;0;0
chr1	12601857	12602474	618	*	H1w3_peak_643	206	.	Intron (ENST00000616661.5/9249, intron 1 of 5)	1	12578718	12596308	17591	2	9249	ENST00000430996.2	-5549	ENSG00000162496	DHRS3	dehydrogenase/reductase 3	ENST00000616661.5;ENST00000464917.5;ENST00000482265.1	9249;9249;9249	0;0;0
chr1	12604264	12604731	468	*	H1w3_peak_644	339	.	Intron (ENST00000616661.5/9249, intron 1 of 5)	1	12578718	12596308	17591	2	9249	ENST00000430996.2	-7956	ENSG00000162496	DHRS3	dehydrogenase/reductase 3	ENST00000616661.5;ENST00000464917.5;ENST00000482265.1	9249;9249;9249	0;0;0
chr1	12616027	12616748	722	*	H1w3_peak_645	166	.	Promoter (<=1kb)	1	12579768	12616696	36929	2	9249	ENST00000482265.1	0	ENSG00000162496	DHRS3	dehydrogenase/reductase 3	ENST00000616661.5;ENST00000464917.5;ENST00000482265.1	9249;9249;9249	0;0;0
chr1	12618074	12619472	1399	*	H1w3_peak_646	117	.	Promoter (<=1kb)	1	12567910	12618210	50301	2	9249	ENST00000616661.5	0	ENSG00000162496	DHRS3	dehydrogenase/reductase 3	ENST00000616661.5;ENST00000464917.5;ENST00000482265.1	9249;9249;9249	0;0;0
chr1	12659056	12659427	372	*	H1w3_peak_647	77	.	Intron (ENST00000376221.1/343066, intron 2 of 3)	1	12644547	12667086	22540	1	343066	ENST00000376221.1	14509	ENSG00000204518	AADACL4	arylacetamide deacetylase like 4	ENST00000376221.1	343066	0
chr1	12756025	12756328	304	*	H1w3_peak_648	49	.	Intron (ENST00000614859.5/93190, intron 2 of 3)	1	12746425	12761169	14745	1	93190	ENST00000376210.3	9600	ENSG00000157330	C1orf158	chromosome 1 open reading frame 158	ENST00000614859.5;ENST00000474179.1;ENST00000376210.3	93190;93190;93190	0;9638;0
chr1	12851693	12852396	704	*	H1w3_peak_649	300	.	Promoter (2-3kb)	1	12847408	12848725	1318	2	343069	ENST00000317869.6	-2968	ENSG00000179172	HNRNPCL1	heterogeneous nuclear ribonucleoprotein C like 1	ENST00000317869.6;ENST00000240189.2	343069;65122	-2968;-4690
chr1	13469536	13469787	252	*	H1w3_peak_650	76	.	Distal Intergenic	1	13474973	13514003	39031	2	126755	ENST00000376085.4	44216	ENSG00000162494	LRRC38	leucine rich repeat containing 38	NA	NA	NA
chr1	13481637	13482027	391	*	H1w3_peak_651	47	.	Intron (ENST00000376085.4/126755, intron 1 of 1)	1	13474973	13514003	39031	2	126755	ENST00000376085.4	31976	ENSG00000162494	LRRC38	leucine rich repeat containing 38	ENST00000376085.4	126755	0
chr1	13513933	13514341	409	*	H1w3_peak_652	137	.	Promoter (<=1kb)	1	13474973	13514003	39031	2	126755	ENST00000376085.4	0	ENSG00000162494	LRRC38	leucine rich repeat containing 38	ENST00000376085.4	126755	0
chr1	13523708	13524538	831	*	H1w3_peak_653	200	.	Distal Intergenic	1	13474973	13514003	39031	2	126755	ENST00000376085.4	-9705	ENSG00000162494	LRRC38	leucine rich repeat containing 38	NA	NA	NA
chr1	13583732	13584740	1009	*	H1w3_peak_654	96	.	Promoter (<=1kb)	1	13583757	13617953	34197	1	10630	ENST00000617617.4	0	ENSG00000162493	PDPN	podoplanin	ENST00000294489.10;ENST00000617617.4;ENST00000376057.8;ENST00000621990.4;ENST00000506205.1;ENST00000510906.5;ENST00000509009.5;ENST00000376061.8;ENST00000513143.5;ENST00000487038.5;ENST00000475043.5;ENST00000488631.1	10630;10630;10630;10630;10630;10630;10630;10630;10630;10630;10630;10630	0;0;0;0;0;0;0;0;0;0;0;0
chr1	13587472	13587856	385	*	H1w3_peak_655	108	.	Promoter (1-2kb)	1	13585480	13616259	30780	1	10630	ENST00000488631.1	1992	ENSG00000162493	PDPN	podoplanin	ENST00000294489.10;ENST00000617617.4;ENST00000376057.8;ENST00000621990.4;ENST00000506205.1;ENST00000510906.5;ENST00000509009.5;ENST00000376061.8;ENST00000513143.5;ENST00000487038.5;ENST00000475043.5;ENST00000488631.1	10630;10630;10630;10630;10630;10630;10630;10630;10630;10630;10630;10630	0;0;0;0;0;0;0;0;0;0;0;0
chr1	13604978	13605739	762	*	H1w3_peak_656	300	.	Intron (ENST00000294489.10/10630, intron 1 of 5)	1	13585480	13616259	30780	1	10630	ENST00000488631.1	19498	ENSG00000162493	PDPN	podoplanin	ENST00000294489.10;ENST00000617617.4;ENST00000376057.8;ENST00000621990.4;ENST00000506205.1;ENST00000510906.5;ENST00000509009.5;ENST00000376061.8;ENST00000513143.5;ENST00000487038.5;ENST00000475043.5;ENST00000488631.1	10630;10630;10630;10630;10630;10630;10630;10630;10630;10630;10630;10630	0;0;0;0;0;0;0;0;0;0;0;0
chr1	13628390	13629164	775	*	H1w3_peak_657	99	.	Distal Intergenic	1	13585480	13616259	30780	1	10630	ENST00000488631.1	42910	ENSG00000162493	PDPN	podoplanin	NA	NA	NA
chr1	13651108	13651654	547	*	H1w3_peak_658	127	.	Distal Intergenic	1	13700198	13749463	49266	1	7799	ENST00000484063.6	-48544	ENSG00000116731	PRDM2	PR/SET domain 2	NA	NA	NA
chr1	13661673	13661932	260	*	H1w3_peak_659	72	.	Distal Intergenic	1	13700198	13749463	49266	1	7799	ENST00000484063.6	-38266	ENSG00000116731	PRDM2	PR/SET domain 2	NA	NA	NA
chr1	13665588	13665802	215	*	H1w3_peak_660	54	.	Distal Intergenic	1	13700198	13749463	49266	1	7799	ENST00000484063.6	-34396	ENSG00000116731	PRDM2	PR/SET domain 2	NA	NA	NA
chr1	13684076	13684383	308	*	H1w3_peak_661	68	.	Distal Intergenic	1	13700198	13749463	49266	1	7799	ENST00000484063.6	-15815	ENSG00000116731	PRDM2	PR/SET domain 2	NA	NA	NA
chr1	13748965	13750179	1215	*	H1w3_peak_662	296	.	Promoter (<=1kb)	1	13749403	13788079	38677	1	7799	ENST00000413440.5	0	ENSG00000116731	PRDM2	PR/SET domain 2	ENST00000484063.6;ENST00000376048.9;ENST00000311066.9;ENST00000235372.11;ENST00000491134.5;ENST00000502727.5;ENST00000502724.5;ENST00000413440.5;ENST00000343137.8;ENST00000491815.1;ENST00000503842.5;ENST00000407521.7;ENST00000505823.5	7799;7799;7799;7799;7799;7799;7799;7799;7799;7799;7799;7799;7799	0;0;0;0;0;0;0;0;0;0;0;0;0
chr1	13766872	13767356	485	*	H1w3_peak_663	194	.	Intron (ENST00000376048.9/7799, intron 6 of 7)	1	13771726	13778463	6738	1	7799	ENST00000487453.1	-4370	ENSG00000116731	PRDM2	PR/SET domain 2	ENST00000376048.9;ENST00000311066.9;ENST00000235372.11;ENST00000491134.5;ENST00000502727.5;ENST00000502724.5;ENST00000413440.5;ENST00000343137.8;ENST00000491815.1;ENST00000503842.5;ENST00000407521.7;ENST00000505823.5;ENST00000487453.1	7799;7799;7799;7799;7799;7799;7799;7799;7799;7799;7799;7799;7799	0;0;0;0;0;0;0;0;0;0;0;0;-4370
chr1	13828780	13829247	468	*	H1w3_peak_664	72	.	Distal Intergenic	1	13771726	13778463	6738	1	7799	ENST00000487453.1	57054	ENSG00000116731	PRDM2	PR/SET domain 2	ENST00000376048.9;ENST00000235372.11	7799;7799	0;0
chr1	13921670	13922251	582	*	H1w3_peak_665	208	.	Intron (ENST00000636564.1/ENST00000636564.1, intron 1 of 2)	1	13892792	15118043	1225252	1	23254	ENST00000636203.1	28878	ENSG00000189337	KAZN	kazrin, periplakin interacting protein	ENST00000636203.1	23254	0
chr1	13960550	13960832	283	*	H1w3_peak_666	99	.	Intron (ENST00000636564.1/ENST00000636564.1, intron 1 of 2)	1	13892792	15118043	1225252	1	23254	ENST00000636203.1	67758	ENSG00000189337	KAZN	kazrin, periplakin interacting protein	ENST00000636203.1	23254	0
chr1	14055458	14055991	534	*	H1w3_peak_667	132	.	Intron (ENST00000636564.1/ENST00000636564.1, intron 1 of 2)	1	13892792	15118043	1225252	1	23254	ENST00000636203.1	162666	ENSG00000189337	KAZN	kazrin, periplakin interacting protein	ENST00000636203.1	23254	0
chr1	14137935	14138412	478	*	H1w3_peak_668	88	.	Intron (ENST00000636564.1/ENST00000636564.1, intron 1 of 2)	1	14348947	14351324	2378	2	105376762	ENST00000661309.1	212912	ENSG00000234593	KAZN-AS1	KAZN antisense RNA 1	ENST00000636203.1	23254	0
chr1	14190520	14191011	492	*	H1w3_peak_669	204	.	Intron (ENST00000636564.1/ENST00000636564.1, intron 2 of 2)	1	14348947	14351324	2378	2	105376762	ENST00000661309.1	160313	ENSG00000234593	KAZN-AS1	KAZN antisense RNA 1	ENST00000636203.1	23254	0
chr1	14214867	14215780	914	*	H1w3_peak_670	120	.	Intron (ENST00000636564.1/ENST00000636564.1, intron 2 of 2)	1	14348947	14351324	2378	2	105376762	ENST00000661309.1	135544	ENSG00000234593	KAZN-AS1	KAZN antisense RNA 1	ENST00000636203.1	23254	0
chr1	14255699	14255972	274	*	H1w3_peak_671	59	.	Intron (ENST00000636564.1/ENST00000636564.1, intron 2 of 2)	1	14348947	14351324	2378	2	105376762	ENST00000661309.1	95352	ENSG00000234593	KAZN-AS1	KAZN antisense RNA 1	ENST00000636203.1	23254	0
chr1	14282659	14283040	382	*	H1w3_peak_672	68	.	Exon (ENST00000449215.2/ENST00000449215.2, exon 2 of 4)	1	14348947	14351324	2378	2	105376762	ENST00000661309.1	68284	ENSG00000234593	KAZN-AS1	KAZN antisense RNA 1	ENST00000636203.1	23254	0
chr1	14291096	14291473	378	*	H1w3_peak_673	68	.	Intron (ENST00000636564.1/ENST00000636564.1, intron 2 of 2)	1	14348947	14351324	2378	2	105376762	ENST00000661309.1	59851	ENSG00000234593	KAZN-AS1	KAZN antisense RNA 1	ENST00000636203.1	23254	0
chr1	14320628	14320857	230	*	H1w3_peak_674	99	.	Intron (ENST00000636203.1/23254, intron 2 of 16)	1	14348947	14351324	2378	2	105376762	ENST00000661309.1	30467	ENSG00000234593	KAZN-AS1	KAZN antisense RNA 1	ENST00000636203.1	23254	0
chr1	14346093	14346684	592	*	H1w3_peak_675	412	.	Exon (ENST00000666654.1/105376762, exon 6 of 7)	1	14348947	14351324	2378	2	105376762	ENST00000661309.1	4640	ENSG00000234593	KAZN-AS1	KAZN antisense RNA 1	ENST00000666654.1;ENST00000661309.1;ENST00000665002.1;ENST00000661613.1;ENST00000657979.1;ENST00000447908.3;ENST00000636203.1	105376762;105376762;105376762;105376762;105376762;105376762;23254	0;4640;0;0;0;0;0
chr1	14366455	14366687	233	*	H1w3_peak_676	42	.	Intron (ENST00000636203.1/23254, intron 2 of 16)	1	14348947	14351324	2378	2	105376762	ENST00000661309.1	-15131	ENSG00000234593	KAZN-AS1	KAZN antisense RNA 1	ENST00000666654.1;ENST00000665002.1;ENST00000661613.1;ENST00000657979.1;ENST00000447908.3;ENST00000636203.1	105376762;105376762;105376762;105376762;105376762;23254	0;0;0;0;0;0
chr1	14441347	14441746	400	*	H1w3_peak_677	250	.	Intron (ENST00000636203.1/23254, intron 2 of 16)	1	14390655	14419973	29319	2	105376762	ENST00000670776.1	-21374	ENSG00000234593	KAZN-AS1	KAZN antisense RNA 1	ENST00000636203.1	23254	0
chr1	14443513	14443784	272	*	H1w3_peak_678	74	.	Intron (ENST00000636203.1/23254, intron 2 of 16)	1	14390655	14419973	29319	2	105376762	ENST00000670776.1	-23540	ENSG00000234593	KAZN-AS1	KAZN antisense RNA 1	ENST00000636203.1	23254	0
chr1	14476470	14476798	329	*	H1w3_peak_679	76	.	Intron (ENST00000636203.1/23254, intron 2 of 16)	1	14390655	14419973	29319	2	105376762	ENST00000670776.1	-56497	ENSG00000234593	KAZN-AS1	KAZN antisense RNA 1	ENST00000636203.1	23254	0
chr1	14479993	14480287	295	*	H1w3_peak_680	97	.	Intron (ENST00000636203.1/23254, intron 2 of 16)	1	14390655	14419973	29319	2	105376762	ENST00000670776.1	-60020	ENSG00000234593	KAZN-AS1	KAZN antisense RNA 1	ENST00000636203.1	23254	0
chr1	14486289	14487236	948	*	H1w3_peak_681	453	.	Intron (ENST00000636203.1/23254, intron 2 of 16)	1	14390655	14419973	29319	2	105376762	ENST00000670776.1	-66316	ENSG00000234593	KAZN-AS1	KAZN antisense RNA 1	ENST00000636203.1	23254	0
chr1	14487754	14487968	215	*	H1w3_peak_682	49	.	Intron (ENST00000636203.1/23254, intron 2 of 16)	1	14390655	14419973	29319	2	105376762	ENST00000670776.1	-67781	ENSG00000234593	KAZN-AS1	KAZN antisense RNA 1	ENST00000636203.1	23254	0
chr1	14517098	14517789	692	*	H1w3_peak_683	264	.	Intron (ENST00000636203.1/23254, intron 2 of 16)	1	14598685	15118043	519359	1	23254	ENST00000376030.7	-80896	ENSG00000189337	KAZN	kazrin, periplakin interacting protein	ENST00000636203.1	23254	0
chr1	14522545	14523263	719	*	H1w3_peak_684	224	.	Intron (ENST00000636203.1/23254, intron 2 of 16)	1	14598685	15118043	519359	1	23254	ENST00000376030.7	-75422	ENSG00000189337	KAZN	kazrin, periplakin interacting protein	ENST00000636203.1	23254	0
chr1	14542770	14543499	730	*	H1w3_peak_685	155	.	Intron (ENST00000636203.1/23254, intron 2 of 16)	1	14598685	15118043	519359	1	23254	ENST00000376030.7	-55186	ENSG00000189337	KAZN	kazrin, periplakin interacting protein	ENST00000636203.1	23254	0
chr1	14560928	14561314	387	*	H1w3_peak_686	68	.	Intron (ENST00000636203.1/23254, intron 2 of 16)	1	14598685	15118043	519359	1	23254	ENST00000376030.7	-37371	ENSG00000189337	KAZN	kazrin, periplakin interacting protein	ENST00000636203.1	23254	0
chr1	14731869	14732285	417	*	H1w3_peak_687	87	.	Intron (ENST00000636203.1/23254, intron 3 of 16)	1	14598717	15065797	467081	1	23254	ENST00000503743.5	133152	ENSG00000189337	KAZN	kazrin, periplakin interacting protein	ENST00000636203.1;ENST00000376030.7;ENST00000491547.1;ENST00000503743.5	23254;23254;23254;23254	0;0;0;0
chr1	14732889	14733294	406	*	H1w3_peak_688	54	.	Intron (ENST00000636203.1/23254, intron 3 of 16)	1	14598717	15065797	467081	1	23254	ENST00000503743.5	134172	ENSG00000189337	KAZN	kazrin, periplakin interacting protein	ENST00000636203.1;ENST00000376030.7;ENST00000491547.1;ENST00000503743.5	23254;23254;23254;23254	0;0;0;0
chr1	14742176	14742696	521	*	H1w3_peak_689	515	.	Intron (ENST00000636203.1/23254, intron 3 of 16)	1	14598717	15065797	467081	1	23254	ENST00000503743.5	143459	ENSG00000189337	KAZN	kazrin, periplakin interacting protein	ENST00000636203.1;ENST00000376030.7;ENST00000491547.1;ENST00000503743.5	23254;23254;23254;23254	0;0;0;0
chr1	14765709	14766273	565	*	H1w3_peak_690	391	.	Intron (ENST00000636203.1/23254, intron 3 of 16)	1	14924130	15068152	144023	1	23254	ENST00000361144.9	-157857	ENSG00000189337	KAZN	kazrin, periplakin interacting protein	ENST00000636203.1;ENST00000376030.7;ENST00000491547.1;ENST00000503743.5	23254;23254;23254;23254	0;0;0;0
chr1	14850762	14851046	285	*	H1w3_peak_691	46	.	Intron (ENST00000636203.1/23254, intron 3 of 16)	1	14924130	15068152	144023	1	23254	ENST00000361144.9	-73084	ENSG00000189337	KAZN	kazrin, periplakin interacting protein	ENST00000636203.1;ENST00000376030.7;ENST00000491547.1;ENST00000503743.5	23254;23254;23254;23254	0;0;0;0
chr1	14911386	14911645	260	*	H1w3_peak_692	50	.	Intron (ENST00000636203.1/23254, intron 3 of 16)	1	14924130	15068152	144023	1	23254	ENST00000361144.9	-12485	ENSG00000189337	KAZN	kazrin, periplakin interacting protein	ENST00000636203.1;ENST00000376030.7;ENST00000491547.1;ENST00000503743.5	23254;23254;23254;23254	0;0;0;0
chr1	14915339	14915604	266	*	H1w3_peak_693	32	.	Intron (ENST00000636203.1/23254, intron 3 of 16)	1	14924130	15068152	144023	1	23254	ENST00000361144.9	-8526	ENSG00000189337	KAZN	kazrin, periplakin interacting protein	ENST00000636203.1;ENST00000376030.7;ENST00000491547.1;ENST00000503743.5	23254;23254;23254;23254	0;0;0;0
chr1	14923972	14924858	887	*	H1w3_peak_694	121	.	Promoter (<=1kb)	1	14924130	15068152	144023	1	23254	ENST00000361144.9	0	ENSG00000189337	KAZN	kazrin, periplakin interacting protein	ENST00000636203.1;ENST00000376030.7;ENST00000491547.1;ENST00000503743.5;ENST00000361144.9;ENST00000376028.8;ENST00000400798.6	23254;23254;23254;23254;23254;23254;23254	0;0;0;0;0;0;0
chr1	14929582	14929874	293	*	H1w3_peak_695	73	.	Promoter (<=1kb)	1	14929800	15056145	126346	1	23254	ENST00000376028.8	0	ENSG00000189337	KAZN	kazrin, periplakin interacting protein	ENST00000636203.1;ENST00000376030.7;ENST00000491547.1;ENST00000503743.5;ENST00000361144.9;ENST00000376028.8;ENST00000400798.6	23254;23254;23254;23254;23254;23254;23254	0;0;0;0;0;0;0
chr1	14939907	14940217	311	*	H1w3_peak_696	65	.	Intron (ENST00000636203.1/23254, intron 3 of 16)	1	14945919	15065797	119879	1	23254	ENST00000400797.3	-5702	ENSG00000189337	KAZN	kazrin, periplakin interacting protein	ENST00000636203.1;ENST00000376030.7;ENST00000491547.1;ENST00000503743.5;ENST00000361144.9;ENST00000376028.8;ENST00000400798.6	23254;23254;23254;23254;23254;23254;23254	0;0;0;0;0;0;0
chr1	14946846	14947336	491	*	H1w3_peak_697	120	.	Promoter (<=1kb)	1	14945919	15065797	119879	1	23254	ENST00000400797.3	927	ENSG00000189337	KAZN	kazrin, periplakin interacting protein	ENST00000636203.1;ENST00000376030.7;ENST00000491547.1;ENST00000503743.5;ENST00000361144.9;ENST00000376028.8;ENST00000400798.6;ENST00000400797.3	23254;23254;23254;23254;23254;23254;23254;23254	0;0;0;0;0;0;0;0
chr1	14953008	14953375	368	*	H1w3_peak_698	113	.	Intron (ENST00000636203.1/23254, intron 3 of 16)	1	14945919	15065797	119879	1	23254	ENST00000400797.3	7089	ENSG00000189337	KAZN	kazrin, periplakin interacting protein	ENST00000636203.1;ENST00000376030.7;ENST00000491547.1;ENST00000503743.5;ENST00000361144.9;ENST00000376028.8;ENST00000400798.6;ENST00000400797.3	23254;23254;23254;23254;23254;23254;23254;23254	0;0;0;0;0;0;0;0
chr1	14968425	14969060	636	*	H1w3_peak_699	218	.	Intron (ENST00000636203.1/23254, intron 4 of 16)	1	14945919	15065797	119879	1	23254	ENST00000400797.3	22506	ENSG00000189337	KAZN	kazrin, periplakin interacting protein	ENST00000636203.1;ENST00000376030.7;ENST00000491547.1;ENST00000503743.5;ENST00000361144.9;ENST00000376028.8;ENST00000400798.6;ENST00000400797.3	23254;23254;23254;23254;23254;23254;23254;23254	0;0;0;0;0;0;0;0
chr1	14970203	14970441	239	*	H1w3_peak_700	136	.	Intron (ENST00000636203.1/23254, intron 4 of 16)	1	14945919	15065797	119879	1	23254	ENST00000400797.3	24284	ENSG00000189337	KAZN	kazrin, periplakin interacting protein	ENST00000636203.1;ENST00000376030.7;ENST00000491547.1;ENST00000503743.5;ENST00000361144.9;ENST00000376028.8;ENST00000400798.6;ENST00000400797.3	23254;23254;23254;23254;23254;23254;23254;23254	0;0;0;0;0;0;0;0
chr1	14977097	14977747	651	*	H1w3_peak_701	211	.	Intron (ENST00000636203.1/23254, intron 4 of 16)	1	14945919	15065797	119879	1	23254	ENST00000400797.3	31178	ENSG00000189337	KAZN	kazrin, periplakin interacting protein	ENST00000636203.1;ENST00000376030.7;ENST00000491547.1;ENST00000503743.5;ENST00000361144.9;ENST00000376028.8;ENST00000400798.6;ENST00000400797.3	23254;23254;23254;23254;23254;23254;23254;23254	0;0;0;0;0;0;0;0
chr1	14996119	14996980	862	*	H1w3_peak_702	329	.	Intron (ENST00000636203.1/23254, intron 4 of 16)	1	14945919	15065797	119879	1	23254	ENST00000400797.3	50200	ENSG00000189337	KAZN	kazrin, periplakin interacting protein	ENST00000636203.1;ENST00000376030.7;ENST00000491547.1;ENST00000503743.5;ENST00000361144.9;ENST00000376028.8;ENST00000400798.6;ENST00000400797.3	23254;23254;23254;23254;23254;23254;23254;23254	0;0;0;0;0;0;0;0
chr1	15027738	15028387	650	*	H1w3_peak_703	131	.	Intron (ENST00000636203.1/23254, intron 4 of 16)	1	14945919	15065797	119879	1	23254	ENST00000400797.3	81819	ENSG00000189337	KAZN	kazrin, periplakin interacting protein	ENST00000636203.1;ENST00000376030.7;ENST00000491547.1;ENST00000503743.5;ENST00000361144.9;ENST00000376028.8;ENST00000400798.6;ENST00000400797.3	23254;23254;23254;23254;23254;23254;23254;23254	0;0;0;0;0;0;0;0
chr1	15033225	15033826	602	*	H1w3_peak_704	70	.	Intron (ENST00000636203.1/23254, intron 4 of 16)	1	14945919	15065797	119879	1	23254	ENST00000400797.3	87306	ENSG00000189337	KAZN	kazrin, periplakin interacting protein	ENST00000636203.1;ENST00000376030.7;ENST00000491547.1;ENST00000503743.5;ENST00000361144.9;ENST00000376028.8;ENST00000400798.6;ENST00000400797.3	23254;23254;23254;23254;23254;23254;23254;23254	0;0;0;0;0;0;0;0
chr1	15046488	15046901	414	*	H1w3_peak_705	39	.	Intron (ENST00000636203.1/23254, intron 6 of 16)	1	14945919	15065797	119879	1	23254	ENST00000400797.3	100569	ENSG00000189337	KAZN	kazrin, periplakin interacting protein	ENST00000636203.1;ENST00000376030.7;ENST00000491547.1;ENST00000503743.5;ENST00000361144.9;ENST00000376028.8;ENST00000400798.6;ENST00000400797.3	23254;23254;23254;23254;23254;23254;23254;23254	0;0;0;0;0;0;0;0
chr1	15090339	15090772	434	*	H1w3_peak_706	208	.	Intron (ENST00000636203.1/23254, intron 10 of 16)	1	15111869	15152458	40590	2	200197	ENST00000404665.4	61686	ENSG00000175147	TMEM51-AS1	TMEM51 antisense RNA 1	ENST00000636203.1;ENST00000376030.7	23254;23254	0;0
chr1	15100437	15100763	327	*	H1w3_peak_707	70	.	Intron (ENST00000636203.1/23254, intron 12 of 16)	1	15111869	15152458	40590	2	200197	ENST00000404665.4	51695	ENSG00000175147	TMEM51-AS1	TMEM51 antisense RNA 1	ENST00000636203.1;ENST00000376030.7	23254;23254	0;0
chr1	15128560	15128778	219	*	H1w3_peak_708	99	.	Intron (ENST00000310916.6/200197, intron 1 of 5)	1	15111869	15152458	40590	2	200197	ENST00000404665.4	23680	ENSG00000175147	TMEM51-AS1	TMEM51 antisense RNA 1	ENST00000310916.6;ENST00000404665.4;ENST00000650369.1;ENST00000669314.1;ENST00000660005.1;ENST00000667108.1	200197;200197;200197;200197;200197;200197	0;0;0;0;0;0
chr1	15139725	15140230	506	*	H1w3_peak_709	372	.	Intron (ENST00000310916.6/200197, intron 1 of 5)	1	15111869	15152458	40590	2	200197	ENST00000404665.4	12228	ENSG00000175147	TMEM51-AS1	TMEM51 antisense RNA 1	ENST00000310916.6;ENST00000404665.4;ENST00000650369.1;ENST00000669314.1;ENST00000660005.1;ENST00000667108.1	200197;200197;200197;200197;200197;200197	0;0;0;0;0;0
chr1	15152408	15154200	1793	*	H1w3_peak_710	188	.	Promoter (<=1kb)	1	15111815	15152464	40650	2	200197	ENST00000310916.6	0	ENSG00000175147	TMEM51-AS1	TMEM51 antisense RNA 1	ENST00000310916.6;ENST00000404665.4;ENST00000650369.1;ENST00000669314.1;ENST00000660005.1;ENST00000667108.1;ENST00000428417.5;ENST00000376014.7;ENST00000451326.6;ENST00000400796.7;ENST00000376008.3;ENST00000434578.6	200197;200197;200197;200197;200197;200197;55092;55092;55092;55092;55092;55092	0;0;0;0;0;0;0;0;0;0;0;0
chr1	15158688	15159079	392	*	H1w3_peak_711	108	.	Intron (ENST00000428417.5/55092, intron 1 of 2)	1	15153768	15220393	66626	1	55092	ENST00000434578.6	4920	ENSG00000171729	TMEM51	transmembrane protein 51	ENST00000428417.5;ENST00000376014.7;ENST00000451326.6;ENST00000400796.7;ENST00000376008.3;ENST00000434578.6	55092;55092;55092;55092;55092;55092	0;0;0;0;0;0
chr1	15172492	15173048	557	*	H1w3_peak_712	180	.	Promoter (1-2kb)	1	15168474	15171317	2844	2	727684	ENST00000625027.2	-1175	NA	C1orf195	chromosome 1 open reading frame 195	ENST00000428417.5;ENST00000376014.7;ENST00000451326.6;ENST00000400796.7;ENST00000376008.3;ENST00000434578.6;ENST00000424792.5;ENST00000625027.2	55092;55092;55092;55092;55092;55092;727684;727684	0;0;0;0;0;0;-1175;-1175
chr1	15178849	15179441	593	*	H1w3_peak_713	381	.	Intron (ENST00000428417.5/55092, intron 1 of 2)	1	15168474	15171317	2844	2	727684	ENST00000625027.2	-7532	NA	C1orf195	chromosome 1 open reading frame 195	ENST00000428417.5;ENST00000376014.7;ENST00000451326.6;ENST00000400796.7;ENST00000376008.3;ENST00000434578.6	55092;55092;55092;55092;55092;55092	0;0;0;0;0;0
chr1	15189579	15190090	512	*	H1w3_peak_714	68	.	Intron (ENST00000428417.5/55092, intron 1 of 2)	1	15168474	15171317	2844	2	727684	ENST00000625027.2	-18262	NA	C1orf195	chromosome 1 open reading frame 195	ENST00000428417.5;ENST00000376014.7;ENST00000451326.6;ENST00000400796.7;ENST00000376008.3;ENST00000434578.6	55092;55092;55092;55092;55092;55092	0;0;0;0;0;0
chr1	15200457	15201136	680	*	H1w3_peak_715	313	.	Intron (ENST00000428417.5/55092, intron 1 of 2)	1	15168474	15171317	2844	2	727684	ENST00000625027.2	-29140	NA	C1orf195	chromosome 1 open reading frame 195	ENST00000428417.5;ENST00000376014.7;ENST00000451326.6;ENST00000400796.7;ENST00000376008.3;ENST00000434578.6	55092;55092;55092;55092;55092;55092	0;0;0;0;0;0
chr1	15206419	15206908	490	*	H1w3_peak_716	133	.	Intron (ENST00000428417.5/55092, intron 1 of 2)	1	15168474	15171317	2844	2	727684	ENST00000625027.2	-35102	NA	C1orf195	chromosome 1 open reading frame 195	ENST00000428417.5;ENST00000376014.7;ENST00000451326.6;ENST00000400796.7;ENST00000376008.3;ENST00000434578.6	55092;55092;55092;55092;55092;55092	0;0;0;0;0;0
chr1	15247106	15247636	531	*	H1w3_peak_717	186	.	Promoter (<=1kb)	1	15247272	15398126	150855	1	114827	ENST00000358897.8	0	ENSG00000142621	FHAD1	forkhead associated phosphopeptide binding domain 1	ENST00000358897.8;ENST00000433640.6;ENST00000375998.8	114827;114827;114827	0;0;0
chr1	15260663	15261616	954	*	H1w3_peak_718	93	.	Intron (ENST00000358897.8/114827, intron 2 of 30)	1	15251785	15397529	145745	1	114827	ENST00000375998.8	8878	ENSG00000142621	FHAD1	forkhead associated phosphopeptide binding domain 1	ENST00000358897.8;ENST00000433640.6;ENST00000375998.8	114827;114827;114827	0;0;0
chr1	15272293	15272777	485	*	H1w3_peak_719	135	.	Exon (ENST00000358897.8/114827, exon 3 of 31)	1	15287045	15289641	2597	1	114827	ENST00000462113.1	-14268	ENSG00000142621	FHAD1	forkhead associated phosphopeptide binding domain 1	ENST00000358897.8;ENST00000433640.6;ENST00000375998.8	114827;114827;114827	0;0;0
chr1	15323470	15324145	676	*	H1w3_peak_720	74	.	Promoter (<=1kb)	1	15324469	15330008	5540	1	114827	ENST00000459961.1	-324	ENSG00000142621	FHAD1	forkhead associated phosphopeptide binding domain 1	ENST00000428747.1;ENST00000358897.8;ENST00000375998.8;ENST00000375996.6;ENST00000375997.8;ENST00000524761.5;ENST00000375995.3;ENST00000459961.1;ENST00000472131.5;ENST00000471347.5	101927417;114827;114827;114827;114827;114827;114827;114827;114827;114827	0;0;0;0;0;0;0;-324;-2672;0
chr1	15337688	15338086	399	*	H1w3_peak_721	252	.	Intron (ENST00000358897.8/114827, intron 14 of 30)	1	15341761	15384558	42798	1	114827	ENST00000444385.5	-3675	ENSG00000142621	FHAD1	forkhead associated phosphopeptide binding domain 1	ENST00000428747.1;ENST00000358897.8;ENST00000375998.8;ENST00000471347.5;ENST00000444385.5	101927417;114827;114827;114827;114827	0;0;0;0;0
chr1	15340378	15340680	303	*	H1w3_peak_722	152	.	Promoter (1-2kb)	1	15341761	15384558	42798	1	114827	ENST00000444385.5	-1081	ENSG00000142621	FHAD1	forkhead associated phosphopeptide binding domain 1	ENST00000428747.1;ENST00000358897.8;ENST00000375998.8;ENST00000471347.5;ENST00000444385.5;ENST00000529606.5;ENST00000314668.13;ENST00000532408.1	101927417;114827;114827;114827;114827;114827;114827;114827	0;0;0;0;0;0;0;0
chr1	15346023	15346374	352	*	H1w3_peak_723	39	.	Promoter (<=1kb)	1	15345460	15360623	15164	1	114827	ENST00000532408.1	563	ENSG00000142621	FHAD1	forkhead associated phosphopeptide binding domain 1	ENST00000428747.1;ENST00000358897.8;ENST00000375998.8;ENST00000471347.5;ENST00000444385.5;ENST00000529606.5;ENST00000314668.13;ENST00000532408.1	101927417;114827;114827;114827;114827;114827;114827;114827	0;0;0;0;0;0;0;0
chr1	15352339	15352708	370	*	H1w3_peak_724	181	.	Intron (ENST00000358897.8/114827, intron 18 of 30)	1	15357791	15364317	6527	1	114827	ENST00000483120.1	-5083	ENSG00000142621	FHAD1	forkhead associated phosphopeptide binding domain 1	ENST00000358897.8;ENST00000375998.8;ENST00000471347.5;ENST00000444385.5;ENST00000529606.5;ENST00000314668.13;ENST00000532408.1	114827;114827;114827;114827;114827;114827;114827	0;0;0;0;0;0;0
chr1	15356135	15356641	507	*	H1w3_peak_725	303	.	Promoter (1-2kb)	1	15357791	15364317	6527	1	114827	ENST00000483120.1	-1150	ENSG00000142621	FHAD1	forkhead associated phosphopeptide binding domain 1	ENST00000358897.8;ENST00000375998.8;ENST00000471347.5;ENST00000444385.5;ENST00000529606.5;ENST00000314668.13;ENST00000532408.1;ENST00000483120.1	114827;114827;114827;114827;114827;114827;114827;114827	0;0;0;0;0;0;0;-1150
chr1	15356935	15357238	304	*	H1w3_peak_726	136	.	Promoter (<=1kb)	1	15357791	15364317	6527	1	114827	ENST00000483120.1	-553	ENSG00000142621	FHAD1	forkhead associated phosphopeptide binding domain 1	ENST00000358897.8;ENST00000375998.8;ENST00000471347.5;ENST00000444385.5;ENST00000529606.5;ENST00000314668.13;ENST00000532408.1;ENST00000483120.1	114827;114827;114827;114827;114827;114827;114827;114827	0;0;0;0;0;0;0;-553
chr1	15368107	15368326	220	*	H1w3_peak_727	56	.	Intron (ENST00000358897.8/114827, intron 24 of 30)	1	15362697	15398127	35431	1	114827	ENST00000481324.5	5410	ENSG00000142621	FHAD1	forkhead associated phosphopeptide binding domain 1	ENST00000358897.8;ENST00000375998.8;ENST00000471347.5;ENST00000444385.5;ENST00000529606.5;ENST00000314668.13;ENST00000483120.1;ENST00000481324.5	114827;114827;114827;114827;114827;114827;114827;114827	0;0;0;0;0;0;10316;0
chr1	15369147	15369525	379	*	H1w3_peak_728	49	.	Exon (ENST00000358897.8/114827, exon 25 of 31)	1	15375700	15400283	24584	1	114827	ENST00000477846.5	-6175	ENSG00000142621	FHAD1	forkhead associated phosphopeptide binding domain 1	ENST00000358897.8;ENST00000375998.8;ENST00000471347.5;ENST00000444385.5;ENST00000529606.5;ENST00000314668.13;ENST00000483120.1;ENST00000481324.5	114827;114827;114827;114827;114827;114827;114827;114827	0;0;0;0;0;0;11356;0
chr1	15409641	15410320	680	*	H1w3_peak_729	231	.	Promoter (<=1kb)	1	15409888	15430339	20452	1	79180	ENST00000375980.9	0	ENSG00000142634	EFHD2	EF-hand domain family member D2	ENST00000375980.9;ENST00000445566.1	79180;79180	0;0
chr1	15415949	15416529	581	*	H1w3_peak_730	262	.	Intron (ENST00000375980.9/79180, intron 1 of 3)	1	15410265	15429081	18817	1	79180	ENST00000445566.1	5684	ENSG00000142634	EFHD2	EF-hand domain family member D2	ENST00000375980.9;ENST00000445566.1	79180;79180	0;0
chr1	15417373	15417928	556	*	H1w3_peak_731	201	.	Intron (ENST00000375980.9/79180, intron 1 of 3)	1	15410265	15429081	18817	1	79180	ENST00000445566.1	7108	ENSG00000142634	EFHD2	EF-hand domain family member D2	ENST00000375980.9;ENST00000445566.1	79180;79180	0;0
chr1	15418921	15419268	348	*	H1w3_peak_732	104	.	Intron (ENST00000375980.9/79180, intron 1 of 3)	1	15410265	15429081	18817	1	79180	ENST00000445566.1	8656	ENSG00000142634	EFHD2	EF-hand domain family member D2	ENST00000375980.9;ENST00000445566.1	79180;79180	0;0
chr1	15426670	15427202	533	*	H1w3_peak_733	223	.	Exon (ENST00000375980.9/79180, exon 3 of 4)	1	15438442	15449242	10801	1	11330	ENST00000375943.6	-11240	ENSG00000162438	CTRC	chymotrypsin C	ENST00000375980.9;ENST00000445566.1	79180;79180	0;0
chr1	15432828	15433176	349	*	H1w3_peak_734	180	.	Distal Intergenic	1	15438442	15449242	10801	1	11330	ENST00000375943.6	-5266	ENSG00000162438	CTRC	chymotrypsin C	ENST00000375980.9;ENST00000445566.1	79180;79180	0;0
chr1	15454331	15454663	333	*	H1w3_peak_735	154	.	Promoter (2-3kb)	1	15456728	15463011	6284	1	63036	ENST00000459653.1	-2065	ENSG00000142615	CELA2A	chymotrypsin like elastase 2A	ENST00000459653.1;ENST00000359621.5;ENST00000497590.1	63036;63036;63036	0;0;-2084
chr1	15459819	15460192	374	*	H1w3_peak_736	82	.	Intron (ENST00000459653.1/63036, intron 2 of 3)	1	15456747	15457623	877	1	63036	ENST00000497590.1	3072	ENSG00000142615	CELA2A	chymotrypsin like elastase 2A	ENST00000459653.1;ENST00000359621.5;ENST00000497590.1	63036;63036;63036	0;0;3072
chr1	15463276	15463866	591	*	H1w3_peak_737	221	.	Promoter (2-3kb)	1	15465909	15483368	17460	1	51032	ENST00000494280.1	-2043	ENSG00000215704	CELA2B	chymotrypsin like elastase 2B	ENST00000494280.1;ENST00000459653.1;ENST00000359621.5	51032;63036;63036	-2043;0;0
chr1	15464358	15464610	253	*	H1w3_peak_738	84	.	Promoter (1-2kb)	1	15465909	15483368	17460	1	51032	ENST00000494280.1	-1299	ENSG00000215704	CELA2B	chymotrypsin like elastase 2B	ENST00000494280.1;ENST00000459653.1;ENST00000359621.5	51032;63036;63036	-1299;0;0
chr1	15501617	15501988	372	*	H1w3_peak_739	85	.	Intron (ENST00000546424.5/842, intron 6 of 7)	1	15492798	15507052	14255	2	842	ENST00000424908.5	5064	ENSG00000132906	CASP9	caspase 9	ENST00000546424.5;ENST00000333868.10;ENST00000348549.9;ENST00000400777.7;ENST00000424908.5;ENST00000375890.8;ENST00000474305.2;ENST00000447522.5;ENST00000440484.1	842;842;842;842;842;842;842;842;842	0;0;0;0;0;0;0;0;0
chr1	15502546	15502790	245	*	H1w3_peak_740	38	.	Intron (ENST00000546424.5/842, intron 6 of 7)	1	15492798	15507052	14255	2	842	ENST00000424908.5	4262	ENSG00000132906	CASP9	caspase 9	ENST00000546424.5;ENST00000333868.10;ENST00000348549.9;ENST00000400777.7;ENST00000424908.5;ENST00000375890.8;ENST00000474305.2;ENST00000447522.5;ENST00000440484.1;ENST00000546969.1	842;842;842;842;842;842;842;842;842;842	0;0;0;0;0;0;0;0;0;0
chr1	15523911	15524320	410	*	H1w3_peak_741	239	.	Promoter (<=1kb)	1	15491401	15524215	32815	2	842	ENST00000333868.10	0	ENSG00000132906	CASP9	caspase 9	ENST00000375838.5;ENST00000616884.4;ENST00000475133.5;ENST00000375849.5;ENST00000375847.8;ENST00000546424.5;ENST00000333868.10;ENST00000348549.9;ENST00000400777.7;ENST00000375890.8;ENST00000474305.2;ENST00000447522.5;ENST00000440484.1;ENST00000546969.1;ENST00000469637.1	23341;23341;23341;23341;23341;842;842;842;842;842;842;842;842;842;842	0;0;0;0;0;0;0;0;0;0;0;0;0;0;0
chr1	15524610	15525347	738	*	H1w3_peak_742	200	.	Promoter (<=1kb)	1	15492855	15524726	31872	2	842	ENST00000375890.8	0	ENSG00000132906	CASP9	caspase 9	ENST00000375838.5;ENST00000616884.4;ENST00000475133.5;ENST00000375849.5;ENST00000375847.8;ENST00000546424.5;ENST00000333868.10;ENST00000348549.9;ENST00000400777.7;ENST00000375890.8;ENST00000474305.2;ENST00000447522.5;ENST00000440484.1;ENST00000546969.1;ENST00000469637.1	23341;23341;23341;23341;23341;842;842;842;842;842;842;842;842;842;842	0;0;0;0;0;0;0;0;0;0;0;0;0;0;0
chr1	15526361	15527316	956	*	H1w3_peak_743	238	.	Promoter (<=1kb)	1	15526813	15566595	39783	1	23341	ENST00000375838.5	0	ENSG00000116138	DNAJC16	DnaJ heat shock protein family (Hsp40) member C16	ENST00000375838.5;ENST00000616884.4;ENST00000475133.5;ENST00000375849.5;ENST00000375847.8;ENST00000546424.5;ENST00000333868.10;ENST00000348549.9;ENST00000400777.7;ENST00000375890.8;ENST00000474305.2;ENST00000447522.5;ENST00000440484.1;ENST00000546969.1;ENST00000469637.1	23341;23341;23341;23341;23341;842;842;842;842;842;842;842;842;842;842	0;0;0;0;0;0;0;0;0;0;0;0;0;0;0
chr1	15584563	15585229	667	*	H1w3_peak_744	170	.	Promoter (<=1kb)	1	15571699	15585051	13353	2	79814	ENST00000375826.4	0	ENSG00000116771	AGMAT	agmatinase	ENST00000483270.1;ENST00000375826.4	23341;79814	0;0
chr1	15603139	15603822	684	*	H1w3_peak_745	336	.	Exon (ENST00000428945.1/ENST00000428945.1, exon 1 of 2)	1	15617458	15669044	51587	1	84301	ENST00000480945.6	-13636	ENSG00000197312	DDI2	DNA damage inducible 1 homolog 2	NA	NA	NA
chr1	15616940	15618093	1154	*	H1w3_peak_746	569	.	Promoter (<=1kb)	1	15617458	15669044	51587	1	84301	ENST00000480945.6	0	ENSG00000197312	DDI2	DNA damage inducible 1 homolog 2	ENST00000480945.6;ENST00000486680.1;ENST00000546927.1	84301;84301;84301	0;0;0
chr1	15655395	15655745	351	*	H1w3_peak_747	155	.	Intron (ENST00000480945.6/84301, intron 8 of 9)	1	15651836	15656985	5150	1	84301	ENST00000548451.1	3559	ENSG00000197312	DDI2	DNA damage inducible 1 homolog 2	ENST00000345034.1;ENST00000480945.6;ENST00000320153.10;ENST00000548451.1	6248;84301;84301;84301	-4124;0;0;0
chr1	15678652	15679046	395	*	H1w3_peak_748	152	.	Distal Intergenic	1	15684320	15734769	50450	1	23207	ENST00000375799.8	-5274	ENSG00000116786	PLEKHM2	pleckstrin homology and RUN domain containing M2	NA	NA	NA
chr1	15679990	15681271	1282	*	H1w3_peak_749	287	.	Distal Intergenic	1	15684320	15734769	50450	1	23207	ENST00000375799.8	-3049	ENSG00000116786	PLEKHM2	pleckstrin homology and RUN domain containing M2	ENST00000375799.8;ENST00000375793.2;ENST00000462455.1;ENST00000642363.1	23207;23207;23207;23207	0;0;0;0
chr1	15685012	15685243	232	*	H1w3_peak_750	75	.	Promoter (<=1kb)	1	15684556	15734769	50214	1	23207	ENST00000642363.1	456	ENSG00000116786	PLEKHM2	pleckstrin homology and RUN domain containing M2	ENST00000375799.8;ENST00000375793.2;ENST00000462455.1;ENST00000642363.1	23207;23207;23207;23207	0;0;0;0
chr1	15703066	15703412	347	*	H1w3_peak_751	50	.	Intron (ENST00000375799.8/23207, intron 1 of 19)	1	15684556	15734769	50214	1	23207	ENST00000642363.1	18510	ENSG00000116786	PLEKHM2	pleckstrin homology and RUN domain containing M2	ENST00000375799.8;ENST00000375793.2;ENST00000462455.1;ENST00000642363.1	23207;23207;23207;23207	0;0;0;0
chr1	15741264	15741795	532	*	H1w3_peak_752	146	.	Promoter (<=1kb)	1	15742499	15747982	5484	1	388595	ENST00000375782.2	-704	ENSG00000162460	TMEM82	transmembrane protein 82	ENST00000418525.1;ENST00000294454.6;ENST00000489568.1;ENST00000465495.1;ENST00000375782.2;ENST00000465575.1	110806303;284723;284723;284723;388595;388595	0;0;3481;2229;-704;-752
chr1	15749194	15749821	628	*	H1w3_peak_753	284	.	Promoter (<=1kb)	1	15740051	15749896	9846	2	110806303	ENST00000418525.1	75	ENSG00000224459	SLC25A34-AS1	SLC25A34 and TMEM82 antisense RNA 1	ENST00000418525.1;ENST00000375782.2;ENST00000465575.1	110806303;388595;388595	0;6695;6647
chr1	15756320	15756664	345	*	H1w3_peak_754	180	.	Promoter (<=1kb)	1	15756607	15765073	8467	1	54751	ENST00000496928.6	0	ENSG00000162458	FBLIM1	filamin binding LIM protein 1	ENST00000496928.6;ENST00000508310.5;ENST00000510393.5;ENST00000430076.5;ENST00000375771.5;ENST00000510929.5;ENST00000502638.5;ENST00000483633.6;ENST00000502739.5;ENST00000375766.8;ENST00000431771.6	54751;54751;54751;54751;54751;54751;54751;54751;54751;54751;54751	0;0;0;0;0;0;0;0;0;0;0
chr1	15759328	15759569	242	*	H1w3_peak_755	73	.	Promoter (<=1kb)	1	15758797	15767437	8641	1	54751	ENST00000431771.6	531	ENSG00000162458	FBLIM1	filamin binding LIM protein 1	ENST00000496928.6;ENST00000508310.5;ENST00000510393.5;ENST00000430076.5;ENST00000375771.5;ENST00000510929.5;ENST00000502638.5;ENST00000483633.6;ENST00000502739.5;ENST00000375766.8;ENST00000431771.6;ENST00000441801.6	54751;54751;54751;54751;54751;54751;54751;54751;54751;54751;54751;54751	0;0;0;0;0;0;0;0;0;0;0;0
chr1	15760616	15760838	223	*	H1w3_peak_756	46	.	Promoter (1-2kb)	1	15758797	15767437	8641	1	54751	ENST00000431771.6	1819	ENSG00000162458	FBLIM1	filamin binding LIM protein 1	ENST00000496928.6;ENST00000508310.5;ENST00000510393.5;ENST00000430076.5;ENST00000375771.5;ENST00000510929.5;ENST00000502638.5;ENST00000483633.6;ENST00000502739.5;ENST00000375766.8;ENST00000431771.6;ENST00000441801.6;ENST00000332305.5	54751;54751;54751;54751;54751;54751;54751;54751;54751;54751;54751;54751;54751	0;0;0;0;0;0;0;0;0;0;0;0;0
chr1	15764422	15764797	376	*	H1w3_peak_757	55	.	Promoter (<=1kb)	1	15764499	15775242	10744	1	54751	ENST00000441801.6	0	ENSG00000162458	FBLIM1	filamin binding LIM protein 1	ENST00000496928.6;ENST00000508310.5;ENST00000510393.5;ENST00000430076.5;ENST00000375771.5;ENST00000510929.5;ENST00000502638.5;ENST00000483633.6;ENST00000502739.5;ENST00000375766.8;ENST00000431771.6;ENST00000441801.6;ENST00000332305.5	54751;54751;54751;54751;54751;54751;54751;54751;54751;54751;54751;54751;54751	0;0;0;0;0;0;0;0;0;0;0;0;0
chr1	15780571	15781317	747	*	H1w3_peak_758	124	.	Intron (ENST00000375771.5/54751, intron 9 of 9)	1	15777073	15784838	7766	1	54751	ENST00000509138.1	3498	ENSG00000162458	FBLIM1	filamin binding LIM protein 1	ENST00000375771.5;ENST00000375766.8;ENST00000332305.5;ENST00000514156.1;ENST00000509138.1	54751;54751;54751;54751;54751	0;0;0;0;0
chr1	15788152	15788968	817	*	H1w3_peak_759	137	.	Distal Intergenic	1	15777073	15784838	7766	1	54751	ENST00000509138.1	11079	ENSG00000162458	FBLIM1	filamin binding LIM protein 1	ENST00000375771.5;ENST00000375766.8;ENST00000332305.5;ENST00000514156.1;ENST00000509138.1	54751;54751;54751;54751;54751	0;0;0;0;0
chr1	15795244	15795659	416	*	H1w3_peak_760	286	.	Distal Intergenic	1	15807169	15809348	2180	2	440567	ENST00000483273.2	13689	ENSG00000233954	UQCRHL	ubiquinol-cytochrome c reductase hinge protein like	NA	NA	NA
chr1	15799780	15800891	1112	*	H1w3_peak_761	379	.	Distal Intergenic	1	15807169	15809348	2180	2	440567	ENST00000483273.2	8457	ENSG00000233954	UQCRHL	ubiquinol-cytochrome c reductase hinge protein like	NA	NA	NA
chr1	15808888	15809298	411	*	H1w3_peak_762	64	.	Promoter (<=1kb)	1	15807169	15809348	2180	2	440567	ENST00000483273.2	50	ENSG00000233954	UQCRHL	ubiquinol-cytochrome c reductase hinge protein like	ENST00000483273.2	440567	0
chr1	15815453	15815940	488	*	H1w3_peak_763	105	.	Distal Intergenic	1	15807169	15809348	2180	2	440567	ENST00000483273.2	-6105	ENSG00000233954	UQCRHL	ubiquinol-cytochrome c reductase hinge protein like	NA	NA	NA
chr1	15833181	15833521	341	*	H1w3_peak_764	223	.	Downstream (<1kb)	1	15847707	15940456	92750	1	23013	ENST00000375759.8	-14186	ENSG00000065526	SPEN	spen family transcriptional repressor	ENST00000317122.2	729614	0
chr1	15834437	15836292	1856	*	H1w3_peak_765	133	.	Exon (ENST00000317122.2/729614, exon 2 of 2)	1	15847707	15940456	92750	1	23013	ENST00000375759.8	-11415	ENSG00000065526	SPEN	spen family transcriptional repressor	ENST00000317122.2	729614	0
chr1	15847276	15847909	634	*	H1w3_peak_766	172	.	Promoter (<=1kb)	1	15847707	15940456	92750	1	23013	ENST00000375759.8	0	ENSG00000065526	SPEN	spen family transcriptional repressor	ENST00000375759.8;ENST00000317122.2	23013;729614	0;0
chr1	15849288	15850196	909	*	H1w3_peak_767	196	.	Promoter (1-2kb)	1	15834474	15848147	13674	2	729614	ENST00000317122.2	-1141	ENSG00000179743	FLJ37453	uncharacterized LOC729614	ENST00000375759.8;ENST00000317122.2	23013;729614	0;0
chr1	15885972	15886744	773	*	H1w3_peak_768	229	.	Intron (ENST00000375759.8/23013, intron 3 of 14)	1	15876576	15920906	44331	1	23013	ENST00000442985.1	9396	ENSG00000065526	SPEN	spen family transcriptional repressor	ENST00000375759.8;ENST00000438066.1;ENST00000442985.1	23013;23013;23013	0;0;0
chr1	15897729	15898191	463	*	H1w3_peak_769	91	.	Intron (ENST00000375759.8/23013, intron 3 of 14)	1	15876576	15920906	44331	1	23013	ENST00000442985.1	21153	ENSG00000065526	SPEN	spen family transcriptional repressor	ENST00000375759.8;ENST00000438066.1;ENST00000442985.1	23013;23013;23013	0;0;0
chr1	15916448	15916867	420	*	H1w3_peak_770	80	.	Intron (ENST00000375759.8/23013, intron 6 of 14)	1	15938583	15939544	962	1	23013	ENST00000487496.1	-21716	ENSG00000065526	SPEN	spen family transcriptional repressor	ENST00000375759.8;ENST00000442985.1	23013;23013	0;0
chr1	15923296	15923721	426	*	H1w3_peak_771	122	.	Intron (ENST00000375759.8/23013, intron 10 of 14)	1	15938583	15939544	962	1	23013	ENST00000487496.1	-14862	ENSG00000065526	SPEN	spen family transcriptional repressor	ENST00000375759.8;ENST00000442985.1	23013;23013	0;0
chr1	15924581	15925189	609	*	H1w3_peak_772	324	.	Intron (ENST00000375759.8/23013, intron 10 of 14)	1	15938583	15939544	962	1	23013	ENST00000487496.1	-13394	ENSG00000065526	SPEN	spen family transcriptional repressor	ENST00000375759.8;ENST00000442985.1	23013;23013	0;0
chr1	15949087	15950147	1061	*	H1w3_peak_773	189	.	Promoter (1-2kb)	1	15945721	15947292	1572	2	7709	ENST00000464719.1	-1795	ENSG00000116809	ZBTB17	zinc finger and BTB domain containing 17	ENST00000375743.8;ENST00000537142.5;ENST00000375733.6;ENST00000444358.1;ENST00000471805.5;ENST00000474511.1;ENST00000487785.1;ENST00000492834.1;ENST00000490899.1;ENST00000464719.1;ENST00000479282.5;ENST00000494020.1	7709;7709;7709;7709;7709;7709;7709;7709;7709;7709;7709;7709	0;0;0;-4659;-4729;-4694;-4684;-3003;-1982;-1795;0;0
chr1	15950662	15951136	475	*	H1w3_peak_774	75	.	Promoter (1-2kb)	1	15945933	15952973	7041	2	7709	ENST00000494020.1	1837	ENSG00000116809	ZBTB17	zinc finger and BTB domain containing 17	ENST00000375743.8;ENST00000537142.5;ENST00000375733.6;ENST00000492834.1;ENST00000490899.1;ENST00000464719.1;ENST00000479282.5;ENST00000494020.1	7709;7709;7709;7709;7709;7709;7709;7709	0;0;0;-4578;-3557;-3370;0;0
chr1	15952320	15953001	682	*	H1w3_peak_775	104	.	Promoter (<=1kb)	1	15945933	15952973	7041	2	7709	ENST00000494020.1	0	ENSG00000116809	ZBTB17	zinc finger and BTB domain containing 17	ENST00000375743.8;ENST00000537142.5;ENST00000375733.6;ENST00000479282.5;ENST00000494020.1	7709;7709;7709;7709;7709	0;0;0;0;0
chr1	15975365	15976224	860	*	H1w3_peak_776	153	.	Promoter (<=1kb)	1	15941869	15976126	34258	2	7709	ENST00000375743.8	0	ENSG00000116809	ZBTB17	zinc finger and BTB domain containing 17	ENST00000375743.8;ENST00000537142.5;ENST00000375733.6;ENST00000479282.5	7709;7709;7709;7709	0;0;0;0
chr1	15985578	15986127	550	*	H1w3_peak_777	156	.	Distal Intergenic	1	15941871	15976132	34262	2	7709	ENST00000375733.6	-9446	ENSG00000116809	ZBTB17	zinc finger and BTB domain containing 17	NA	NA	NA
chr1	15994486	15994944	459	*	H1w3_peak_778	149	.	Exon (ENST00000505954.1/ENST00000505954.1, exon 8 of 8)	1	16004236	16008807	4572	1	149563	ENST00000329454.2	-9292	ENSG00000183888	SRARP	steroid receptor associated and regulated protein	NA	NA	NA
chr1	16012698	16013602	905	*	H1w3_peak_779	166	.	Downstream (<1kb)	1	16015374	16017825	2452	2	27129	ENST00000463576.5	4223	ENSG00000173641	HSPB7	heat shock protein family B (small) member 7	ENST00000329454.2;ENST00000411503.5;ENST00000442459.2;ENST00000311890.13;ENST00000375718.4;ENST00000463576.5;ENST00000487046.1;ENST00000406363.2	149563;27129;27129;27129;27129;27129;27129;27129	8462;4439;4441;5188;5992;4223;4471;4403
chr1	16032719	16033206	488	*	H1w3_peak_780	192	.	Exon (ENST00000464764.5/1187, exon 23 of 24)	1	16026839	16030075	3237	1	1187	ENST00000491433.1	5880	ENSG00000186510	CLCNKA	chloride voltage-gated channel Ka	ENST00000464764.5;ENST00000375692.5;ENST00000439316.6;ENST00000331433.5;ENST00000491433.1	1187;1187;1187;1187;1187	0;0;0;0;5880
chr1	16038648	16038876	229	*	H1w3_peak_781	98	.	Intron (ENST00000447882.1/ENST00000447882.1, intron 2 of 4)	1	16043736	16057285	13550	1	1188	ENST00000619181.4	-4860	ENSG00000184908	CLCNKB	chloride voltage-gated channel Kb	ENST00000464764.5;ENST00000375692.5;ENST00000439316.6;ENST00000331433.5;ENST00000619181.4;ENST00000375679.8	1187;1187;1187;1187;1188;1188	0;0;0;0;0;0
chr1	16055681	16056326	646	*	H1w3_peak_782	189	.	Exon (ENST00000375679.8/1188, exon 18 of 20)	1	16052323	16057308	4986	1	1188	ENST00000431772.1	3358	ENSG00000184908	CLCNKB	chloride voltage-gated channel Kb	ENST00000619181.4;ENST00000375679.8;ENST00000375667.7;ENST00000431772.1;ENST00000375662.5;ENST00000494078.1	1188;1188;1188;1188;348487;348487	0;0;0;0;0;0
chr1	16068330	16068775	446	*	H1w3_peak_783	100	.	Intron (ENST00000375662.5/348487, intron 1 of 6)	1	16058279	16073632	15354	2	348487	ENST00000494078.1	4857	ENSG00000185519	FAM131C	family with sequence similarity 131 member C	ENST00000375662.5;ENST00000494078.1	348487;348487	0;0
chr1	16076018	16076418	401	*	H1w3_peak_784	219	.	Promoter (2-3kb)	1	16057769	16073651	15883	2	348487	ENST00000375662.5	-2367	ENSG00000185519	FAM131C	family with sequence similarity 131 member C	ENST00000375662.5;ENST00000494078.1	348487;348487	0;0
chr1	16076751	16077210	460	*	H1w3_peak_785	325	.	Distal Intergenic	1	16057769	16073651	15883	2	348487	ENST00000375662.5	-3100	ENSG00000185519	FAM131C	family with sequence similarity 131 member C	ENST00000375662.5;ENST00000494078.1	348487;348487	0;0
chr1	16078999	16079343	345	*	H1w3_peak_786	129	.	Distal Intergenic	1	16057769	16073651	15883	2	348487	ENST00000375662.5	-5348	ENSG00000185519	FAM131C	family with sequence similarity 131 member C	NA	NA	NA
chr1	16082238	16082477	240	*	H1w3_peak_787	70	.	Distal Intergenic	1	16057769	16073651	15883	2	348487	ENST00000375662.5	-8587	ENSG00000185519	FAM131C	family with sequence similarity 131 member C	NA	NA	NA
chr1	16120378	16120645	268	*	H1w3_peak_788	85	.	Distal Intergenic	1	16133013	16133562	550	2	1969	ENST00000462805.1	12917	ENSG00000142627	EPHA2	EPH receptor A2	ENST00000358432.8	1969	0
chr1	16122465	16122896	432	*	H1w3_peak_789	48	.	Downstream (1-2kb)	1	16133013	16133562	550	2	1969	ENST00000462805.1	10666	ENSG00000142627	EPHA2	EPH receptor A2	ENST00000358432.8	1969	0
chr1	16138768	16140056	1289	*	H1w3_peak_790	299	.	Intron (ENST00000358432.8/1969, intron 3 of 16)	1	16133013	16133562	550	2	1969	ENST00000462805.1	-5206	ENSG00000142627	EPHA2	EPH receptor A2	ENST00000358432.8;ENST00000480202.1	1969;1969	0;0
chr1	16143571	16144259	689	*	H1w3_peak_791	164	.	Promoter (2-3kb)	1	16134560	16146450	11891	2	1969	ENST00000480202.1	2191	ENSG00000142627	EPHA2	EPH receptor A2	ENST00000358432.8;ENST00000480202.1;ENST00000461614.1	1969;1969;1969	0;0;0
chr1	16145084	16146514	1431	*	H1w3_peak_792	308	.	Promoter (<=1kb)	1	16134560	16146450	11891	2	1969	ENST00000480202.1	0	ENSG00000142627	EPHA2	EPH receptor A2	ENST00000358432.8;ENST00000480202.1;ENST00000461614.1	1969;1969;1969	0;0;0
chr1	16154960	16155289	330	*	H1w3_peak_793	76	.	Promoter (<=1kb)	1	16148378	16156052	7675	2	1969	ENST00000461614.1	763	ENSG00000142627	EPHA2	EPH receptor A2	ENST00000358432.8;ENST00000461614.1	1969;1969	0;0
chr1	16155888	16156373	486	*	H1w3_peak_794	78	.	Promoter (<=1kb)	1	16124337	16156069	31733	2	1969	ENST00000358432.8	0	ENSG00000142627	EPHA2	EPH receptor A2	ENST00000358432.8;ENST00000461614.1	1969;1969	0;0
chr1	16159006	16159488	483	*	H1w3_peak_795	626	.	Promoter (2-3kb)	1	16124337	16156069	31733	2	1969	ENST00000358432.8	-2937	ENSG00000142627	EPHA2	EPH receptor A2	ENST00000358432.8;ENST00000461614.1	1969;1969	0;0
chr1	16164229	16164701	473	*	H1w3_peak_796	705	.	Distal Intergenic	1	16124337	16156069	31733	2	1969	ENST00000358432.8	-8160	ENSG00000142627	EPHA2	EPH receptor A2	NA	NA	NA
chr1	16167782	16168069	288	*	H1w3_peak_797	71	.	Distal Intergenic	1	16124337	16156069	31733	2	1969	ENST00000358432.8	-11713	ENSG00000142627	EPHA2	EPH receptor A2	NA	NA	NA
chr1	16173044	16173994	951	*	H1w3_peak_798	493	.	Distal Intergenic	1	16124337	16156069	31733	2	1969	ENST00000358432.8	-16975	ENSG00000142627	EPHA2	EPH receptor A2	NA	NA	NA
chr1	16175815	16176219	405	*	H1w3_peak_799	190	.	Distal Intergenic	1	16124337	16156069	31733	2	1969	ENST00000358432.8	-19746	ENSG00000142627	EPHA2	EPH receptor A2	NA	NA	NA
chr1	16181768	16182421	654	*	H1w3_peak_800	562	.	Distal Intergenic	1	16204900	16206526	1627	2	128272	ENST00000478210.1	24105	ENSG00000142632	ARHGEF19	Rho guanine nucleotide exchange factor 19	NA	NA	NA
chr1	16183241	16183530	290	*	H1w3_peak_801	81	.	Distal Intergenic	1	16204900	16206526	1627	2	128272	ENST00000478210.1	22996	ENSG00000142632	ARHGEF19	Rho guanine nucleotide exchange factor 19	NA	NA	NA
chr1	16187744	16188167	424	*	H1w3_peak_802	66	.	Distal Intergenic	1	16204900	16206526	1627	2	128272	ENST00000478210.1	18359	ENSG00000142632	ARHGEF19	Rho guanine nucleotide exchange factor 19	NA	NA	NA
chr1	16189058	16189472	415	*	H1w3_peak_803	158	.	Distal Intergenic	1	16204900	16206526	1627	2	128272	ENST00000478210.1	17054	ENSG00000142632	ARHGEF19	Rho guanine nucleotide exchange factor 19	NA	NA	NA
chr1	16206328	16208479	2152	*	H1w3_peak_804	405	.	Promoter (<=1kb)	1	16197854	16207011	9158	2	128272	ENST00000478117.5	0	ENSG00000142632	ARHGEF19	Rho guanine nucleotide exchange factor 19	ENST00000478117.5;ENST00000270747.8;ENST00000449495.1;ENST00000478210.1;ENST00000471928.1;ENST00000441785.1	128272;128272;128272;128272;128272;128272	0;0;0;0;0;0
chr1	16217221	16217831	611	*	H1w3_peak_805	344	.	Exon (ENST00000475369.1/ENST00000475369.1, exon 1 of 2)	1	16197854	16212652	14799	2	128272	ENST00000270747.8	-4569	ENSG00000142632	ARHGEF19	Rho guanine nucleotide exchange factor 19	ENST00000270747.8	128272	0
chr1	16236117	16237485	1369	*	H1w3_peak_806	511	.	Promoter (<=1kb)	1	16231692	16237183	5492	2	79363	ENST00000375599.8	0	ENSG00000132881	CPLANE2	ciliogenesis and planar polarity effector 2	ENST00000375599.8;ENST00000434014.1	79363;79363	0;0
chr1	16244324	16244656	333	*	H1w3_peak_807	64	.	Downstream (2-3kb)	1	16231692	16237183	5492	2	79363	ENST00000375599.8	-7141	ENSG00000132881	CPLANE2	ciliogenesis and planar polarity effector 2	ENST00000375592.8	54455	0
chr1	16260779	16261249	471	*	H1w3_peak_808	59	.	Intron (ENST00000375592.8/54455, intron 4 of 9)	1	16251082	16253593	2512	2	54455	ENST00000444116.1	-7186	ENSG00000037637	FBXO42	F-box protein 42	ENST00000375592.8	54455	0
chr1	16324524	16324799	276	*	H1w3_peak_809	99	.	Intron (ENST00000375592.8/54455, intron 1 of 9)	1	16292314	16315367	23054	2	54455	ENST00000478089.1	-9157	ENSG00000037637	FBXO42	F-box protein 42	ENST00000375592.8	54455	0
chr1	16348906	16349302	397	*	H1w3_peak_810	157	.	Intron (ENST00000375592.8/54455, intron 1 of 9)	1	16246840	16352480	105641	2	54455	ENST00000375592.8	3178	ENSG00000037637	FBXO42	F-box protein 42	ENST00000475078.1;ENST00000375592.8	26099;54455	0;0
chr1	16351981	16352848	868	*	H1w3_peak_811	294	.	Promoter (<=1kb)	1	16352575	16393355	40781	1	26099	ENST00000475078.1	0	ENSG00000055070	SZRD1	SUZ RNA binding domain containing 1	ENST00000475078.1;ENST00000375592.8	26099;54455	0;0
chr1	16367008	16368051	1044	*	H1w3_peak_812	247	.	Promoter (<=1kb)	1	16367088	16395406	28319	1	26099	ENST00000471507.5	0	ENSG00000055070	SZRD1	SUZ RNA binding domain containing 1	ENST00000475078.1;ENST00000471507.5;ENST00000401089.3;ENST00000486763.5;ENST00000401088.9;ENST00000476423.5;ENST00000475554.5;ENST00000472351.5;ENST00000492354.1;ENST00000472461.1	26099;26099;26099;26099;26099;26099;26099;26099;26099;26099	0;0;0;0;0;0;0;0;0;0
chr1	16375518	16376172	655	*	H1w3_peak_813	144	.	Intron (ENST00000475078.1/26099, intron 2 of 2)	1	16367711	16395273	27563	1	26099	ENST00000472461.1	7807	ENSG00000055070	SZRD1	SUZ RNA binding domain containing 1	ENST00000475078.1;ENST00000471507.5;ENST00000401089.3;ENST00000486763.5;ENST00000401088.9;ENST00000476423.5;ENST00000475554.5;ENST00000472351.5;ENST00000492354.1;ENST00000472461.1	26099;26099;26099;26099;26099;26099;26099;26099;26099;26099	0;0;0;0;0;0;0;0;0;0
chr1	16386300	16386850	551	*	H1w3_peak_814	277	.	Intron (ENST00000475078.1/26099, intron 2 of 2)	1	16387117	16403974	16858	2	374955	ENST00000491418.5	17124	ENSG00000187144	SPATA21	spermatogenesis associated 21	ENST00000475078.1;ENST00000471507.5;ENST00000401089.3;ENST00000486763.5;ENST00000401088.9;ENST00000476423.5;ENST00000475554.5;ENST00000472351.5;ENST00000492354.1;ENST00000472461.1;ENST00000491418.5	26099;26099;26099;26099;26099;26099;26099;26099;26099;26099;374955	0;0;0;0;0;0;0;0;0;0;0
chr1	16402708	16403264	557	*	H1w3_peak_815	67	.	Promoter (<=1kb)	1	16387117	16403974	16858	2	374955	ENST00000491418.5	710	ENSG00000187144	SPATA21	spermatogenesis associated 21	ENST00000401089.3;ENST00000401088.9;ENST00000492354.1;ENST00000491418.5;ENST00000466212.5;ENST00000335496.5;ENST00000540400.1	26099;26099;26099;374955;374955;374955;374955	0;0;0;0;0;0;0
chr1	16423578	16424000	423	*	H1w3_peak_816	95	.	Intron (ENST00000466212.5/374955, intron 4 of 16)	1	16425097	16431371	6275	2	374955	ENST00000612240.1	7371	ENSG00000187144	SPATA21	spermatogenesis associated 21	ENST00000466212.5;ENST00000335496.5;ENST00000540400.1;ENST00000375577.5;ENST00000612240.1	374955;374955;374955;374955;374955	0;0;0;13416;7371
chr1	16440325	16441488	1164	*	H1w3_peak_817	178	.	Promoter (<=1kb)	1	16440721	16459008	18288	1	55707	ENST00000504551.6	0	ENSG00000157191	NECAP2	NECAP endocytosis associated 2	ENST00000466212.5;ENST00000335496.5;ENST00000540400.1;ENST00000375577.5;ENST00000504551.6;ENST00000457722.6;ENST00000337132.10;ENST00000486390.1;ENST00000443980.6;ENST00000504858.5;ENST00000508680.5;ENST00000492095.5;ENST00000459640.5;ENST00000496239.5;ENST00000513161.1	374955;374955;374955;374955;55707;55707;55707;55707;55707;55707;55707;55707;55707;55707;55707	0;0;0;-2909;0;0;0;0;0;0;0;0;0;0;0
chr1	16498902	16500051	1150	*	H1w3_peak_818	108	.	Promoter (<=1kb)	1	16490634	16499257	8624	2	114819	ENST00000590118.5	0	ENSG00000080947	CROCCP3	CROCC pseudogene 3	ENST00000590118.5;ENST00000589964.1	114819;114819	0;0
chr1	16512942	16513214	273	*	H1w3_peak_819	82	.	Promoter (1-2kb)	1	16514122	16514285	164	2	26863	ENST00000383925.1	1071	ENSG00000206737	RNVU1-18	RNA, variant U1 small nuclear 18	ENST00000383925.1	26863	1071
chr1	16513547	16513875	329	*	H1w3_peak_820	37	.	Promoter (<=1kb)	1	16514122	16514285	164	2	26863	ENST00000383925.1	410	ENSG00000206737	RNVU1-18	RNA, variant U1 small nuclear 18	ENST00000383925.1	26863	410
chr1	16559778	16560122	345	*	H1w3_peak_821	68	.	Downstream (2-3kb)	1	16533886	16535649	1764	2	100132147	ENST00000415386.2	-24129	ENSG00000233421	LINC01783	long intergenic non-protein coding RNA 1783	ENST00000430580.6;ENST00000432949.5;ENST00000392963.5	55672;55672;55672	0;0;0
chr1	16567052	16567268	217	*	H1w3_peak_822	68	.	3' UTR	1	16533886	16535649	1764	2	100132147	ENST00000415386.2	-31403	ENSG00000233421	LINC01783	long intergenic non-protein coding RNA 1783	ENST00000430580.6;ENST00000432949.5;ENST00000392963.5	55672;55672;55672	0;0;0
chr1	16593959	16594362	404	*	H1w3_peak_823	44	.	Intron (ENST00000430580.6/55672, intron 4 of 28)	1	16564853	16604934	40082	2	55672	ENST00000392963.5	10572	ENSG00000219481	NBPF1	NBPF member 1	ENST00000430580.6;ENST00000432949.5;ENST00000392963.5;ENST00000420513.1	55672;55672;55672;55672	0;0;0;0
chr1	16594660	16595532	873	*	H1w3_peak_824	103	.	5' UTR	1	16564853	16604934	40082	2	55672	ENST00000392963.5	9402	ENSG00000219481	NBPF1	NBPF member 1	ENST00000430580.6;ENST00000432949.5;ENST00000392963.5;ENST00000420513.1;ENST00000599069.5	55672;55672;55672;55672;55672	0;0;0;0;0
chr1	16602484	16602721	238	*	H1w3_peak_825	78	.	Promoter (2-3kb)	1	16564853	16604934	40082	2	55672	ENST00000392963.5	2213	ENSG00000219481	NBPF1	NBPF member 1	ENST00000430580.6;ENST00000432949.5;ENST00000392963.5;ENST00000420513.1;ENST00000599069.5;ENST00000449853.2	55672;55672;55672;55672;55672;55672	0;0;0;0;0;0
chr1	16612713	16613972	1260	*	H1w3_peak_826	991	.	Promoter (<=1kb)	1	16562319	16613487	51169	2	55672	ENST00000430580.6	0	ENSG00000219481	NBPF1	NBPF member 1	ENST00000430580.6;ENST00000432949.5;ENST00000420513.1;ENST00000599069.5;ENST00000449853.2;ENST00000639481.1;ENST00000640476.1;ENST00000639594.1;ENST00000639456.1;ENST00000412962.4	55672;55672;55672;55672;55672;84809;84809;84809;84809;84809	0;0;0;0;0;0;0;0;0;0
chr1	16621012	16621320	309	*	H1w3_peak_827	273	.	Intron (ENST00000639481.1/84809, intron 2 of 3)	1	16618253	16626386	8134	2	84809	ENST00000639481.1	5066	ENSG00000215908	CROCCP2	CROCC pseudogene 2	ENST00000639481.1;ENST00000640476.1;ENST00000639594.1;ENST00000639456.1;ENST00000412962.4;ENST00000635081.1	84809;84809;84809;84809;84809;84809	0;0;0;0;0;0
chr1	16643828	16644124	297	*	H1w3_peak_828	213	.	Promoter (<=1kb)	1	16625375	16644672	19298	2	84809	ENST00000635081.1	548	ENSG00000215908	CROCCP2	CROCC pseudogene 2	ENST00000457982.3;ENST00000639456.1;ENST00000412962.4;ENST00000635081.1	11209;84809;84809;84809	-1498;0;0;0
chr1	16644634	16645148	515	*	H1w3_peak_829	71	.	Promoter (<=1kb)	1	16618273	16644686	26414	2	84809	ENST00000639456.1	0	ENSG00000215908	CROCCP2	CROCC pseudogene 2	ENST00000457982.3;ENST00000639456.1;ENST00000412962.4;ENST00000635081.1	11209;84809;84809;84809	-474;0;0;0
chr1	16678002	16678252	251	*	H1w3_peak_830	68	.	Distal Intergenic	1	16666785	16666948	164	2	26863	ENST00000384782.1	-11054	ENSG00000206737	RNVU1-18	RNA, variant U1 small nuclear 18	NA	NA	NA
chr1	16703261	16703596	336	*	H1w3_peak_831	170	.	Intron (ENST00000624517.1/ENST00000624517.1, intron 2 of 2)	1	16706924	16710619	3696	2	284729	ENST00000492551.2	7023	NA	ESPNP	espin pseudogene	ENST00000270691.9;ENST00000492551.2	284729;284729	0;0
chr1	16707767	16708183	417	*	H1w3_peak_832	103	.	Promoter (2-3kb)	1	16706924	16710619	3696	2	284729	ENST00000492551.2	2436	NA	ESPNP	espin pseudogene	ENST00000270691.9;ENST00000492551.2	284729;284729	0;0
chr1	16709669	16710120	452	*	H1w3_peak_833	240	.	Promoter (<=1kb)	1	16706924	16710619	3696	2	284729	ENST00000492551.2	499	NA	ESPNP	espin pseudogene	ENST00000270691.9;ENST00000492551.2	284729;284729	0;0
chr1	16715606	16715908	303	*	H1w3_peak_834	79	.	Intron (ENST00000270691.9/284729, intron 1 of 10)	1	16692280	16720157	27878	2	284729	ENST00000270691.9	4249	NA	ESPNP	espin pseudogene	ENST00000270691.9;ENST00000492551.2	284729;284729	0;0
chr1	16727209	16727904	696	*	H1w3_peak_835	471	.	Distal Intergenic	1	16692280	16720157	27878	2	284729	ENST00000270691.9	-7052	NA	ESPNP	espin pseudogene	NA	NA	NA
chr1	16889092	16889608	517	*	H1w3_peak_836	91	.	Promoter (<=1kb)	1	16887577	16889518	1942	2	105376805	ENST00000654227.1	0	ENSG00000238142	LOC105376805	uncharacterized LOC105376805	ENST00000654227.1;ENST00000671472.1;ENST00000422124.1;ENST00000660464.1;ENST00000416869.1;ENST00000457075.1;ENST00000466256.6	105376805;105376805;105376805;105376805;105376805;105376805;9696	0;0;0;0;0;0;0
chr1	16896509	16897521	1013	*	H1w3_peak_837	270	.	Promoter (<=1kb)	1	16895980	16896143	164	1	26863	ENST00000384278.1	529	ENSG00000206737	RNVU1-18	RNA, variant U1 small nuclear 18	ENST00000384278.1;ENST00000466256.6	26863;9696	529;0
chr1	16904575	16905830	1256	*	H1w3_peak_838	500	.	Exon (ENST00000606899.1/ENST00000606899.1, exon 1 of 1)	1	16895980	16896143	164	1	26863	ENST00000384278.1	8595	ENSG00000206737	RNVU1-18	RNA, variant U1 small nuclear 18	ENST00000466256.6	9696	0
chr1	16913603	16914543	941	*	H1w3_peak_839	656	.	Intron (ENST00000466256.6/9696, intron 1 of 8)	1	16921931	16972964	51034	1	9696	ENST00000375541.10	-7388	ENSG00000058453	CROCC	ciliary rootlet coiled-coil, rootletin	ENST00000466256.6	9696	0
chr1	16936683	16936954	272	*	H1w3_peak_840	82	.	Promoter (<=1kb)	1	16936791	16940093	3303	1	9696	ENST00000467715.2	0	ENSG00000058453	CROCC	ciliary rootlet coiled-coil, rootletin	ENST00000466256.6;ENST00000375541.10;ENST00000445545.6;ENST00000467938.5;ENST00000492631.5;ENST00000467715.2;ENST00000494191.6	9696;9696;9696;9696;9696;9696;9696	0;0;0;0;0;0;0
chr1	16948177	16949259	1083	*	H1w3_peak_841	424	.	Promoter (<=1kb)	1	16948391	16951338	2948	1	9696	ENST00000477773.1	0	ENSG00000058453	CROCC	ciliary rootlet coiled-coil, rootletin	ENST00000375541.10;ENST00000445545.6;ENST00000467938.5;ENST00000492631.5;ENST00000494191.6;ENST00000486318.1;ENST00000498688.5;ENST00000477773.1;ENST00000497654.2	9696;9696;9696;9696;9696;9696;9696;9696;9696	0;0;0;0;0;0;0;0;-3898
chr1	16960661	16961148	488	*	H1w3_peak_842	222	.	Exon (ENST00000375541.10/9696, exon 27 of 37)	1	16966028	16970742	4715	1	9696	ENST00000465021.5	-4880	ENSG00000058453	CROCC	ciliary rootlet coiled-coil, rootletin	ENST00000375541.10;ENST00000445545.6;ENST00000465021.5	9696;9696;9696	0;0;0
chr1	16967164	16967656	493	*	H1w3_peak_843	112	.	Promoter (1-2kb)	1	16966028	16970742	4715	1	9696	ENST00000465021.5	1136	ENSG00000058453	CROCC	ciliary rootlet coiled-coil, rootletin	ENST00000375541.10;ENST00000465021.5;ENST00000465291.1	9696;9696;9696	0;0;-2129
chr1	16986931	16987276	346	*	H1w3_peak_844	39	.	Promoter (2-3kb)	1	16985981	16990003	4023	2	23400	ENST00000502418.1	2727	ENSG00000159363	ATP13A2	ATPase cation transporting 13A2	ENST00000341676.9;ENST00000326735.13;ENST00000452699.5;ENST00000466561.1;ENST00000502418.1;ENST00000503552.1	23400;23400;23400;23400;23400;23400	0;0;0;0;0;9007
chr1	17003744	17004315	572	*	H1w3_peak_845	447	.	Promoter (<=1kb)	1	17000269	17005072	4804	2	23400	ENST00000511957.5	757	ENSG00000159363	ATP13A2	ATPase cation transporting 13A2	ENST00000341676.9;ENST00000326735.13;ENST00000452699.5;ENST00000463860.5;ENST00000502860.1;ENST00000617114.4;ENST00000506174.5;ENST00000510069.5;ENST00000511957.5;ENST00000508222.5;ENST00000509619.1	23400;23400;23400;23400;23400;23400;23400;23400;23400;23400;23400	0;0;0;-2897;-3453;0;-3432;0;0;0;0
chr1	17011629	17012231	603	*	H1w3_peak_846	350	.	Promoter (<=1kb)	1	16985958	17011915	25958	2	23400	ENST00000341676.9	0	ENSG00000159363	ATP13A2	ATPase cation transporting 13A2	ENST00000341676.9;ENST00000326735.13;ENST00000452699.5;ENST00000617114.4	23400;23400;23400;23400	0;0;0;0
chr1	17053814	17054505	692	*	H1w3_peak_847	357	.	Promoter (<=1kb)	1	17018722	17054170	35449	2	6390	ENST00000375499.7	0	ENSG00000117118	SDHB	succinate dehydrogenase complex iron sulfur subunit B	ENST00000375499.7;ENST00000485515.5;ENST00000463045.2;ENST00000466613.2	6390;6390;6390;6390	0;0;-1326;0
chr1	17059587	17059953	367	*	H1w3_peak_848	91	.	Distal Intergenic	1	17018722	17054170	35449	2	6390	ENST00000375499.7	-5417	ENSG00000117118	SDHB	succinate dehydrogenase complex iron sulfur subunit B	NA	NA	NA
chr1	17063557	17063808	252	*	H1w3_peak_849	114	.	Downstream (2-3kb)	1	17018722	17054170	35449	2	6390	ENST00000375499.7	-9387	ENSG00000117118	SDHB	succinate dehydrogenase complex iron sulfur subunit B	ENST00000375486.9;ENST00000479534.5;ENST00000466151.1	11240;11240;11240	0;11543;0
chr1	17075659	17075874	216	*	H1w3_peak_850	59	.	Promoter (<=1kb)	1	17067600	17075351	7752	2	11240	ENST00000479534.5	-308	ENSG00000117115	PADI2	peptidyl arginine deiminase 2	ENST00000375486.9;ENST00000479534.5;ENST00000466151.1;ENST00000375481.1	11240;11240;11240;11240	0;-308;0;0
chr1	17081476	17081738	263	*	H1w3_peak_851	88	.	Promoter (1-2kb)	1	17067786	17083426	15641	2	11240	ENST00000466151.1	1688	ENSG00000117115	PADI2	peptidyl arginine deiminase 2	ENST00000375486.9;ENST00000466151.1;ENST00000375481.1	11240;11240;11240	0;0;0
chr1	17097252	17098129	878	*	H1w3_peak_852	88	.	Intron (ENST00000375486.9/11240, intron 3 of 15)	1	17067786	17083426	15641	2	11240	ENST00000466151.1	-13826	ENSG00000117115	PADI2	peptidyl arginine deiminase 2	ENST00000375486.9;ENST00000375481.1	11240;11240	0;0
chr1	17098699	17098957	259	*	H1w3_peak_853	43	.	Intron (ENST00000375486.9/11240, intron 3 of 15)	1	17067786	17083426	15641	2	11240	ENST00000466151.1	-15273	ENSG00000117115	PADI2	peptidyl arginine deiminase 2	ENST00000375486.9;ENST00000375481.1	11240;11240	0;0
chr1	17119333	17119561	229	*	H1w3_peak_854	55	.	Promoter (<=1kb)	1	17066761	17119451	52691	2	11240	ENST00000375486.9	0	ENSG00000117115	PADI2	peptidyl arginine deiminase 2	ENST00000375486.9;ENST00000375481.1	11240;11240	0;0
chr1	17128164	17128818	655	*	H1w3_peak_855	298	.	Distal Intergenic	1	17066761	17119451	52691	2	11240	ENST00000375486.9	-8713	ENSG00000117115	PADI2	peptidyl arginine deiminase 2	NA	NA	NA
chr1	17162772	17163444	673	*	H1w3_peak_856	218	.	Distal Intergenic	1	17189783	17197617	7835	1	400743	ENST00000412427.1	-26339	ENSG00000204362	LINC02783	long intergenic non-protein coding RNA 2783	NA	NA	NA
chr1	17167912	17168576	665	*	H1w3_peak_857	360	.	Distal Intergenic	1	17189783	17197617	7835	1	400743	ENST00000412427.1	-21207	ENSG00000204362	LINC02783	long intergenic non-protein coding RNA 2783	NA	NA	NA
chr1	17189947	17190558	612	*	H1w3_peak_858	114	.	Promoter (<=1kb)	1	17189789	17196387	6599	1	400743	ENST00000634972.1	158	ENSG00000204362	LINC02783	long intergenic non-protein coding RNA 2783	ENST00000412427.1;ENST00000634972.1	400743;400743	0;0
chr1	17191314	17191633	320	*	H1w3_peak_859	71	.	Promoter (1-2kb)	1	17189789	17196387	6599	1	400743	ENST00000634972.1	1525	ENSG00000204362	LINC02783	long intergenic non-protein coding RNA 2783	ENST00000412427.1;ENST00000634972.1	400743;400743	0;0
chr1	17198721	17199287	567	*	H1w3_peak_860	75	.	Intron (ENST00000635428.1/ENST00000635428.1, intron 1 of 4)	1	17205128	17246007	40880	1	29943	ENST00000375471.5	-5841	ENSG00000142623	PADI1	peptidyl arginine deiminase 1	ENST00000412427.1;ENST00000634972.1	400743;400743	0;0
chr1	17207927	17208382	456	*	H1w3_peak_861	206	.	Promoter (2-3kb)	1	17205128	17246007	40880	1	29943	ENST00000375471.5	2799	ENSG00000142623	PADI1	peptidyl arginine deiminase 1	ENST00000375471.5	29943	0
chr1	17212712	17213041	330	*	H1w3_peak_862	63	.	Intron (ENST00000375471.5/29943, intron 1 of 15)	1	17205128	17246007	40880	1	29943	ENST00000375471.5	7584	ENSG00000142623	PADI1	peptidyl arginine deiminase 1	ENST00000375471.5	29943	0
chr1	17215498	17215882	385	*	H1w3_peak_863	84	.	Intron (ENST00000375471.5/29943, intron 1 of 15)	1	17223487	17226158	2672	1	29943	ENST00000483501.1	-7605	ENSG00000142623	PADI1	peptidyl arginine deiminase 1	ENST00000375471.5	29943	0
chr1	17226325	17227005	681	*	H1w3_peak_864	267	.	Promoter (2-3kb)	1	17223487	17226158	2672	1	29943	ENST00000483501.1	2838	ENSG00000142623	PADI1	peptidyl arginine deiminase 1	ENST00000375471.5;ENST00000483501.1	29943;29943	0;2838
chr1	17233169	17234158	990	*	H1w3_peak_865	353	.	Intron (ENST00000375471.5/29943, intron 11 of 15)	1	17239632	17245968	6337	1	29943	ENST00000648847.1	-5474	ENSG00000142623	PADI1	peptidyl arginine deiminase 1	ENST00000375471.5	29943	0
chr1	17236977	17237530	554	*	H1w3_peak_866	252	.	Promoter (2-3kb)	1	17239632	17245968	6337	1	29943	ENST00000648847.1	-2102	ENSG00000142623	PADI1	peptidyl arginine deiminase 1	ENST00000375471.5;ENST00000648847.1;ENST00000460293.1	29943;29943;29943	0;-2102;-2102
chr1	17250617	17251112	496	*	H1w3_peak_867	177	.	Promoter (1-2kb)	1	17249098	17284233	35136	1	51702	ENST00000375460.3	1519	ENSG00000142619	PADI3	peptidyl arginine deiminase 3	ENST00000375471.5;ENST00000648847.1;ENST00000460293.1;ENST00000375460.3	29943;29943;29943;51702	0;10985;10985;0
chr1	17251470	17252152	683	*	H1w3_peak_868	148	.	Promoter (2-3kb)	1	17249098	17284233	35136	1	51702	ENST00000375460.3	2372	ENSG00000142619	PADI3	peptidyl arginine deiminase 3	ENST00000375460.3	51702	0
chr1	17259266	17259779	514	*	H1w3_peak_869	120	.	Exon (ENST00000375460.3/51702, exon 2 of 16)	1	17249098	17284233	35136	1	51702	ENST00000375460.3	10168	ENSG00000142619	PADI3	peptidyl arginine deiminase 3	ENST00000375460.3	51702	0
chr1	17276537	17277041	505	*	H1w3_peak_870	266	.	Promoter (<=1kb)	1	17277889	17277975	87	1	100616188	ENST00000582732.1	-848	ENSG00000266634	MIR3972	microRNA 3972	ENST00000582732.1;ENST00000375460.3	100616188;51702	-848;0
chr1	17287272	17287852	581	*	H1w3_peak_871	320	.	Distal Intergenic	1	17277889	17277975	87	1	100616188	ENST00000582732.1	9383	ENSG00000266634	MIR3972	microRNA 3972	ENST00000375460.3	51702	0
chr1	17289756	17290038	283	*	H1w3_peak_872	107	.	Distal Intergenic	1	17277889	17277975	87	1	100616188	ENST00000582732.1	11867	ENSG00000266634	MIR3972	microRNA 3972	NA	NA	NA
chr1	17304081	17304949	869	*	H1w3_peak_873	184	.	Distal Intergenic	1	17308195	17334796	26602	1	23569	ENST00000375453.5	-3246	ENSG00000159339	PADI4	peptidyl arginine deiminase 4	ENST00000375453.5;ENST00000375448.4	23569;23569	-3246;0
chr1	17347923	17348709	787	*	H1w3_peak_874	316	.	Promoter (<=1kb)	1	17347927	17356447	8521	1	23569	ENST00000487048.5	0	ENSG00000159339	PADI4	peptidyl arginine deiminase 4	ENST00000375448.4;ENST00000468945.1;ENST00000487048.5;ENST00000467001.1	23569;23569;23569;23569	0;0;0;-21
chr1	17369405	17369893	489	*	H1w3_peak_875	268	.	Promoter (2-3kb)	1	17372196	17401699	29504	1	353238	ENST00000619609.1	-2303	ENSG00000276747	PADI6	peptidyl arginine deiminase 6	ENST00000619609.1	353238	0
chr1	17400016	17400374	359	*	H1w3_peak_876	46	.	Intron (ENST00000619609.1/353238, intron 15 of 15)	1	17372196	17401699	29504	1	353238	ENST00000619609.1	27820	ENSG00000276747	PADI6	peptidyl arginine deiminase 6	ENST00000619609.1	353238	0
chr1	17406110	17406596	487	*	H1w3_peak_877	133	.	Downstream (<1kb)	1	17408676	17438561	29886	2	55920	ENST00000375433.3	31965	ENSG00000179051	RCC2	regulator of chromosome condensation 2	ENST00000619609.1;ENST00000375436.9;ENST00000375433.3	353238;55920;55920	0;0;0
chr1	17438097	17438551	455	*	H1w3_peak_878	68	.	Promoter (<=1kb)	1	17408676	17438561	29886	2	55920	ENST00000375433.3	10	ENSG00000179051	RCC2	regulator of chromosome condensation 2	ENST00000375436.9;ENST00000375433.3	55920;55920	0;0
chr1	17439682	17440044	363	*	H1w3_peak_879	146	.	Promoter (<=1kb)	1	17406760	17439677	32918	2	55920	ENST00000375436.9	-5	ENSG00000179051	RCC2	regulator of chromosome condensation 2	ENST00000375436.9;ENST00000375433.3	55920;55920	0;0
chr1	17460153	17460992	840	*	H1w3_peak_880	563	.	Distal Intergenic	1	17406760	17439677	32918	2	55920	ENST00000375436.9	-20476	ENSG00000179051	RCC2	regulator of chromosome condensation 2	NA	NA	NA
chr1	17475783	17476301	519	*	H1w3_peak_881	495	.	Distal Intergenic	1	17406760	17439677	32918	2	55920	ENST00000375436.9	-36106	ENSG00000179051	RCC2	regulator of chromosome condensation 2	NA	NA	NA
chr1	17487931	17488237	307	*	H1w3_peak_882	74	.	Distal Intergenic	1	17406760	17439677	32918	2	55920	ENST00000375436.9	-48254	ENSG00000179051	RCC2	regulator of chromosome condensation 2	NA	NA	NA
chr1	17491677	17492052	376	*	H1w3_peak_883	72	.	Distal Intergenic	1	17539698	17697869	158172	1	55160	ENST00000361221.8	-47646	ENSG00000074964	ARHGEF10L	Rho guanine nucleotide exchange factor 10 like	NA	NA	NA
chr1	17494181	17494525	345	*	H1w3_peak_884	249	.	Distal Intergenic	1	17539698	17697869	158172	1	55160	ENST00000361221.8	-45173	ENSG00000074964	ARHGEF10L	Rho guanine nucleotide exchange factor 10 like	NA	NA	NA
chr1	17502265	17502725	461	*	H1w3_peak_885	126	.	Distal Intergenic	1	17539698	17697869	158172	1	55160	ENST00000361221.8	-36973	ENSG00000074964	ARHGEF10L	Rho guanine nucleotide exchange factor 10 like	NA	NA	NA
chr1	17519988	17520491	504	*	H1w3_peak_886	250	.	Distal Intergenic	1	17539698	17697869	158172	1	55160	ENST00000361221.8	-19207	ENSG00000074964	ARHGEF10L	Rho guanine nucleotide exchange factor 10 like	NA	NA	NA
chr1	17526257	17526651	395	*	H1w3_peak_887	86	.	Distal Intergenic	1	17539698	17697869	158172	1	55160	ENST00000361221.8	-13047	ENSG00000074964	ARHGEF10L	Rho guanine nucleotide exchange factor 10 like	NA	NA	NA
chr1	17531894	17532175	282	*	H1w3_peak_888	38	.	Distal Intergenic	1	17539698	17697869	158172	1	55160	ENST00000361221.8	-7523	ENSG00000074964	ARHGEF10L	Rho guanine nucleotide exchange factor 10 like	NA	NA	NA
chr1	17539668	17540221	554	*	H1w3_peak_889	223	.	Promoter (<=1kb)	1	17539698	17697869	158172	1	55160	ENST00000361221.8	0	ENSG00000074964	ARHGEF10L	Rho guanine nucleotide exchange factor 10 like	ENST00000361221.8	55160	0
chr1	17551052	17551478	427	*	H1w3_peak_890	197	.	Intron (ENST00000361221.8/55160, intron 1 of 28)	1	17539698	17697869	158172	1	55160	ENST00000361221.8	11354	ENSG00000074964	ARHGEF10L	Rho guanine nucleotide exchange factor 10 like	ENST00000361221.8	55160	0
chr1	17551813	17552237	425	*	H1w3_peak_891	195	.	Intron (ENST00000361221.8/55160, intron 1 of 28)	1	17539698	17697869	158172	1	55160	ENST00000361221.8	12115	ENSG00000074964	ARHGEF10L	Rho guanine nucleotide exchange factor 10 like	ENST00000361221.8	55160	0
chr1	17553953	17554454	502	*	H1w3_peak_892	110	.	Intron (ENST00000361221.8/55160, intron 1 of 28)	1	17539698	17697869	158172	1	55160	ENST00000361221.8	14255	ENSG00000074964	ARHGEF10L	Rho guanine nucleotide exchange factor 10 like	ENST00000361221.8	55160	0
chr1	17569264	17570105	842	*	H1w3_peak_893	345	.	Intron (ENST00000361221.8/55160, intron 1 of 28)	1	17580553	17697649	117097	1	55160	ENST00000375415.5	-10448	ENSG00000074964	ARHGEF10L	Rho guanine nucleotide exchange factor 10 like	ENST00000361221.8	55160	0
chr1	17582159	17582729	571	*	H1w3_peak_894	69	.	Promoter (1-2kb)	1	17580553	17697649	117097	1	55160	ENST00000375415.5	1606	ENSG00000074964	ARHGEF10L	Rho guanine nucleotide exchange factor 10 like	ENST00000361221.8;ENST00000375415.5	55160;55160	0;0
chr1	17587785	17588091	307	*	H1w3_peak_895	67	.	Intron (ENST00000361221.8/55160, intron 3 of 28)	1	17580553	17697649	117097	1	55160	ENST00000375415.5	7232	ENSG00000074964	ARHGEF10L	Rho guanine nucleotide exchange factor 10 like	ENST00000361221.8;ENST00000375415.5	55160;55160	0;0
chr1	17588322	17588745	424	*	H1w3_peak_896	253	.	Exon (ENST00000361221.8/55160, exon 4 of 29)	1	17580553	17697649	117097	1	55160	ENST00000375415.5	7769	ENSG00000074964	ARHGEF10L	Rho guanine nucleotide exchange factor 10 like	ENST00000361221.8;ENST00000375415.5	55160;55160	0;0
chr1	17603392	17603768	377	*	H1w3_peak_897	116	.	Promoter (1-2kb)	1	17602171	17604882	2712	1	55160	ENST00000482892.1	1221	ENSG00000074964	ARHGEF10L	Rho guanine nucleotide exchange factor 10 like	ENST00000361221.8;ENST00000375415.5;ENST00000482892.1	55160;55160;55160	0;0;0
chr1	17606794	17607075	282	*	H1w3_peak_898	56	.	Intron (ENST00000361221.8/55160, intron 6 of 28)	1	17602171	17604882	2712	1	55160	ENST00000482892.1	4623	ENSG00000074964	ARHGEF10L	Rho guanine nucleotide exchange factor 10 like	ENST00000361221.8;ENST00000375415.5;ENST00000482892.1	55160;55160;55160	0;0;0
chr1	17624526	17625185	660	*	H1w3_peak_899	200	.	Promoter (<=1kb)	1	17626007	17697868	71862	1	55160	ENST00000167825.5	-822	ENSG00000074964	ARHGEF10L	Rho guanine nucleotide exchange factor 10 like	ENST00000361221.8;ENST00000375415.5;ENST00000469726.5;ENST00000375408.7;ENST00000167825.5	55160;55160;55160;55160;55160	0;0;0;0;0
chr1	17632642	17632987	346	*	H1w3_peak_900	124	.	Promoter (1-2kb)	1	17634257	17638003	3747	1	55160	ENST00000482359.1	-1270	ENSG00000074964	ARHGEF10L	Rho guanine nucleotide exchange factor 10 like	ENST00000361221.8;ENST00000375415.5;ENST00000469726.5;ENST00000375408.7;ENST00000167825.5;ENST00000482359.1	55160;55160;55160;55160;55160;55160	0;0;0;0;0;-1270
chr1	17633629	17634075	447	*	H1w3_peak_901	198	.	Promoter (<=1kb)	1	17634257	17638003	3747	1	55160	ENST00000482359.1	-182	ENSG00000074964	ARHGEF10L	Rho guanine nucleotide exchange factor 10 like	ENST00000361221.8;ENST00000375415.5;ENST00000469726.5;ENST00000375408.7;ENST00000167825.5;ENST00000482359.1	55160;55160;55160;55160;55160;55160	0;0;0;0;0;-182
chr1	17653712	17653924	213	*	H1w3_peak_902	46	.	Intron (ENST00000361221.8/55160, intron 22 of 28)	1	17639753	17654665	14913	1	55160	ENST00000466782.1	13959	ENSG00000074964	ARHGEF10L	Rho guanine nucleotide exchange factor 10 like	ENST00000361221.8;ENST00000375415.5;ENST00000469726.5;ENST00000375408.7;ENST00000167825.5;ENST00000466782.1	55160;55160;55160;55160;55160;55160	0;0;0;0;0;0
chr1	17696477	17696867	391	*	H1w3_peak_903	84	.	Promoter (2-3kb)	1	17694047	17697874	3828	1	55160	ENST00000495593.1	2430	ENSG00000074964	ARHGEF10L	Rho guanine nucleotide exchange factor 10 like	ENST00000361221.8;ENST00000375415.5;ENST00000469726.5;ENST00000375408.7;ENST00000167825.5;ENST00000495593.1	55160;55160;55160;55160;55160;55160	0;0;0;0;0;0
chr1	17725203	17725617	415	*	H1w3_peak_904	136	.	Intron (ENST00000430540.1/ENST00000430540.1, intron 3 of 3)	1	17755333	17827063	71731	1	81569	ENST00000375406.2	-29716	ENSG00000117148	ACTL8	actin like 8	NA	NA	NA
chr1	17732477	17732913	437	*	H1w3_peak_905	78	.	Intron (ENST00000430540.1/ENST00000430540.1, intron 3 of 3)	1	17755333	17827063	71731	1	81569	ENST00000375406.2	-22420	ENSG00000117148	ACTL8	actin like 8	NA	NA	NA
chr1	17765472	17766278	807	*	H1w3_peak_906	200	.	Intron (ENST00000375406.2/81569, intron 1 of 2)	1	17755333	17827063	71731	1	81569	ENST00000375406.2	10139	ENSG00000117148	ACTL8	actin like 8	ENST00000375406.2	81569	0
chr1	17768614	17769180	567	*	H1w3_peak_907	245	.	Intron (ENST00000375406.2/81569, intron 1 of 2)	1	17755333	17827063	71731	1	81569	ENST00000375406.2	13281	ENSG00000117148	ACTL8	actin like 8	ENST00000375406.2	81569	0
chr1	17798060	17798421	362	*	H1w3_peak_908	112	.	Intron (ENST00000375406.2/81569, intron 1 of 2)	1	17822982	17827061	4080	1	81569	ENST00000617065.1	-24561	ENSG00000117148	ACTL8	actin like 8	ENST00000375406.2	81569	0
chr1	17819221	17819465	245	*	H1w3_peak_909	68	.	Intron (ENST00000375406.2/81569, intron 1 of 2)	1	17822982	17827061	4080	1	81569	ENST00000617065.1	-3517	ENSG00000117148	ACTL8	actin like 8	ENST00000375406.2;ENST00000617065.1	81569;81569	0;-3517
chr1	17865912	17866798	887	*	H1w3_peak_910	88	.	Distal Intergenic	1	17822982	17827061	4080	1	81569	ENST00000617065.1	42930	ENSG00000117148	ACTL8	actin like 8	NA	NA	NA
chr1	17874161	17874779	619	*	H1w3_peak_911	181	.	Distal Intergenic	1	17822982	17827061	4080	1	81569	ENST00000617065.1	51179	ENSG00000117148	ACTL8	actin like 8	NA	NA	NA
chr1	17875944	17876162	219	*	H1w3_peak_912	92	.	Distal Intergenic	1	17822982	17827061	4080	1	81569	ENST00000617065.1	52962	ENSG00000117148	ACTL8	actin like 8	NA	NA	NA
chr1	18092012	18092335	324	*	H1w3_peak_913	78	.	Distal Intergenic	1	18107798	18378483	270686	1	84966	ENST00000251296.4	-15463	ENSG00000117154	IGSF21	immunoglobin superfamily member 21	NA	NA	NA
chr1	18100601	18100904	304	*	H1w3_peak_914	57	.	Distal Intergenic	1	18107798	18378483	270686	1	84966	ENST00000251296.4	-6894	ENSG00000117154	IGSF21	immunoglobin superfamily member 21	NA	NA	NA
chr1	18146224	18146519	296	*	H1w3_peak_915	64	.	Intron (ENST00000251296.4/84966, intron 1 of 9)	1	18107798	18378483	270686	1	84966	ENST00000251296.4	38426	ENSG00000117154	IGSF21	immunoglobin superfamily member 21	ENST00000251296.4	84966	0
chr1	18182860	18183082	223	*	H1w3_peak_916	109	.	Intron (ENST00000251296.4/84966, intron 1 of 9)	1	18107798	18378483	270686	1	84966	ENST00000251296.4	75062	ENSG00000117154	IGSF21	immunoglobin superfamily member 21	ENST00000251296.4	84966	0
chr1	18452582	18452819	238	*	H1w3_peak_917	68	.	Distal Intergenic	1	18480982	18486126	5145	1	127707	ENST00000400664.2	-28163	ENSG00000179023	KLHDC7A	kelch domain containing 7A	NA	NA	NA
chr1	18480389	18481189	801	*	H1w3_peak_918	291	.	Promoter (<=1kb)	1	18480982	18486126	5145	1	127707	ENST00000400664.2	0	ENSG00000179023	KLHDC7A	kelch domain containing 7A	ENST00000400664.2	127707	0
chr1	18584713	18584936	224	*	H1w3_peak_919	55	.	Distal Intergenic	1	18630846	18748866	118021	1	5081	ENST00000420770.7	-45910	ENSG00000009709	PAX7	paired box 7	NA	NA	NA
chr1	18597321	18597813	493	*	H1w3_peak_920	93	.	Distal Intergenic	1	18630846	18748866	118021	1	5081	ENST00000420770.7	-33033	ENSG00000009709	PAX7	paired box 7	NA	NA	NA
chr1	18618406	18619087	682	*	H1w3_peak_921	272	.	Distal Intergenic	1	18630846	18748866	118021	1	5081	ENST00000420770.7	-11759	ENSG00000009709	PAX7	paired box 7	NA	NA	NA
chr1	18668662	18669218	557	*	H1w3_peak_922	129	.	Intron (ENST00000420770.7/5081, intron 4 of 8)	1	18631524	18736102	104579	1	5081	ENST00000400661.3	37138	ENSG00000009709	PAX7	paired box 7	ENST00000420770.7;ENST00000375375.7;ENST00000400661.3	5081;5081;5081	0;0;0
chr1	18681312	18681620	309	*	H1w3_peak_923	74	.	Intron (ENST00000420770.7/5081, intron 4 of 8)	1	18631524	18736102	104579	1	5081	ENST00000400661.3	49788	ENSG00000009709	PAX7	paired box 7	ENST00000420770.7;ENST00000375375.7;ENST00000400661.3	5081;5081;5081	0;0;0
chr1	18793165	18793405	241	*	H1w3_peak_924	40	.	Distal Intergenic	1	18839599	18859682	20084	2	80834	ENST00000375371.3	66277	ENSG00000179002	TAS1R2	taste 1 receptor member 2	NA	NA	NA
chr1	18805864	18806080	217	*	H1w3_peak_925	53	.	Distal Intergenic	1	18839599	18859682	20084	2	80834	ENST00000375371.3	53602	ENSG00000179002	TAS1R2	taste 1 receptor member 2	NA	NA	NA
chr1	18820691	18821183	493	*	H1w3_peak_926	78	.	Distal Intergenic	1	18839599	18859682	20084	2	80834	ENST00000375371.3	38499	ENSG00000179002	TAS1R2	taste 1 receptor member 2	NA	NA	NA
chr1	18875149	18875687	539	*	H1w3_peak_927	141	.	Exon (ENST00000290597.9/8659, exon 13 of 16)	1	18883202	18883275	74	2	100616120	ENST00000577305.1	7588	ENSG00000265606	MIR4695	microRNA 4695	ENST00000290597.9;ENST00000375341.8;ENST00000538839.5;ENST00000538309.5	8659;8659;8659;8659	0;0;0;0
chr1	18884097	18884558	462	*	H1w3_peak_928	94	.	Promoter (<=1kb)	1	18883202	18883275	74	2	100616120	ENST00000577305.1	-822	ENSG00000265606	MIR4695	microRNA 4695	ENST00000577305.1;ENST00000290597.9;ENST00000375341.8;ENST00000538839.5;ENST00000538309.5;ENST00000454547.1;ENST00000432718.1	100616120;8659;8659;8659;8659;8659;8659	-822;0;0;0;0;0;0
chr1	18902407	18903232	826	*	H1w3_peak_929	402	.	Promoter (<=1kb)	1	18871430	18902553	31124	2	8659	ENST00000290597.9	0	ENSG00000159423	ALDH4A1	aldehyde dehydrogenase 4 family member A1	ENST00000455833.7;ENST00000290597.9;ENST00000375341.8;ENST00000538839.5;ENST00000432718.1	126917;8659;8659;8659;8659	0;0;0;0;0
chr1	18913040	18913290	251	*	H1w3_peak_930	60	.	Promoter (1-2kb)	1	18908291	18911992	3702	2	126917	ENST00000355609.8	-1048	ENSG00000169991	IFFO2	intermediate filament family orphan 2	ENST00000455833.7;ENST00000355609.8;ENST00000416166.1	126917;126917;126917	0;-1048;0
chr1	18922187	18922762	576	*	H1w3_peak_931	143	.	Intron (ENST00000455833.7/126917, intron 1 of 8)	1	18908291	18911992	3702	2	126917	ENST00000355609.8	-10195	ENSG00000169991	IFFO2	intermediate filament family orphan 2	ENST00000455833.7;ENST00000416166.1	126917;126917	0;0
chr1	18926425	18927461	1037	*	H1w3_peak_932	163	.	Intron (ENST00000455833.7/126917, intron 1 of 8)	1	18908291	18911992	3702	2	126917	ENST00000355609.8	-14433	ENSG00000169991	IFFO2	intermediate filament family orphan 2	ENST00000455833.7;ENST00000416166.1	126917;126917	0;0
chr1	18955667	18955960	294	*	H1w3_peak_933	95	.	Promoter (<=1kb)	1	18908340	18955698	47359	2	126917	ENST00000416166.1	0	ENSG00000169991	IFFO2	intermediate filament family orphan 2	ENST00000455833.7;ENST00000416166.1	126917;126917	0;0
chr1	18956368	18957127	760	*	H1w3_peak_934	239	.	Promoter (<=1kb)	1	18904280	18956676	52397	2	126917	ENST00000455833.7	0	ENSG00000169991	IFFO2	intermediate filament family orphan 2	ENST00000455833.7;ENST00000416166.1	126917;126917	0;0
chr1	18965586	18966230	645	*	H1w3_peak_935	487	.	Distal Intergenic	1	18904280	18956676	52397	2	126917	ENST00000455833.7	-8910	ENSG00000169991	IFFO2	intermediate filament family orphan 2	NA	NA	NA
chr1	18970796	18971113	318	*	H1w3_peak_936	195	.	Distal Intergenic	1	18904280	18956676	52397	2	126917	ENST00000455833.7	-14120	ENSG00000169991	IFFO2	intermediate filament family orphan 2	NA	NA	NA
chr1	18989388	18989684	297	*	H1w3_peak_937	68	.	Distal Intergenic	1	18904280	18956676	52397	2	126917	ENST00000455833.7	-32712	ENSG00000169991	IFFO2	intermediate filament family orphan 2	NA	NA	NA
chr1	19009710	19010381	672	*	H1w3_peak_938	458	.	Distal Intergenic	1	18904280	18956676	52397	2	126917	ENST00000455833.7	-53034	ENSG00000169991	IFFO2	intermediate filament family orphan 2	NA	NA	NA
chr1	19010726	19011399	674	*	H1w3_peak_939	350	.	Distal Intergenic	1	18904280	18956676	52397	2	126917	ENST00000455833.7	-54050	ENSG00000169991	IFFO2	intermediate filament family orphan 2	NA	NA	NA
chr1	19029388	19029864	477	*	H1w3_peak_940	83	.	Distal Intergenic	1	19074567	19077827	3261	2	23352	ENST00000486515.1	47963	ENSG00000127481	UBR4	ubiquitin protein ligase E3 component n-recognin 4	NA	NA	NA
chr1	19034133	19034413	281	*	H1w3_peak_941	128	.	Distal Intergenic	1	19074567	19077827	3261	2	23352	ENST00000486515.1	43414	ENSG00000127481	UBR4	ubiquitin protein ligase E3 component n-recognin 4	NA	NA	NA
chr1	19045401	19046090	690	*	H1w3_peak_942	155	.	Distal Intergenic	1	19074567	19077827	3261	2	23352	ENST00000486515.1	31737	ENSG00000127481	UBR4	ubiquitin protein ligase E3 component n-recognin 4	NA	NA	NA
chr1	19054356	19054669	314	*	H1w3_peak_943	80	.	Distal Intergenic	1	19074567	19077827	3261	2	23352	ENST00000486515.1	23158	ENSG00000127481	UBR4	ubiquitin protein ligase E3 component n-recognin 4	NA	NA	NA
chr1	19067195	19067637	443	*	H1w3_peak_944	179	.	Distal Intergenic	1	19074567	19077827	3261	2	23352	ENST00000486515.1	10190	ENSG00000127481	UBR4	ubiquitin protein ligase E3 component n-recognin 4	NA	NA	NA
chr1	19081462	19081802	341	*	H1w3_peak_945	55	.	Promoter (<=1kb)	1	19074518	19081306	6789	2	23352	ENST00000459947.5	-156	ENSG00000127481	UBR4	ubiquitin protein ligase E3 component n-recognin 4	ENST00000375225.7;ENST00000375254.8;ENST00000375224.1;ENST00000459947.5;ENST00000486515.1	23352;23352;23352;23352;23352	0;0;0;-156;-3635
chr1	19113584	19114039	456	*	H1w3_peak_946	59	.	Promoter (<=1kb)	1	19110487	19112687	2201	2	23352	ENST00000466969.1	-897	ENSG00000127481	UBR4	ubiquitin protein ligase E3 component n-recognin 4	ENST00000375254.8;ENST00000494503.1;ENST00000466969.1;ENST00000375218.3	23352;23352;23352;23352	0;-3026;-897;0
chr1	19179732	19179984	253	*	H1w3_peak_947	50	.	Promoter (1-2kb)	1	19150924	19177745	26822	2	23352	ENST00000419533.1	-1987	ENSG00000127481	UBR4	ubiquitin protein ligase E3 component n-recognin 4	ENST00000375254.8;ENST00000419533.1	23352;23352	0;-1987
chr1	19203381	19204077	697	*	H1w3_peak_948	109	.	Intron (ENST00000375254.8/23352, intron 1 of 105)	1	19074510	19210266	135757	2	23352	ENST00000375254.8	6189	ENSG00000127481	UBR4	ubiquitin protein ligase E3 component n-recognin 4	ENST00000375254.8	23352	0
chr1	19209644	19210630	987	*	H1w3_peak_949	300	.	Promoter (<=1kb)	1	19210501	19240704	30204	1	101927895	ENST00000437898.1	0	ENSG00000230424	EMC1-AS1	EMC1 antisense RNA 1	ENST00000437898.1;ENST00000375254.8	101927895;23352	0;0
chr1	19241376	19241654	279	*	H1w3_peak_950	49	.	Promoter (<=1kb)	1	19239669	19240568	900	2	23065	ENST00000467423.2	-808	ENSG00000127463	EMC1	ER membrane protein complex subunit 1	ENST00000437898.1;ENST00000477853.6;ENST00000375199.7;ENST00000375208.7;ENST00000641089.1;ENST00000467423.2;ENST00000475079.1;ENST00000488681.1	101927895;23065;23065;23065;23065;23065;23065;23065	0;0;0;0;-2572;-808;0;0
chr1	19251118	19252438	1321	*	H1w3_peak_951	395	.	Promoter (<=1kb)	1	19215660	19251524	35865	2	23065	ENST00000477853.6	0	ENSG00000127463	EMC1	ER membrane protein complex subunit 1	ENST00000477853.6;ENST00000375199.7;ENST00000375208.7;ENST00000475079.1;ENST00000488681.1;ENST00000330263.5;ENST00000493700.1	23065;23065;23065;23065;23065;51154;51154	0;0;0;0;0;0;0
chr1	19300143	19300355	213	*	H1w3_peak_952	59	.	Distal Intergenic	1	19304285	19308505	4221	2	8574	ENST00000481966.1	8150	ENSG00000053371	AKR7A2	aldo-keto reductase family 7 member A2	ENST00000235835.7;ENST00000330072.9;ENST00000489286.5;ENST00000481966.1	8574;8574;8574;8574	0;0;0;8150
chr1	19311584	19312758	1175	*	H1w3_peak_953	314	.	Promoter (<=1kb)	1	19312326	19329300	16975	1	54896	ENST00000375153.8	0	ENSG00000040487	SLC66A1	solute carrier family 66 member 1	ENST00000375153.8;ENST00000375155.7;ENST00000469076.5;ENST00000400548.6;ENST00000497827.1;ENST00000235835.7;ENST00000330072.9;ENST00000489286.5;ENST00000481966.1;ENST00000492217.1	54896;54896;54896;54896;54896;8574;8574;8574;8574;8574	0;0;0;0;0;0;0;0;-3079;0
chr1	19336665	19336952	288	*	H1w3_peak_954	124	.	Downstream (1-2kb)	1	19324754	19328081	3328	1	54896	ENST00000432465.1	11911	ENSG00000040487	SLC66A1	solute carrier family 66 member 1	ENST00000264202.8;ENST00000264203.7;ENST00000375144.5;ENST00000375142.5;ENST00000433834.5	832;832;832;832;832	0;0;0;0;0
chr1	19344365	19344727	363	*	H1w3_peak_955	52	.	Exon (ENST00000264202.8/832, exon 8 of 9)	1	19324754	19328081	3328	1	54896	ENST00000432465.1	19611	ENSG00000040487	SLC66A1	solute carrier family 66 member 1	ENST00000264202.8;ENST00000264203.7;ENST00000375144.5;ENST00000375142.5;ENST00000433834.5	832;832;832;832;832	0;0;0;0;0
chr1	19395680	19395952	273	*	H1w3_peak_956	99	.	Intron (ENST00000264202.8/832, intron 2 of 8)	1	19357445	19385797	28353	2	832	ENST00000457768.5	-9883	ENSG00000077549	CAPZB	capping actin protein of muscle Z-line subunit beta	ENST00000264202.8;ENST00000264203.7;ENST00000375144.5;ENST00000375142.5;ENST00000433834.5;ENST00000459967.6;ENST00000489607.5;ENST00000482808.1	832;832;832;832;832;832;832;832	0;0;0;0;0;0;0;0
chr1	19430112	19430619	508	*	H1w3_peak_957	68	.	Intron (ENST00000264202.8/832, intron 1 of 8)	1	19357522	19420144	62623	2	832	ENST00000489607.5	-9968	ENSG00000077549	CAPZB	capping actin protein of muscle Z-line subunit beta	ENST00000264202.8;ENST00000264203.7;ENST00000375142.5;ENST00000433834.5;ENST00000459967.6;ENST00000482808.1	832;832;832;832;832;832	0;0;0;0;0;0
chr1	19436012	19436282	271	*	H1w3_peak_958	55	.	Intron (ENST00000264202.8/832, intron 1 of 8)	1	19357522	19420144	62623	2	832	ENST00000489607.5	-15868	ENSG00000077549	CAPZB	capping actin protein of muscle Z-line subunit beta	ENST00000264202.8;ENST00000264203.7;ENST00000375142.5;ENST00000433834.5;ENST00000459967.6;ENST00000482808.1	832;832;832;832;832;832	0;0;0;0;0;0
chr1	19440350	19440930	581	*	H1w3_peak_959	283	.	Intron (ENST00000264202.8/832, intron 1 of 8)	1	19357522	19420144	62623	2	832	ENST00000489607.5	-20206	ENSG00000077549	CAPZB	capping actin protein of muscle Z-line subunit beta	ENST00000264202.8;ENST00000264203.7;ENST00000375142.5;ENST00000433834.5;ENST00000459967.6;ENST00000482808.1	832;832;832;832;832;832	0;0;0;0;0;0
chr1	19445907	19446159	253	*	H1w3_peak_960	105	.	Intron (ENST00000264202.8/832, intron 1 of 8)	1	19357522	19420144	62623	2	832	ENST00000489607.5	-25763	ENSG00000077549	CAPZB	capping actin protein of muscle Z-line subunit beta	ENST00000264202.8;ENST00000264203.7;ENST00000375142.5;ENST00000433834.5;ENST00000459967.6;ENST00000482808.1	832;832;832;832;832;832	0;0;0;0;0;0
chr1	19450748	19451184	437	*	H1w3_peak_961	213	.	Intron (ENST00000264202.8/832, intron 1 of 8)	1	19357522	19420144	62623	2	832	ENST00000489607.5	-30604	ENSG00000077549	CAPZB	capping actin protein of muscle Z-line subunit beta	ENST00000264202.8;ENST00000264203.7;ENST00000375142.5;ENST00000433834.5;ENST00000459967.6;ENST00000482808.1	832;832;832;832;832;832	0;0;0;0;0;0
chr1	19468367	19468766	400	*	H1w3_peak_962	108	.	Intron (ENST00000264202.8/832, intron 1 of 8)	1	19484403	19626630	142228	1	440574	ENST00000648702.1	-15637	ENSG00000173436	MICOS10	mitochondrial contact site and cristae organizing system subunit 10	ENST00000264202.8;ENST00000264203.7;ENST00000375142.5;ENST00000433834.5;ENST00000459967.6;ENST00000482808.1	832;832;832;832;832;832	0;0;0;0;0;0
chr1	19484997	19486212	1216	*	H1w3_peak_963	518	.	Promoter (<=1kb)	1	19338775	19485539	146765	2	832	ENST00000264202.8	0	ENSG00000077549	CAPZB	capping actin protein of muscle Z-line subunit beta	ENST00000648702.1;ENST00000264202.8;ENST00000264203.7;ENST00000375142.5;ENST00000433834.5;ENST00000459967.6;ENST00000482808.1	440574;832;832;832;832;832;832	0;0;0;0;0;0;0
chr1	19508952	19509183	232	*	H1w3_peak_964	50	.	Intron (ENST00000648702.1/440574, intron 1 of 3)	1	19356655	19485539	128885	2	832	ENST00000459967.6	-23413	ENSG00000077549	CAPZB	capping actin protein of muscle Z-line subunit beta	ENST00000648702.1	440574	0
chr1	19596338	19597632	1295	*	H1w3_peak_965	265	.	Promoter (<=1kb)	1	19596979	19658056	61078	1	100532736	ENST00000602662.1	0	ENSG00000158747	MICOS10-NBL1	MICOS10-NBL1 readthrough	ENST00000602662.1;ENST00000498067.1;ENST00000479642.1;ENST00000602384.5;ENST00000602293.5;ENST00000602450.1;ENST00000416470.1;ENST00000648702.1;ENST00000617872.4;ENST00000322753.7;ENST00000486890.5;ENST00000462646.5;ENST00000467029.5;ENST00000481464.5;ENST00000498642.5;ENST00000485362.1	100532736;100532736;100532736;100532736;100532736;100532736;105378614;440574;440574;440574;440574;440574;440574;440574;440574;440574	0;0;0;0;0;0;0;0;0;0;0;0;0;0;0;0
chr1	19616460	19616722	263	*	H1w3_peak_966	59	.	Intron (ENST00000648702.1/440574, intron 1 of 3)	1	19608114	19608568	455	1	644068	ENST00000457263.1	8346	NA	RPS14P3	ribosomal protein S14 pseudogene 3	ENST00000602662.1;ENST00000602384.5;ENST00000602293.5;ENST00000602450.1;ENST00000648702.1;ENST00000617872.4;ENST00000322753.7;ENST00000486890.5;ENST00000462646.5;ENST00000467029.5;ENST00000481464.5;ENST00000498642.5;ENST00000485362.1	100532736;100532736;100532736;100532736;440574;440574;440574;440574;440574;440574;440574;440574;440574	0;0;0;0;0;0;0;0;0;0;0;0;0
chr1	19622399	19622636	238	*	H1w3_peak_967	59	.	Intron (ENST00000648702.1/440574, intron 2 of 3)	1	19608114	19608568	455	1	644068	ENST00000457263.1	14285	NA	RPS14P3	ribosomal protein S14 pseudogene 3	ENST00000602662.1;ENST00000602384.5;ENST00000602293.5;ENST00000602450.1;ENST00000648702.1;ENST00000617872.4;ENST00000322753.7;ENST00000486890.5;ENST00000462646.5;ENST00000467029.5;ENST00000481464.5;ENST00000498642.5;ENST00000485362.1	100532736;100532736;100532736;100532736;440574;440574;440574;440574;440574;440574;440574;440574;440574	0;0;0;0;0;0;0;0;0;0;0;0;0
chr1	19640158	19641068	911	*	H1w3_peak_968	216	.	Promoter (<=1kb)	1	19640554	19656934	16381	1	4681	ENST00000428975.5	0	ENSG00000158747	NBL1	NBL1, DAN family BMP antagonist	ENST00000602662.1;ENST00000602384.5;ENST00000602293.5;ENST00000602450.1;ENST00000428975.5;ENST00000289749.6;ENST00000451758.5;ENST00000622566.4;ENST00000439664.5;ENST00000621723.4;ENST00000375136.7;ENST00000425400.5;ENST00000618761.4;ENST00000439278.5;ENST00000615215.4	100532736;100532736;100532736;100532736;4681;4681;4681;4681;4681;4681;4681;4681;4681;4681;4681	0;0;0;0;0;0;0;0;0;0;0;0;0;0;0
chr1	19643242	19643560	319	*	H1w3_peak_969	132	.	Promoter (<=1kb)	1	19643409	19656969	13561	1	4681	ENST00000451758.5	0	ENSG00000158747	NBL1	NBL1, DAN family BMP antagonist	ENST00000602662.1;ENST00000602384.5;ENST00000602293.5;ENST00000602450.1;ENST00000428975.5;ENST00000289749.6;ENST00000451758.5;ENST00000622566.4;ENST00000439664.5;ENST00000621723.4;ENST00000375136.7;ENST00000425400.5;ENST00000618761.4;ENST00000439278.5;ENST00000615215.4;ENST00000427894.5;ENST00000548815.2	100532736;100532736;100532736;100532736;4681;4681;4681;4681;4681;4681;4681;4681;4681;4681;4681;4681;4681	0;0;0;0;0;0;0;0;0;0;0;0;0;0;0;0;0
chr1	19644157	19644474	318	*	H1w3_peak_970	94	.	Promoter (<=1kb)	1	19644163	19658452	14290	1	4681	ENST00000375136.7	0	ENSG00000158747	NBL1	NBL1, DAN family BMP antagonist	ENST00000602662.1;ENST00000602384.5;ENST00000602293.5;ENST00000602450.1;ENST00000428975.5;ENST00000289749.6;ENST00000451758.5;ENST00000622566.4;ENST00000439664.5;ENST00000621723.4;ENST00000375136.7;ENST00000425400.5;ENST00000618761.4;ENST00000439278.5;ENST00000615215.4;ENST00000427894.5;ENST00000548815.2	100532736;100532736;100532736;100532736;4681;4681;4681;4681;4681;4681;4681;4681;4681;4681;4681;4681;4681	0;0;0;0;0;0;0;0;0;0;0;0;0;0;0;0;0
chr1	19653757	19654157	401	*	H1w3_peak_971	111	.	Intron (ENST00000602662.1/100532736, intron 1 of 3)	1	19647610	19658456	10847	1	4681	ENST00000548815.2	6147	ENSG00000158747	NBL1	NBL1, DAN family BMP antagonist	ENST00000602662.1;ENST00000602384.5;ENST00000602293.5;ENST00000602450.1;ENST00000428975.5;ENST00000289749.6;ENST00000451758.5;ENST00000622566.4;ENST00000439664.5;ENST00000621723.4;ENST00000375136.7;ENST00000425400.5;ENST00000618761.4;ENST00000439278.5;ENST00000615215.4;ENST00000427894.5;ENST00000548815.2	100532736;100532736;100532736;100532736;4681;4681;4681;4681;4681;4681;4681;4681;4681;4681;4681;4681;4681	0;0;0;0;0;0;0;0;0;0;0;0;0;0;0;0;0
chr1	19654506	19655013	508	*	H1w3_peak_972	99	.	5' UTR	1	19647610	19658456	10847	1	4681	ENST00000548815.2	6896	ENSG00000158747	NBL1	NBL1, DAN family BMP antagonist	ENST00000602662.1;ENST00000602384.5;ENST00000602293.5;ENST00000602450.1;ENST00000428975.5;ENST00000289749.6;ENST00000451758.5;ENST00000622566.4;ENST00000439664.5;ENST00000621723.4;ENST00000375136.7;ENST00000425400.5;ENST00000618761.4;ENST00000439278.5;ENST00000615215.4;ENST00000427894.5;ENST00000548815.2	100532736;100532736;100532736;100532736;4681;4681;4681;4681;4681;4681;4681;4681;4681;4681;4681;4681;4681	0;0;0;0;0;0;0;0;0;0;0;0;0;0;0;0;0
chr1	19659689	19660060	372	*	H1w3_peak_973	221	.	Distal Intergenic	1	19664875	19680966	16092	1	3362	ENST00000289753.2	-4815	ENSG00000158748	HTR6	5-hydroxytryptamine receptor 6	ENST00000602662.1;ENST00000602384.5;ENST00000602293.5;ENST00000602450.1;ENST00000289753.2;ENST00000428975.5;ENST00000289749.6;ENST00000451758.5;ENST00000622566.4;ENST00000439664.5;ENST00000621723.4;ENST00000375136.7;ENST00000425400.5;ENST00000618761.4;ENST00000439278.5;ENST00000615215.4;ENST00000427894.5;ENST00000548815.2	100532736;100532736;100532736;100532736;3362;4681;4681;4681;4681;4681;4681;4681;4681;4681;4681;4681;4681;4681	0;0;0;0;0;0;0;0;0;0;0;0;0;0;0;0;0;0
chr1	19676678	19676962	285	*	H1w3_peak_974	110	.	Intron (ENST00000289753.2/3362, intron 1 of 2)	1	19664875	19680966	16092	1	3362	ENST00000289753.2	11803	ENSG00000158748	HTR6	5-hydroxytryptamine receptor 6	ENST00000289753.2	3362	0
chr1	19682264	19682722	459	*	H1w3_peak_975	248	.	3' UTR	1	19664875	19680966	16092	1	3362	ENST00000289753.2	17389	ENSG00000158748	HTR6	5-hydroxytryptamine receptor 6	ENST00000294543.10;ENST00000375127.5;ENST00000489814.5;ENST00000289753.2	255104;255104;255104;3362	0;0;0;0
chr1	19704477	19704987	511	*	H1w3_peak_976	85	.	Intron (ENST00000294543.10/255104, intron 13 of 15)	1	19694492	19701210	6719	2	255104	ENST00000494342.1	-3267	ENSG00000162542	TMCO4	transmembrane and coiled-coil domains 4	ENST00000294543.10;ENST00000375127.5;ENST00000489814.5;ENST00000494342.1	255104;255104;255104;255104	0;0;0;-3267
chr1	19715573	19716047	475	*	H1w3_peak_977	240	.	Intron (ENST00000294543.10/255104, intron 13 of 15)	1	19694492	19701210	6719	2	255104	ENST00000494342.1	-14363	ENSG00000162542	TMCO4	transmembrane and coiled-coil domains 4	ENST00000294543.10;ENST00000375127.5;ENST00000489814.5	255104;255104;255104	0;0;0
chr1	19750416	19750903	488	*	H1w3_peak_978	134	.	Intron (ENST00000294543.10/255104, intron 7 of 15)	1	19682242	19738419	56178	2	255104	ENST00000489814.5	-11997	ENSG00000162542	TMCO4	transmembrane and coiled-coil domains 4	ENST00000294543.10;ENST00000375127.5;ENST00000489135.5;ENST00000496528.5;ENST00000462171.1	255104;255104;255104;255104;255104	0;0;0;0;0
chr1	19758250	19758835	586	*	H1w3_peak_979	222	.	Intron (ENST00000294543.10/255104, intron 6 of 15)	1	19750081	19771427	21347	2	255104	ENST00000462171.1	12592	ENSG00000162542	TMCO4	transmembrane and coiled-coil domains 4	ENST00000294543.10;ENST00000375127.5;ENST00000489135.5;ENST00000496528.5;ENST00000462171.1	255104;255104;255104;255104;255104	0;0;0;0;0
chr1	19765509	19765979	471	*	H1w3_peak_980	313	.	Intron (ENST00000294543.10/255104, intron 6 of 15)	1	19750081	19771427	21347	2	255104	ENST00000462171.1	5448	ENSG00000162542	TMCO4	transmembrane and coiled-coil domains 4	ENST00000294543.10;ENST00000375127.5;ENST00000489135.5;ENST00000496528.5;ENST00000462171.1	255104;255104;255104;255104;255104	0;0;0;0;0
chr1	19799660	19800709	1050	*	H1w3_peak_981	199	.	Promoter (<=1kb)	1	19682213	19799917	117705	2	255104	ENST00000294543.10	0	ENSG00000162542	TMCO4	transmembrane and coiled-coil domains 4	ENST00000294543.10;ENST00000375127.5;ENST00000496528.5;ENST00000488449.1	255104;255104;255104;255104	0;0;0;0
chr1	19828695	19829048	354	*	H1w3_peak_982	42	.	Distal Intergenic	1	19814029	19815283	1255	2	54546	ENST00000375121.4	-13412	ENSG00000178828	RNF186	ring finger protein 186	NA	NA	NA
chr1	19866783	19867275	493	*	H1w3_peak_983	206	.	Distal Intergenic	1	19882395	19912945	30551	1	23252	ENST00000375120.4	-15120	ENSG00000169914	OTUD3	OTU deubiquitinase 3	NA	NA	NA
chr1	19882219	19882950	732	*	H1w3_peak_984	283	.	Promoter (<=1kb)	1	19882395	19912945	30551	1	23252	ENST00000375120.4	0	ENSG00000169914	OTUD3	OTU deubiquitinase 3	ENST00000375120.4	23252	0
chr1	19903564	19904039	476	*	H1w3_peak_985	258	.	Promoter (2-3kb)	1	19906565	19906944	380	1	23252	ENST00000481686.1	-2526	ENSG00000169914	OTUD3	OTU deubiquitinase 3	ENST00000375120.4;ENST00000481686.1	23252;23252	0;-2526
chr1	19925300	19925684	385	*	H1w3_peak_986	196	.	Promoter (1-2kb)	1	19920009	19923617	3609	2	30814	ENST00000375116.3	-1683	ENSG00000188784	PLA2G2E	phospholipase A2 group IIE	ENST00000375116.3	30814	-1683
chr1	19949018	19949276	259	*	H1w3_peak_987	78	.	Distal Intergenic	1	19920009	19923617	3609	2	30814	ENST00000375116.3	-25401	ENSG00000188784	PLA2G2E	phospholipase A2 group IIE	NA	NA	NA
chr1	20083049	20083277	229	*	H1w3_peak_988	50	.	Intron (ENST00000486277.5/5322, intron 6 of 9)	1	20070295	20090828	20534	1	5322	ENST00000478803.1	12754	ENSG00000127472	PLA2G5	phospholipase A2 group V	ENST00000486277.5;ENST00000465698.5;ENST00000460175.5;ENST00000469069.5;ENST00000489871.5;ENST00000375108.4;ENST00000478803.1	5322;5322;5322;5322;5322;5322;5322	0;0;0;0;0;0;0
chr1	20100944	20101375	432	*	H1w3_peak_989	59	.	Distal Intergenic	1	20111939	20119536	7598	2	26279	ENST00000375105.8	18161	ENSG00000117215	PLA2G2D	phospholipase A2 group IID	NA	NA	NA
chr1	20124461	20124841	381	*	H1w3_peak_990	196	.	Distal Intergenic	1	20112657	20119566	6910	2	26279	ENST00000617227.1	-4895	ENSG00000117215	PLA2G2D	phospholipase A2 group IID	ENST00000375105.8;ENST00000617227.1	26279;26279	-4925;-4895
chr1	20152304	20152765	462	*	H1w3_peak_991	113	.	Distal Intergenic	1	20139330	20144080	4751	1	64600	ENST00000465062.1	12974	ENSG00000158786	PLA2G2F	phospholipase A2 group IIF	ENST00000375102.3	64600	12978
chr1	20211535	20211896	362	*	H1w3_peak_992	103	.	Distal Intergenic	1	20184242	20186486	2245	2	101928017	ENST00000442226.1	-25049	ENSG00000225986	UBXN10-AS1	UBXN10 antisense RNA 1	NA	NA	NA
chr1	20255758	20256036	279	*	H1w3_peak_993	42	.	Distal Intergenic	1	20243120	20244664	1545	1	105376827	ENST00000659784.1	12638	ENSG00000228105	LINC01757	long intergenic non-protein coding RNA 1757	NA	NA	NA
chr1	20302248	20302459	212	*	H1w3_peak_994	41	.	Promoter (<=1kb)	1	20303081	20312942	9862	1	127731	ENST00000530722.5	-622	ENSG00000158816	VWA5B1	von Willebrand factor A domain containing 5B1	ENST00000485375.6;ENST00000375079.6;ENST00000289815.12;ENST00000473325.5;ENST00000530722.5;ENST00000534075.1	127731;127731;127731;127731;127731;127731	0;0;0;0;-622;-622
chr1	20361929	20362263	335	*	H1w3_peak_995	62	.	Exon (ENST00000426428.5/339505, exon 11 of 12)	1	20332918	20354222	21305	1	127731	ENST00000525343.1	29011	ENSG00000158816	VWA5B1	von Willebrand factor A domain containing 5B1	ENST00000426428.5	339505	0
chr1	20375662	20375914	253	*	H1w3_peak_996	103	.	Intron (ENST00000426428.5/339505, intron 9 of 11)	1	20332918	20354222	21305	1	127731	ENST00000525343.1	42744	ENSG00000158816	VWA5B1	von Willebrand factor A domain containing 5B1	ENST00000426428.5;ENST00000670217.1;ENST00000666314.1	339505;339505;339505	0;0;0
chr1	20411125	20411635	511	*	H1w3_peak_997	249	.	Intron (ENST00000426428.5/339505, intron 1 of 11)	1	20398105	20428739	30635	2	339505	ENST00000418743.5	17104	NA	LINC01141	long intergenic non-protein coding RNA 1141	ENST00000426428.5;ENST00000670217.1;ENST00000666314.1;ENST00000635577.2;ENST00000635564.2;ENST00000662632.1;ENST00000660748.1;ENST00000652870.1;ENST00000661413.1;ENST00000418743.5;ENST00000423486.1	339505;339505;339505;339505;339505;339505;339505;339505;339505;339505;339505	0;0;0;0;0;0;0;0;0;0;0
chr1	20426990	20427212	223	*	H1w3_peak_998	99	.	Promoter (1-2kb)	1	20398105	20428739	30635	2	339505	ENST00000418743.5	1527	NA	LINC01141	long intergenic non-protein coding RNA 1141	ENST00000426428.5;ENST00000670217.1;ENST00000666314.1;ENST00000635577.2;ENST00000635564.2;ENST00000662632.1;ENST00000660748.1;ENST00000652870.1;ENST00000661413.1;ENST00000418743.5;ENST00000423486.1	339505;339505;339505;339505;339505;339505;339505;339505;339505;339505;339505	0;0;0;0;0;0;0;0;0;0;0
chr1	20440774	20441038	265	*	H1w3_peak_999	51	.	Distal Intergenic	1	20398716	20431234	32519	2	339505	ENST00000423486.1	-9540	NA	LINC01141	long intergenic non-protein coding RNA 1141	NA	NA	NA
chr1	20476499	20476749	251	*	H1w3_peak_1000	103	.	Exon (ENST00000641937.1/ENST00000641937.1, exon 1 of 2)	1	20483187	20484645	1459	2	55450	ENST00000489020.1	7896	ENSG00000162545	CAMK2N1	calcium/calmodulin dependent protein kinase II inhibitor 1	NA	NA	NA
chr1	20481232	20481695	464	*	H1w3_peak_1001	137	.	Promoter (2-3kb)	1	20483187	20484645	1459	2	55450	ENST00000489020.1	2950	ENSG00000162545	CAMK2N1	calcium/calmodulin dependent protein kinase II inhibitor 1	ENST00000375078.4;ENST00000489020.1	55450;55450	0;2950
chr1	20485341	20485764	424	*	H1w3_peak_1002	71	.	Promoter (<=1kb)	1	20482391	20486210	3820	2	55450	ENST00000375078.4	446	ENSG00000162545	CAMK2N1	calcium/calmodulin dependent protein kinase II inhibitor 1	ENST00000375078.4;ENST00000489020.1	55450;55450	0;-696
chr1	20486344	20486871	528	*	H1w3_peak_1003	45	.	Promoter (<=1kb)	1	20482391	20486210	3820	2	55450	ENST00000375078.4	-134	ENSG00000162545	CAMK2N1	calcium/calmodulin dependent protein kinase II inhibitor 1	ENST00000375078.4;ENST00000489020.1	55450;55450	0;-1699
chr1	20494232	20495305	1074	*	H1w3_peak_1004	133	.	Distal Intergenic	1	20482391	20486210	3820	2	55450	ENST00000375078.4	-8022	ENSG00000162545	CAMK2N1	calcium/calmodulin dependent protein kinase II inhibitor 1	ENST00000264198.5	79594	0
chr1	20496181	20496569	389	*	H1w3_peak_1005	60	.	Downstream (2-3kb)	1	20482391	20486210	3820	2	55450	ENST00000375078.4	-9971	ENSG00000162545	CAMK2N1	calcium/calmodulin dependent protein kinase II inhibitor 1	ENST00000264198.5	79594	0
chr1	20507663	20508304	642	*	H1w3_peak_1006	419	.	Promoter (<=1kb)	1	20499448	20508151	8704	2	79594	ENST00000264198.5	0	ENSG00000090432	MUL1	mitochondrial E3 ubiquitin protein ligase 1	ENST00000264198.5	79594	0
chr1	20522361	20522726	366	*	H1w3_peak_1007	50	.	Distal Intergenic	1	20499448	20508151	8704	2	79594	ENST00000264198.5	-14210	ENSG00000090432	MUL1	mitochondrial E3 ubiquitin protein ligase 1	NA	NA	NA
chr1	20530959	20531393	435	*	H1w3_peak_1008	109	.	Distal Intergenic	1	20552573	20555020	2448	1	163933	ENST00000332947.6	-21180	ENSG00000183114	FAM43B	family with sequence similarity 43 member B	NA	NA	NA
chr1	20575329	20575771	443	*	H1w3_peak_1009	56	.	Distal Intergenic	1	20589086	20618903	29818	1	978	ENST00000461985.1	-13315	ENSG00000158825	CDA	cytidine deaminase	NA	NA	NA
chr1	20576383	20576833	451	*	H1w3_peak_1010	181	.	Distal Intergenic	1	20589086	20618903	29818	1	978	ENST00000461985.1	-12253	ENSG00000158825	CDA	cytidine deaminase	NA	NA	NA
chr1	20578075	20578293	219	*	H1w3_peak_1011	75	.	Distal Intergenic	1	20589086	20618903	29818	1	978	ENST00000461985.1	-10793	ENSG00000158825	CDA	cytidine deaminase	NA	NA	NA
chr1	20587558	20587860	303	*	H1w3_peak_1012	69	.	Promoter (1-2kb)	1	20589086	20618903	29818	1	978	ENST00000461985.1	-1226	ENSG00000158825	CDA	cytidine deaminase	ENST00000461985.1;ENST00000375071.4	978;978	0;0
chr1	20588703	20590154	1452	*	H1w3_peak_1013	412	.	Promoter (<=1kb)	1	20589086	20618903	29818	1	978	ENST00000461985.1	0	ENSG00000158825	CDA	cytidine deaminase	ENST00000461985.1;ENST00000375071.4	978;978	0;0
chr1	20601559	20601849	291	*	H1w3_peak_1014	45	.	Intron (ENST00000461985.1/978, intron 1 of 2)	1	20589097	20618903	29807	1	978	ENST00000375071.4	12462	ENSG00000158825	CDA	cytidine deaminase	ENST00000461985.1;ENST00000375071.4	978;978	0;0
chr1	20604046	20604665	620	*	H1w3_peak_1015	224	.	Intron (ENST00000461985.1/978, intron 1 of 2)	1	20589097	20618903	29807	1	978	ENST00000375071.4	14949	ENSG00000158825	CDA	cytidine deaminase	ENST00000461985.1;ENST00000375071.4	978;978	0;0
chr1	20612245	20612727	483	*	H1w3_peak_1016	125	.	Intron (ENST00000461985.1/978, intron 2 of 2)	1	20633458	20651511	18054	1	65018	ENST00000321556.5	-20731	ENSG00000158828	PINK1	PTEN induced kinase 1	ENST00000461985.1;ENST00000375071.4	978;978	0;0
chr1	20613518	20614314	797	*	H1w3_peak_1017	360	.	Exon (ENST00000375071.4/978, exon 3 of 4)	1	20633458	20651511	18054	1	65018	ENST00000321556.5	-19144	ENSG00000158828	PINK1	PTEN induced kinase 1	ENST00000461985.1;ENST00000375071.4	978;978	0;0
chr1	20633358	20635048	1691	*	H1w3_peak_1018	163	.	Promoter (<=1kb)	1	20633679	20633788	110	1	102464833	ENST00000622012.1	0	ENSG00000284005	MIR6084	microRNA 6084	ENST00000622012.1;ENST00000321556.5;ENST00000492302.1	102464833;65018;65018	0;0;0
chr1	20639921	20640539	619	*	H1w3_peak_1019	62	.	Promoter (1-2kb)	1	20638129	20651316	13188	1	65018	ENST00000492302.1	1792	ENSG00000158828	PINK1	PTEN induced kinase 1	ENST00000451424.1;ENST00000321556.5;ENST00000492302.1;ENST00000400490.2	100861548;65018;65018;65018	11654;0;0;-4969
chr1	20661228	20661933	706	*	H1w3_peak_1020	342	.	Promoter (<=1kb)	1	20651767	20661544	9778	2	1650	ENST00000415136.6	0	ENSG00000244038	DDOST	dolichyl-diphosphooligosaccharide--protein glycosyltransferase non-catalytic subunit	ENST00000415136.6;ENST00000602624.6;ENST00000375048.7;ENST00000464364.1;ENST00000477229.1;ENST00000477167.5;ENST00000490034.5;ENST00000375044.5;ENST00000400463.7;ENST00000247986.2;ENST00000462858.5	1650;1650;1650;1650;1650;57576;57576;57576;57576;57576;57576	0;0;0;0;0;23254;0;0;0;0;23350
chr1	20696554	20697291	738	*	H1w3_peak_1021	428	.	Promoter (1-2kb)	1	20664014	20698439	34426	2	57576	ENST00000490034.5	1148	ENSG00000117245	KIF17	kinesin family member 17	ENST00000490034.5;ENST00000375044.5;ENST00000400463.7;ENST00000247986.2	57576;57576;57576;57576	0;0;0;0
chr1	20717781	20718294	514	*	H1w3_peak_1022	218	.	Promoter (<=1kb)	1	20664016	20718017	54002	2	57576	ENST00000247986.2	0	ENSG00000117245	KIF17	kinesin family member 17	ENST00000444387.7;ENST00000375031.5;ENST00000460804.5;ENST00000375044.5;ENST00000400463.7;ENST00000247986.2	400745;400745;400745;57576;57576;57576	0;0;0;0;0;0
chr1	20732176	20733673	1498	*	H1w3_peak_1023	514	.	Promoter (<=1kb)	1	20719731	20732703	12973	2	400745	ENST00000444387.7	0	ENSG00000189410	SH2D5	SH2 domain containing 5	ENST00000444387.7;ENST00000375031.5;ENST00000460804.5;ENST00000447746.6;ENST00000518294.5;ENST00000517430.5;ENST00000519434.1	400745;400745;400745;400745;400745;400745;400745	0;0;0;0;0;-585;-1001
chr1	20739084	20739426	343	*	H1w3_peak_1024	50	.	Distal Intergenic	1	20724631	20732837	8207	2	400745	ENST00000518294.5	-6247	ENSG00000189410	SH2D5	SH2 domain containing 5	ENST00000312239.10;ENST00000375003.6;ENST00000488722.5	50809;50809;50809	0;35579;10321
chr1	20786170	20787639	1470	*	H1w3_peak_1025	194	.	Promoter (<=1kb)	1	20742679	20786652	43974	2	50809	ENST00000312239.10	0	ENSG00000127483	HP1BP3	heterochromatin protein 1 binding protein 3	ENST00000312239.10;ENST00000438032.5;ENST00000424732.5;ENST00000417710.5;ENST00000375000.5;ENST00000437575.5;ENST00000419490.5;ENST00000414993.1;ENST00000443615.1	50809;50809;50809;50809;50809;50809;50809;50809;50809	0;0;0;0;0;0;0;0;0
chr1	20813724	20814231	508	*	H1w3_peak_1026	120	.	Intron (ENST00000374935.7/8672, intron 30 of 32)	1	20776698	20787323	10626	2	50809	ENST00000437575.5	-26401	ENSG00000127483	HP1BP3	heterochromatin protein 1 binding protein 3	ENST00000374935.7;ENST00000264211.12;ENST00000602326.5;ENST00000400422.6;ENST00000634879.1	8672;8672;8672;8672;8672	0;0;0;0;0
chr1	20847501	20848640	1140	*	H1w3_peak_1027	180	.	Promoter (<=1kb)	1	20825104	20847945	22842	2	8672	ENST00000435383.1	0	ENSG00000075151	EIF4G3	eukaryotic translation initiation factor 4 gamma 3	ENST00000374935.7;ENST00000264211.12;ENST00000602326.5;ENST00000400422.6;ENST00000634879.1;ENST00000435383.1	8672;8672;8672;8672;8672;8672	0;0;0;0;0;0
chr1	20896703	20896958	256	*	H1w3_peak_1028	42	.	Intron (ENST00000374935.7/8672, intron 12 of 32)	1	20893111	20941398	48288	2	8672	ENST00000374933.3	44440	ENSG00000075151	EIF4G3	eukaryotic translation initiation factor 4 gamma 3	ENST00000374935.7;ENST00000264211.12;ENST00000602326.5;ENST00000400422.6;ENST00000634879.1;ENST00000374933.3	8672;8672;8672;8672;8672;8672	0;0;0;0;0;0
chr1	21022263	21022822	560	*	H1w3_peak_1029	349	.	Intron (ENST00000374935.7/8672, intron 4 of 32)	1	20806470	21050994	244525	2	8672	ENST00000264211.12	28172	ENSG00000075151	EIF4G3	eukaryotic translation initiation factor 4 gamma 3	ENST00000374935.7;ENST00000264211.12;ENST00000602326.5;ENST00000400422.6;ENST00000634879.1;ENST00000356916.7;ENST00000438975.5;ENST00000411888.5	8672;8672;8672;8672;8672;8672;8672;8672	0;0;0;0;0;0;0;0
chr1	21064007	21064354	348	*	H1w3_peak_1030	99	.	Intron (ENST00000374935.7/8672, intron 3 of 32)	1	20806470	21050994	244525	2	8672	ENST00000264211.12	-13013	ENSG00000075151	EIF4G3	eukaryotic translation initiation factor 4 gamma 3	ENST00000374935.7;ENST00000602326.5;ENST00000400422.6;ENST00000634879.1;ENST00000356916.7;ENST00000438975.5;ENST00000411888.5;ENST00000463775.1	8672;8672;8672;8672;8672;8672;8672;8672	0;0;0;0;0;0;0;0
chr1	21083199	21083560	362	*	H1w3_peak_1031	197	.	Intron (ENST00000374935.7/8672, intron 3 of 32)	1	21064531	21111610	47080	2	8672	ENST00000463775.1	28050	ENSG00000075151	EIF4G3	eukaryotic translation initiation factor 4 gamma 3	ENST00000374935.7;ENST00000602326.5;ENST00000400422.6;ENST00000634879.1;ENST00000356916.7;ENST00000438975.5;ENST00000411888.5;ENST00000463775.1	8672;8672;8672;8672;8672;8672;8672;8672	0;0;0;0;0;0;0;0
chr1	21091014	21091552	539	*	H1w3_peak_1032	267	.	Intron (ENST00000374935.7/8672, intron 2 of 32)	1	21064531	21111610	47080	2	8672	ENST00000463775.1	20058	ENSG00000075151	EIF4G3	eukaryotic translation initiation factor 4 gamma 3	ENST00000374935.7;ENST00000602326.5;ENST00000400422.6;ENST00000634879.1;ENST00000356916.7;ENST00000438975.5;ENST00000411888.5;ENST00000463775.1	8672;8672;8672;8672;8672;8672;8672;8672	0;0;0;0;0;0;0;0
chr1	21149540	21150241	702	*	H1w3_peak_1033	498	.	Intron (ENST00000374935.7/8672, intron 2 of 32)	1	20941242	21174737	233496	2	8672	ENST00000356916.7	24496	ENSG00000075151	EIF4G3	eukaryotic translation initiation factor 4 gamma 3	ENST00000374935.7;ENST00000602326.5;ENST00000400422.6;ENST00000634879.1;ENST00000356916.7;ENST00000438975.5;ENST00000411888.5	8672;8672;8672;8672;8672;8672;8672	0;0;0;0;0;0;0
chr1	21175667	21176228	562	*	H1w3_peak_1034	83	.	Promoter (<=1kb)	1	21175114	21176819	1706	2	8672	ENST00000634778.1	591	ENSG00000075151	EIF4G3	eukaryotic translation initiation factor 4 gamma 3	ENST00000374935.7;ENST00000602326.5;ENST00000400422.6;ENST00000634879.1;ENST00000356916.7;ENST00000438975.5;ENST00000411888.5;ENST00000634778.1	8672;8672;8672;8672;8672;8672;8672;8672	0;0;0;0;0;0;0;0
chr1	21176655	21177222	568	*	H1w3_peak_1035	170	.	Promoter (<=1kb)	1	20806292	21176888	370597	2	8672	ENST00000374935.7	0	ENSG00000075151	EIF4G3	eukaryotic translation initiation factor 4 gamma 3	ENST00000374935.7;ENST00000602326.5;ENST00000400422.6;ENST00000634879.1;ENST00000356916.7;ENST00000438975.5;ENST00000411888.5;ENST00000634778.1	8672;8672;8672;8672;8672;8672;8672;8672	0;0;0;0;0;0;0;0
chr1	21195037	21195514	478	*	H1w3_peak_1036	75	.	Distal Intergenic	1	20806292	21176888	370597	2	8672	ENST00000374935.7	-18149	ENSG00000075151	EIF4G3	eukaryotic translation initiation factor 4 gamma 3	NA	NA	NA
chr1	21217854	21218130	277	*	H1w3_peak_1037	60	.	3' UTR	1	21219814	21222081	2268	2	1889	ENST00000531334.1	3951	ENSG00000117298	ECE1	endothelin converting enzyme 1	ENST00000415912.6;ENST00000374893.11;ENST00000649812.1;ENST00000357071.8;ENST00000531334.1;ENST00000436918.6;ENST00000264205.10	1889;1889;1889;1889;1889;1889;1889	0;0;0;0;3951;0;0
chr1	21238439	21238902	464	*	H1w3_peak_1038	177	.	Promoter (<=1kb)	1	21233570	21238350	4781	2	1889	ENST00000470394.1	-89	ENSG00000117298	ECE1	endothelin converting enzyme 1	ENST00000415912.6;ENST00000374893.11;ENST00000649812.1;ENST00000357071.8;ENST00000436918.6;ENST00000264205.10;ENST00000526194.5;ENST00000470394.1;ENST00000528294.1	1889;1889;1889;1889;1889;1889;1889;1889;1889	0;0;0;0;0;0;0;-89;0
chr1	21251909	21252639	731	*	H1w3_peak_1039	365	.	Intron (ENST00000415912.6/1889, intron 8 of 18)	1	21238149	21256717	18569	2	1889	ENST00000528294.1	4078	ENSG00000117298	ECE1	endothelin converting enzyme 1	ENST00000415912.6;ENST00000374893.11;ENST00000649812.1;ENST00000357071.8;ENST00000436918.6;ENST00000264205.10;ENST00000526194.5;ENST00000528294.1	1889;1889;1889;1889;1889;1889;1889;1889	0;0;0;0;0;0;0;0
chr1	21261724	21262703	980	*	H1w3_peak_1040	274	.	Intron (ENST00000415912.6/1889, intron 4 of 18)	1	21238149	21256717	18569	2	1889	ENST00000528294.1	-5007	ENSG00000117298	ECE1	endothelin converting enzyme 1	ENST00000415912.6;ENST00000374893.11;ENST00000649812.1;ENST00000357071.8;ENST00000436918.6;ENST00000264205.10;ENST00000526194.5;ENST00000473505.5	1889;1889;1889;1889;1889;1889;1889;1889	0;0;0;0;0;0;0;0
chr1	21268434	21268682	249	*	H1w3_peak_1041	64	.	Intron (ENST00000415912.6/1889, intron 4 of 18)	1	21218584	21279549	60966	2	1889	ENST00000357071.8	10867	ENSG00000117298	ECE1	endothelin converting enzyme 1	ENST00000415912.6;ENST00000374893.11;ENST00000649812.1;ENST00000357071.8;ENST00000436918.6;ENST00000264205.10;ENST00000526194.5;ENST00000473505.5;ENST00000481130.6;ENST00000527991.2;ENST00000463334.2	1889;1889;1889;1889;1889;1889;1889;1889;1889;1889;1889	0;0;0;0;0;0;0;0;0;0;0
chr1	21270421	21270633	213	*	H1w3_peak_1042	52	.	Intron (ENST00000415912.6/1889, intron 4 of 18)	1	21218584	21279549	60966	2	1889	ENST00000357071.8	8916	ENSG00000117298	ECE1	endothelin converting enzyme 1	ENST00000415912.6;ENST00000374893.11;ENST00000649812.1;ENST00000357071.8;ENST00000436918.6;ENST00000264205.10;ENST00000526194.5;ENST00000473505.5;ENST00000481130.6;ENST00000527991.2;ENST00000463334.2	1889;1889;1889;1889;1889;1889;1889;1889;1889;1889;1889	0;0;0;0;0;0;0;0;0;0;0
chr1	21280077	21280595	519	*	H1w3_peak_1043	93	.	Promoter (<=1kb)	1	21260313	21280069	19757	2	1889	ENST00000473505.5	-8	ENSG00000117298	ECE1	endothelin converting enzyme 1	ENST00000415912.6;ENST00000374893.11;ENST00000649812.1;ENST00000357071.8;ENST00000436918.6;ENST00000264205.10;ENST00000526194.5;ENST00000473505.5;ENST00000481130.6;ENST00000527991.2;ENST00000463334.2	1889;1889;1889;1889;1889;1889;1889;1889;1889;1889;1889	0;0;0;0;0;0;0;0;0;0;0
chr1	21290198	21290707	510	*	H1w3_peak_1044	114	.	Promoter (<=1kb)	1	21217250	21290463	73214	2	1889	ENST00000374893.11	0	ENSG00000117298	ECE1	endothelin converting enzyme 1	ENST00000449034.1;ENST00000655030.1;ENST00000415912.6;ENST00000374893.11;ENST00000649812.1;ENST00000436918.6;ENST00000264205.10;ENST00000526194.5;ENST00000481130.6;ENST00000527991.2;ENST00000463334.2	100506801;100506801;1889;1889;1889;1889;1889;1889;1889;1889;1889	0;0;0;0;0;0;0;0;0;0;0
chr1	21294421	21295174	754	*	H1w3_peak_1045	217	.	Promoter (<=1kb)	1	21272832	21294424	21593	2	1889	ENST00000527991.2	0	ENSG00000117298	ECE1	endothelin converting enzyme 1	ENST00000449034.1;ENST00000655030.1;ENST00000415912.6;ENST00000374893.11;ENST00000649812.1;ENST00000436918.6;ENST00000264205.10;ENST00000526194.5;ENST00000481130.6;ENST00000527991.2;ENST00000463334.2	100506801;100506801;1889;1889;1889;1889;1889;1889;1889;1889;1889	0;0;0;0;0;0;0;0;0;0;0
chr1	21302816	21303708	893	*	H1w3_peak_1046	165	.	Intron (ENST00000415912.6/1889, intron 1 of 18)	1	21272746	21298999	26254	2	1889	ENST00000481130.6	-3817	ENSG00000117298	ECE1	endothelin converting enzyme 1	ENST00000449034.1;ENST00000655030.1;ENST00000415912.6;ENST00000649812.1;ENST00000481130.6;ENST00000463334.2	100506801;100506801;1889;1889;1889;1889	0;0;0;0;0;0
chr1	21310494	21310717	224	*	H1w3_peak_1047	52	.	Intron (ENST00000415912.6/1889, intron 1 of 18)	1	21272746	21298999	26254	2	1889	ENST00000481130.6	-11495	ENSG00000117298	ECE1	endothelin converting enzyme 1	ENST00000415912.6;ENST00000649812.1;ENST00000463334.2	1889;1889;1889	0;0;0
chr1	21324407	21325074	668	*	H1w3_peak_1048	464	.	Intron (ENST00000415912.6/1889, intron 1 of 18)	1	21272835	21345137	72303	2	1889	ENST00000463334.2	20063	ENSG00000117298	ECE1	endothelin converting enzyme 1	ENST00000415912.6;ENST00000649812.1;ENST00000463334.2	1889;1889;1889	0;0;0
chr1	21329311	21329792	482	*	H1w3_peak_1049	179	.	Intron (ENST00000415912.6/1889, intron 1 of 18)	1	21272835	21345137	72303	2	1889	ENST00000463334.2	15345	ENSG00000117298	ECE1	endothelin converting enzyme 1	ENST00000415912.6;ENST00000649812.1;ENST00000463334.2	1889;1889;1889	0;0;0
chr1	21334217	21335100	884	*	H1w3_peak_1050	204	.	Intron (ENST00000415912.6/1889, intron 1 of 18)	1	21272835	21345137	72303	2	1889	ENST00000463334.2	10037	ENSG00000117298	ECE1	endothelin converting enzyme 1	ENST00000415912.6;ENST00000649812.1;ENST00000463334.2	1889;1889;1889	0;0;0
chr1	21335806	21336160	355	*	H1w3_peak_1051	164	.	Intron (ENST00000415912.6/1889, intron 1 of 18)	1	21272835	21345137	72303	2	1889	ENST00000463334.2	8977	ENSG00000117298	ECE1	endothelin converting enzyme 1	ENST00000415912.6;ENST00000649812.1;ENST00000463334.2	1889;1889;1889	0;0;0
chr1	21345011	21345906	896	*	H1w3_peak_1052	320	.	Promoter (<=1kb)	1	21217247	21345504	128258	2	1889	ENST00000415912.6	0	ENSG00000117298	ECE1	endothelin converting enzyme 1	ENST00000415912.6;ENST00000649812.1;ENST00000463334.2	1889;1889;1889	0;0;0
chr1	21355899	21356301	403	*	H1w3_peak_1053	66	.	Distal Intergenic	1	21217281	21345572	128292	2	1889	ENST00000649812.1	-10327	ENSG00000117298	ECE1	endothelin converting enzyme 1	NA	NA	NA
chr1	21368493	21368896	404	*	H1w3_peak_1054	46	.	Distal Intergenic	1	21217281	21345572	128292	2	1889	ENST00000649812.1	-22921	ENSG00000117298	ECE1	endothelin converting enzyme 1	NA	NA	NA
chr1	21370665	21370963	299	*	H1w3_peak_1055	55	.	Distal Intergenic	1	21217281	21345572	128292	2	1889	ENST00000649812.1	-25093	ENSG00000117298	ECE1	endothelin converting enzyme 1	NA	NA	NA
chr1	21379097	21379756	660	*	H1w3_peak_1056	115	.	Distal Intergenic	1	21217281	21345572	128292	2	1889	ENST00000649812.1	-33525	ENSG00000117298	ECE1	endothelin converting enzyme 1	NA	NA	NA
chr1	21401946	21402163	218	*	H1w3_peak_1057	42	.	Distal Intergenic	1	21440128	21483467	43340	1	84224	ENST00000454000.6	-37965	ENSG00000142794	NBPF3	NBPF member 3	NA	NA	NA
chr1	21439817	21440392	576	*	H1w3_peak_1058	205	.	Promoter (<=1kb)	1	21440128	21483467	43340	1	84224	ENST00000454000.6	0	ENSG00000142794	NBPF3	NBPF member 3	ENST00000454000.6;ENST00000318220.10;ENST00000478653.6;ENST00000485941.2;ENST00000342104.9;ENST00000486229.5;ENST00000318249.9;ENST00000434838.6;ENST00000467103.2	84224;84224;84224;84224;84224;84224;84224;84224;84224	0;0;0;0;0;0;0;0;-4600
chr1	21465341	21465614	274	*	H1w3_peak_1059	68	.	Promoter (2-3kb)	1	21468550	21483412	14863	1	84224	ENST00000619554.1	-2936	ENSG00000142794	NBPF3	NBPF member 3	ENST00000454000.6;ENST00000318220.10;ENST00000342104.9;ENST00000486229.5;ENST00000318249.9;ENST00000434838.6;ENST00000619554.1	84224;84224;84224;84224;84224;84224;84224	0;0;0;0;0;0;-2936
chr1	21490780	21491208	429	*	H1w3_peak_1060	96	.	Distal Intergenic	1	21473395	21480221	6827	1	84224	ENST00000477050.1	17385	ENSG00000142794	NBPF3	NBPF member 3	NA	NA	NA
chr1	21534723	21535062	340	*	H1w3_peak_1061	46	.	Intron (ENST00000468526.1/249, intron 1 of 4)	1	21551279	21578012	26734	1	249	ENST00000374832.5	-16217	ENSG00000162551	ALPL	alkaline phosphatase, biomineralization associated	ENST00000468526.1;ENST00000374840.8;ENST00000539907.5;ENST00000540617.5	249;249;249;249	0;0;0;0
chr1	21540009	21540252	244	*	H1w3_peak_1062	91	.	Intron (ENST00000468526.1/249, intron 1 of 4)	1	21551279	21578012	26734	1	249	ENST00000374832.5	-11027	ENSG00000162551	ALPL	alkaline phosphatase, biomineralization associated	ENST00000468526.1;ENST00000374840.8;ENST00000539907.5;ENST00000540617.5	249;249;249;249	0;0;0;0
chr1	21568255	21568655	401	*	H1w3_peak_1063	78	.	Promoter (1-2kb)	1	21570303	21577731	7429	1	249	ENST00000374830.2	-1648	ENSG00000162551	ALPL	alkaline phosphatase, biomineralization associated	ENST00000468526.1;ENST00000374840.8;ENST00000539907.5;ENST00000540617.5;ENST00000374832.5;ENST00000374830.2	249;249;249;249;249;249	0;0;0;0;0;0
chr1	21574164	21575081	918	*	H1w3_peak_1064	104	.	Promoter (<=1kb)	1	21574478	21578399	3922	1	249	ENST00000374829.2	0	ENSG00000162551	ALPL	alkaline phosphatase, biomineralization associated	ENST00000374840.8;ENST00000539907.5;ENST00000540617.5;ENST00000374832.5;ENST00000374830.2;ENST00000374829.2	249;249;249;249;249;249	0;0;0;0;0;0
chr1	21586744	21587486	743	*	H1w3_peak_1065	379	.	Exon (ENST00000457706.1/ENST00000457706.1, exon 1 of 2)	1	21574478	21578399	3922	1	249	ENST00000374829.2	12266	ENSG00000162551	ALPL	alkaline phosphatase, biomineralization associated	NA	NA	NA
chr1	21594576	21595061	486	*	H1w3_peak_1066	244	.	Downstream (1-2kb)	1	21574478	21578399	3922	1	249	ENST00000374829.2	20098	ENSG00000162551	ALPL	alkaline phosphatase, biomineralization associated	ENST00000290101.8;ENST00000374763.6;ENST00000374761.6;ENST00000471600.6;ENST00000374765.8;ENST00000611549.4;ENST00000542643.6;ENST00000495204.5	5909;5909;5909;5909;5909;5909;5909;5909	0;0;0;0;0;0;0;0
chr1	21595296	21595690	395	*	H1w3_peak_1067	72	.	Downstream (<1kb)	1	21574478	21578399	3922	1	249	ENST00000374829.2	20818	ENSG00000162551	ALPL	alkaline phosphatase, biomineralization associated	ENST00000290101.8;ENST00000374763.6;ENST00000374761.6;ENST00000471600.6;ENST00000374765.8;ENST00000611549.4;ENST00000542643.6;ENST00000495204.5	5909;5909;5909;5909;5909;5909;5909;5909	0;0;0;0;0;0;0;0
chr1	21607618	21608220	603	*	H1w3_peak_1068	652	.	Exon (ENST00000290101.8/5909, exon 17 of 27)	1	21596221	21620041	23821	2	5909	ENST00000374763.6	11821	ENSG00000076864	RAP1GAP	RAP1 GTPase activating protein	ENST00000290101.8;ENST00000374763.6;ENST00000374761.6;ENST00000471600.6;ENST00000374765.8;ENST00000611549.4;ENST00000542643.6;ENST00000495204.5;ENST00000374757.7	5909;5909;5909;5909;5909;5909;5909;5909;5909	0;0;0;0;0;0;0;0;0
chr1	21614277	21614652	376	*	H1w3_peak_1069	46	.	Intron (ENST00000290101.8/5909, intron 7 of 26)	1	21596221	21620041	23821	2	5909	ENST00000374763.6	5389	ENSG00000076864	RAP1GAP	RAP1 GTPase activating protein	ENST00000290101.8;ENST00000374763.6;ENST00000374761.6;ENST00000471600.6;ENST00000374765.8;ENST00000611549.4;ENST00000542643.6;ENST00000495204.5;ENST00000374757.7;ENST00000317967.11;ENST00000447293.5	5909;5909;5909;5909;5909;5909;5909;5909;5909;5909;5909	0;0;0;0;0;0;0;0;0;0;0
chr1	21626762	21627380	619	*	H1w3_peak_1070	761	.	Intron (ENST00000290101.8/5909, intron 2 of 26)	1	21596221	21622568	26348	2	5909	ENST00000374761.6	-4194	ENSG00000076864	RAP1GAP	RAP1 GTPase activating protein	ENST00000290101.8;ENST00000374761.6;ENST00000471600.6;ENST00000374765.8;ENST00000611549.4;ENST00000542643.6;ENST00000495204.5;ENST00000374757.7;ENST00000317967.11;ENST00000447293.5;ENST00000482984.5;ENST00000464457.1	5909;5909;5909;5909;5909;5909;5909;5909;5909;5909;5909;5909	0;0;0;0;0;0;0;0;0;0;0;0
chr1	21631989	21632392	404	*	H1w3_peak_1071	107	.	Intron (ENST00000290101.8/5909, intron 2 of 26)	1	21596221	21622568	26348	2	5909	ENST00000374761.6	-9421	ENSG00000076864	RAP1GAP	RAP1 GTPase activating protein	ENST00000290101.8;ENST00000471600.6;ENST00000374765.8;ENST00000611549.4;ENST00000542643.6;ENST00000495204.5;ENST00000374757.7;ENST00000317967.11;ENST00000447293.5;ENST00000482984.5;ENST00000464457.1	5909;5909;5909;5909;5909;5909;5909;5909;5909;5909;5909	0;0;0;0;0;0;0;0;0;0;0
chr1	21638528	21639174	647	*	H1w3_peak_1072	361	.	Intron (ENST00000290101.8/5909, intron 2 of 26)	1	21596221	21651820	55600	2	5909	ENST00000471600.6	12646	ENSG00000076864	RAP1GAP	RAP1 GTPase activating protein	ENST00000290101.8;ENST00000471600.6;ENST00000374765.8;ENST00000611549.4;ENST00000542643.6;ENST00000495204.5;ENST00000374757.7;ENST00000317967.11;ENST00000447293.5;ENST00000482984.5;ENST00000464457.1	5909;5909;5909;5909;5909;5909;5909;5909;5909;5909;5909	0;0;0;0;0;0;0;0;0;0;0
chr1	21639560	21639866	307	*	H1w3_peak_1073	74	.	Intron (ENST00000290101.8/5909, intron 2 of 26)	1	21596221	21651820	55600	2	5909	ENST00000471600.6	11954	ENSG00000076864	RAP1GAP	RAP1 GTPase activating protein	ENST00000290101.8;ENST00000471600.6;ENST00000374765.8;ENST00000611549.4;ENST00000542643.6;ENST00000495204.5;ENST00000374757.7;ENST00000317967.11;ENST00000447293.5;ENST00000482984.5;ENST00000464457.1	5909;5909;5909;5909;5909;5909;5909;5909;5909;5909;5909	0;0;0;0;0;0;0;0;0;0;0
chr1	21651778	21652015	238	*	H1w3_peak_1074	50	.	Promoter (<=1kb)	1	21596221	21651820	55600	2	5909	ENST00000471600.6	0	ENSG00000076864	RAP1GAP	RAP1 GTPase activating protein	ENST00000290101.8;ENST00000471600.6;ENST00000374765.8;ENST00000611549.4;ENST00000542643.6;ENST00000495204.5;ENST00000374757.7;ENST00000317967.11;ENST00000447293.5;ENST00000482984.5;ENST00000464457.1	5909;5909;5909;5909;5909;5909;5909;5909;5909;5909;5909	0;0;0;0;0;0;0;0;0;0;0
chr1	21655864	21656109	246	*	H1w3_peak_1075	89	.	Promoter (2-3kb)	1	21617932	21653307	35376	2	5909	ENST00000447293.5	-2557	ENSG00000076864	RAP1GAP	RAP1 GTPase activating protein	ENST00000290101.8;ENST00000471600.6;ENST00000374765.8;ENST00000611549.4;ENST00000542643.6;ENST00000495204.5;ENST00000374757.7;ENST00000317967.11;ENST00000447293.5;ENST00000482984.5;ENST00000464457.1	5909;5909;5909;5909;5909;5909;5909;5909;5909;5909;5909	0;0;0;0;0;0;0;0;0;0;0
chr1	21659328	21659560	233	*	H1w3_peak_1076	69	.	Intron (ENST00000290101.8/5909, intron 1 of 26)	1	21617932	21653307	35376	2	5909	ENST00000447293.5	-6021	ENSG00000076864	RAP1GAP	RAP1 GTPase activating protein	ENST00000290101.8;ENST00000374765.8;ENST00000611549.4;ENST00000542643.6;ENST00000317967.11;ENST00000482984.5;ENST00000464457.1	5909;5909;5909;5909;5909;5909;5909	0;0;0;0;0;0;0
chr1	21764566	21765435	870	*	H1w3_peak_1077	381	.	Intron (ENST00000308271.14/84196, intron 1 of 26)	1	21728612	21748191	19580	2	84196	ENST00000374730.2	-16375	ENSG00000090686	USP48	ubiquitin specific peptidase 48	ENST00000308271.14;ENST00000400301.5;ENST00000529637.5;ENST00000421625.6;ENST00000527823.5;ENST00000532737.1;ENST00000489108.1	84196;84196;84196;84196;84196;84196;84196	0;0;0;0;0;0;0
chr1	21782066	21783746	1681	*	H1w3_peak_1078	144	.	Promoter (<=1kb)	1	21678298	21783149	104852	2	84196	ENST00000308271.14	0	ENSG00000090686	USP48	ubiquitin specific peptidase 48	ENST00000308271.14;ENST00000400301.5;ENST00000529637.5;ENST00000421625.6;ENST00000527823.5;ENST00000532737.1;ENST00000489108.1	84196;84196;84196;84196;84196;84196;84196	0;0;0;0;0;0;0
chr1	21788187	21788436	250	*	H1w3_peak_1079	79	.	Distal Intergenic	1	21727851	21783606	55756	2	84196	ENST00000421625.6	-4581	ENSG00000090686	USP48	ubiquitin specific peptidase 48	ENST00000400301.5;ENST00000421625.6;ENST00000532737.1	84196;84196;84196	0;0;0
chr1	21801038	21801560	523	*	H1w3_peak_1080	134	.	Distal Intergenic	1	21812265	21825225	12961	1	401944	ENST00000344642.7	-10705	ENSG00000187942	LDLRAD2	low density lipoprotein receptor class A domain containing 2	NA	NA	NA
chr1	21816818	21817394	577	*	H1w3_peak_1081	146	.	Intron (ENST00000344642.7/401944, intron 3 of 4)	1	21821497	21822548	1052	1	401944	ENST00000484271.1	-4103	ENSG00000187942	LDLRAD2	low density lipoprotein receptor class A domain containing 2	ENST00000374695.8;ENST00000486901.1;ENST00000344642.7;ENST00000543870.1;ENST00000484271.1	3339;3339;401944;401944;401944	0;13319;0;0;-4103
chr1	21861932	21862542	611	*	H1w3_peak_1082	322	.	Exon (ENST00000374695.8/3339, exon 38 of 97)	1	21851311	21854656	3346	2	3339	ENST00000493940.2	-7276	ENSG00000142798	HSPG2	heparan sulfate proteoglycan 2	ENST00000374695.8;ENST00000644714.1	3339;3339	0;0
chr1	21869706	21870311	606	*	H1w3_peak_1083	601	.	Promoter (2-3kb)	1	21865717	21872377	6661	2	3339	ENST00000644714.1	2066	ENSG00000142798	HSPG2	heparan sulfate proteoglycan 2	ENST00000374695.8;ENST00000644714.1;ENST00000427897.1;ENST00000498495.1	3339;3339;3339;3339	0;0;4395;4897
chr1	21871972	21872240	269	*	H1w3_peak_1084	116	.	Promoter (<=1kb)	1	21865717	21872377	6661	2	3339	ENST00000644714.1	137	ENSG00000142798	HSPG2	heparan sulfate proteoglycan 2	ENST00000374695.8;ENST00000644714.1;ENST00000427897.1;ENST00000498495.1	3339;3339;3339;3339	0;0;2466;2968
chr1	21921287	21921713	427	*	H1w3_peak_1085	38	.	Intron (ENST00000374695.8/3339, intron 1 of 96)	1	21822244	21937310	115067	2	3339	ENST00000374695.8	15597	ENSG00000142798	HSPG2	heparan sulfate proteoglycan 2	ENST00000374695.8	3339	0
chr1	21931044	21931670	627	*	H1w3_peak_1086	169	.	Intron (ENST00000374695.8/3339, intron 1 of 96)	1	21822244	21937310	115067	2	3339	ENST00000374695.8	5640	ENSG00000142798	HSPG2	heparan sulfate proteoglycan 2	ENST00000374695.8	3339	0
chr1	21933628	21934186	559	*	H1w3_peak_1087	86	.	Intron (ENST00000374695.8/3339, intron 1 of 96)	1	21822244	21937310	115067	2	3339	ENST00000374695.8	3124	ENSG00000142798	HSPG2	heparan sulfate proteoglycan 2	ENST00000374695.8	3339	0
chr1	21936013	21936556	544	*	H1w3_peak_1088	97	.	Promoter (<=1kb)	1	21822244	21937310	115067	2	3339	ENST00000374695.8	754	ENSG00000142798	HSPG2	heparan sulfate proteoglycan 2	ENST00000374695.8	3339	0
chr1	21939719	21939988	270	*	H1w3_peak_1089	82	.	Promoter (2-3kb)	1	21822244	21937310	115067	2	3339	ENST00000374695.8	-2409	ENSG00000142798	HSPG2	heparan sulfate proteoglycan 2	ENST00000374695.8	3339	0
chr1	21943036	21943431	396	*	H1w3_peak_1090	257	.	Distal Intergenic	1	21822244	21937310	115067	2	3339	ENST00000374695.8	-5726	ENSG00000142798	HSPG2	heparan sulfate proteoglycan 2	NA	NA	NA
chr1	21956714	21957496	783	*	H1w3_peak_1091	461	.	Exon (ENST00000637118.1/ENST00000637118.1, exon 1 of 2)	1	21822244	21937310	115067	2	3339	ENST00000374695.8	-19404	ENSG00000142798	HSPG2	heparan sulfate proteoglycan 2	NA	NA	NA
chr1	21963897	21964215	319	*	H1w3_peak_1092	48	.	Distal Intergenic	1	21977022	21989354	12333	1	23436	ENST00000337107.11	-12807	ENSG00000219073	CELA3B	chymotrypsin like elastase 3B	NA	NA	NA
chr1	21966279	21966717	439	*	H1w3_peak_1093	153	.	Distal Intergenic	1	21977022	21989354	12333	1	23436	ENST00000337107.11	-10305	ENSG00000219073	CELA3B	chymotrypsin like elastase 3B	NA	NA	NA
chr1	22019030	22019449	420	*	H1w3_peak_1094	147	.	Intron (ENST00000650360.1/10136, intron 7 of 8)	1	22024558	22031223	6666	1	29092	ENST00000635675.2	-5109	ENSG00000218510	LINC00339	long intergenic non-protein coding RNA 339	ENST00000650360.1;ENST00000655353.1;ENST00000455966.2;ENST00000657670.1;ENST00000635097.2;ENST00000667783.1;ENST00000648697.1	10136;101928043;101928043;101928043;101928043;101928043;29092	0;0;0;0;0;0;0
chr1	22025197	22026216	1020	*	H1w3_peak_1095	325	.	Promoter (<=1kb)	1	22023990	22025492	1503	2	101928043	ENST00000655353.1	0	ENSG00000228397	LINC01635	long intergenic non-protein coding RNA 1635	ENST00000650360.1;ENST00000655353.1;ENST00000455966.2;ENST00000657670.1;ENST00000635097.2;ENST00000667783.1;ENST00000648697.1;ENST00000635675.2;ENST00000434233.2;ENST00000634934.2;ENST00000634712.2;ENST00000634451.2;ENST00000635450.2;ENST00000420503.1;ENST00000416769.2;ENST00000642072.1;ENST00000404210.5;ENST00000641009.1;ENST00000452322.2;ENST00000648594.1	10136;101928043;101928043;101928043;101928043;101928043;29092;29092;29092;29092;29092;29092;29092;29092;29092;29092;29092;29092;29092;998	0;0;0;0;0;0;0;0;0;0;0;0;0;0;0;0;0;0;0;0
chr1	22039728	22040233	506	*	H1w3_peak_1096	120	.	Intron (ENST00000648594.1/998, intron 1 of 5)	1	22052627	22092923	40297	1	998	ENST00000400259.5	-12394	ENSG00000070831	CDC42	cell division cycle 42	ENST00000648594.1	998	0
chr1	22052470	22053936	1467	*	H1w3_peak_1097	243	.	Promoter (<=1kb)	1	22052627	22092923	40297	1	998	ENST00000400259.5	0	ENSG00000070831	CDC42	cell division cycle 42	ENST00000648594.1;ENST00000400259.5;ENST00000344548.7;ENST00000498236.1;ENST00000315554.13;ENST00000656825.1;ENST00000651171.1;ENST00000652582.1;ENST00000667384.1;ENST00000411827.1;ENST00000662562.1	998;998;998;998;998;998;998;998;998;998;998	0;0;0;0;0;0;0;0;0;0;0
chr1	22131857	22132804	948	*	H1w3_peak_1098	128	.	Promoter (2-3kb)	1	22127038	22129851	2814	2	54361	ENST00000415567.1	-2006	ENSG00000162552	WNT4	Wnt family member 4	ENST00000290167.11;ENST00000415567.1;ENST00000441048.1	54361;54361;54361	0;-2006;0
chr1	22142210	22142870	661	*	H1w3_peak_1099	158	.	Promoter (<=1kb)	1	22117313	22143097	25785	2	54361	ENST00000290167.11	227	ENSG00000162552	WNT4	Wnt family member 4	ENST00000290167.11;ENST00000441048.1	54361;54361	0;0
chr1	22143209	22143457	249	*	H1w3_peak_1100	165	.	Promoter (<=1kb)	1	22117313	22143097	25785	2	54361	ENST00000290167.11	-112	ENSG00000162552	WNT4	Wnt family member 4	ENST00000290167.11;ENST00000441048.1	54361;54361	0;0
chr1	22166454	22166681	228	*	H1w3_peak_1101	55	.	Distal Intergenic	1	22127474	22143969	16496	2	54361	ENST00000441048.1	-22485	ENSG00000162552	WNT4	Wnt family member 4	NA	NA	NA
chr1	22172213	22172666	454	*	H1w3_peak_1102	131	.	Distal Intergenic	1	22127474	22143969	16496	2	54361	ENST00000441048.1	-28244	ENSG00000162552	WNT4	Wnt family member 4	NA	NA	NA
chr1	22177383	22177754	372	*	H1w3_peak_1103	183	.	Distal Intergenic	1	22127474	22143969	16496	2	54361	ENST00000441048.1	-33414	ENSG00000162552	WNT4	Wnt family member 4	NA	NA	NA
chr1	22216194	22216434	241	*	H1w3_peak_1104	64	.	Distal Intergenic	1	22266239	22266300	62	1	100616433	ENST00000581169.1	-49805	ENSG00000266564	MIR4418	microRNA 4418	NA	NA	NA
chr1	22229339	22229865	527	*	H1w3_peak_1105	347	.	Distal Intergenic	1	22266239	22266300	62	1	100616433	ENST00000581169.1	-36374	ENSG00000266564	MIR4418	microRNA 4418	NA	NA	NA
chr1	22239296	22239550	255	*	H1w3_peak_1106	41	.	Distal Intergenic	1	22266239	22266300	62	1	100616433	ENST00000581169.1	-26689	ENSG00000266564	MIR4418	microRNA 4418	NA	NA	NA
chr1	22250779	22251096	318	*	H1w3_peak_1107	138	.	Distal Intergenic	1	22266239	22266300	62	1	100616433	ENST00000581169.1	-15143	ENSG00000266564	MIR4418	microRNA 4418	NA	NA	NA
chr1	22259585	22260071	487	*	H1w3_peak_1108	106	.	Distal Intergenic	1	22266239	22266300	62	1	100616433	ENST00000581169.1	-6168	ENSG00000266564	MIR4418	microRNA 4418	NA	NA	NA
chr1	22275785	22276228	444	*	H1w3_peak_1109	108	.	Distal Intergenic	1	22266239	22266300	62	1	100616433	ENST00000581169.1	9546	ENSG00000266564	MIR4418	microRNA 4418	NA	NA	NA
chr1	22288980	22289253	274	*	H1w3_peak_1110	87	.	Distal Intergenic	1	22266239	22266300	62	1	100616433	ENST00000581169.1	22741	ENSG00000266564	MIR4418	microRNA 4418	NA	NA	NA
chr1	22296917	22297231	315	*	H1w3_peak_1111	78	.	Distal Intergenic	1	22266239	22266300	62	1	100616433	ENST00000581169.1	30678	ENSG00000266564	MIR4418	microRNA 4418	NA	NA	NA
chr1	22333045	22333461	417	*	H1w3_peak_1112	71	.	Distal Intergenic	1	22266239	22266300	62	1	100616433	ENST00000581169.1	66806	ENSG00000266564	MIR4418	microRNA 4418	NA	NA	NA
chr1	22380359	22380904	546	*	H1w3_peak_1113	104	.	Distal Intergenic	1	22428838	22511763	82926	1	9923	ENST00000650433.1	-47934	ENSG00000184677	ZBTB40	zinc finger and BTB domain containing 40	NA	NA	NA
chr1	22388750	22389566	817	*	H1w3_peak_1114	96	.	Distal Intergenic	1	22428838	22511763	82926	1	9923	ENST00000650433.1	-39272	ENSG00000184677	ZBTB40	zinc finger and BTB domain containing 40	NA	NA	NA
chr1	22420404	22420671	268	*	H1w3_peak_1115	81	.	Distal Intergenic	1	22428838	22511763	82926	1	9923	ENST00000650433.1	-8167	ENSG00000184677	ZBTB40	zinc finger and BTB domain containing 40	NA	NA	NA
chr1	22428788	22429009	222	*	H1w3_peak_1116	50	.	Promoter (<=1kb)	1	22428838	22511763	82926	1	9923	ENST00000650433.1	0	ENSG00000184677	ZBTB40	zinc finger and BTB domain containing 40	ENST00000650433.1	9923	0
chr1	22447696	22448027	332	*	H1w3_peak_1117	80	.	Intron (ENST00000650433.1/9923, intron 1 of 8)	1	22451851	22531154	79304	1	9923	ENST00000375647.5	-3824	ENSG00000184677	ZBTB40	zinc finger and BTB domain containing 40	ENST00000650433.1;ENST00000375647.5;ENST00000374651.8;ENST00000404138.5;ENST00000400239.6	9923;9923;9923;9923;9923	0;0;0;0;0
chr1	22451718	22452548	831	*	H1w3_peak_1118	284	.	Promoter (<=1kb)	1	22451851	22531154	79304	1	9923	ENST00000375647.5	0	ENSG00000184677	ZBTB40	zinc finger and BTB domain containing 40	ENST00000650433.1;ENST00000375647.5;ENST00000374651.8;ENST00000404138.5;ENST00000400239.6	9923;9923;9923;9923;9923	0;0;0;0;0
chr1	22500421	22500824	404	*	H1w3_peak_1119	132	.	Intron (ENST00000650433.1/9923, intron 3 of 8)	1	22451867	22506241	54375	1	9923	ENST00000400239.6	48554	ENSG00000184677	ZBTB40	zinc finger and BTB domain containing 40	ENST00000650433.1;ENST00000375647.5;ENST00000374651.8;ENST00000404138.5;ENST00000400239.6	9923;9923;9923;9923;9923	0;0;0;0;0
chr1	22587257	22587575	319	*	H1w3_peak_1120	67	.	Intron (ENST00000166244.8/2046, intron 4 of 16)	1	22563564	22589621	26058	1	2046	ENST00000374644.8	23693	ENSG00000070886	EPHA8	EPH receptor A8	ENST00000166244.8;ENST00000374644.8	2046;2046	0;0
chr1	22591706	22592043	338	*	H1w3_peak_1121	49	.	Intron (ENST00000166244.8/2046, intron 5 of 16)	1	22563564	22589621	26058	1	2046	ENST00000374644.8	28142	ENSG00000070886	EPHA8	EPH receptor A8	ENST00000166244.8;ENST00000374644.8	2046;2046	0;0
chr1	22593180	22593445	266	*	H1w3_peak_1122	75	.	Exon (ENST00000166244.8/2046, exon 6 of 17)	1	22563564	22589621	26058	1	2046	ENST00000374644.8	29616	ENSG00000070886	EPHA8	EPH receptor A8	ENST00000166244.8;ENST00000374644.8	2046;2046	0;0
chr1	22600532	22601050	519	*	H1w3_peak_1123	44	.	Exon (ENST00000166244.8/2046, exon 14 of 17)	1	22633258	22633366	109	2	102466615	ENST00000614019.2	32316	ENSG00000276835	MIR6127	microRNA 6127	ENST00000166244.8	2046	0
chr1	22611548	22611832	285	*	H1w3_peak_1124	54	.	Distal Intergenic	1	22633258	22633366	109	2	102466615	ENST00000614019.2	21534	ENSG00000276835	MIR6127	microRNA 6127	NA	NA	NA
chr1	22625835	22626142	308	*	H1w3_peak_1125	50	.	Distal Intergenic	1	22633258	22633366	109	2	102466615	ENST00000614019.2	7224	ENSG00000276835	MIR6127	microRNA 6127	NA	NA	NA
chr1	22662332	22662751	420	*	H1w3_peak_1126	152	.	Distal Intergenic	1	22653236	22661637	8402	1	713	ENST00000509305.6	9096	ENSG00000173369	C1QB	complement C1q B chain	ENST00000510260.5;ENST00000432749.6;ENST00000314933.6;ENST00000509305.6	713;713;713;713	9570;9143;9143;9096
chr1	22674099	22674311	213	*	H1w3_peak_1127	73	.	Distal Intergenic	1	22653236	22661637	8402	1	713	ENST00000509305.6	20863	ENSG00000173369	C1QB	complement C1q B chain	NA	NA	NA
chr1	22689319	22690012	694	*	H1w3_peak_1128	406	.	Distal Intergenic	1	22710839	22891265	180427	1	2048	ENST00000544305.5	-20827	ENSG00000133216	EPHB2	EPH receptor B2	NA	NA	NA
chr1	22704522	22704909	388	*	H1w3_peak_1129	93	.	Distal Intergenic	1	22710839	22891265	180427	1	2048	ENST00000544305.5	-5930	ENSG00000133216	EPHB2	EPH receptor B2	NA	NA	NA
chr1	22710550	22711018	469	*	H1w3_peak_1130	118	.	Promoter (<=1kb)	1	22710839	22891265	180427	1	2048	ENST00000544305.5	0	ENSG00000133216	EPHB2	EPH receptor B2	ENST00000544305.5;ENST00000374630.7;ENST00000400191.7;ENST00000374632.7	2048;2048;2048;2048	0;0;0;0
chr1	22711708	22711990	283	*	H1w3_peak_1131	72	.	Promoter (<=1kb)	1	22710970	22914270	203301	1	2048	ENST00000374632.7	738	ENSG00000133216	EPHB2	EPH receptor B2	ENST00000544305.5;ENST00000374630.7;ENST00000400191.7;ENST00000374632.7	2048;2048;2048;2048	0;0;0;0
chr1	22712568	22712905	338	*	H1w3_peak_1132	101	.	Promoter (1-2kb)	1	22710970	22914270	203301	1	2048	ENST00000374632.7	1598	ENSG00000133216	EPHB2	EPH receptor B2	ENST00000544305.5;ENST00000374630.7;ENST00000400191.7;ENST00000374632.7	2048;2048;2048;2048	0;0;0;0
chr1	22735554	22735927	374	*	H1w3_peak_1133	52	.	Intron (ENST00000544305.5/2048, intron 1 of 6)	1	22719517	22719598	82	1	100616391	ENST00000581646.1	16037	ENSG00000265422	MIR4684	microRNA 4684	ENST00000544305.5;ENST00000374630.7;ENST00000400191.7;ENST00000374632.7	2048;2048;2048;2048	0;0;0;0
chr1	22739630	22740186	557	*	H1w3_peak_1134	145	.	Intron (ENST00000544305.5/2048, intron 1 of 6)	1	22719517	22719598	82	1	100616391	ENST00000581646.1	20113	ENSG00000265422	MIR4684	microRNA 4684	ENST00000544305.5;ENST00000374630.7;ENST00000400191.7;ENST00000374632.7	2048;2048;2048;2048	0;0;0;0
chr1	22746064	22746636	573	*	H1w3_peak_1135	109	.	Intron (ENST00000544305.5/2048, intron 1 of 6)	1	22719517	22719598	82	1	100616391	ENST00000581646.1	26547	ENSG00000265422	MIR4684	microRNA 4684	ENST00000544305.5;ENST00000374630.7;ENST00000400191.7;ENST00000374632.7	2048;2048;2048;2048	0;0;0;0
chr1	22747392	22747783	392	*	H1w3_peak_1136	124	.	Intron (ENST00000544305.5/2048, intron 1 of 6)	1	22775178	22913752	138575	1	2048	ENST00000374627.1	-27395	ENSG00000133216	EPHB2	EPH receptor B2	ENST00000544305.5;ENST00000374630.7;ENST00000400191.7;ENST00000374632.7	2048;2048;2048;2048	0;0;0;0
chr1	22750327	22751407	1081	*	H1w3_peak_1137	200	.	Intron (ENST00000544305.5/2048, intron 1 of 6)	1	22775178	22913752	138575	1	2048	ENST00000374627.1	-23771	ENSG00000133216	EPHB2	EPH receptor B2	ENST00000544305.5;ENST00000374630.7;ENST00000400191.7;ENST00000374632.7	2048;2048;2048;2048	0;0;0;0
chr1	22780809	22781136	328	*	H1w3_peak_1138	173	.	Intron (ENST00000544305.5/2048, intron 1 of 6)	1	22775178	22913752	138575	1	2048	ENST00000374627.1	5631	ENSG00000133216	EPHB2	EPH receptor B2	ENST00000544305.5;ENST00000374630.7;ENST00000400191.7;ENST00000374632.7;ENST00000374627.1	2048;2048;2048;2048;2048	0;0;0;0;0
chr1	22789370	22789683	314	*	H1w3_peak_1139	105	.	Intron (ENST00000544305.5/2048, intron 3 of 6)	1	22800240	22896478	96239	1	2048	ENST00000465676.1	-10557	ENSG00000133216	EPHB2	EPH receptor B2	ENST00000544305.5;ENST00000374630.7;ENST00000400191.7;ENST00000374632.7;ENST00000374627.1	2048;2048;2048;2048;2048	0;0;0;0;0
chr1	22789960	22790716	757	*	H1w3_peak_1140	71	.	Intron (ENST00000544305.5/2048, intron 3 of 6)	1	22800240	22896478	96239	1	2048	ENST00000465676.1	-9524	ENSG00000133216	EPHB2	EPH receptor B2	ENST00000544305.5;ENST00000374630.7;ENST00000400191.7;ENST00000374632.7;ENST00000374627.1	2048;2048;2048;2048;2048	0;0;0;0;0
chr1	22805268	22805619	352	*	H1w3_peak_1141	113	.	Intron (ENST00000544305.5/2048, intron 3 of 6)	1	22800240	22896478	96239	1	2048	ENST00000465676.1	5028	ENSG00000133216	EPHB2	EPH receptor B2	ENST00000544305.5;ENST00000374630.7;ENST00000400191.7;ENST00000374632.7;ENST00000374627.1;ENST00000465676.1	2048;2048;2048;2048;2048;2048	0;0;0;0;0;0
chr1	22831826	22832587	762	*	H1w3_peak_1142	414	.	Intron (ENST00000544305.5/2048, intron 3 of 6)	1	22863159	22863226	68	2	100422914	ENST00000581187.1	30639	ENSG00000264014	MIR4253	microRNA 4253	ENST00000544305.5;ENST00000374630.7;ENST00000400191.7;ENST00000374632.7;ENST00000374627.1;ENST00000465676.1	2048;2048;2048;2048;2048;2048	0;0;0;0;0;0
chr1	22861910	22862257	348	*	H1w3_peak_1143	170	.	Promoter (<=1kb)	1	22863159	22863226	68	2	100422914	ENST00000581187.1	969	ENSG00000264014	MIR4253	microRNA 4253	ENST00000581187.1;ENST00000544305.5;ENST00000374630.7;ENST00000400191.7;ENST00000374632.7;ENST00000374627.1;ENST00000465676.1;ENST00000490436.1	100422914;2048;2048;2048;2048;2048;2048;2048	969;0;0;0;0;0;0;0
chr1	22870388	22870663	276	*	H1w3_peak_1144	58	.	Intron (ENST00000544305.5/2048, intron 5 of 6)	1	22865159	22882840	17682	1	2048	ENST00000490436.1	5229	ENSG00000133216	EPHB2	EPH receptor B2	ENST00000544305.5;ENST00000374630.7;ENST00000400191.7;ENST00000374632.7;ENST00000374627.1;ENST00000465676.1;ENST00000490436.1	2048;2048;2048;2048;2048;2048;2048	0;0;0;0;0;0;0
chr1	22880152	22880380	229	*	H1w3_peak_1145	61	.	Intron (ENST00000544305.5/2048, intron 5 of 6)	1	22865159	22882840	17682	1	2048	ENST00000490436.1	14993	ENSG00000133216	EPHB2	EPH receptor B2	ENST00000544305.5;ENST00000374630.7;ENST00000400191.7;ENST00000374632.7;ENST00000374627.1;ENST00000465676.1;ENST00000490436.1	2048;2048;2048;2048;2048;2048;2048	0;0;0;0;0;0;0
chr1	22930084	22930531	448	*	H1w3_peak_1146	94	.	Distal Intergenic	1	22953049	22963178	10130	2	646262	ENST00000618559.1	32647	ENSG00000215906	LACTBL1	lactamase beta like 1	NA	NA	NA
chr1	22963965	22964355	391	*	H1w3_peak_1147	42	.	Promoter (<=1kb)	1	22953049	22963178	10130	2	646262	ENST00000618559.1	-787	ENSG00000215906	LACTBL1	lactamase beta like 1	ENST00000426928.6;ENST00000618559.1	646262;646262	0;-787
chr1	22969171	22969527	357	*	H1w3_peak_1148	72	.	Distal Intergenic	1	22953043	22965338	12296	2	646262	ENST00000426928.6	-3833	ENSG00000215906	LACTBL1	lactamase beta like 1	ENST00000426928.6	646262	0
chr1	22971686	22972027	342	*	H1w3_peak_1149	96	.	Distal Intergenic	1	22953043	22965338	12296	2	646262	ENST00000426928.6	-6348	ENSG00000215906	LACTBL1	lactamase beta like 1	NA	NA	NA
chr1	22976569	22976901	333	*	H1w3_peak_1150	206	.	Distal Intergenic	1	22953043	22965338	12296	2	646262	ENST00000426928.6	-11231	ENSG00000215906	LACTBL1	lactamase beta like 1	NA	NA	NA
chr1	22978331	22978754	424	*	H1w3_peak_1151	107	.	Distal Intergenic	1	22953043	22965338	12296	2	646262	ENST00000426928.6	-12993	ENSG00000215906	LACTBL1	lactamase beta like 1	NA	NA	NA
chr1	22997772	22998212	441	*	H1w3_peak_1152	50	.	Distal Intergenic	1	23010834	23014024	3191	2	729059	ENST00000440767.2	15812	ENSG00000227868	TEX46	testis expressed 46	NA	NA	NA
chr1	23003418	23004404	987	*	H1w3_peak_1153	134	.	Distal Intergenic	1	23010834	23014024	3191	2	729059	ENST00000440767.2	9620	ENSG00000227868	TEX46	testis expressed 46	NA	NA	NA
chr1	23010584	23011132	549	*	H1w3_peak_1154	356	.	Promoter (2-3kb)	1	23010834	23014024	3191	2	729059	ENST00000440767.2	2892	ENSG00000227868	TEX46	testis expressed 46	ENST00000440767.2;ENST00000566855.4;ENST00000622840.1	729059;729059;729059	0;0;0
chr1	23019034	23020039	1006	*	H1w3_peak_1155	249	.	Promoter (<=1kb)	1	23019443	23083672	64230	1	23028	ENST00000465864.2	0	ENSG00000004487	KDM1A	lysine demethylase 1A	ENST00000465864.2;ENST00000356634.7;ENST00000400181.8;ENST00000566855.4;ENST00000622840.1	23028;23028;23028;729059;729059	0;0;0;0;0
chr1	23020834	23021163	330	*	H1w3_peak_1156	137	.	Promoter (1-2kb)	1	23019493	23083688	64196	1	23028	ENST00000400181.8	1341	ENSG00000004487	KDM1A	lysine demethylase 1A	ENST00000465864.2;ENST00000356634.7;ENST00000400181.8;ENST00000566855.4	23028;23028;23028;729059	0;0;0;0
chr1	23081371	23081598	228	*	H1w3_peak_1157	47	.	Exon (ENST00000465864.2/23028, exon 17 of 19)	1	23077234	23083354	6121	1	23028	ENST00000494920.1	4137	ENSG00000004487	KDM1A	lysine demethylase 1A	ENST00000465864.2;ENST00000356634.7;ENST00000400181.8;ENST00000494920.1;ENST00000418342.5;ENST00000302291.8	23028;23028;23028;23028;7798;7798	0;0;0;0;0;0
chr1	23088832	23089056	225	*	H1w3_peak_1158	58	.	3' UTR	1	23077234	23083354	6121	1	23028	ENST00000494920.1	11598	ENSG00000004487	KDM1A	lysine demethylase 1A	ENST00000418342.5;ENST00000302291.8;ENST00000314174.5;ENST00000471849.5	7798;7798;7798;7798	0;0;0;0
chr1	23100160	23100418	259	*	H1w3_peak_1159	113	.	Intron (ENST00000418342.5/7798, intron 2 of 3)	1	23077234	23083354	6121	1	23028	ENST00000494920.1	22926	ENSG00000004487	KDM1A	lysine demethylase 1A	ENST00000418342.5;ENST00000302291.8;ENST00000314174.5;ENST00000471849.5;ENST00000475164.2	7798;7798;7798;7798;7798	0;0;0;0;0
chr1	23102381	23102624	244	*	H1w3_peak_1160	44	.	Intron (ENST00000418342.5/7798, intron 2 of 3)	1	23077234	23083354	6121	1	23028	ENST00000494920.1	25147	ENSG00000004487	KDM1A	lysine demethylase 1A	ENST00000418342.5;ENST00000302291.8;ENST00000314174.5;ENST00000471849.5;ENST00000475164.2	7798;7798;7798;7798;7798	0;0;0;0;0
chr1	23108983	23109465	483	*	H1w3_peak_1161	233	.	5' UTR	1	23094155	23133679	39525	2	7798	ENST00000475164.2	24214	ENSG00000169641	LUZP1	leucine zipper protein 1	ENST00000418342.5;ENST00000302291.8;ENST00000314174.5;ENST00000471849.5;ENST00000475164.2	7798;7798;7798;7798;7798	0;0;0;0;0
chr1	23110833	23111068	236	*	H1w3_peak_1162	131	.	Intron (ENST00000418342.5/7798, intron 1 of 3)	1	23094155	23133679	39525	2	7798	ENST00000475164.2	22611	ENSG00000169641	LUZP1	leucine zipper protein 1	ENST00000418342.5;ENST00000302291.8;ENST00000314174.5;ENST00000471849.5;ENST00000475164.2	7798;7798;7798;7798;7798	0;0;0;0;0
chr1	23131964	23132426	463	*	H1w3_peak_1163	66	.	Promoter (1-2kb)	1	23094155	23133679	39525	2	7798	ENST00000475164.2	1253	ENSG00000169641	LUZP1	leucine zipper protein 1	ENST00000418342.5;ENST00000302291.8;ENST00000314174.5;ENST00000471849.5;ENST00000475164.2	7798;7798;7798;7798;7798	0;0;0;0;0
chr1	23154253	23154477	225	*	H1w3_peak_1164	68	.	Intron (ENST00000418342.5/7798, intron 1 of 3)	1	23090427	23168817	78391	2	7798	ENST00000314174.5	14340	ENSG00000169641	LUZP1	leucine zipper protein 1	ENST00000418342.5;ENST00000302291.8;ENST00000314174.5;ENST00000471849.5	7798;7798;7798;7798	0;0;0;0
chr1	23167439	23167963	525	*	H1w3_peak_1165	119	.	Promoter (<=1kb)	1	23090427	23168817	78391	2	7798	ENST00000314174.5	854	ENSG00000169641	LUZP1	leucine zipper protein 1	ENST00000418342.5;ENST00000302291.8;ENST00000314174.5;ENST00000471849.5	7798;7798;7798;7798	0;0;0;0
chr1	23168558	23169021	464	*	H1w3_peak_1166	294	.	Promoter (<=1kb)	1	23084023	23168858	84836	2	7798	ENST00000418342.5	0	ENSG00000169641	LUZP1	leucine zipper protein 1	ENST00000418342.5;ENST00000302291.8;ENST00000314174.5;ENST00000471849.5	7798;7798;7798;7798	0;0;0;0
chr1	23177542	23178103	562	*	H1w3_peak_1167	230	.	Promoter (<=1kb)	1	23084030	23177808	93779	2	7798	ENST00000302291.8	0	ENSG00000169641	LUZP1	leucine zipper protein 1	ENST00000302291.8	7798	0
chr1	23188493	23189373	881	*	H1w3_peak_1168	251	.	Downstream (2-3kb)	1	23191895	23194729	2835	2	3352	ENST00000374619.1	5356	ENSG00000179546	HTR1D	5-hydroxytryptamine receptor 1D	ENST00000374619.1	3352	5356
chr1	23194735	23195172	438	*	H1w3_peak_1169	107	.	Promoter (<=1kb)	1	23191895	23194729	2835	2	3352	ENST00000374619.1	-6	ENSG00000179546	HTR1D	5-hydroxytryptamine receptor 1D	ENST00000374619.1	3352	-6
chr1	23196720	23197308	589	*	H1w3_peak_1170	237	.	Promoter (1-2kb)	1	23191895	23194729	2835	2	3352	ENST00000374619.1	-1991	ENSG00000179546	HTR1D	5-hydroxytryptamine receptor 1D	ENST00000374619.1	3352	-1991
chr1	23198329	23198698	370	*	H1w3_peak_1171	127	.	Distal Intergenic	1	23191895	23194729	2835	2	3352	ENST00000374619.1	-3600	ENSG00000179546	HTR1D	5-hydroxytryptamine receptor 1D	ENST00000374619.1	3352	-3600
chr1	23210397	23210860	464	*	H1w3_peak_1172	110	.	Distal Intergenic	1	23191895	23194729	2835	2	3352	ENST00000374619.1	-15668	ENSG00000179546	HTR1D	5-hydroxytryptamine receptor 1D	NA	NA	NA
chr1	23216879	23217584	706	*	H1w3_peak_1173	139	.	Distal Intergenic	1	23191895	23194729	2835	2	3352	ENST00000374619.1	-22150	ENSG00000179546	HTR1D	5-hydroxytryptamine receptor 1D	NA	NA	NA
chr1	23224927	23225330	404	*	H1w3_peak_1174	108	.	Distal Intergenic	1	23191895	23194729	2835	2	3352	ENST00000374619.1	-30198	ENSG00000179546	HTR1D	5-hydroxytryptamine receptor 1D	NA	NA	NA
chr1	23227260	23227501	242	*	H1w3_peak_1175	45	.	Distal Intergenic	1	23191895	23194729	2835	2	3352	ENST00000374619.1	-32531	ENSG00000179546	HTR1D	5-hydroxytryptamine receptor 1D	NA	NA	NA
chr1	23277463	23277690	228	*	H1w3_peak_1176	50	.	Distal Intergenic	1	23284356	23285454	1099	2	100996511	ENST00000604481.1	7764	NA	LINC01355	long intergenic non-protein coding RNA 1355	ENST00000647667.1	100996511	0
chr1	23282984	23283321	338	*	H1w3_peak_1177	106	.	Promoter (2-3kb)	1	23284356	23285454	1099	2	100996511	ENST00000604481.1	2133	NA	LINC01355	long intergenic non-protein coding RNA 1355	ENST00000647667.1;ENST00000604481.1	100996511;100996511	0;2133
chr1	23283862	23284320	459	*	H1w3_peak_1178	78	.	Promoter (1-2kb)	1	23284356	23285454	1099	2	100996511	ENST00000604481.1	1134	NA	LINC01355	long intergenic non-protein coding RNA 1355	ENST00000647667.1;ENST00000604481.1	100996511;100996511	0;1134
chr1	23343357	23345049	1693	*	H1w3_peak_1179	478	.	Promoter (<=1kb)	1	23304688	23344284	39597	2	10236	ENST00000302271.11	0	ENSG00000125944	HNRNPR	heterogeneous nuclear ribonucleoprotein R	ENST00000302271.11;ENST00000478691.5;ENST00000374616.7;ENST00000374612.5;ENST00000606561.5;ENST00000427764.3;ENST00000463552.5;ENST00000490652.1	10236;10236;10236;10236;10236;10236;10236;10236	0;0;0;0;0;-2349;-4808;0
chr1	23367907	23369721	1815	*	H1w3_peak_1180	522	.	Promoter (<=1kb)	1	23368997	23371783	2787	1	148898	ENST00000458053.4	0	ENSG00000249087	ZNF436-AS1	ZNF436 antisense RNA 1	ENST00000458053.4;ENST00000671509.1;ENST00000454117.1;ENST00000335648.3;ENST00000518821.1;ENST00000437367.3;ENST00000364535.1;ENST00000518600.1;ENST00000314011.9;ENST00000374608.3	148898;148898;148898;148898;148898;148898;148898;148898;80818;80818	0;0;0;0;0;0;-533;-1423;0;0
chr1	23377284	23377778	495	*	H1w3_peak_1181	216	.	Distal Intergenic	1	23371144	23371783	640	1	148898	ENST00000518600.1	6140	ENSG00000249087	ZNF436-AS1	ZNF436 antisense RNA 1	ENST00000450454.7	6920	0
chr1	23383882	23384211	330	*	H1w3_peak_1182	46	.	3' UTR	1	23371144	23371783	640	1	148898	ENST00000518600.1	12738	ENSG00000249087	ZNF436-AS1	ZNF436 antisense RNA 1	ENST00000450454.7;ENST00000476978.2	6920;6920	0;0
chr1	23384771	23385059	289	*	H1w3_peak_1183	90	.	Intron (ENST00000450454.7/6920, intron 9 of 10)	1	23371144	23371783	640	1	148898	ENST00000518600.1	13627	ENSG00000249087	ZNF436-AS1	ZNF436 antisense RNA 1	ENST00000450454.7;ENST00000476978.2	6920;6920	0;0
chr1	23393535	23393957	423	*	H1w3_peak_1184	83	.	Exon (ENST00000450454.7/6920, exon 8 of 11)	1	23371144	23371783	640	1	148898	ENST00000518600.1	22391	ENSG00000249087	ZNF436-AS1	ZNF436 antisense RNA 1	ENST00000450454.7;ENST00000476978.2	6920;6920	0;0
chr1	23402985	23403347	363	*	H1w3_peak_1185	128	.	Intron (ENST00000450454.7/6920, intron 5 of 10)	1	23417345	23418298	954	2	6920	ENST00000492271.1	14951	ENSG00000204219	TCEA3	transcription elongation factor A3	ENST00000450454.7;ENST00000476978.2;ENST00000374601.7;ENST00000461794.1	6920;6920;6920;6920	0;0;0;0
chr1	23403631	23404184	554	*	H1w3_peak_1186	628	.	3' UTR	1	23417345	23418298	954	2	6920	ENST00000492271.1	14114	ENSG00000204219	TCEA3	transcription elongation factor A3	ENST00000450454.7;ENST00000476978.2;ENST00000374601.7;ENST00000461794.1;ENST00000374602.2	6920;6920;6920;6920;6920	0;0;0;0;0
chr1	23411865	23412075	211	*	H1w3_peak_1187	59	.	Intron (ENST00000445848.2/ENST00000445848.2, intron 2 of 2)	1	23417345	23418298	954	2	6920	ENST00000492271.1	6223	ENSG00000204219	TCEA3	transcription elongation factor A3	ENST00000450454.7;ENST00000476978.2;ENST00000374601.7;ENST00000461794.1;ENST00000374602.2	6920;6920;6920;6920;6920	0;0;0;0;0
chr1	23451990	23452515	526	*	H1w3_peak_1188	116	.	Intron (ENST00000336689.8/55616, intron 4 of 24)	1	23436927	23442271	5345	2	55616	ENST00000475814.5	-9719	ENSG00000088280	ASAP3	ArfGAP with SH3 domain, ankyrin repeat and PH domain 3	ENST00000336689.8;ENST00000618240.4;ENST00000492982.6;ENST00000437606.6;ENST00000478858.5;ENST00000608765.1;ENST00000449467.2	55616;55616;55616;55616;55616;55616;55616	0;0;0;0;0;0;0
chr1	23473099	23473406	308	*	H1w3_peak_1189	49	.	Intron (ENST00000336689.8/55616, intron 1 of 24)	1	23455991	23480179	24189	2	55616	ENST00000449467.2	6773	ENSG00000088280	ASAP3	ArfGAP with SH3 domain, ankyrin repeat and PH domain 3	ENST00000336689.8;ENST00000618240.4;ENST00000492982.6;ENST00000437606.6;ENST00000478858.5;ENST00000608765.1;ENST00000449467.2	55616;55616;55616;55616;55616;55616;55616	0;0;0;0;0;0;0
chr1	23477471	23477785	315	*	H1w3_peak_1190	119	.	Promoter (2-3kb)	1	23455991	23480179	24189	2	55616	ENST00000449467.2	2394	ENSG00000088280	ASAP3	ArfGAP with SH3 domain, ankyrin repeat and PH domain 3	ENST00000336689.8;ENST00000618240.4;ENST00000492982.6;ENST00000437606.6;ENST00000478858.5;ENST00000608765.1;ENST00000449467.2	55616;55616;55616;55616;55616;55616;55616	0;0;0;0;0;0;0
chr1	23478899	23479276	378	*	H1w3_peak_1191	111	.	Promoter (<=1kb)	1	23455991	23480179	24189	2	55616	ENST00000449467.2	903	ENSG00000088280	ASAP3	ArfGAP with SH3 domain, ankyrin repeat and PH domain 3	ENST00000336689.8;ENST00000618240.4;ENST00000492982.6;ENST00000437606.6;ENST00000478858.5;ENST00000608765.1;ENST00000449467.2	55616;55616;55616;55616;55616;55616;55616	0;0;0;0;0;0;0
chr1	23484032	23484790	759	*	H1w3_peak_1192	257	.	Promoter (<=1kb)	1	23428563	23484179	55617	2	55616	ENST00000336689.8	0	ENSG00000088280	ASAP3	ArfGAP with SH3 domain, ankyrin repeat and PH domain 3	ENST00000336689.8;ENST00000618240.4;ENST00000492982.6;ENST00000437606.6;ENST00000478858.5;ENST00000608765.1;ENST00000449467.2	55616;55616;55616;55616;55616;55616;55616	0;0;0;0;0;0;0
chr1	23497190	23497497	308	*	H1w3_peak_1193	109	.	Distal Intergenic	1	23451479	23484568	33090	2	55616	ENST00000608765.1	-12622	ENSG00000088280	ASAP3	ArfGAP with SH3 domain, ankyrin repeat and PH domain 3	NA	NA	NA
chr1	23521599	23521935	337	*	H1w3_peak_1194	41	.	Promoter (2-3kb)	1	23516359	23519396	3038	2	1870	ENST00000487237.1	-2203	ENSG00000007968	E2F2	E2F transcription factor 2	ENST00000361729.3;ENST00000487237.1	1870;1870	0;-2203
chr1	23528157	23528715	559	*	H1w3_peak_1195	186	.	Promoter (2-3kb)	1	23506438	23531233	24796	2	1870	ENST00000361729.3	2518	ENSG00000007968	E2F2	E2F transcription factor 2	ENST00000361729.3	1870	0
chr1	23530657	23531538	882	*	H1w3_peak_1196	127	.	Promoter (<=1kb)	1	23506438	23531233	24796	2	1870	ENST00000361729.3	0	ENSG00000007968	E2F2	E2F transcription factor 2	ENST00000361729.3	1870	0
chr1	23539696	23540264	569	*	H1w3_peak_1197	229	.	Distal Intergenic	1	23506438	23531233	24796	2	1870	ENST00000361729.3	-8463	ENSG00000007968	E2F2	E2F transcription factor 2	NA	NA	NA
chr1	23544635	23545129	495	*	H1w3_peak_1198	57	.	Distal Intergenic	1	23506438	23531233	24796	2	1870	ENST00000361729.3	-13402	ENSG00000007968	E2F2	E2F transcription factor 2	NA	NA	NA
chr1	23554636	23555279	644	*	H1w3_peak_1199	172	.	Downstream (2-3kb)	1	23557934	23559075	1142	2	3399	ENST00000463312.1	3796	ENSG00000117318	ID3	inhibitor of DNA binding 3, HLH protein	ENST00000374561.6;ENST00000463312.1;ENST00000486541.1	3399;3399;3399	0;3796;0
chr1	23555978	23557253	1276	*	H1w3_peak_1200	289	.	Promoter (1-2kb)	1	23557934	23559075	1142	2	3399	ENST00000463312.1	1822	ENSG00000117318	ID3	inhibitor of DNA binding 3, HLH protein	ENST00000374561.6;ENST00000463312.1;ENST00000486541.1	3399;3399;3399	0;1822;0
chr1	23559420	23559704	285	*	H1w3_peak_1201	89	.	Promoter (<=1kb)	1	23557926	23559501	1576	2	3399	ENST00000374561.6	0	ENSG00000117318	ID3	inhibitor of DNA binding 3, HLH protein	ENST00000374561.6;ENST00000463312.1;ENST00000486541.1	3399;3399;3399	0;-345;0
chr1	23562198	23562601	404	*	H1w3_peak_1202	188	.	Promoter (2-3kb)	1	23557926	23559501	1576	2	3399	ENST00000374561.6	-2697	ENSG00000117318	ID3	inhibitor of DNA binding 3, HLH protein	ENST00000374561.6;ENST00000463312.1;ENST00000486541.1	3399;3399;3399	0;-3123;0
chr1	23564585	23564927	343	*	H1w3_peak_1203	84	.	Distal Intergenic	1	23557926	23559501	1576	2	3399	ENST00000374561.6	-5084	ENSG00000117318	ID3	inhibitor of DNA binding 3, HLH protein	NA	NA	NA
chr1	23576976	23577734	759	*	H1w3_peak_1204	136	.	Exon (ENST00000648225.1/ENST00000648225.1, exon 4 of 4)	1	23581495	23640568	59074	1	259283	ENST00000477916.5	-3761	ENSG00000197880	MDS2	myelodysplastic syndrome 2 translocation associated	ENST00000477916.5	259283	0
chr1	23585496	23586097	602	*	H1w3_peak_1205	545	.	Exon (ENST00000648225.1/ENST00000648225.1, exon 2 of 4)	1	23581495	23640568	59074	1	259283	ENST00000477916.5	4001	ENSG00000197880	MDS2	myelodysplastic syndrome 2 translocation associated	ENST00000477916.5	259283	0
chr1	23593467	23594096	630	*	H1w3_peak_1206	233	.	Exon (ENST00000648225.1/ENST00000648225.1, exon 1 of 4)	1	23581495	23640568	59074	1	259283	ENST00000477916.5	11972	ENSG00000197880	MDS2	myelodysplastic syndrome 2 translocation associated	ENST00000477916.5	259283	0
chr1	23600404	23600628	225	*	H1w3_peak_1207	59	.	Intron (ENST00000477916.5/259283, intron 2 of 6)	1	23581495	23640568	59074	1	259283	ENST00000477916.5	18909	ENSG00000197880	MDS2	myelodysplastic syndrome 2 translocation associated	ENST00000477916.5	259283	0
chr1	23617227	23617436	210	*	H1w3_peak_1208	46	.	Intron (ENST00000477916.5/259283, intron 2 of 6)	1	23627334	23640568	13235	1	259283	ENST00000374555.7	-9898	ENSG00000197880	MDS2	myelodysplastic syndrome 2 translocation associated	ENST00000477916.5	259283	0
chr1	23619534	23620048	515	*	H1w3_peak_1209	160	.	Intron (ENST00000477916.5/259283, intron 2 of 6)	1	23627334	23640568	13235	1	259283	ENST00000374555.7	-7286	ENSG00000197880	MDS2	myelodysplastic syndrome 2 translocation associated	ENST00000477916.5	259283	0
chr1	23634872	23635579	708	*	H1w3_peak_1210	232	.	Intron (ENST00000477916.5/259283, intron 5 of 6)	1	23639109	23640549	1441	1	259283	ENST00000612756.1	-3530	ENSG00000197880	MDS2	myelodysplastic syndrome 2 translocation associated	ENST00000477916.5;ENST00000374555.7;ENST00000612756.1	259283;259283;259283	0;0;-3530
chr1	23637501	23637883	383	*	H1w3_peak_1211	66	.	Promoter (1-2kb)	1	23639109	23640549	1441	1	259283	ENST00000612756.1	-1226	ENSG00000197880	MDS2	myelodysplastic syndrome 2 translocation associated	ENST00000477916.5;ENST00000374555.7;ENST00000612756.1	259283;259283;259283	0;0;-1226
chr1	23651150	23651631	482	*	H1w3_peak_1212	395	.	Distal Intergenic	1	23639109	23640549	1441	1	259283	ENST00000612756.1	12041	ENSG00000197880	MDS2	myelodysplastic syndrome 2 translocation associated	NA	NA	NA
chr1	23656917	23657143	227	*	H1w3_peak_1213	65	.	Distal Intergenic	1	23639109	23640549	1441	1	259283	ENST00000612756.1	17808	ENSG00000197880	MDS2	myelodysplastic syndrome 2 translocation associated	NA	NA	NA
chr1	23657673	23657917	245	*	H1w3_peak_1214	75	.	Distal Intergenic	1	23639109	23640549	1441	1	259283	ENST00000612756.1	18564	ENSG00000197880	MDS2	myelodysplastic syndrome 2 translocation associated	NA	NA	NA
chr1	23673258	23673772	515	*	H1w3_peak_1215	53	.	Intron (ENST00000451300.2/ENST00000451300.2, intron 3 of 6)	1	23691742	23696417	4676	1	6135	ENST00000374550.8	-17970	ENSG00000142676	RPL11	ribosomal protein L11	NA	NA	NA
chr1	23691553	23692084	532	*	H1w3_peak_1216	277	.	Promoter (<=1kb)	1	23691742	23696417	4676	1	6135	ENST00000374550.8	0	ENSG00000142676	RPL11	ribosomal protein L11	ENST00000374550.8;ENST00000443624.6;ENST00000643754.2;ENST00000467075.2;ENST00000458455.2;ENST00000482370.2	6135;6135;6135;6135;6135;6135	0;0;0;0;-222;-525
chr1	23709988	23710204	217	*	H1w3_peak_1217	43	.	Intron (ENST00000655402.1/100506963, intron 2 of 2)	1	23692609	23695946	3338	1	6135	ENST00000482370.2	17379	ENSG00000142676	RPL11	ribosomal protein L11	ENST00000655402.1	100506963	0
chr1	23718440	23718739	300	*	H1w3_peak_1218	131	.	Intron (ENST00000655402.1/100506963, intron 2 of 2)	1	23743155	23762059	18905	1	6924	ENST00000418390.6	-24416	ENSG00000011007	ELOA	elongin A	ENST00000655402.1	100506963	0
chr1	23732192	23732653	462	*	H1w3_peak_1219	65	.	Intron (ENST00000655402.1/100506963, intron 2 of 2)	1	23743155	23762059	18905	1	6924	ENST00000418390.6	-10502	ENSG00000011007	ELOA	elongin A	ENST00000655402.1	100506963	0
chr1	23743135	23743993	859	*	H1w3_peak_1220	142	.	Promoter (<=1kb)	1	23743155	23762059	18905	1	6924	ENST00000418390.6	0	ENSG00000011007	ELOA	elongin A	ENST00000655402.1;ENST00000418390.6;ENST00000613537.4;ENST00000609199.1;ENST00000487554.1	100506963;6924;6924;6924;6924	0;0;0;0;0
chr1	23744503	23745037	535	*	H1w3_peak_1221	77	.	Promoter (<=1kb)	1	23744034	23750944	6911	1	6924	ENST00000487554.1	469	ENSG00000011007	ELOA	elongin A	ENST00000655402.1;ENST00000418390.6;ENST00000613537.4;ENST00000609199.1;ENST00000487554.1	100506963;6924;6924;6924;6924	0;0;0;0;0
chr1	23756618	23757095	478	*	H1w3_peak_1222	42	.	Exon (ENST00000418390.6/6924, exon 10 of 11)	1	23744034	23750944	6911	1	6924	ENST00000487554.1	12584	ENSG00000011007	ELOA	elongin A	ENST00000655402.1;ENST00000427796.5;ENST00000664563.1;ENST00000652963.1;ENST00000418390.6;ENST00000613537.4;ENST00000609199.1	100506963;100506963;100506963;100506963;6924;6924;6924	0;0;0;0;0;0;0
chr1	23772180	23772559	380	*	H1w3_peak_1223	119	.	Promoter (<=1kb)	1	23771611	23772397	787	2	100506963	ENST00000447961.1	0	ENSG00000236810	ELOA-AS1	ELOA antisense RNA 1	ENST00000655402.1;ENST00000427796.5;ENST00000664563.1;ENST00000652963.1;ENST00000447961.1	100506963;100506963;100506963;100506963;100506963	0;0;0;0;0
chr1	23777926	23778715	790	*	H1w3_peak_1224	159	.	Promoter (<=1kb)	1	23706901	23778283	71383	2	100506963	ENST00000655402.1	0	ENSG00000236810	ELOA-AS1	ELOA antisense RNA 1	ENST00000655402.1;ENST00000427796.5;ENST00000664563.1;ENST00000246151.9;ENST00000415372.1	100506963;100506963;100506963;57095;57095	0;0;0;0;0
chr1	23779882	23780195	314	*	H1w3_peak_1225	244	.	Promoter (<=1kb)	1	23779357	23786378	7022	1	57095	ENST00000415372.1	525	ENSG00000057757	PITHD1	PITH domain containing 1	ENST00000655402.1;ENST00000427796.5;ENST00000664563.1;ENST00000246151.9;ENST00000415372.1;ENST00000374524.1	100506963;100506963;100506963;57095;57095;57095	0;0;0;0;0;-4997
chr1	23790831	23791274	444	*	H1w3_peak_1226	236	.	Promoter (<=1kb)	1	23791145	23795539	4395	1	11313	ENST00000374514.8	0	ENSG00000011009	LYPLA2	lysophospholipase 2	ENST00000374514.8;ENST00000420982.5;ENST00000374505.6;ENST00000495365.5;ENST00000374503.7;ENST00000374502.7;ENST00000492577.1;ENST00000421070.1;ENST00000374501.1;ENST00000472213.1;ENST00000617979.5;ENST00000481736.5;ENST00000374497.7;ENST00000456977.5;ENST00000459934.5;ENST00000469556.1;ENST00000429356.5;ENST00000246151.9;ENST00000415372.1;ENST00000374524.1	11313;11313;11313;11313;11313;11313;11313;11313;11313;11313;2582;2582;2582;2582;2582;2582;2582;57095;57095;57095	0;0;0;0;0;0;-697;-718;-2379;-2818;0;0;0;5668;0;5795;0;0;0;5639
chr1	23791684	23791934	251	*	H1w3_peak_1227	121	.	Promoter (<=1kb)	1	23791971	23794712	2742	1	11313	ENST00000492577.1	-37	ENSG00000011009	LYPLA2	lysophospholipase 2	ENST00000374514.8;ENST00000420982.5;ENST00000374505.6;ENST00000495365.5;ENST00000374503.7;ENST00000374502.7;ENST00000492577.1;ENST00000421070.1;ENST00000374501.1;ENST00000472213.1;ENST00000617979.5;ENST00000481736.5;ENST00000374497.7;ENST00000456977.5;ENST00000459934.5;ENST00000469556.1;ENST00000429356.5;ENST00000418277.5;ENST00000246151.9;ENST00000374524.1	11313;11313;11313;11313;11313;11313;11313;11313;11313;11313;2582;2582;2582;2582;2582;2582;2582;2582;57095;57095	0;0;0;0;0;0;-37;-58;-1719;-2158;0;0;0;5008;0;5135;0;0;0;6492
chr1	23799528	23800005	478	*	H1w3_peak_1228	329	.	Promoter (<=1kb)	1	23796151	23799533	3383	2	2582	ENST00000429356.5	0	ENSG00000117308	GALE	UDP-galactose-4-epimerase	ENST00000374514.8;ENST00000374505.6;ENST00000495365.5;ENST00000374503.7;ENST00000374502.7;ENST00000492577.1;ENST00000374501.1;ENST00000472213.1;ENST00000617979.5;ENST00000481736.5;ENST00000374497.7;ENST00000456977.5;ENST00000459934.5;ENST00000469556.1;ENST00000429356.5;ENST00000418277.5;ENST00000470949.5;ENST00000425913.5;ENST00000445705.1;ENST00000467493.5;ENST00000486382.1;ENST00000470383.1;ENS…	11313;11313;11313;11313;11313;11313;11313;11313;2582;2582;2582;2582;2582;2582;2582;2582;2582;2582;2582;2582;2582;2582;2582;2582;3155;3155;3155;3155;3155	0;0;0;0;0;7557;5875;5436;0;0;0;-2586;0;-2459;0;0;-92;0;0;-92;-415;0;0;0;0;0;0;0;0
chr1	23800409	23801106	698	*	H1w3_peak_1229	215	.	Promoter (<=1kb)	1	23795599	23800754	5156	2	2582	ENST00000617979.5	0	ENSG00000117308	GALE	UDP-galactose-4-epimerase	ENST00000374514.8;ENST00000617979.5;ENST00000481736.5;ENST00000374497.7;ENST00000456977.5;ENST00000459934.5;ENST00000469556.1;ENST00000429356.5;ENST00000418277.5;ENST00000470949.5;ENST00000425913.5;ENST00000445705.1;ENST00000467493.5;ENST00000486382.1;ENST00000470383.1;ENST00000466250.5;ENST00000467070.1;ENST00000374490.8;ENST00000436439.6;ENST00000374487.6;ENST00000235958.4;ENST00000509389.5	11313;2582;2582;2582;2582;2582;2582;2582;2582;2582;2582;2582;2582;2582;2582;2582;2582;3155;3155;3155;3155;3155	0;0;0;0;-3467;0;-3340;0;0;-973;0;0;-973;-1296;0;0;0;0;0;0;0;0
chr1	23809811	23810123	313	*	H1w3_peak_1230	68	.	Exon (ENST00000513148.1/3155, exon 6 of 6)	1	23806700	23814321	7622	2	3155	ENST00000496907.1	4198	ENSG00000117305	HMGCL	3-hydroxy-3-methylglutaryl-CoA lyase	ENST00000374490.8;ENST00000436439.6;ENST00000374487.6;ENST00000235958.4;ENST00000509389.5;ENST00000496907.1;ENST00000513148.1;ENST00000479458.1	3155;3155;3155;3155;3155;3155;3155;3155	0;0;0;0;0;0;0;6638
chr1	23825243	23825554	312	*	H1w3_peak_1231	59	.	Promoter (<=1kb)	1	23801885	23825429	23545	2	3155	ENST00000374490.8	0	ENSG00000117305	HMGCL	3-hydroxy-3-methylglutaryl-CoA lyase	ENST00000374490.8;ENST00000436439.6;ENST00000374487.6;ENST00000235958.4;ENST00000509389.5;ENST00000513148.1	3155;3155;3155;3155;3155;3155	0;0;0;0;0;0
chr1	23838392	23838896	505	*	H1w3_peak_1232	235	.	Promoter (<=1kb)	1	23801887	23838620	36734	2	3155	ENST00000374487.6	0	ENSG00000117305	HMGCL	3-hydroxy-3-methylglutaryl-CoA lyase	ENST00000374487.6	3155	0
chr1	23867755	23868743	989	*	H1w3_peak_1233	319	.	Promoter (<=1kb)	1	23845077	23868294	23218	2	2517	ENST00000374479.3	0	ENSG00000179163	FUCA1	alpha-L-fucosidase 1	ENST00000374472.5;ENST00000374479.3	1269;2517	0;0
chr1	23904616	23905024	409	*	H1w3_peak_1234	107	.	Intron (ENST00000374472.5/1269, intron 1 of 1)	1	23870515	23913362	42848	2	1269	ENST00000374472.5	8338	ENSG00000188822	CNR2	cannabinoid receptor 2	ENST00000374472.5	1269	0
chr1	23916946	23917245	300	*	H1w3_peak_1235	91	.	Distal Intergenic	1	23870515	23913362	42848	2	1269	ENST00000374472.5	-3584	ENSG00000188822	CNR2	cannabinoid receptor 2	ENST00000374472.5	1269	0
chr1	23951553	23952100	548	*	H1w3_peak_1236	329	.	Distal Intergenic	1	23956839	23963446	6608	1	55629	ENST00000647887.1	-4739	ENSG00000189266	PNRC2	proline rich nuclear receptor coactivator 2	ENST00000647887.1	55629	0
chr1	23959039	23960077	1039	*	H1w3_peak_1237	267	.	Promoter (<=1kb)	1	23959109	23961465	2357	1	55629	ENST00000471915.5	0	ENSG00000189266	PNRC2	proline rich nuclear receptor coactivator 2	ENST00000492112.3;ENST00000344989.10;ENST00000647887.1;ENST00000471915.5;ENST00000374468.1;ENST00000334351.8;ENST00000579103.1	10772;10772;55629;55629;55629;55629;55629	0;0;0;0;0;0;-891
chr1	23980086	23981021	936	*	H1w3_peak_1238	225	.	Promoter (<=1kb)	1	23964347	23980327	15981	2	10772	ENST00000492112.3	0	ENSG00000188529	SRSF10	serine and arginine rich splicing factor 10	ENST00000492112.3;ENST00000344989.10;ENST00000453840.7;ENST00000341154.10;ENST00000484146.6;ENST00000473858.5;ENST00000374452.9;ENST00000374453.7;ENST00000343255.9;ENST00000485841.5;ENST00000338597.9;ENST00000495785.1;ENST00000497214.1;ENST00000485292.1;ENST00000469303.1	10772;10772;10772;10772;10772;10772;10772;10772;10772;10772;10772;10772;10772;10772;10772	0;0;0;0;0;0;0;0;0;-2434;-2149;0;-1834;0;-1140
chr1	24009345	24009842	498	*	H1w3_peak_1239	191	.	Distal Intergenic	1	23966445	23980927	14483	2	10772	ENST00000341154.10	-28418	ENSG00000188529	SRSF10	serine and arginine rich splicing factor 10	NA	NA	NA
chr1	24018697	24019250	554	*	H1w3_peak_1240	217	.	Distal Intergenic	1	23966445	23980927	14483	2	10772	ENST00000341154.10	-37770	ENSG00000188529	SRSF10	serine and arginine rich splicing factor 10	NA	NA	NA
chr1	24022619	24023120	502	*	H1w3_peak_1241	202	.	Distal Intergenic	1	23966445	23980927	14483	2	10772	ENST00000341154.10	-41692	ENSG00000188529	SRSF10	serine and arginine rich splicing factor 10	NA	NA	NA
chr1	24028023	24028290	268	*	H1w3_peak_1242	50	.	Distal Intergenic	1	24056035	24066579	10545	2	127294	ENST00000338909.9	38289	ENSG00000142661	MYOM3	myomesin 3	NA	NA	NA
chr1	24046224	24046722	499	*	H1w3_peak_1243	159	.	Intron (ENST00000439239.2/ENST00000439239.2, intron 2 of 3)	1	24056035	24066579	10545	2	127294	ENST00000338909.9	19857	ENSG00000142661	MYOM3	myomesin 3	NA	NA	NA
chr1	24047193	24047431	239	*	H1w3_peak_1244	131	.	Intron (ENST00000439239.2/ENST00000439239.2, intron 2 of 3)	1	24056035	24066579	10545	2	127294	ENST00000338909.9	19148	ENSG00000142661	MYOM3	myomesin 3	NA	NA	NA
chr1	24070829	24071325	497	*	H1w3_peak_1245	77	.	Exon (ENST00000374434.4/127294, exon 25 of 37)	1	24056035	24066579	10545	2	127294	ENST00000338909.9	-4250	ENSG00000142661	MYOM3	myomesin 3	ENST00000338909.9;ENST00000374434.4	127294;127294	-4250;0
chr1	24107727	24109263	1537	*	H1w3_peak_1246	287	.	Promoter (<=1kb)	1	24081549	24108439	26891	2	127294	ENST00000475306.1	0	ENSG00000142661	MYOM3	myomesin 3	ENST00000374434.4;ENST00000475306.1	127294;127294	0;0
chr1	24117639	24118199	561	*	H1w3_peak_1247	199	.	Downstream (1-2kb)	1	24056041	24112135	56095	2	127294	ENST00000374434.4	-5504	ENSG00000142661	MYOM3	myomesin 3	ENST00000270800.2	58985	0
chr1	24119988	24120592	605	*	H1w3_peak_1248	229	.	3' UTR	1	24056041	24112135	56095	2	127294	ENST00000374434.4	-7853	ENSG00000142661	MYOM3	myomesin 3	ENST00000270800.2	58985	0
chr1	24142502	24143391	890	*	H1w3_peak_1249	130	.	Promoter (<=1kb)	1	24119771	24143140	23370	2	58985	ENST00000270800.2	0	ENSG00000142677	IL22RA1	interleukin 22 receptor subunit alpha 1	ENST00000270800.2	58985	0
chr1	24149764	24150879	1116	*	H1w3_peak_1250	194	.	Distal Intergenic	1	24119771	24143140	23370	2	58985	ENST00000270800.2	-6624	ENSG00000142677	IL22RA1	interleukin 22 receptor subunit alpha 1	ENST00000327535.6	163702	0
chr1	24187051	24187812	762	*	H1w3_peak_1251	167	.	Promoter (<=1kb)	1	24154168	24187289	33122	2	163702	ENST00000327535.6	0	ENSG00000185436	IFNLR1	interferon lambda receptor 1	ENST00000327535.6;ENST00000327575.6;ENST00000374421.7;ENST00000374419.1;ENST00000374418.3	163702;163702;163702;163702;163702	0;0;0;0;0
chr1	24191913	24192194	282	*	H1w3_peak_1252	88	.	Distal Intergenic	1	24159000	24187959	28960	2	163702	ENST00000374419.1	-3954	ENSG00000185436	IFNLR1	interferon lambda receptor 1	ENST00000327535.6;ENST00000327575.6;ENST00000374421.7;ENST00000374419.1;ENST00000374418.3	163702;163702;163702;163702;163702	0;0;0;0;0
chr1	24201982	24202814	833	*	H1w3_peak_1253	104	.	Promoter (1-2kb)	1	24200240	24211693	11454	1	284632	ENST00000439059.2	1742	ENSG00000230023	LINC02800	long intergenic non-protein coding RNA 2800	ENST00000439059.2	284632	0
chr1	24203644	24203923	280	*	H1w3_peak_1254	39	.	Intron (ENST00000439059.2/284632, intron 2 of 2)	1	24200240	24211693	11454	1	284632	ENST00000439059.2	3404	ENSG00000230023	LINC02800	long intergenic non-protein coding RNA 2800	ENST00000439059.2	284632	0
chr1	24236073	24237162	1090	*	H1w3_peak_1255	250	.	Distal Intergenic	1	24200240	24211693	11454	1	284632	ENST00000439059.2	35833	ENSG00000230023	LINC02800	long intergenic non-protein coding RNA 2800	NA	NA	NA
chr1	24266311	24267153	843	*	H1w3_peak_1256	637	.	Distal Intergenic	1	24319322	24355318	35997	1	57822	ENST00000361548.8	-52169	ENSG00000158055	GRHL3	grainyhead like transcription factor 3	NA	NA	NA
chr1	24276919	24277138	220	*	H1w3_peak_1257	50	.	Distal Intergenic	1	24319322	24355318	35997	1	57822	ENST00000361548.8	-42184	ENSG00000158055	GRHL3	grainyhead like transcription factor 3	NA	NA	NA
chr1	24283434	24284469	1036	*	H1w3_peak_1258	262	.	Distal Intergenic	1	24319322	24355318	35997	1	57822	ENST00000361548.8	-34853	ENSG00000158055	GRHL3	grainyhead like transcription factor 3	NA	NA	NA
chr1	24290066	24290358	293	*	H1w3_peak_1259	187	.	Distal Intergenic	1	24319322	24355318	35997	1	57822	ENST00000361548.8	-28964	ENSG00000158055	GRHL3	grainyhead like transcription factor 3	NA	NA	NA
chr1	24294346	24295276	931	*	H1w3_peak_1260	158	.	Distal Intergenic	1	24319322	24355318	35997	1	57822	ENST00000361548.8	-24046	ENSG00000158055	GRHL3	grainyhead like transcription factor 3	NA	NA	NA
chr1	24309826	24310083	258	*	H1w3_peak_1261	179	.	Intron (ENST00000437965.1/ENST00000437965.1, intron 3 of 4)	1	24319322	24355318	35997	1	57822	ENST00000361548.8	-9239	ENSG00000158055	GRHL3	grainyhead like transcription factor 3	NA	NA	NA
chr1	24319368	24319748	381	*	H1w3_peak_1262	64	.	Promoter (<=1kb)	1	24319425	24364482	45058	1	57822	ENST00000350501.9	0	ENSG00000158055	GRHL3	grainyhead like transcription factor 3	ENST00000361548.8;ENST00000350501.9;ENST00000530984.1;ENST00000356046.6;ENST00000524724.5;ENST00000236255.4;ENST00000528064.5	57822;57822;57822;57822;57822;57822;57822	0;0;0;0;0;0;0
chr1	24321703	24322627	925	*	H1w3_peak_1263	212	.	Promoter (<=1kb)	1	24323040	24354488	31449	1	57822	ENST00000236255.4	-413	ENSG00000158055	GRHL3	grainyhead like transcription factor 3	ENST00000361548.8;ENST00000350501.9;ENST00000530984.1;ENST00000356046.6;ENST00000524724.5;ENST00000236255.4;ENST00000528064.5	57822;57822;57822;57822;57822;57822;57822	0;0;0;0;0;0;0
chr1	24352188	24352647	460	*	H1w3_peak_1264	150	.	Intron (ENST00000361548.8/57822, intron 15 of 15)	1	24342160	24343275	1116	1	57822	ENST00000461318.1	10028	ENSG00000158055	GRHL3	grainyhead like transcription factor 3	ENST00000361548.8;ENST00000350501.9;ENST00000356046.6;ENST00000236255.4;ENST00000528064.5;ENST00000337248.9;ENST00000374409.5;ENST00000003583.12;ENST00000468303.5	57822;57822;57822;57822;57822;90529;90529;90529;90529	0;0;0;0;0;0;0;0;0
chr1	24365235	24365793	559	*	H1w3_peak_1265	261	.	Intron (ENST00000337248.9/90529, intron 7 of 8)	1	24369043	24379823	10781	2	90529	ENST00000438866.1	14030	ENSG00000001460	STPG1	sperm tail PG-rich repeat containing 1	ENST00000350501.9;ENST00000337248.9;ENST00000374409.5;ENST00000003583.12;ENST00000468303.5;ENST00000497384.1;ENST00000438866.1	57822;90529;90529;90529;90529;90529;90529	0;0;0;0;0;0;14030
chr1	24392272	24392489	218	*	H1w3_peak_1266	37	.	Promoter (<=1kb)	1	24391203	24392071	869	2	90529	ENST00000483261.1	-201	ENSG00000001460	STPG1	sperm tail PG-rich repeat containing 1	ENST00000337248.9;ENST00000374409.5;ENST00000003583.12;ENST00000468303.5;ENST00000497384.1;ENST00000435187.1;ENST00000483261.1;ENST00000498488.5;ENST00000483528.1	90529;90529;90529;90529;90529;90529;90529;90529;90529	0;0;0;0;0;-593;-201;0;0
chr1	24393899	24394237	339	*	H1w3_peak_1267	128	.	Promoter (1-2kb)	1	24391203	24392071	869	2	90529	ENST00000483261.1	-1828	ENSG00000001460	STPG1	sperm tail PG-rich repeat containing 1	ENST00000337248.9;ENST00000374409.5;ENST00000003583.12;ENST00000468303.5;ENST00000497384.1;ENST00000435187.1;ENST00000483261.1;ENST00000498488.5;ENST00000483528.1	90529;90529;90529;90529;90529;90529;90529;90529;90529	0;0;0;0;0;-2220;-1828;0;0
chr1	24409531	24409809	279	*	H1w3_peak_1268	45	.	Promoter (<=1kb)	1	24401079	24410779	9701	2	90529	ENST00000475760.1	970	ENSG00000001460	STPG1	sperm tail PG-rich repeat containing 1	ENST00000337248.9;ENST00000374409.5;ENST00000003583.12;ENST00000468303.5;ENST00000498488.5;ENST00000483528.1;ENST00000475760.1	90529;90529;90529;90529;90529;90529;90529	0;0;0;0;0;0;0
chr1	24413462	24413787	326	*	H1w3_peak_1269	102	.	Promoter (<=1kb)	1	24356999	24413782	56784	2	90529	ENST00000337248.9	0	ENSG00000001460	STPG1	sperm tail PG-rich repeat containing 1	ENST00000374399.9;ENST00000003912.7;ENST00000488155.1;ENST00000358028.8;ENST00000339255.2;ENST00000475663.2;ENST00000337248.9;ENST00000374409.5;ENST00000003583.12;ENST00000468303.5;ENST00000498488.5;ENST00000483528.1;ENST00000475760.1	57185;57185;57185;57185;57185;57185;90529;90529;90529;90529;90529;90529;90529	0;0;0;0;0;0;0;0;0;0;0;0;0
chr1	24415507	24415838	332	*	H1w3_peak_1270	256	.	Promoter (<=1kb)	1	24415802	24472976	57175	1	57185	ENST00000374399.9	0	ENSG00000001461	NIPAL3	NIPA like domain containing 3	ENST00000374399.9;ENST00000003912.7;ENST00000488155.1;ENST00000358028.8;ENST00000339255.2;ENST00000475663.2;ENST00000337248.9;ENST00000374409.5;ENST00000003583.12;ENST00000468303.5;ENST00000498488.5;ENST00000483528.1;ENST00000475760.1	57185;57185;57185;57185;57185;57185;90529;90529;90529;90529;90529;90529;90529	0;0;0;0;0;0;0;0;0;0;0;0;0
chr1	24416793	24417283	491	*	H1w3_peak_1271	319	.	Promoter (<=1kb)	1	24357005	24416934	59930	2	90529	ENST00000468303.5	0	ENSG00000001460	STPG1	sperm tail PG-rich repeat containing 1	ENST00000374399.9;ENST00000003912.7;ENST00000488155.1;ENST00000358028.8;ENST00000339255.2;ENST00000475663.2;ENST00000337248.9;ENST00000374409.5;ENST00000003583.12;ENST00000468303.5;ENST00000498488.5;ENST00000483528.1	57185;57185;57185;57185;57185;57185;90529;90529;90529;90529;90529;90529	0;0;0;0;0;0;0;0;0;0;0;0
chr1	24462094	24462551	458	*	H1w3_peak_1272	159	.	Intron (ENST00000374399.9/57185, intron 10 of 11)	1	24456166	24466378	10213	1	57185	ENST00000432012.1	5928	ENSG00000001461	NIPAL3	NIPA like domain containing 3	ENST00000374399.9;ENST00000003912.7;ENST00000339255.2;ENST00000432012.1	57185;57185;57185;57185	0;0;0;0
chr1	24502303	24503180	878	*	H1w3_peak_1273	319	.	Promoter (<=1kb)	1	24496254	24502360	6107	2	100750325	ENST00000652048.1	0	ENSG00000286061	RCAN3AS	RCAN3 antisense RNA	ENST00000652048.1;ENST00000652351.1;ENST00000651630.1;ENST00000651433.1;ENST00000652371.1;ENST00000538532.6;ENST00000618490.4;ENST00000374395.9;ENST00000436717.6;ENST00000616511.4;ENST00000425530.3;ENST00000610732.4	100750325;100750325;100750325;100750325;100750325;11123;11123;11123;11123;11123;11123;11123	0;0;0;0;0;0;0;0;0;0;0;0
chr1	24515444	24516095	652	*	H1w3_peak_1274	243	.	Promoter (1-2kb)	1	24514373	24535279	20907	1	11123	ENST00000374393.4	1071	ENSG00000117602	RCAN3	RCAN family member 3	ENST00000651630.1;ENST00000538532.6;ENST00000618490.4;ENST00000374395.9;ENST00000436717.6;ENST00000616511.4;ENST00000425530.3;ENST00000610732.4;ENST00000412742.5;ENST00000630217.1;ENST00000374393.4	100750325;11123;11123;11123;11123;11123;11123;11123;11123;11123;11123	0;0;0;0;0;0;0;0;0;0;0
chr1	24559149	24559522	374	*	H1w3_peak_1275	143	.	Intron (ENST00000374392.3/400746, intron 1 of 3)	1	24556087	24609328	53242	1	400746	ENST00000374392.3	3062	ENSG00000184454	NCMAP	non-compact myelin associated protein	ENST00000577528.1;ENST00000374392.3	100506985;400746	-3125;0
chr1	24567925	24568317	393	*	H1w3_peak_1276	71	.	Intron (ENST00000374392.3/400746, intron 1 of 3)	1	24556087	24609328	53242	1	400746	ENST00000374392.3	11838	ENSG00000184454	NCMAP	non-compact myelin associated protein	ENST00000374392.3	400746	0
chr1	24600857	24601641	785	*	H1w3_peak_1277	98	.	Exon (ENST00000374392.3/400746, exon 3 of 4)	1	24589464	24609328	19865	1	400746	ENST00000486262.1	11393	ENSG00000184454	NCMAP	non-compact myelin associated protein	ENST00000374392.3;ENST00000486262.1	400746;400746	0;0
chr1	24642283	24644123	1841	*	H1w3_peak_1278	348	.	Promoter (<=1kb)	1	24643272	24647588	4317	1	10250	ENST00000466910.5	0	ENSG00000133226	SRRM1	serine and arginine repetitive matrix 1	ENST00000478890.5;ENST00000593639.5;ENST00000466910.5;ENST00000468822.5;ENST00000600523.5;ENST00000462710.5;ENST00000374389.8;ENST00000323848.14;ENST00000490543.5;ENST00000479034.5;ENST00000447431.6;ENST00000596378.1;ENST00000494934.5;ENST00000495561.1	10250;10250;10250;10250;10250;10250;10250;10250;10250;10250;10250;10250;10250;10250	0;0;0;0;0;0;0;0;0;0;0;0;-4411;-4495
chr1	24683569	24684180	612	*	H1w3_peak_1279	428	.	Distal Intergenic	1	24669583	24671469	1887	1	10250	ENST00000474843.1	13986	ENSG00000133226	SRRM1	serine and arginine repetitive matrix 1	NA	NA	NA
chr1	24688679	24688981	303	*	H1w3_peak_1280	67	.	Distal Intergenic	1	24669583	24671469	1887	1	10250	ENST00000474843.1	19096	ENSG00000133226	SRRM1	serine and arginine repetitive matrix 1	NA	NA	NA
chr1	24705244	24705750	507	*	H1w3_peak_1281	195	.	Intron (ENST00000641176.1/ENST00000641176.1, intron 2 of 3)	1	24669583	24671469	1887	1	10250	ENST00000474843.1	35661	ENSG00000133226	SRRM1	serine and arginine repetitive matrix 1	NA	NA	NA
chr1	24713263	24713713	451	*	H1w3_peak_1282	96	.	Intron (ENST00000641176.1/ENST00000641176.1, intron 2 of 3)	1	24745382	24839907	94526	1	25932	ENST00000497755.1	-31669	ENSG00000169504	CLIC4	chloride intracellular channel 4	NA	NA	NA
chr1	24718891	24719320	430	*	H1w3_peak_1283	96	.	Distal Intergenic	1	24745382	24839907	94526	1	25932	ENST00000497755.1	-26062	ENSG00000169504	CLIC4	chloride intracellular channel 4	NA	NA	NA
chr1	24720190	24720407	218	*	H1w3_peak_1284	96	.	Distal Intergenic	1	24745382	24839907	94526	1	25932	ENST00000497755.1	-24975	ENSG00000169504	CLIC4	chloride intracellular channel 4	NA	NA	NA
chr1	24724701	24725349	649	*	H1w3_peak_1285	58	.	Distal Intergenic	1	24745382	24839907	94526	1	25932	ENST00000497755.1	-20033	ENSG00000169504	CLIC4	chloride intracellular channel 4	NA	NA	NA
chr1	24744912	24745657	746	*	H1w3_peak_1286	741	.	Promoter (<=1kb)	1	24745382	24839907	94526	1	25932	ENST00000497755.1	0	ENSG00000169504	CLIC4	chloride intracellular channel 4	ENST00000497755.1;ENST00000488683.1;ENST00000489758.1;ENST00000374379.9	25932;25932;25932;25932	0;0;0;0
chr1	24847716	24848744	1029	*	H1w3_peak_1287	196	.	Distal Intergenic	1	24919345	24919416	72	2	102465437	ENST00000614863.1	70672	ENSG00000278034	MIR6731	microRNA 6731	ENST00000488683.1;ENST00000374379.9	25932;25932	0;0
chr1	24866643	24866980	338	*	H1w3_peak_1288	166	.	Distal Intergenic	1	24919345	24919416	72	2	102465437	ENST00000614863.1	52436	ENSG00000278034	MIR6731	microRNA 6731	NA	NA	NA
[truncated: 89,399 more rows]
