# Supplementary material for: MED12 Dictates Epithelial Ovarian Cancer Cell Ferroptosis Sensitivity via YAP–TEAD1 Signaling
Source: Int J Mol Sci. 2026 Jan 20;27(2):1020. doi: 10.3390/ijms27021020 (PMC12842402; doi:10.3390/ijms27021020)
Supplement: Supplementary file 1 [file ijms-27-01020-s001.zip › Table S7. H KO2_peakAnno.xls]

seqnames	start	end	width	strand	V4	V5	V6	annotation	geneChr	geneStart	geneEnd	geneLength	geneStrand	geneId	transcriptId	distanceToTSS	ENSEMBL	SYMBOL	GENENAME	flank_txIds	flank_geneIds	flank_gene_distances
chr1	629125	630901	1777	*	H2w6_peak_1	32857	.	Promoter (<=1kb)	1	627377	631150	3774	2	101928626	ENST00000452176.2	249	ENSG00000230021	LOC101928626	uncharacterized LOC101928626	ENST00000440196.3;ENST00000641296.1;ENST00000452176.2	101928626;101928626;101928626	0;0;0
chr1	631686	632019	334	*	H2w6_peak_2	966	.	Promoter (<=1kb)	1	594198	631204	37007	2	101928626	ENST00000641296.1	-482	ENSG00000230021	LOC101928626	uncharacterized LOC101928626	ENST00000440196.3;ENST00000641296.1;ENST00000452176.2	101928626;101928626;101928626	0;0;0
chr1	632908	633593	686	*	H2w6_peak_3	27107	.	Promoter (<=1kb)	1	594191	633129	38939	2	101928626	ENST00000440196.3	0	ENSG00000230021	LOC101928626	uncharacterized LOC101928626	ENST00000440196.3;ENST00000641296.1;ENST00000452176.2	101928626;101928626;101928626	0;0;0
chr1	633842	634872	1031	*	H2w6_peak_4	34273	.	Promoter (<=1kb)	1	594191	633129	38939	2	101928626	ENST00000440196.3	-713	ENSG00000230021	LOC101928626	uncharacterized LOC101928626	ENST00000440196.3;ENST00000641296.1;ENST00000452176.2	101928626;101928626;101928626	0;0;0
chr1	778381	779408	1028	*	H2w6_peak_5	368	.	Promoter (<=1kb)	1	725885	778626	52742	2	100133331	ENST00000506640.2	0	NA	LOC100133331	uncharacterized LOC100133331	ENST00000506640.2;ENST00000428504.2	100133331;100288069	0;-4101
chr1	826633	826989	357	*	H2w6_peak_6	71	.	Promoter (<=1kb)	1	826832	852225	25394	1	643837	ENST00000623808.3	0	ENSG00000228794	LINC01128	long intergenic non-protein coding RNA 1128	ENST00000624927.3;ENST00000623808.3;ENST00000445118.7;ENST00000669922.1;ENST00000670780.1;ENST00000667414.1;ENST00000666741.1;ENST00000623070.4;ENST00000659124.1;ENST00000658846.1;ENST00000608189.5;ENST00000448975.6;ENST00000449005.6;ENST00000441765.6;ENST00000609139.6;ENST00000609009.6;ENST00000657837.1;ENST00000610067.6;ENST00000416570.5;ENST00000661237.1;ENST00000668541.1;ENST00000657175.1;ENS…	643837;643837;643837;643837;643837;643837;643837;643837;643837;643837;643837;643837;643837;643837;643837;643837;643837;643837;643837;643837;643837;643837;643837;643837;643837;643837;79854	0;0;0;0;0;0;0;0;0;0;0;0;0;0;0;0;0;0;0;0;0;-817;-826;-832;-4589;-4616;0
chr1	827287	827783	497	*	H2w6_peak_7	214	.	Promoter (<=1kb)	1	827598	859446	31849	1	643837	ENST00000445118.7	0	ENSG00000228794	LINC01128	long intergenic non-protein coding RNA 1128	ENST00000624927.3;ENST00000623808.3;ENST00000445118.7;ENST00000669922.1;ENST00000670780.1;ENST00000667414.1;ENST00000666741.1;ENST00000623070.4;ENST00000659124.1;ENST00000658846.1;ENST00000608189.5;ENST00000448975.6;ENST00000449005.6;ENST00000441765.6;ENST00000609139.6;ENST00000609009.6;ENST00000657837.1;ENST00000610067.6;ENST00000416570.5;ENST00000661237.1;ENST00000668541.1;ENST00000657175.1;ENS…	643837;643837;643837;643837;643837;643837;643837;643837;643837;643837;643837;643837;643837;643837;643837;643837;643837;643837;643837;643837;643837;643837;643837;643837;643837;643837;79854	0;0;0;0;0;0;0;0;0;0;0;0;0;0;0;0;0;0;0;0;0;-23;-32;-38;-3795;-3822;0
chr1	869813	870236	424	*	H2w6_peak_8	227	.	Promoter (<=1kb)	1	868240	870201	1962	2	284593	ENST00000432963.1	0	ENSG00000230368	FAM41C	family with sequence similarity 41 member C	ENST00000446136.1;ENST00000432963.1;ENST00000427857.1;ENST00000635557.1	284593;284593;284593;284593	0;0;0;6998
chr1	904437	904855	419	*	H2w6_peak_9	131	.	Exon (ENST00000607769.1/ENST00000607769.1, exon 1 of 2)	1	917370	918534	1165	2	100130417	ENST00000432961.1	13679	ENSG00000223764	LINC02593	long intergenic non-protein coding RNA 2593	NA	NA	NA
chr1	906858	907159	302	*	H2w6_peak_10	74	.	Intron (ENST00000607769.1/ENST00000607769.1, intron 1 of 1)	1	917370	918534	1165	2	100130417	ENST00000432961.1	11375	ENSG00000223764	LINC02593	long intergenic non-protein coding RNA 2593	NA	NA	NA
chr1	911066	911606	541	*	H2w6_peak_11	280	.	Exon (ENST00000448179.1/ENST00000448179.1, exon 1 of 2)	1	917370	918534	1165	2	100130417	ENST00000432961.1	6928	ENSG00000223764	LINC02593	long intergenic non-protein coding RNA 2593	NA	NA	NA
chr1	921267	921496	230	*	H2w6_peak_12	72	.	Promoter (1-2kb)	1	916870	919692	2823	2	100130417	ENST00000417705.1	-1575	ENSG00000223764	LINC02593	long intergenic non-protein coding RNA 2593	ENST00000417705.1;ENST00000432961.1;ENST00000420190.6;ENST00000437963.5;ENST00000342066.8;ENST00000616016.4;ENST00000616125.4;ENST00000617307.4;ENST00000618181.4;ENST00000618323.4;ENST00000618779.4;ENST00000620200.4;ENST00000622503.4	100130417;100130417;148398;148398;148398;148398;148398;148398;148398;148398;148398;148398;148398	-1575;-2733;0;-3654;0;0;0;0;0;0;0;0;0
chr1	923905	925140	1236	*	H2w6_peak_13	82	.	Promoter (<=1kb)	1	923928	939291	15364	1	148398	ENST00000420190.6	0	ENSG00000187634	SAMD11	sterile alpha motif domain containing 11	ENST00000417705.1;ENST00000420190.6;ENST00000437963.5;ENST00000342066.8;ENST00000616016.4;ENST00000616125.4;ENST00000617307.4;ENST00000618181.4;ENST00000618323.4;ENST00000618779.4;ENST00000620200.4;ENST00000622503.4	100130417;148398;148398;148398;148398;148398;148398;148398;148398;148398;148398;148398	-4213;0;-10;0;0;0;0;0;0;0;0;0
chr1	938205	938797	593	*	H2w6_peak_14	181	.	Promoter (<=1kb)	1	939275	944259	4985	1	148398	ENST00000455979.1	-478	ENSG00000187634	SAMD11	sterile alpha motif domain containing 11	ENST00000420190.6;ENST00000437963.5;ENST00000342066.8;ENST00000616016.4;ENST00000616125.4;ENST00000617307.4;ENST00000618181.4;ENST00000618323.4;ENST00000618779.4;ENST00000620200.4;ENST00000622503.4;ENST00000341065.8;ENST00000455979.1;ENST00000478729.1;ENST00000474461.1;ENST00000466827.1;ENST00000464948.1	148398;148398;148398;148398;148398;148398;148398;148398;148398;148398;148398;148398;148398;148398;148398;148398;148398	0;13055;0;0;0;0;0;0;0;0;0;0;0;0;0;0;0
chr1	940390	941006	617	*	H2w6_peak_15	69	.	Promoter (<=1kb)	1	940346	942173	1828	1	148398	ENST00000478729.1	44	ENSG00000187634	SAMD11	sterile alpha motif domain containing 11	ENST00000420190.6;ENST00000437963.5;ENST00000342066.8;ENST00000616016.4;ENST00000616125.4;ENST00000617307.4;ENST00000618181.4;ENST00000618323.4;ENST00000618779.4;ENST00000620200.4;ENST00000622503.4;ENST00000341065.8;ENST00000455979.1;ENST00000478729.1;ENST00000474461.1;ENST00000466827.1;ENST00000464948.1;ENST00000327044.7;ENST00000483767.5;ENST00000477976.5;ENST00000496938.1	148398;148398;148398;148398;148398;148398;148398;148398;148398;148398;148398;148398;148398;148398;148398;148398;148398;26155;26155;26155;26155	0;15240;0;0;0;0;0;0;0;0;0;0;0;0;0;0;0;0;6054;17452;4556
chr1	941526	942210	685	*	H2w6_peak_16	158	.	Promoter (<=1kb)	1	942103	942802	700	1	148398	ENST00000466827.1	0	ENSG00000187634	SAMD11	sterile alpha motif domain containing 11	ENST00000420190.6;ENST00000342066.8;ENST00000616016.4;ENST00000616125.4;ENST00000617307.4;ENST00000618181.4;ENST00000618323.4;ENST00000618779.4;ENST00000620200.4;ENST00000622503.4;ENST00000341065.8;ENST00000455979.1;ENST00000478729.1;ENST00000474461.1;ENST00000466827.1;ENST00000464948.1;ENST00000327044.7;ENST00000483767.5;ENST00000477976.5;ENST00000496938.1	148398;148398;148398;148398;148398;148398;148398;148398;148398;148398;148398;148398;148398;148398;148398;148398;26155;26155;26155;26155	0;0;0;0;0;0;0;0;0;0;0;0;0;0;0;0;0;4850;16248;3352
chr1	943074	943359	286	*	H2w6_peak_17	66	.	Promoter (<=1kb)	1	942166	942892	727	1	148398	ENST00000464948.1	908	ENSG00000187634	SAMD11	sterile alpha motif domain containing 11	ENST00000420190.6;ENST00000342066.8;ENST00000616016.4;ENST00000616125.4;ENST00000617307.4;ENST00000618181.4;ENST00000618323.4;ENST00000618779.4;ENST00000620200.4;ENST00000622503.4;ENST00000341065.8;ENST00000455979.1;ENST00000478729.1;ENST00000474461.1;ENST00000466827.1;ENST00000464948.1;ENST00000327044.7;ENST00000483767.5;ENST00000477976.5;ENST00000496938.1	148398;148398;148398;148398;148398;148398;148398;148398;148398;148398;148398;148398;148398;148398;148398;148398;26155;26155;26155;26155	0;0;0;0;0;0;0;0;0;0;0;0;0;0;0;0;0;3701;15099;2203
chr1	958988	959403	416	*	H2w6_peak_18	133	.	Promoter (<=1kb)	1	944203	959256	15054	2	26155	ENST00000327044.7	0	ENSG00000188976	NOC2L	NOC2 like nucleolar associated transcriptional repressor	ENST00000327044.7;ENST00000477976.5;ENST00000487214.1;ENST00000469563.1;ENST00000338591.8;ENST00000622660.1;ENST00000463212.1;ENST00000466300.1;ENST00000481067.1	26155;26155;26155;26155;339451;339451;339451;339451;339451	0;-530;0;0;0;0;-2046;-3324;-4149
chr1	960512	961016	505	*	H2w6_peak_19	86	.	Promoter (<=1kb)	1	960584	965719	5136	1	339451	ENST00000338591.8	0	ENSG00000187961	KLHL17	kelch like family member 17	ENST00000327044.7;ENST00000477976.5;ENST00000487214.1;ENST00000469563.1;ENST00000338591.8;ENST00000622660.1;ENST00000463212.1;ENST00000466300.1;ENST00000481067.1	26155;26155;26155;26155;339451;339451;339451;339451;339451	0;-2054;0;0;0;0;-433;-1711;-2536
chr1	966153	967288	1136	*	H2w6_peak_20	224	.	Promoter (<=1kb)	1	966482	975865	9384	1	84069	ENST00000379410.8	0	ENSG00000187583	PLEKHN1	pleckstrin homology domain containing N1	ENST00000338591.8;ENST00000622660.1;ENST00000463212.1;ENST00000466300.1;ENST00000481067.1;ENST00000379410.8;ENST00000379407.7;ENST00000379409.6;ENST00000480267.1	339451;339451;339451;339451;339451;84069;84069;84069;84069	0;0;4704;3426;2601;0;0;0;-3587
chr1	975975	976663	689	*	H2w6_peak_21	353	.	Promoter (<=1kb)	1	975205	976641	1437	2	84808	ENST00000479361.1	0	ENSG00000187642	PERM1	PPARGC1 and ESRR induced regulator, muscle 1	ENST00000379410.8;ENST00000379407.7;ENST00000379409.6;ENST00000480267.1;ENST00000491024.1;ENST00000341290.6;ENST00000479361.1;ENST00000433179.3	84069;84069;84069;84069;84069;84808;84808;84808	0;0;0;5100;2463;0;0;0
chr1	984112	984509	398	*	H2w6_peak_22	105	.	Promoter (2-3kb)	1	975204	982093	6890	2	84808	ENST00000341290.6	-2019	ENSG00000187642	PERM1	PPARGC1 and ESRR induced regulator, muscle 1	ENST00000341290.6;ENST00000433179.3	84808;84808	0;0
chr1	993606	994041	436	*	H2w6_peak_23	77	.	Distal Intergenic	1	998970	999981	1012	2	57801	ENST00000484667.2	5940	ENSG00000188290	HES4	hes family bHLH transcription factor 4	ENST00000428771.6;ENST00000304952.10;ENST00000481869.1;ENST00000484667.2	57801;57801;57801;57801	0;0;0;0
chr1	999895	1000954	1060	*	H2w6_peak_24	266	.	Promoter (<=1kb)	1	998962	1000172	1211	2	57801	ENST00000428771.6	0	ENSG00000188290	HES4	hes family bHLH transcription factor 4	ENST00000428771.6;ENST00000304952.10;ENST00000481869.1;ENST00000484667.2;ENST00000624697.4;ENST00000624652.1	57801;57801;57801;57801;9636;9636	0;0;0;0;0;0
chr1	1001719	1002056	338	*	H2w6_peak_25	97	.	Promoter (<=1kb)	1	1001145	1014435	13291	1	9636	ENST00000624652.1	574	ENSG00000187608	ISG15	ISG15 ubiquitin like modifier	ENST00000428771.6;ENST00000304952.10;ENST00000481869.1;ENST00000484667.2;ENST00000624697.4;ENST00000624652.1	57801;57801;57801;57801;9636;9636	0;0;0;0;0;0
chr1	1006405	1006871	467	*	H2w6_peak_26	335	.	Intron (ENST00000624697.4/9636, intron 1 of 2)	1	1001145	1014435	13291	1	9636	ENST00000624652.1	5260	ENSG00000187608	ISG15	ISG15 ubiquitin like modifier	ENST00000624697.4;ENST00000624652.1	9636;9636	0;0
chr1	1013219	1013754	536	*	H2w6_peak_27	402	.	Promoter (<=1kb)	1	1013497	1014540	1044	1	9636	ENST00000649529.1	0	ENSG00000187608	ISG15	ISG15 ubiquitin like modifier	ENST00000624697.4;ENST00000624652.1;ENST00000649529.1	9636;9636;9636	0;0;0
chr1	1019230	1019843	614	*	H2w6_peak_28	129	.	Promoter (<=1kb)	1	1020120	1056116	35997	1	375790	ENST00000379370.7	-277	ENSG00000188157	AGRN	agrin	ENST00000379370.7;ENST00000620552.4;ENST00000624697.4;ENST00000624652.1;ENST00000649529.1	375790;375790;9636;9636;9636	0;0;0;0;0
chr1	1021174	1021921	748	*	H2w6_peak_29	109	.	Promoter (1-2kb)	1	1020123	1056118	35996	1	375790	ENST00000620552.4	1051	ENSG00000188157	AGRN	agrin	ENST00000379370.7;ENST00000620552.4	375790;375790	0;0
chr1	1024537	1025199	663	*	H2w6_peak_30	117	.	Intron (ENST00000379370.7/375790, intron 2 of 35)	1	1020123	1056118	35996	1	375790	ENST00000620552.4	4414	ENSG00000188157	AGRN	agrin	ENST00000379370.7;ENST00000620552.4	375790;375790	0;0
chr1	1058174	1058652	479	*	H2w6_peak_31	177	.	Promoter (1-2kb)	1	1059708	1066459	6752	1	100288175	ENST00000394517.7	-1056	ENSG00000217801	LOC100288175	uncharacterized LOC100288175	ENST00000394517.7;ENST00000427998.5;ENST00000456409.5;ENST00000412397.2;ENST00000379370.7;ENST00000620552.4;ENST00000651234.1;ENST00000652369.1;ENST00000461111.1	100288175;100288175;100288175;100288175;375790;375790;375790;375790;375790	0;0;0;0;0;0;24068;24068;6188
chr1	1059001	1059907	907	*	H2w6_peak_32	135	.	Promoter (<=1kb)	1	1059708	1066459	6752	1	100288175	ENST00000394517.7	0	ENSG00000217801	LOC100288175	uncharacterized LOC100288175	ENST00000394517.7;ENST00000427998.5;ENST00000456409.5;ENST00000412397.2;ENST00000433695.1;ENST00000379370.7;ENST00000620552.4;ENST00000651234.1;ENST00000652369.1;ENST00000461111.1	100288175;100288175;100288175;100288175;100288175;375790;375790;375790;375790;375790	0;0;0;0;0;0;0;24895;24895;7015
chr1	1063915	1064571	657	*	H2w6_peak_33	503	.	Promoter (<=1kb)	1	1064495	1066274	1780	1	100288175	ENST00000433695.1	0	ENSG00000217801	LOC100288175	uncharacterized LOC100288175	ENST00000394517.7;ENST00000427998.5;ENST00000456409.5;ENST00000412397.2;ENST00000433695.1	100288175;100288175;100288175;100288175;100288175	0;0;0;0;0
chr1	1069208	1070460	1253	*	H2w6_peak_34	174	.	Exon (ENST00000412397.2/100288175, exon 10 of 10)	1	1070967	1074306	3340	2	401934	ENST00000453464.3	3846	ENSG00000237330	RNF223	ring finger protein 223	ENST00000394517.7;ENST00000427998.5;ENST00000456409.5;ENST00000412397.2;ENST00000433695.1;ENST00000453464.3	100288175;100288175;100288175;100288175;100288175;401934	0;0;0;0;0;0
chr1	1073701	1074581	881	*	H2w6_peak_35	156	.	Promoter (<=1kb)	1	1070967	1074306	3340	2	401934	ENST00000453464.3	0	ENSG00000237330	RNF223	ring finger protein 223	ENST00000412397.2;ENST00000453464.3	100288175;401934	0;0
chr1	1079422	1080531	1110	*	H2w6_peak_36	747	.	Downstream (1-2kb)	1	1082146	1084072	1927	2	54991	ENST00000464905.1	3541	ENSG00000131591	C1orf159	chromosome 1 open reading frame 159	ENST00000379339.5;ENST00000465822.5;ENST00000379325.7;ENST00000421241.6;ENST00000487177.5;ENST00000467751.5;ENST00000477196.5;ENST00000464905.1;ENST00000379320.5;ENST00000379319.5;ENST00000434641.5;ENST00000482816.5	54991;54991;54991;54991;54991;54991;54991;54991;54991;54991;54991;54991	0;11546;0;0;7105;0;0;3541;11643;25596;0;0
chr1	1115874	1116838	965	*	H2w6_peak_37	641	.	Promoter (<=1kb)	1	1081818	1116081	34264	2	54991	ENST00000379339.5	0	ENSG00000131591	C1orf159	chromosome 1 open reading frame 159	ENST00000379339.5;ENST00000379325.7;ENST00000421241.6;ENST00000467751.5;ENST00000477196.5;ENST00000434641.5;ENST00000482816.5;ENST00000462097.5;ENST00000475119.5;ENST00000472741.5;ENST00000480643.1	54991;54991;54991;54991;54991;54991;54991;54991;54991;54991;54991	0;0;0;0;0;0;0;0;0;0;0
chr1	1121839	1122394	556	*	H2w6_peak_38	108	.	Distal Intergenic	1	1087190	1116361	29172	2	54991	ENST00000475119.5	-5478	ENSG00000131591	C1orf159	chromosome 1 open reading frame 159	NA	NA	NA
chr1	1136486	1137057	572	*	H2w6_peak_39	77	.	Promoter (<=1kb)	1	1137017	1144056	7040	1	254099	ENST00000416774.1	0	ENSG00000223823	LINC01342	long intergenic non-protein coding RNA 1342	ENST00000416774.1	254099	0
chr1	1150231	1150585	355	*	H2w6_peak_40	45	.	Distal Intergenic	1	1137017	1144056	7040	1	254099	ENST00000416774.1	13214	ENSG00000223823	LINC01342	long intergenic non-protein coding RNA 1342	NA	NA	NA
chr1	1157468	1158267	800	*	H2w6_peak_41	330	.	Distal Intergenic	1	1167104	1167198	95	1	406984	ENST00000384997.3	-8837	ENSG00000207730	MIR200B	microRNA 200b	NA	NA	NA
chr1	1162769	1163174	406	*	H2w6_peak_42	55	.	Distal Intergenic	1	1167104	1167198	95	1	406984	ENST00000384997.3	-3930	ENSG00000207730	MIR200B	microRNA 200b	ENST00000384875.3;ENST00000384997.3	406983;406984	-4689;-3930
chr1	1164778	1165173	396	*	H2w6_peak_43	37	.	Promoter (1-2kb)	1	1167104	1167198	95	1	406984	ENST00000384997.3	-1931	ENSG00000207730	MIR200B	microRNA 200b	ENST00000384875.3;ENST00000384997.3;ENST00000362106.1	406983;406984;554210	-2690;-1931;-3832
chr1	1176448	1176713	266	*	H2w6_peak_44	88	.	Promoter (2-3kb)	1	1173906	1197933	24028	1	254173	ENST00000379289.5	2542	ENSG00000162571	TTLL10	tubulin tyrosine ligase like 10	ENST00000506177.1;ENST00000379290.5;ENST00000379289.5;ENST00000379288.3;ENST00000460998.1;ENST00000514695.1	254173;254173;254173;254173;254173;254173	2564;0;0;-2984;-3771;-3824
chr1	1201503	1201732	230	*	H2w6_peak_45	78	.	Downstream (1-2kb)	1	1203844	1205680	1837	2	8784	ENST00000486728.5	3948	ENSG00000186891	TNFRSF18	TNF receptor superfamily member 18	ENST00000379290.5;ENST00000379289.5;ENST00000486379.1;ENST00000328596.10;ENST00000379268.7;ENST00000486728.5;ENST00000379265.5	254173;254173;254173;8784;8784;8784;8784	0;0;16467;4839;4860;3948;4839
chr1	1208092	1208417	326	*	H2w6_peak_46	100	.	Promoter (1-2kb)	1	1203508	1206592	3085	2	8784	ENST00000379268.7	-1500	ENSG00000186891	TNFRSF18	TNF receptor superfamily member 18	ENST00000497869.5;ENST00000379236.4;ENST00000453580.1;ENST00000328596.10;ENST00000379268.7;ENST00000486728.5;ENST00000379265.5	7293;7293;7293;8784;8784;8784;8784	5721;5736;5081;-1521;-1500;-2412;-1521
chr1	1217910	1218344	435	*	H2w6_peak_47	172	.	Promoter (1-2kb)	1	1216934	1220293	3360	2	51150	ENST00000478938.1	1949	ENSG00000078808	SDF4	stromal cell derived factor 4	ENST00000360001.11;ENST00000660930.1;ENST00000263741.12;ENST00000465727.5;ENST00000494748.1;ENST00000478938.1;ENST00000655486.1;ENST00000403997.2;ENST00000497869.5;ENST00000379236.4;ENST00000453580.1	51150;51150;51150;51150;51150;51150;51150;51150;7293;7293;7293	0;0;0;0;0;0;0;10252;-3772;-3757;-4412
chr1	1231031	1232475	1445	*	H2w6_peak_48	316	.	Promoter (<=1kb)	1	1232237	1235041	2805	1	126792	ENST00000379198.5	0	ENSG00000176022	B3GALT6	beta-1,3-galactosyltransferase 6	ENST00000379198.5;ENST00000360001.11;ENST00000660930.1;ENST00000263741.12;ENST00000465727.5;ENST00000655486.1;ENST00000403997.2;ENST00000459994.2	126792;51150;51150;51150;51150;51150;51150;51150	0;0;0;0;0;0;-2435;0
chr1	1237714	1238485	772	*	H2w6_peak_49	88	.	Distal Intergenic	1	1242449	1243158	710	2	388581	ENST00000478606.1	4673	ENSG00000184163	C1QTNF12	C1q and TNF related 12	ENST00000379198.5;ENST00000462849.1;ENST00000478606.1;ENST00000330388.2;ENST00000468365.1	126792;388581;388581;388581;388581	0;4978;4673;8237;5933
chr1	1239457	1239751	295	*	H2w6_peak_50	120	.	Downstream (2-3kb)	1	1242449	1243158	710	2	388581	ENST00000478606.1	3407	ENSG00000184163	C1QTNF12	C1q and TNF related 12	ENST00000379198.5;ENST00000462849.1;ENST00000478606.1;ENST00000330388.2;ENST00000468365.1;ENST00000486627.1	126792;388581;388581;388581;388581;388581	0;3712;3407;6971;4667;4973
chr1	1247197	1247472	276	*	H2w6_peak_51	45	.	Promoter (<=1kb)	1	1242453	1246722	4270	2	388581	ENST00000330388.2	-475	ENSG00000184163	C1QTNF12	C1q and TNF related 12	ENST00000462849.1;ENST00000478606.1;ENST00000330388.2;ENST00000468365.1;ENST00000486627.1	388581;388581;388581;388581;388581	-3734;-4039;-475;-2779;-2473
chr1	1264845	1265503	659	*	H2w6_peak_52	600	.	Promoter (1-2kb)	1	1257122	1263569	6448	2	118424	ENST00000471154.1	-1276	ENSG00000160087	UBE2J2	ubiquitin conjugating enzyme E2 J2	ENST00000450390.6;ENST00000347370.6;ENST00000349431.10;ENST00000400929.6;ENST00000464036.5;ENST00000360466.6;ENST00000400930.8;ENST00000473215.5;ENST00000435198.5;ENST00000509720.5;ENST00000491779.5;ENST00000466752.5;ENST00000503294.5;ENST00000477894.5;ENST00000471154.1;ENST00000422076.5;ENST00000502382.1;ENST00000461142.3;ENST00000488418.2	118424;118424;118424;118424;118424;118424;118424;118424;118424;118424;118424;118424;118424;118424;118424;118424;118424;118424;118424	0;0;0;0;0;0;0;0;0;0;0;0;0;0;-1276;0;0;0;0
chr1	1272545	1273170	626	*	H2w6_peak_53	105	.	Promoter (<=1kb)	1	1267862	1273471	5610	2	118424	ENST00000488418.2	301	ENSG00000160087	UBE2J2	ubiquitin conjugating enzyme E2 J2	ENST00000450390.6;ENST00000347370.6;ENST00000349431.10;ENST00000400929.6;ENST00000464036.5;ENST00000360466.6;ENST00000400930.8;ENST00000473215.5;ENST00000435198.5;ENST00000509720.5;ENST00000491779.5;ENST00000466752.5;ENST00000503294.5;ENST00000477894.5;ENST00000422076.5;ENST00000502382.1;ENST00000461142.3;ENST00000488418.2	118424;118424;118424;118424;118424;118424;118424;118424;118424;118424;118424;118424;118424;118424;118424;118424;118424;118424	0;0;0;0;0;0;0;0;0;0;0;0;0;0;0;0;0;0
chr1	1273573	1274399	827	*	H2w6_peak_54	238	.	Promoter (<=1kb)	1	1253909	1273853	19945	2	118424	ENST00000450390.6	0	ENSG00000160087	UBE2J2	ubiquitin conjugating enzyme E2 J2	ENST00000450390.6;ENST00000347370.6;ENST00000349431.10;ENST00000400929.6;ENST00000464036.5;ENST00000360466.6;ENST00000400930.8;ENST00000473215.5;ENST00000435198.5;ENST00000509720.5;ENST00000491779.5;ENST00000466752.5;ENST00000503294.5;ENST00000477894.5;ENST00000422076.5;ENST00000502382.1;ENST00000461142.3;ENST00000488418.2	118424;118424;118424;118424;118424;118424;118424;118424;118424;118424;118424;118424;118424;118424;118424;118424;118424;118424	0;0;0;0;0;0;0;0;0;0;0;0;0;0;0;0;0;0
chr1	1281545	1282409	865	*	H2w6_peak_55	156	.	Promoter (<=1kb)	1	1281925	1286168	4244	1	6339	ENST00000470022.1	0	ENSG00000162572	SCNN1D	sodium channel epithelial 1 delta subunit	ENST00000379116.10;ENST00000379101.8;ENST00000338555.6;ENST00000400928.7;ENST00000470022.1;ENST00000325425.12;ENST00000467651.2;ENST00000379099.3	6339;6339;6339;6339;6339;6339;6339;6339	0;0;0;0;0;0;0;-4700
chr1	1291163	1292052	890	*	H2w6_peak_56	117	.	Promoter (2-3kb)	1	1294499	1295008	510	2	116983	ENST00000470659.1	2956	ENSG00000131584	ACAP3	ArfGAP with coiled-coil, ankyrin repeat and PH domains 3	ENST00000613751.1;ENST00000492936.5;ENST00000354700.10;ENST00000467278.5;ENST00000353662.4;ENST00000470659.1;ENST00000379037.6;ENST00000476572.1;ENST00000379116.10;ENST00000379101.8;ENST00000338555.6;ENST00000400928.7;ENST00000470022.1;ENST00000325425.12;ENST00000379099.3	102465434;116983;116983;116983;116983;116983;116983;116983;6339;6339;6339;6339;6339;6339;6339	4118;0;0;6903;11208;2956;6213;7565;0;0;0;0;0;0;4054
chr1	1304574	1305119	546	*	H2w6_peak_57	154	.	Promoter (<=1kb)	1	1301448	1304901	3454	2	116983	ENST00000478065.5	0	ENSG00000131584	ACAP3	ArfGAP with coiled-coil, ankyrin repeat and PH domains 3	ENST00000492936.5;ENST00000354700.10;ENST00000353662.4;ENST00000476572.1;ENST00000472541.5;ENST00000354980.7;ENST00000478065.5;ENST00000479108.5;ENST00000438966.1;ENST00000379031.10;ENST00000470520.5;ENST00000463758.1;ENST00000467712.1;ENST00000493657.1	116983;116983;116983;116983;116983;116983;116983;116983;116983;126789;126789;126789;126789;126789	0;0;-1314;-4957;0;0;0;0;0;0;0;0;-3702;-4116
chr1	1305535	1305858	324	*	H2w6_peak_58	63	.	Promoter (<=1kb)	1	1292390	1305929	13540	2	116983	ENST00000492936.5	71	ENSG00000131584	ACAP3	ArfGAP with coiled-coil, ankyrin repeat and PH domains 3	ENST00000492936.5;ENST00000354700.10;ENST00000353662.4;ENST00000472541.5;ENST00000354980.7;ENST00000478065.5;ENST00000479108.5;ENST00000438966.1;ENST00000379031.10;ENST00000470520.5;ENST00000463758.1;ENST00000467712.1;ENST00000493657.1	116983;116983;116983;116983;116983;116983;116983;116983;126789;126789;126789;126789;126789	0;0;-2275;0;0;0;0;0;0;0;0;-2963;-3377
chr1	1307643	1308809	1167	*	H2w6_peak_59	195	.	Promoter (<=1kb)	1	1292391	1307930	15540	2	116983	ENST00000354700.10	0	ENSG00000131584	ACAP3	ArfGAP with coiled-coil, ankyrin repeat and PH domains 3	ENST00000620702.1;ENST00000492936.5;ENST00000354700.10;ENST00000353662.4;ENST00000472541.5;ENST00000354980.7;ENST00000478065.5;ENST00000479108.5;ENST00000438966.1;ENST00000379031.10;ENST00000470520.5;ENST00000463758.1;ENST00000467712.1;ENST00000493657.1;ENST00000470030.6;ENST00000540437.5;ENST00000545578.5;ENST00000618806.4;ENST00000620829.4;ENST00000435064.5;ENST00000497304.6;ENST00000323275.10;…	102465435;116983;116983;116983;116983;116983;116983;116983;116983;126789;126789;126789;126789;126789;54973;54973;54973;54973;54973;54973;54973;54973;54973;54973;54973;54973;54973;54973;54973;54973;54973;54973;54973;54973;54973;54973;54973;54973;54973;54973;54973	3757;0;0;-4383;0;0;0;0;0;0;0;0;-12;-426;6624;0;0;0;0;0;3891;0;0;8641;6361;0;0;0;0;0;0;5016;4971;4956;0;4941;10537;6799;5855;6792;0
chr1	1324393	1325543	1151	*	H2w6_peak_60	291	.	Promoter (<=1kb)	1	1311585	1324687	13103	2	54973	ENST00000540437.5	0	ENSG00000127054	INTS11	integrator complex subunit 11	ENST00000540437.5;ENST00000545578.5;ENST00000618806.4;ENST00000620829.4;ENST00000435064.5;ENST00000323275.10;ENST00000411962.5;ENST00000421495.6;ENST00000458452.7;ENST00000419704.5;ENST00000532772.5;ENST00000450926.6;ENST00000527098.5;ENST00000528879.5;ENST00000434694.6;ENST00000488042.6;ENST00000526797.5;ENST00000526332.5;ENST00000430786.5;ENST00000527719.5;ENST00000530031.5;ENST00000526113.1;EN…	54973;54973;54973;54973;54973;54973;54973;54973;54973;54973;54973;54973;54973;54973;54973;54973;54973;54973;54973;54973;54973;54973;54973;54973;54973;54973;54973;54973;54973;54973;54973;54973;54973;54973;54973;54973;80772;80772;80772	0;0;0;0;0;0;0;0;0;0;0;0;0;0;0;0;0;0;0;0;0;0;0;-3488;0;0;0;0;0;0;0;0;0;0;0;0;0;0;0
chr1	1330726	1331550	825	*	H2w6_peak_61	314	.	Promoter (<=1kb)	1	1331280	1335314	4035	1	83756	ENST00000339381.6	0	ENSG00000169962	TAS1R3	taste 1 receptor member 3	ENST00000378891.9;ENST00000378888.10;ENST00000610709.2;ENST00000632445.1;ENST00000464957.1;ENST00000343938.9;ENST00000488011.1;ENST00000339381.6	1855;1855;1855;1855;80772;80772;80772;83756	0;0;0;7872;0;0;0;0
chr1	1344158	1344406	249	*	H2w6_peak_62	73	.	Intron (ENST00000378891.9/1855, intron 1 of 14)	1	1339492	1340365	874	2	1855	ENST00000633096.1	-3793	ENSG00000107404	DVL1	dishevelled segment polarity protein 1	ENST00000616525.1;ENST00000378891.9;ENST00000378888.10;ENST00000610709.2;ENST00000632445.1;ENST00000631679.1;ENST00000634054.1;ENST00000633096.1;ENST00000472445.1	102466740;1855;1855;1855;1855;1855;1855;1855;1855	-4450;0;0;0;-4736;-4106;-3968;-3793;0
chr1	1344640	1345585	946	*	H2w6_peak_63	416	.	Intron (ENST00000378891.9/1855, intron 1 of 14)	1	1341770	1348955	7186	2	1855	ENST00000472445.1	3370	ENSG00000107404	DVL1	dishevelled segment polarity protein 1	ENST00000616525.1;ENST00000378891.9;ENST00000378888.10;ENST00000610709.2;ENST00000631679.1;ENST00000634054.1;ENST00000633096.1;ENST00000472445.1	102466740;1855;1855;1855;1855;1855;1855;1855	-4932;0;0;0;-4588;-4450;-4275;0
chr1	1347753	1348288	536	*	H2w6_peak_64	157	.	Promoter (<=1kb)	1	1341770	1348955	7186	2	1855	ENST00000472445.1	667	ENSG00000107404	DVL1	dishevelled segment polarity protein 1	ENST00000378891.9;ENST00000378888.10;ENST00000610709.2;ENST00000472445.1;ENST00000474033.5;ENST00000342753.8;ENST00000309212.10;ENST00000445648.5;ENST00000477278.3;ENST00000473097.5;ENST00000478517.5	1855;1855;1855;1855;54587;54587;54587;54587;54587;54587;54587	0;0;0;0;0;0;0;0;0;0;0
chr1	1353689	1354037	349	*	H2w6_peak_65	188	.	Promoter (<=1kb)	1	1353215	1354247	1033	2	54587	ENST00000478517.5	210	ENSG00000162576	MXRA8	matrix remodeling associated 8	ENST00000378891.9;ENST00000378888.10;ENST00000610709.2;ENST00000472445.1;ENST00000474033.5;ENST00000342753.8;ENST00000309212.10;ENST00000445648.5;ENST00000477278.3;ENST00000473097.5;ENST00000478517.5;ENST00000476718.1;ENST00000464351.1;ENST00000460473.1	1855;1855;1855;1855;54587;54587;54587;54587;54587;54587;54587;54587;54587;54587	0;0;0;0;0;0;0;0;0;0;0;0;1475;1475
chr1	1360518	1360829	312	*	H2w6_peak_66	105	.	Promoter (<=1kb)	1	1352692	1361777	9086	2	54587	ENST00000477278.3	948	ENSG00000162576	MXRA8	matrix remodeling associated 8	ENST00000342753.8;ENST00000309212.10;ENST00000445648.5;ENST00000477278.3	54587;54587;54587;54587	0;0;0;0
chr1	1374745	1375626	882	*	H2w6_peak_67	689	.	Promoter (<=1kb)	1	1373730	1375157	1428	2	54998	ENST00000338370.7	0	ENSG00000175756	AURKAIP1	aurora kinase A interacting protein 1	ENST00000338370.7;ENST00000338338.9;ENST00000321751.9;ENST00000378853.3;ENST00000489799.1;ENST00000496905.1	54998;54998;54998;54998;54998;54998	0;0;0;0;0;0
chr1	1399033	1400209	1177	*	H2w6_peak_68	504	.	Promoter (<=1kb)	1	1399520	1402019	2500	1	148413	ENST00000659048.1	0	ENSG00000224870	MRPL20-AS1	MRPL20 antisense RNA 1	ENST00000659048.1;ENST00000448629.6;ENST00000444362.2;ENST00000418833.2;ENST00000576232.1;ENST00000570344.1;ENST00000447725.2;ENST00000344843.12;ENST00000493287.5;ENST00000487659.1;ENST00000492508.1;ENST00000482352.1;ENST00000400809.8;ENST00000482621.5;ENST00000496007.5;ENST00000481223.6;ENST00000488340.5;ENST00000471930.5;ENST00000408918.8;ENST00000473872.5;ENST00000425598.2;ENST00000463895.1;EN…	148413;148413;148413;148413;148413;148413;148413;55052;55052;55052;55052;55052;81669;81669;81669;81669;81669;81669;81669;81669;81669;81669;81669	0;0;0;0;0;0;0;0;6098;0;0;0;0;-729;0;0;0;-667;0;-746;0;-746;-77
chr1	1406837	1407944	1108	*	H2w6_peak_69	159	.	Promoter (<=1kb)	1	1401909	1407293	5385	2	55052	ENST00000344843.12	0	ENSG00000242485	MRPL20	mitochondrial ribosomal protein L20	ENST00000659048.1;ENST00000448629.6;ENST00000444362.2;ENST00000418833.2;ENST00000447725.2;ENST00000344843.12;ENST00000493287.5;ENST00000487659.1;ENST00000492508.1;ENST00000482352.1;ENST00000477686.1	148413;148413;148413;148413;148413;55052;55052;55052;55052;55052;55052	0;0;0;0;0;0;-530;0;0;0;0
chr1	1425623	1426132	510	*	H2w6_peak_70	52	.	Promoter (<=1kb)	1	1426128	1427787	1660	1	643965	ENST00000378821.3	0	ENSG00000205116	TMEM88B	transmembrane protein 88B	ENST00000430109.1;ENST00000434150.1;ENST00000454562.1;ENST00000417917.1;ENST00000520296.5;ENST00000427211.3;ENST00000537107.5;ENST00000454272.2;ENST00000442470.1;ENST00000378821.3	102724312;102724312;102724312;102724312;441869;441869;441869;441869;441869;643965	0;5711;0;0;-4179;-3854;-4179;-4532;-4363;0
chr1	1433214	1433637	424	*	H2w6_peak_71	93	.	Promoter (<=1kb)	1	1430550	1434488	3939	2	102724312	ENST00000454562.1	851	NA	LINC01770	long intergenic non-protein coding RNA 1770	ENST00000430109.1;ENST00000434150.1;ENST00000454562.1;ENST00000417917.1;ENST00000495558.1;ENST00000338660.5;ENST00000476993.2;ENST00000471398.1	102724312;102724312;102724312;102724312;64856;64856;64856;64856	0;-1371;0;0;-1224;-1886;0;-2098
chr1	1440853	1441311	459	*	H2w6_peak_72	97	.	3' UTR	1	1435735	1437177	1443	1	64856	ENST00000471398.1	5118	ENSG00000179403	VWA1	von Willebrand factor A domain containing 1	ENST00000495558.1;ENST00000338660.5;ENST00000476993.2;ENST00000471398.1	64856;64856;64856;64856	5992;5330;0;5118
chr1	1470742	1471946	1205	*	H2w6_peak_73	217	.	Promoter (<=1kb)	1	1471765	1497848	26084	1	83858	ENST00000673477.1	0	ENSG00000160072	ATAD3B	ATPase family AAA domain containing 3B	ENST00000378785.7;ENST00000484537.2;ENST00000673477.1;ENST00000308647.8	219293;219293;83858;83858	21053;8259;0;0
chr1	1504816	1505441	626	*	H2w6_peak_74	217	.	Intron (ENST00000641974.1/ENST00000641974.1, intron 1 of 1)	1	1512162	1534685	22524	1	55210	ENST00000378756.8	-6721	ENSG00000197785	ATAD3A	ATPase family AAA domain containing 3A	NA	NA	NA
chr1	1511144	1512207	1064	*	H2w6_peak_75	314	.	Promoter (<=1kb)	1	1512162	1534685	22524	1	55210	ENST00000378756.8	0	ENSG00000197785	ATAD3A	ATPase family AAA domain containing 3A	ENST00000378756.8;ENST00000672388.1;ENST00000378755.9;ENST00000339113.9;ENST00000536055.6;ENST00000439513.1	55210;55210;55210;55210;55210;55210	0;0;0;-178;-323;-4863
chr1	1536108	1536595	488	*	H2w6_peak_76	57	.	Intron (ENST00000378733.9/339453, intron 2 of 3)	1	1539056	1540350	1295	2	339453	ENST00000624426.1	3755	ENSG00000205090	TMEM240	transmembrane protein 240	ENST00000378733.9;ENST00000425828.1;ENST00000624426.1;ENST00000378756.8;ENST00000672388.1;ENST00000378755.9;ENST00000339113.9;ENST00000536055.6;ENST00000400830.4	339453;339453;339453;55210;55210;55210;55210;55210;55210	0;0;3755;0;0;0;23723;23578;12153
chr1	1554797	1555347	551	*	H2w6_peak_77	187	.	Intron (ENST00000291386.4/29101, intron 2 of 4)	1	1541674	1546487	4814	2	29101	ENST00000378726.1	-8310	ENSG00000160075	SSU72	SSU72 homolog, RNA polymerase II CTD phosphatase	ENST00000291386.4;ENST00000378725.3	29101;29101	0;0
chr1	1574148	1575150	1003	*	H2w6_peak_78	229	.	Promoter (<=1kb)	1	1541673	1574863	33191	2	29101	ENST00000291386.4	0	ENSG00000160075	SSU72	SSU72 homolog, RNA polymerase II CTD phosphatase	ENST00000291386.4;ENST00000378725.3;ENST00000359060.5	29101;29101;29101	0;0;0
chr1	1576194	1576421	228	*	H2w6_peak_79	64	.	Promoter (1-2kb)	1	1541673	1574863	33191	2	29101	ENST00000291386.4	-1331	ENSG00000160075	SSU72	SSU72 homolog, RNA polymerase II CTD phosphatase	ENST00000291386.4;ENST00000378725.3;ENST00000359060.5	29101;29101;29101	0;0;0
chr1	1599727	1600048	322	*	H2w6_peak_80	129	.	Promoter (<=1kb)	1	1598012	1600135	2124	2	643988	ENST00000422725.4	87	ENSG00000228594	FNDC10	fibronectin type III domain containing 10	ENST00000658591.1;ENST00000422725.4	105378586;643988	-266;0
chr1	1614999	1616453	1455	*	H2w6_peak_81	573	.	Promoter (<=1kb)	1	1615415	1630605	15191	1	142678	ENST00000520777.5	0	ENSG00000197530	MIB2	mindbomb E3 ubiquitin protein ligase 2	ENST00000520777.5;ENST00000355826.9;ENST00000518681.5;ENST00000505820.6;ENST00000479659.5;ENST00000489635.5;ENST00000511502.5;ENST00000477990.1;ENST00000514363.1;ENST00000487053.5;ENST00000502470.5;ENST00000378712.5;ENST00000507082.1;ENST00000463492.1;ENST00000510793.5;ENST00000504599.5;ENST00000507229.5;ENST00000503789.5;ENST00000378708.5;ENST00000506488.5	142678;142678;142678;142678;142678;142678;142678;142678;142678;142678;142678;142678;142678;142678;142678;142678;142678;142678;142678;142678	0;0;0;0;0;0;0;0;0;0;0;0;0;0;0;0;0;-955;0;0
chr1	1627232	1627909	678	*	H2w6_peak_82	121	.	Promoter (<=1kb)	1	1627460	1629552	2093	1	142678	ENST00000473511.5	0	ENSG00000197530	MIB2	mindbomb E3 ubiquitin protein ligase 2	ENST00000520777.5;ENST00000355826.9;ENST00000518681.5;ENST00000505820.6;ENST00000479659.5;ENST00000489635.5;ENST00000511502.5;ENST00000514363.1;ENST00000487053.5;ENST00000502470.5;ENST00000378712.5;ENST00000510793.5;ENST00000504599.5;ENST00000507229.5;ENST00000503789.5;ENST00000378708.5;ENST00000506488.5;ENST00000512004.1;ENST00000508455.1;ENST00000514234.5;ENST00000467597.1;ENST00000508148.1;ENS…	142678;142678;142678;142678;142678;142678;142678;142678;142678;142678;142678;142678;142678;142678;142678;142678;142678;142678;142678;142678;142678;142678;142678;142678;142678;142678;142678;142678;142678;8510;8510;8510;8510;8511	0;0;0;0;0;0;0;0;0;0;0;0;0;0;9824;0;0;4110;3651;0;2488;2145;1665;0;0;0;0;-1197;-1564;-4254;-4264;-4269;-4270;-4874
chr1	1628715	1628987	273	*	H2w6_peak_83	54	.	Promoter (<=1kb)	1	1629106	1630603	1498	1	142678	ENST00000511910.1	-119	ENSG00000197530	MIB2	mindbomb E3 ubiquitin protein ligase 2	ENST00000520777.5;ENST00000355826.9;ENST00000518681.5;ENST00000505820.6;ENST00000479659.5;ENST00000489635.5;ENST00000511502.5;ENST00000514363.1;ENST00000487053.5;ENST00000502470.5;ENST00000378712.5;ENST00000510793.5;ENST00000504599.5;ENST00000507229.5;ENST00000503789.5;ENST00000378708.5;ENST00000506488.5;ENST00000512004.1;ENST00000508455.1;ENST00000514234.5;ENST00000467597.1;ENST00000508148.1;ENS…	142678;142678;142678;142678;142678;142678;142678;142678;142678;142678;142678;142678;142678;142678;142678;142678;142678;142678;142678;142678;142678;142678;142678;142678;142678;142678;142678;142678;142678;8510;8510;8510;8510;8511;8511;8511;8511	0;0;0;0;0;0;0;0;0;0;0;0;0;0;11307;0;0;5593;5134;0;3971;3628;3148;0;0;0;0;-119;-486;-3176;-3186;-3191;-3192;-3796;-4216;-4216;-4692
chr1	1658809	1659373	565	*	H2w6_peak_84	336	.	Promoter (<=1kb)	1	1635227	1659012	23786	2	984	ENST00000341832.10	0	ENSG00000248333	CDK11B	cyclin dependent kinase 11B	ENST00000614300.4;ENST00000617444.5;ENST00000611123.1;ENST00000480991.1;ENST00000341832.10;ENST00000407249.7;ENST00000340677.9;ENST00000611150.3;ENST00000615951.4;ENST00000626918.2;ENST00000629289.2;ENST00000629312.2;ENST00000341028.8	728661;728661;728661;728661;984;984;984;984;984;984;984;984;984	0;0;0;10766;0;0;0;0;0;0;0;0;0
chr1	1686363	1686872	510	*	H2w6_peak_85	275	.	Intron (ENST00000614300.4/728661, intron 2 of 6)	1	1670425	1692709	22285	2	728661	ENST00000481276.1	5837	ENSG00000189339	SLC35E2B	solute carrier family 35 member E2B	ENST00000614300.4;ENST00000617444.5;ENST00000611123.1;ENST00000481276.1	728661;728661;728661;728661	0;0;0;0
chr1	1692392	1693361	970	*	H2w6_peak_86	320	.	Promoter (<=1kb)	1	1659529	1692724	33196	2	728661	ENST00000614300.4	0	ENSG00000189339	SLC35E2B	solute carrier family 35 member E2B	ENST00000614300.4;ENST00000617444.5;ENST00000611123.1;ENST00000481276.1	728661;728661;728661;728661	0;0;0;0
chr1	1724078	1724754	677	*	H2w6_peak_87	490	.	Promoter (<=1kb)	1	1702379	1724357	21979	2	728642	ENST00000404249.8	0	ENSG00000008128	CDK11A	cyclin dependent kinase 11A	ENST00000404249.8;ENST00000356200.7;ENST00000598846.1;ENST00000356937.7;ENST00000378638.6;ENST00000509982.5;ENST00000357760.6;ENST00000358779.9;ENST00000378633.5;ENST00000460465.5;ENST00000479362.1;ENST00000498810.1;ENST00000487462.1;ENST00000401096.2;ENST00000647043.1;ENST00000355439.7;ENST00000643905.1	728642;728642;728642;728642;728642;728642;728642;728642;728642;728642;728642;728642;728642;728642;9906;9906;9906	0;-1247;0;-2423;-1247;-1246;0;0;0;0;-46;-2199;-59;0;0;0;0
chr1	1740893	1741335	443	*	H2w6_peak_88	130	.	Promoter (1-2kb)	1	1734690	1739557	4868	2	9906	ENST00000643943.1	-1336	ENSG00000215790	SLC35E2A	solute carrier family 35 member E2A	ENST00000598846.1;ENST00000647043.1;ENST00000355439.7;ENST00000643905.1;ENST00000246421.4;ENST00000643943.1	728642;9906;9906;9906;9906;9906	0;0;0;0;0;-1336
chr1	1752917	1753293	377	*	H2w6_peak_89	31	.	Promoter (1-2kb)	1	1752975	1754383	1409	2	65220	ENST00000498806.1	1090	ENSG00000008130	NADK	NAD kinase	ENST00000341426.9;ENST00000341991.7;ENST00000378625.5;ENST00000342348.9;ENST00000498806.1;ENST00000469045.5;ENST00000480499.5;ENST00000497747.5;ENST00000477235.5;ENST00000489538.1;ENST00000497615.1;ENST00000497186.5;ENST00000492845.6;ENST00000492768.5;ENST00000460602.5	65220;65220;65220;65220;65220;65220;65220;65220;65220;65220;65220;65220;65220;65220;65220	0;0;0;0;0;3975;3034;1573;3731;3315;1603;3935;0;0;0
chr1	1758711	1759346	636	*	H2w6_peak_90	733	.	Promoter (<=1kb)	1	1752471	1758575	6105	2	65220	ENST00000342348.9	-136	ENSG00000008130	NADK	NAD kinase	ENST00000341426.9;ENST00000341991.7;ENST00000378625.5;ENST00000342348.9;ENST00000498806.1;ENST00000469045.5;ENST00000480499.5;ENST00000497747.5;ENST00000477235.5;ENST00000489538.1;ENST00000497615.1;ENST00000497186.5;ENST00000492845.6;ENST00000492768.5;ENST00000460602.5;ENST00000464373.1	65220;65220;65220;65220;65220;65220;65220;65220;65220;65220;65220;65220;65220;65220;65220;65220	0;0;0;0;0;-1443;-2384;-3845;-1687;-2103;-3815;-1483;0;0;0;0
chr1	1777776	1779279	1504	*	H2w6_peak_91	379	.	Promoter (<=1kb)	1	1751232	1778470	27239	2	65220	ENST00000341426.9	0	ENSG00000008130	NADK	NAD kinase	ENST00000341426.9;ENST00000341991.7;ENST00000378625.5;ENST00000492845.6;ENST00000492768.5;ENST00000460602.5;ENST00000464373.1;ENST00000480542.1	65220;65220;65220;65220;65220;65220;65220;65220	0;0;0;0;0;0;0;0
chr1	1841462	1841903	442	*	H2w6_peak_92	63	.	Intron (ENST00000610897.4/2782, intron 1 of 10)	1	1804526	1832285	27760	2	2782	ENST00000437146.1	-9177	ENSG00000078369	GNB1	G protein subunit beta 1	ENST00000610897.4;ENST00000615252.4;ENST00000378609.9;ENST00000439272.6;ENST00000434686.6;ENST00000472614.2	2782;2782;2782;2782;2782;2782	0;0;0;0;0;0
chr1	1858590	1859599	1010	*	H2w6_peak_93	107	.	Intron (ENST00000610897.4/2782, intron 1 of 10)	1	1804526	1832285	27760	2	2782	ENST00000437146.1	-26305	ENSG00000078369	GNB1	G protein subunit beta 1	ENST00000610897.4;ENST00000615252.4;ENST00000378609.9;ENST00000439272.6;ENST00000434686.6;ENST00000472614.2	2782;2782;2782;2782;2782;2782	0;0;0;0;0;0
chr1	1881841	1882067	227	*	H2w6_peak_94	30	.	Intron (ENST00000610897.4/2782, intron 1 of 10)	1	1793245	1890401	97157	2	2782	ENST00000434686.6	8334	ENSG00000078369	GNB1	G protein subunit beta 1	ENST00000610897.4;ENST00000615252.4;ENST00000378609.9;ENST00000439272.6;ENST00000434686.6;ENST00000472614.2	2782;2782;2782;2782;2782;2782	0;0;0;0;0;0
chr1	1883514	1883813	300	*	H2w6_peak_95	88	.	Intron (ENST00000610897.4/2782, intron 1 of 10)	1	1793245	1890401	97157	2	2782	ENST00000434686.6	6588	ENSG00000078369	GNB1	G protein subunit beta 1	ENST00000610897.4;ENST00000615252.4;ENST00000378609.9;ENST00000439272.6;ENST00000434686.6;ENST00000472614.2	2782;2782;2782;2782;2782;2782	0;0;0;0;0;0
chr1	1890023	1891232	1210	*	H2w6_peak_96	174	.	Promoter (<=1kb)	1	1785285	1891117	105833	2	2782	ENST00000610897.4	0	ENSG00000078369	GNB1	G protein subunit beta 1	ENST00000610897.4;ENST00000615252.4;ENST00000378609.9;ENST00000439272.6;ENST00000434686.6;ENST00000472614.2	2782;2782;2782;2782;2782;2782	0;0;0;0;0;0
chr1	1891520	1891907	388	*	H2w6_peak_97	144	.	Promoter (<=1kb)	1	1785285	1891117	105833	2	2782	ENST00000615252.4	-403	ENSG00000078369	GNB1	G protein subunit beta 1	ENST00000610897.4;ENST00000615252.4;ENST00000378609.9;ENST00000439272.6;ENST00000434686.6;ENST00000472614.2	2782;2782;2782;2782;2782;2782	0;0;0;0;0;0
chr1	1908565	1909485	921	*	H2w6_peak_98	318	.	Distal Intergenic	1	1915108	1917294	2187	1	163688	ENST00000378604.3	-5623	ENSG00000169885	CALML6	calmodulin like 6	NA	NA	NA
chr1	1919095	1919929	835	*	H2w6_peak_99	704	.	Promoter (<=1kb)	1	1917591	1919279	1689	2	339456	ENST00000310991.8	0	ENSG00000178821	TMEM52	transmembrane protein 52	ENST00000378604.3;ENST00000307786.8;ENST00000482402.1;ENST00000462293.1;ENST00000378602.3;ENST00000310991.8;ENST00000378598.4;ENST00000470931.2;ENST00000602604.1;ENST00000416272.1;ENST00000642590.1;ENST00000493964.5;ENST00000464311.5;ENST00000412120.2	163688;163688;163688;163688;339456;339456;339456;339456;339456;339456;85452;85452;85452;85452	3987;3835;3829;3686;-298;0;0;0;0;0;0;0;8000;7474
chr1	1943908	1944424	517	*	H2w6_peak_100	212	.	Exon (ENST00000642590.1/85452, exon 7 of 25)	1	1921951	1959974	38024	2	85452	ENST00000642590.1	15550	ENSG00000142609	CFAP74	cilia and flagella associated protein 74	ENST00000642590.1;ENST00000493964.5;ENST00000493316.5	85452;85452;85452	0;0;0
chr1	1959742	1960423	682	*	H2w6_peak_101	130	.	Promoter (<=1kb)	1	1921951	1959974	38024	2	85452	ENST00000642590.1	0	ENSG00000142609	CFAP74	cilia and flagella associated protein 74	ENST00000642590.1;ENST00000493964.5;ENST00000493316.5;ENST00000270720.11;ENST00000468610.5;ENST00000461752.3	85452;85452;85452;85452;85452;85452	0;0;0;0;0;0
chr1	1969473	1969859	387	*	H2w6_peak_102	108	.	Intron (ENST00000493964.5/85452, intron 10 of 37)	1	1955711	1960108	4398	2	85452	ENST00000461752.3	-9365	ENSG00000142609	CFAP74	cilia and flagella associated protein 74	ENST00000493964.5;ENST00000270720.11;ENST00000468610.5	85452;85452;85452	0;0;0
chr1	2049644	2050644	1001	*	H2w6_peak_103	190	.	Promoter (<=1kb)	1	2049203	2049651	449	2	105378591	ENST00000445600.1	0	ENSG00000226969	LOC105378591	uncharacterized LOC105378591	ENST00000445600.1;ENST00000449154.1;ENST00000378567.8;ENST00000468310.5;ENST00000484419.1;ENST00000503297.1;ENST00000479566.5	105378591;105378591;5590;5590;5590;5590;5590	0;0;0;0;0;-164;0
chr1	2061105	2061795	691	*	H2w6_peak_104	85	.	Intron (ENST00000378567.8/5590, intron 4 of 17)	1	2055679	2135347	79669	1	5590	ENST00000466651.5	5426	ENSG00000067606	PRKCZ	protein kinase C zeta	ENST00000378567.8;ENST00000468310.5;ENST00000503297.1;ENST00000479566.5;ENST00000466651.5	5590;5590;5590;5590;5590	0;0;10297;0;0
chr1	2067674	2067915	242	*	H2w6_peak_105	31	.	Intron (ENST00000378567.8/5590, intron 4 of 17)	1	2073462	2185390	111929	1	5590	ENST00000400921.6	-5547	ENSG00000067606	PRKCZ	protein kinase C zeta	ENST00000378567.8;ENST00000468310.5;ENST00000479566.5;ENST00000466651.5	5590;5590;5590;5590	0;0;0;0
chr1	2132886	2133748	863	*	H2w6_peak_106	802	.	Promoter (<=1kb)	1	2133638	2148924	15287	1	5590	ENST00000471018.6	0	ENSG00000067606	PRKCZ	protein kinase C zeta	ENST00000378567.8;ENST00000468310.5;ENST00000466651.5;ENST00000400921.6;ENST00000495347.5;ENST00000461106.6;ENST00000461465.5;ENST00000470596.5;ENST00000496325.5;ENST00000481140.5;ENST00000482686.5;ENST00000486681.5;ENST00000470986.5;ENST00000470511.5;ENST00000471018.6;ENST00000466352.5;ENST00000497183.5;ENST00000419838.6	5590;5590;5590;5590;5590;5590;5590;5590;5590;5590;5590;5590;5590;5590;5590;5590;5590;5590	0;0;0;0;0;0;0;0;0;0;0;0;0;0;0;0;0;0
chr1	2139935	2140413	479	*	H2w6_peak_107	175	.	Intron (ENST00000378567.8/5590, intron 5 of 17)	1	2144451	2185395	40945	1	5590	ENST00000479263.5	-4038	ENSG00000067606	PRKCZ	protein kinase C zeta	ENST00000378567.8;ENST00000468310.5;ENST00000466651.5;ENST00000400921.6;ENST00000495347.5;ENST00000461106.6;ENST00000461465.5;ENST00000470596.5;ENST00000496325.5;ENST00000481140.5;ENST00000482686.5;ENST00000486681.5;ENST00000470986.5;ENST00000470511.5;ENST00000471018.6;ENST00000466352.5;ENST00000497183.5;ENST00000419838.6;ENST00000479263.5;ENST00000503672.1;ENST00000478770.6	5590;5590;5590;5590;5590;5590;5590;5590;5590;5590;5590;5590;5590;5590;5590;5590;5590;5590;5590;5590;5590	0;0;0;0;0;0;0;0;0;0;0;0;0;0;0;0;0;0;0;0;0
chr1	2150976	2151473	498	*	H2w6_peak_108	44	.	Exon (ENST00000378567.8/5590, exon 9 of 18)	1	2145387	2185116	39730	1	5590	ENST00000478770.6	5589	ENSG00000067606	PRKCZ	protein kinase C zeta	ENST00000378567.8;ENST00000468310.5;ENST00000400921.6;ENST00000495347.5;ENST00000461106.6;ENST00000461465.5;ENST00000470596.5;ENST00000496325.5;ENST00000481140.5;ENST00000482686.5;ENST00000486681.5;ENST00000470986.5;ENST00000470511.5;ENST00000471018.6;ENST00000466352.5;ENST00000497183.5;ENST00000419838.6;ENST00000479263.5;ENST00000503672.1;ENST00000478770.6	5590;5590;5590;5590;5590;5590;5590;5590;5590;5590;5590;5590;5590;5590;5590;5590;5590;5590;5590;5590	0;0;0;0;0;0;0;0;0;0;0;0;0;0;0;0;0;0;0;0
chr1	2174224	2174724	501	*	H2w6_peak_109	110	.	Intron (ENST00000378567.8/5590, intron 14 of 17)	1	2168975	2173951	4977	1	5590	ENST00000472017.1	5249	ENSG00000067606	PRKCZ	protein kinase C zeta	ENST00000378567.8;ENST00000400921.6;ENST00000461106.6;ENST00000479263.5;ENST00000478770.6;ENST00000505322.5;ENST00000472017.1	5590;5590;5590;5590;5590;5590;5590	0;0;0;0;0;0;5249
chr1	2180209	2180901	693	*	H2w6_peak_110	184	.	Promoter (2-3kb)	1	2181794	2183875	2082	2	100506504	ENST00000333854.2	2974	ENSG00000182873	PRKCZ-AS1	PRKCZ antisense RNA 1	ENST00000333854.2;ENST00000444529.1;ENST00000400919.7;ENST00000469733.5;ENST00000428120.5;ENST00000414253.5;ENST00000400918.7;ENST00000378567.8;ENST00000400921.6;ENST00000461106.6;ENST00000479263.5;ENST00000478770.6;ENST00000505322.5	100506504;100506504;199990;199990;199990;199990;199990;5590;5590;5590;5590;5590;5590	2974;3488;0;0;0;0;0;0;0;0;0;0;0
chr1	2189321	2190040	720	*	H2w6_peak_111	519	.	3' UTR	1	2189544	2194108	4565	2	199990	ENST00000497675.2	4068	ENSG00000162585	FAAP20	FA core complex associated protein 20	ENST00000444529.1;ENST00000400919.7;ENST00000469733.5;ENST00000428120.5;ENST00000414253.5;ENST00000400918.7;ENST00000497675.2;ENST00000378543.2;ENST00000378546.9;ENST00000401813.7;ENST00000487186.5;ENST00000476803.1;ENST00000440825.6;ENST00000420515.1;ENST00000378567.8;ENST00000400921.6;ENST00000461106.6;ENST00000479263.5;ENST00000478770.6;ENST00000505322.5	100506504;199990;199990;199990;199990;199990;199990;199990;199990;199990;199990;199990;199990;199990;5590;5590;5590;5590;5590;5590	-4932;0;0;0;0;0;0;0;0;0;0;0;0;4708;0;0;0;0;0;0
chr1	2194826	2195604	779	*	H2w6_peak_112	300	.	Promoter (<=1kb)	1	2184478	2194775	10298	2	199990	ENST00000414253.5	-51	ENSG00000162585	FAAP20	FA core complex associated protein 20	ENST00000400919.7;ENST00000469733.5;ENST00000428120.5;ENST00000414253.5;ENST00000400918.7;ENST00000497675.2;ENST00000378543.2;ENST00000378546.9;ENST00000401813.7;ENST00000487186.5;ENST00000476803.1;ENST00000440825.6;ENST00000420515.1;ENST00000514625.1	199990;199990;199990;199990;199990;199990;199990;199990;199990;199990;199990;199990;199990;199990	0;0;0;0;0;0;0;0;0;0;0;0;-78;0
chr1	2199252	2199515	264	*	H2w6_peak_113	63	.	Promoter (<=1kb)	1	2189548	2199907	10360	2	199990	ENST00000401813.7	392	ENSG00000162585	FAAP20	FA core complex associated protein 20	ENST00000400919.7;ENST00000469733.5;ENST00000428120.5;ENST00000414253.5;ENST00000400918.7;ENST00000378543.2;ENST00000378546.9;ENST00000401813.7;ENST00000487186.5;ENST00000440825.6;ENST00000420515.1;ENST00000514625.1	199990;199990;199990;199990;199990;199990;199990;199990;199990;199990;199990;199990	0;0;0;0;0;0;0;0;0;0;-4504;0
chr1	2208232	2208816	585	*	H2w6_peak_114	157	.	Promoter (<=1kb)	1	2184464	2207733	23270	2	199990	ENST00000469733.5	-499	ENSG00000162585	FAAP20	FA core complex associated protein 20	ENST00000469733.5;ENST00000487186.5;ENST00000514625.1;ENST00000420964.1	199990;199990;199990;199990	0;0;0;0
chr1	2212545	2213256	712	*	H2w6_peak_115	318	.	Promoter (<=1kb)	1	2189548	2212720	23173	2	199990	ENST00000487186.5	0	ENSG00000162585	FAAP20	FA core complex associated protein 20	ENST00000469733.5;ENST00000487186.5;ENST00000420964.1	199990;199990;199990	0;0;0
chr1	2227467	2227977	511	*	H2w6_peak_116	380	.	Promoter (<=1kb)	1	2228319	2310213	81895	1	6497	ENST00000378536.5	-342	ENSG00000157933	SKI	SKI proto-oncogene	ENST00000378536.5;ENST00000508416.1	6497;6497	0;0
chr1	2231841	2232094	254	*	H2w6_peak_117	73	.	Promoter (<=1kb)	1	2232479	2303038	70560	1	6497	ENST00000508416.1	-385	ENSG00000157933	SKI	SKI proto-oncogene	ENST00000378536.5;ENST00000508416.1	6497;6497	0;0
chr1	2234371	2234832	462	*	H2w6_peak_118	90	.	Promoter (1-2kb)	1	2232479	2303038	70560	1	6497	ENST00000508416.1	1892	ENSG00000157933	SKI	SKI proto-oncogene	ENST00000378536.5;ENST00000508416.1	6497;6497	0;0
chr1	2246191	2246668	478	*	H2w6_peak_119	64	.	Promoter (1-2kb)	1	2247996	2303376	55381	1	6497	ENST00000478223.2	-1328	ENSG00000157933	SKI	SKI proto-oncogene	ENST00000378536.5;ENST00000508416.1;ENST00000478223.2	6497;6497;6497	0;0;0
chr1	2255551	2256486	936	*	H2w6_peak_120	123	.	Intron (ENST00000378536.5/6497, intron 1 of 6)	1	2247996	2303376	55381	1	6497	ENST00000478223.2	7555	ENSG00000157933	SKI	SKI proto-oncogene	ENST00000378536.5;ENST00000508416.1;ENST00000478223.2	6497;6497;6497	0;0;0
chr1	2272814	2273022	209	*	H2w6_peak_121	47	.	Intron (ENST00000378536.5/6497, intron 1 of 6)	1	2247996	2303376	55381	1	6497	ENST00000478223.2	24818	ENSG00000157933	SKI	SKI proto-oncogene	ENST00000378536.5;ENST00000508416.1;ENST00000478223.2	6497;6497;6497	0;0;0
chr1	2278059	2278466	408	*	H2w6_peak_122	87	.	Intron (ENST00000378536.5/6497, intron 1 of 6)	1	2303646	2304368	723	1	6497	ENST00000507179.1	-25180	ENSG00000157933	SKI	SKI proto-oncogene	ENST00000378536.5;ENST00000508416.1;ENST00000478223.2	6497;6497;6497	0;0;0
chr1	2290201	2291066	866	*	H2w6_peak_123	232	.	Intron (ENST00000378536.5/6497, intron 1 of 6)	1	2303646	2304368	723	1	6497	ENST00000507179.1	-12580	ENSG00000157933	SKI	SKI proto-oncogene	ENST00000378536.5;ENST00000508416.1;ENST00000478223.2	6497;6497;6497	0;0;0
chr1	2300071	2300485	415	*	H2w6_peak_124	67	.	Intron (ENST00000378536.5/6497, intron 1 of 6)	1	2303646	2304368	723	1	6497	ENST00000507179.1	-3161	ENSG00000157933	SKI	SKI proto-oncogene	ENST00000378536.5;ENST00000508416.1;ENST00000478223.2;ENST00000507179.1	6497;6497;6497;6497	0;0;0;-3161
chr1	2311545	2311952	408	*	H2w6_peak_125	85	.	Distal Intergenic	1	2303646	2304368	723	1	6497	ENST00000507179.1	7899	ENSG00000157933	SKI	SKI proto-oncogene	ENST00000378536.5	6497	0
chr1	2314437	2314858	422	*	H2w6_peak_126	58	.	Distal Intergenic	1	2303646	2304368	723	1	6497	ENST00000507179.1	10791	ENSG00000157933	SKI	SKI proto-oncogene	ENST00000378536.5	6497	0
chr1	2315178	2315505	328	*	H2w6_peak_127	58	.	Exon (ENST00000659232.1/ENST00000659232.1, exon 1 of 4)	1	2303646	2304368	723	1	6497	ENST00000507179.1	11532	ENSG00000157933	SKI	SKI proto-oncogene	ENST00000378536.5	6497	0
chr1	2324729	2324979	251	*	H2w6_peak_128	43	.	Intron (ENST00000378531.8/79906, intron 12 of 13)	1	2303646	2304368	723	1	6497	ENST00000507179.1	21083	ENSG00000157933	SKI	SKI proto-oncogene	ENST00000378531.8	79906	0
chr1	2372715	2373172	458	*	H2w6_peak_129	103	.	Promoter (2-3kb)	1	2358638	2375878	17241	2	79906	ENST00000607342.5	2706	ENSG00000116151	MORN1	MORN repeat containing 1	ENST00000378531.8;ENST00000606372.5;ENST00000378529.7;ENST00000607342.5;ENST00000469374.5;ENST00000419785.1;ENST00000449373.2;ENST00000378525.2	79906;79906;79906;79906;79906;79906;79906;79906	0;0;0;0;0;0;0;0
chr1	2381713	2382196	484	*	H2w6_peak_130	143	.	Promoter (2-3kb)	1	2371676	2385121	13446	2	79906	ENST00000419785.1	2925	ENSG00000116151	MORN1	MORN repeat containing 1	ENST00000378531.8;ENST00000606372.5;ENST00000378529.7;ENST00000469374.5;ENST00000419785.1;ENST00000449373.2;ENST00000378525.2;ENST00000475812.1	79906;79906;79906;79906;79906;79906;79906;79906	0;0;0;0;0;0;0;6120
chr1	2391122	2392232	1111	*	H2w6_peak_131	625	.	Promoter (<=1kb)	1	2391775	2405442	13668	1	11079	ENST00000378513.7	0	ENSG00000157916	RER1	retention in endoplasmic reticulum sorting receptor 1	ENST00000378513.7;ENST00000378518.5;ENST00000605895.6;ENST00000306256.13;ENST00000493207.1;ENST00000378512.5;ENST00000443438.5;ENST00000488353.2;ENST00000378531.8;ENST00000606372.5;ENST00000378529.7;ENST00000469374.5;ENST00000449373.2;ENST00000378525.2;ENST00000475812.1;ENST00000494279.2	11079;11079;11079;11079;11079;11079;11079;11079;79906;79906;79906;79906;79906;79906;79906;79906	0;0;0;0;0;0;-942;-1773;0;0;0;0;0;0;-2806;-1126
chr1	2412109	2413023	915	*	H2w6_peak_132	494	.	Promoter (<=1kb)	1	2403964	2412530	8567	2	5192	ENST00000288774.7	0	ENSG00000157911	PEX10	peroxisomal biogenesis factor 10	ENST00000288774.7;ENST00000650293.1;ENST00000447513.6;ENST00000507596.5;ENST00000510434.1;ENST00000508384.5;ENST00000515760.1;ENST00000502666.1;ENST00000514502.1	5192;5192;5192;5192;5192;5192;5192;5192;5192	0;0;0;0;0;0;-2105;-1273;0
chr1	2451798	2452318	521	*	H2w6_peak_133	121	.	Intron (ENST00000609981.5/9651, intron 2 of 3)	1	2467459	2505526	38068	1	9651	ENST00000449969.5	-15141	ENSG00000149527	PLCH2	phospholipase C eta 2	ENST00000609981.5	9651	0
chr1	2482070	2482785	716	*	H2w6_peak_134	61	.	Promoter (2-3kb)	1	2479888	2505276	25389	1	9651	ENST00000278878.6	2182	ENSG00000149527	PLCH2	phospholipase C eta 2	ENST00000609981.5;ENST00000449969.5;ENST00000378486.8;ENST00000419816.6;ENST00000343889.8;ENST00000278878.6	9651;9651;9651;9651;9651;9651	0;0;0;0;0;0
chr1	2494035	2494706	672	*	H2w6_peak_135	315	.	Exon (ENST00000442305.1/ENST00000442305.1, exon 1 of 2)	1	2497782	2505528	7747	1	9651	ENST00000473964.5	-3076	ENSG00000149527	PLCH2	phospholipase C eta 2	ENST00000449969.5;ENST00000378486.8;ENST00000419816.6;ENST00000343889.8;ENST00000278878.6;ENST00000473964.5;ENST00000462379.1	9651;9651;9651;9651;9651;9651;9651	0;0;0;0;0;-3076;-3941
chr1	2525945	2527308	1364	*	H2w6_peak_136	271	.	Promoter (<=1kb)	1	2508537	2526596	18060	2	55229	ENST00000378466.9	0	ENSG00000157881	PANK4	pantothenate kinase 4 (inactive)	ENST00000378453.4;ENST00000378466.9;ENST00000435556.8;ENST00000651094.1;ENST00000486396.1;ENST00000502770.2;ENST00000491212.1;ENST00000514922.1	388585;55229;55229;55229;55229;55229;55229;55229	2955;0;0;0;0;0;0;0
chr1	2533477	2533721	245	*	H2w6_peak_137	88	.	Intron (ENST00000644246.1/ENST00000644246.1, intron 1 of 1)	1	2528745	2530263	1519	2	388585	ENST00000378453.4	-3214	ENSG00000197921	HES5	hes family bHLH transcription factor 5	ENST00000378453.4	388585	-3214
chr1	2534779	2535260	482	*	H2w6_peak_138	166	.	Intron (ENST00000644246.1/ENST00000644246.1, intron 1 of 1)	1	2528745	2530263	1519	2	388585	ENST00000378453.4	-4516	ENSG00000197921	HES5	hes family bHLH transcription factor 5	ENST00000378453.4	388585	-4516
chr1	2537230	2537699	470	*	H2w6_peak_139	196	.	Intron (ENST00000644246.1/ENST00000644246.1, intron 1 of 1)	1	2528745	2530263	1519	2	388585	ENST00000378453.4	-6967	ENSG00000197921	HES5	hes family bHLH transcription factor 5	NA	NA	NA
chr1	2545904	2547316	1413	*	H2w6_peak_140	166	.	Exon (ENST00000644246.1/ENST00000644246.1, exon 2 of 2)	1	2550074	2551598	1525	2	115110	ENST00000448624.2	4282	NA	TNFRSF14-AS1	TNFRSF14 antisense RNA 1	ENST00000449660.5;ENST00000443892.2;ENST00000416860.2;ENST00000448624.2;ENST00000432521.2	115110;115110;115110;115110;115110	4790;6929;0;4282;6834
chr1	2556124	2556617	494	*	H2w6_peak_141	80	.	Promoter (<=1kb)	1	2556222	2561718	5497	1	8764	ENST00000409119.5	0	ENSG00000157873	TNFRSF14	TNF receptor superfamily member 14	ENST00000449660.5;ENST00000443892.2;ENST00000416860.2;ENST00000448624.2;ENST00000432521.2;ENST00000452793.1;ENST00000426449.5;ENST00000434817.5;ENST00000435221.6;ENST00000451778.5;ENST00000409119.5;ENST00000355716.4;ENST00000475523.5;ENST00000442392.6;ENST00000482074.6;ENST00000496064.5;ENST00000463471.6;ENST00000466750.5;ENST00000471768.1;ENST00000463835.5;ENST00000482602.5	115110;115110;115110;115110;115110;115110;8764;8764;8764;8764;8764;8764;8764;8764;8764;8764;8764;8764;8764;8764;8764	-4018;-1879;0;-4526;-1974;0;0;0;0;0;0;0;0;0;0;0;0;-1196;-2963;-3937;-4065
chr1	2570502	2570838	337	*	H2w6_peak_142	55	.	Distal Intergenic	1	2566410	2569888	3479	1	100996583	ENST00000456687.3	4092	ENSG00000228037	LOC100996583	uncharacterized LOC100996583	ENST00000456687.3	100996583	4092
chr1	2578199	2578782	584	*	H2w6_peak_143	352	.	Promoter (2-3kb)	1	2581560	2584533	2974	1	100996583	ENST00000424215.1	-2778	ENSG00000228037	LOC100996583	uncharacterized LOC100996583	ENST00000424215.1	100996583	-2778
chr1	2585583	2585888	306	*	H2w6_peak_144	38	.	Promoter (<=1kb)	1	2586491	2589632	3142	1	127281	ENST00000493183.5	-603	ENSG00000157870	PRXL2B	peroxiredoxin like 2B	ENST00000424215.1;ENST00000493183.5;ENST00000474659.5;ENST00000378425.9;ENST00000444521.6;ENST00000419916.7;ENST00000378424.9;ENST00000537325.6;ENST00000378427.6;ENST00000464043.5;ENST00000465233.6;ENST00000498083.2;ENST00000481683.5;ENST00000484099.5;ENST00000477045.1;ENST00000476686.1;ENST00000471840.5;ENST00000378412.8	100996583;127281;127281;127281;127281;127281;127281;127281;127281;127281;127281;127281;127281;127281;127281;127281;79258;79258	4023;0;0;0;0;0;0;0;0;0;0;0;0;0;0;-2706;6790;0
chr1	2586223	2587342	1120	*	H2w6_peak_145	382	.	Promoter (<=1kb)	1	2586491	2589632	3142	1	127281	ENST00000493183.5	0	ENSG00000157870	PRXL2B	peroxiredoxin like 2B	ENST00000424215.1;ENST00000493183.5;ENST00000474659.5;ENST00000378425.9;ENST00000444521.6;ENST00000419916.7;ENST00000378424.9;ENST00000537325.6;ENST00000378427.6;ENST00000464043.5;ENST00000465233.6;ENST00000498083.2;ENST00000481683.5;ENST00000484099.5;ENST00000477045.1;ENST00000476686.1;ENST00000471840.5;ENST00000378412.8;ENST00000502556.5;ENST00000504800.5;ENST00000491941.5;ENST00000464195.1	100996583;127281;127281;127281;127281;127281;127281;127281;127281;127281;127281;127281;127281;127281;127281;127281;79258;79258;79258;79258;79258;79258	4663;0;0;0;0;0;0;0;0;0;0;0;0;0;0;-1252;5336;0;0;0;5526;5537
chr1	2611150	2611400	251	*	H2w6_peak_146	93	.	Promoter (<=1kb)	1	2606281	2611401	5121	2	79258	ENST00000509374.1	1	ENSG00000142606	MMEL1	membrane metalloendopeptidase like 1	ENST00000378412.8;ENST00000502556.5;ENST00000504800.5;ENST00000509374.1	79258;79258;79258;79258	0;0;0;0
chr1	2642394	2643494	1101	*	H2w6_peak_147	144	.	Intron (ENST00000401095.8/100287898, intron 8 of 8)	1	2590639	2633016	42378	2	79258	ENST00000378412.8	-9378	ENSG00000142606	MMEL1	membrane metalloendopeptidase like 1	ENST00000401095.8;ENST00000637179.1	100287898;100287898	0;0
chr1	2787422	2787671	250	*	H2w6_peak_148	36	.	Promoter (1-2kb)	1	2641368	2789665	148298	2	100287898	ENST00000637179.1	1994	ENSG00000215912	TTC34	tetratricopeptide repeat domain 34	ENST00000401095.8;ENST00000637179.1	100287898;100287898	0;0
chr1	2801518	2802056	539	*	H2w6_peak_149	71	.	Promoter (<=1kb)	1	2635976	2801717	165742	2	100287898	ENST00000401095.8	0	ENSG00000215912	TTC34	tetratricopeptide repeat domain 34	ENST00000401095.8	100287898	0
chr1	2821873	2822362	490	*	H2w6_peak_150	82	.	Distal Intergenic	1	2635976	2801717	165742	2	100287898	ENST00000401095.8	-20156	ENSG00000215912	TTC34	tetratricopeptide repeat domain 34	NA	NA	NA
chr1	2847437	2847963	527	*	H2w6_peak_151	56	.	Distal Intergenic	1	2635976	2801717	165742	2	100287898	ENST00000401095.8	-45720	ENSG00000215912	TTC34	tetratricopeptide repeat domain 34	NA	NA	NA
chr1	3000817	3001055	239	*	H2w6_peak_152	65	.	Distal Intergenic	1	3021467	3022903	1437	1	140625	ENST00000378404.4	-20412	ENSG00000169717	ACTRT2	actin related protein T2	NA	NA	NA
chr1	3060879	3061358	480	*	H2w6_peak_153	76	.	Promoter (<=1kb)	1	3059617	3061751	2135	2	440556	ENST00000413472.5	393	ENSG00000177133	PRDM16-DT	PRDM16 divergent transcript	ENST00000321399.7;ENST00000413472.5;ENST00000453118.5;ENST00000445317.1;ENST00000667159.1;ENST00000670730.1;ENST00000321336.1	440556;440556;440556;440556;440556;440556;440556	0;0;0;0;0;0;6411
chr1	3069616	3069999	384	*	H2w6_peak_154	102	.	Promoter (<=1kb)	1	3069211	3434342	365132	1	63976	ENST00000514189.5	405	ENSG00000142611	PRDM16	PR/SET domain 16	ENST00000445317.1;ENST00000321336.1;ENST00000511072.5;ENST00000607632.1;ENST00000378391.6;ENST00000270722.10;ENST00000514189.5	440556;440556;63976;63976;63976;63976;63976	0;-1847;0;0;0;0;0
chr1	3174240	3174468	229	*	H2w6_peak_155	49	.	Intron (ENST00000511072.5/63976, intron 1 of 15)	1	3127975	3128035	61	1	100422968	ENST00000635819.1	46265	ENSG00000283572	MIR4251	microRNA 4251	ENST00000511072.5;ENST00000607632.1;ENST00000378391.6;ENST00000270722.10;ENST00000514189.5	63976;63976;63976;63976;63976	0;0;0;0;0
chr1	3174921	3175329	409	*	H2w6_peak_156	79	.	Intron (ENST00000511072.5/63976, intron 1 of 15)	1	3127975	3128035	61	1	100422968	ENST00000635819.1	46946	ENSG00000283572	MIR4251	microRNA 4251	ENST00000511072.5;ENST00000607632.1;ENST00000378391.6;ENST00000270722.10;ENST00000514189.5	63976;63976;63976;63976;63976	0;0;0;0;0
chr1	3213731	3214019	289	*	H2w6_peak_157	135	.	Intron (ENST00000511072.5/63976, intron 2 of 15)	1	3237931	3433925	195995	1	63976	ENST00000512462.5	-23912	ENSG00000142611	PRDM16	PR/SET domain 16	ENST00000511072.5;ENST00000378391.6;ENST00000270722.10;ENST00000514189.5	63976;63976;63976;63976	0;0;0;0
chr1	3244902	3245211	310	*	H2w6_peak_158	44	.	Promoter (<=1kb)	1	3244132	3386918	142787	1	63976	ENST00000463591.1	770	ENSG00000142611	PRDM16	PR/SET domain 16	ENST00000511072.5;ENST00000378391.6;ENST00000270722.10;ENST00000514189.5;ENST00000512462.5;ENST00000463591.1	63976;63976;63976;63976;63976;63976	0;0;0;0;0;0
chr1	3290836	3291176	341	*	H2w6_peak_159	113	.	Intron (ENST00000511072.5/63976, intron 3 of 15)	1	3244132	3386918	142787	1	63976	ENST00000463591.1	46704	ENSG00000142611	PRDM16	PR/SET domain 16	ENST00000511072.5;ENST00000378391.6;ENST00000270722.10;ENST00000514189.5;ENST00000512462.5;ENST00000463591.1	63976;63976;63976;63976;63976;63976	0;0;0;0;0;0
chr1	3293212	3293475	264	*	H2w6_peak_160	80	.	Intron (ENST00000511072.5/63976, intron 3 of 15)	1	3244132	3386918	142787	1	63976	ENST00000463591.1	49080	ENSG00000142611	PRDM16	PR/SET domain 16	ENST00000511072.5;ENST00000378391.6;ENST00000270722.10;ENST00000514189.5;ENST00000512462.5;ENST00000463591.1	63976;63976;63976;63976;63976;63976	0;0;0;0;0;0
chr1	3313003	3313636	634	*	H2w6_peak_161	544	.	Exon (ENST00000669140.1/ENST00000669140.1, exon 2 of 2)	1	3244132	3386918	142787	1	63976	ENST00000463591.1	68871	ENSG00000142611	PRDM16	PR/SET domain 16	ENST00000511072.5;ENST00000378391.6;ENST00000270722.10;ENST00000514189.5;ENST00000512462.5;ENST00000463591.1	63976;63976;63976;63976;63976;63976	0;0;0;0;0;0
chr1	3319885	3320195	311	*	H2w6_peak_162	83	.	Intron (ENST00000511072.5/63976, intron 3 of 15)	1	3244132	3386918	142787	1	63976	ENST00000463591.1	75753	ENSG00000142611	PRDM16	PR/SET domain 16	ENST00000511072.5;ENST00000378391.6;ENST00000270722.10;ENST00000514189.5;ENST00000512462.5;ENST00000463591.1	63976;63976;63976;63976;63976;63976	0;0;0;0;0;0
chr1	3349109	3349401	293	*	H2w6_peak_163	100	.	Intron (ENST00000511072.5/63976, intron 3 of 15)	1	3396491	3434293	37803	1	63976	ENST00000509860.1	-47090	ENSG00000142611	PRDM16	PR/SET domain 16	ENST00000511072.5;ENST00000378391.6;ENST00000270722.10;ENST00000514189.5;ENST00000512462.5;ENST00000463591.1	63976;63976;63976;63976;63976;63976	0;0;0;0;0;0
chr1	3388931	3389227	297	*	H2w6_peak_164	30	.	Intron (ENST00000511072.5/63976, intron 4 of 15)	1	3396491	3434293	37803	1	63976	ENST00000509860.1	-7264	ENSG00000142611	PRDM16	PR/SET domain 16	ENST00000511072.5;ENST00000378391.6;ENST00000270722.10;ENST00000514189.5;ENST00000512462.5;ENST00000463591.1	63976;63976;63976;63976;63976;63976	0;0;0;0;0;0
chr1	3419458	3419807	350	*	H2w6_peak_165	67	.	Intron (ENST00000511072.5/63976, intron 12 of 15)	1	3424919	3434095	9177	1	63976	ENST00000378389.5	-5112	ENSG00000142611	PRDM16	PR/SET domain 16	ENST00000511072.5;ENST00000378391.6;ENST00000270722.10;ENST00000514189.5;ENST00000512462.5;ENST00000509860.1	63976;63976;63976;63976;63976;63976	0;0;0;0;0;0
chr1	3424566	3424921	356	*	H2w6_peak_166	76	.	Promoter (<=1kb)	1	3424919	3434095	9177	1	63976	ENST00000378389.5	0	ENSG00000142611	PRDM16	PR/SET domain 16	ENST00000511072.5;ENST00000378391.6;ENST00000270722.10;ENST00000514189.5;ENST00000512462.5;ENST00000509860.1;ENST00000378389.5;ENST00000606170.1	63976;63976;63976;63976;63976;63976;63976;63976	0;0;0;0;0;0;0;-295
chr1	3453233	3453919	687	*	H2w6_peak_167	174	.	Promoter (<=1kb)	1	3454665	3481113	26449	1	27237	ENST00000378378.9	-746	ENSG00000130762	ARHGEF16	Rho guanine nucleotide exchange factor 16	ENST00000378378.9	27237	0
chr1	3454188	3454983	796	*	H2w6_peak_168	315	.	Promoter (<=1kb)	1	3454665	3481113	26449	1	27237	ENST00000378378.9	0	ENSG00000130762	ARHGEF16	Rho guanine nucleotide exchange factor 16	ENST00000378378.9	27237	0
chr1	3460512	3461135	624	*	H2w6_peak_169	158	.	Intron (ENST00000378378.9/27237, intron 1 of 14)	1	3466005	3481113	15109	1	27237	ENST00000378373.5	-4870	ENSG00000130762	ARHGEF16	Rho guanine nucleotide exchange factor 16	ENST00000378378.9;ENST00000378373.5	27237;27237	0;0
chr1	3471136	3472080	945	*	H2w6_peak_170	201	.	Promoter (<=1kb)	1	3471607	3474457	2851	1	27237	ENST00000464620.1	0	ENSG00000130762	ARHGEF16	Rho guanine nucleotide exchange factor 16	ENST00000378378.9;ENST00000378373.5;ENST00000378371.6;ENST00000445297.5;ENST00000464620.1;ENST00000418137.1;ENST00000485984.1	27237;27237;27237;27237;27237;27237;27237	0;0;0;0;0;0;-689
chr1	3481855	3482753	899	*	H2w6_peak_171	363	.	Distal Intergenic	1	3472769	3481113	8345	1	27237	ENST00000485984.1	9086	ENSG00000130762	ARHGEF16	Rho guanine nucleotide exchange factor 16	ENST00000378378.9;ENST00000378373.5;ENST00000378371.6;ENST00000485984.1	27237;27237;27237;27237	0;0;0;9086
chr1	3491250	3491673	424	*	H2w6_peak_172	100	.	Promoter (1-2kb)	1	3490312	3493486	3175	2	1953	ENST00000494257.1	1813	ENSG00000162591	MEGF6	multiple EGF like domains 6	ENST00000356575.9;ENST00000294599.8;ENST00000494257.1;ENST00000485002.6;ENST00000491842.1;ENST00000475790.5;ENST00000461795.1	1953;1953;1953;1953;1953;1953;1953	0;0;0;0;0;4341;2571
chr1	3496107	3496392	286	*	H2w6_peak_173	82	.	Promoter (<=1kb)	1	3492639	3496014	3376	2	1953	ENST00000475790.5	-93	ENSG00000162591	MEGF6	multiple EGF like domains 6	ENST00000356575.9;ENST00000294599.8;ENST00000494257.1;ENST00000485002.6;ENST00000491842.1;ENST00000475790.5;ENST00000461795.1	1953;1953;1953;1953;1953;1953;1953	0;0;0;0;0;-93;-1863
chr1	3503971	3504634	664	*	H2w6_peak_174	439	.	Intron (ENST00000356575.9/1953, intron 17 of 36)	1	3490925	3496717	5793	2	1953	ENST00000491842.1	-7254	ENSG00000162591	MEGF6	multiple EGF like domains 6	ENST00000356575.9;ENST00000294599.8;ENST00000485002.6	1953;1953;1953	0;0;0
chr1	3530613	3531730	1118	*	H2w6_peak_175	206	.	Promoter (<=1kb)	1	3489920	3531448	41529	2	1953	ENST00000294599.8	0	ENSG00000162591	MEGF6	multiple EGF like domains 6	ENST00000356575.9;ENST00000294599.8;ENST00000485002.6	1953;1953;1953	0;0;0
chr1	3542861	3543854	994	*	H2w6_peak_176	447	.	Intron (ENST00000356575.9/1953, intron 4 of 36)	1	3489920	3531448	41529	2	1953	ENST00000294599.8	-11413	ENSG00000162591	MEGF6	multiple EGF like domains 6	ENST00000356575.9;ENST00000485002.6	1953;1953	0;0
chr1	3547412	3547733	322	*	H2w6_peak_177	83	.	Intron (ENST00000356575.9/1953, intron 4 of 36)	1	3560695	3560790	96	2	693135	ENST00000385042.1	13057	ENSG00000207776	MIR551A	microRNA 551a	ENST00000356575.9;ENST00000485002.6	1953;1953	0;0
chr1	3548228	3548730	503	*	H2w6_peak_178	148	.	Intron (ENST00000356575.9/1953, intron 4 of 36)	1	3560695	3560790	96	2	693135	ENST00000385042.1	12060	ENSG00000207776	MIR551A	microRNA 551a	ENST00000356575.9;ENST00000485002.6	1953;1953	0;0
chr1	3554762	3555522	761	*	H2w6_peak_179	90	.	Intron (ENST00000356575.9/1953, intron 4 of 36)	1	3560695	3560790	96	2	693135	ENST00000385042.1	5268	ENSG00000207776	MIR551A	microRNA 551a	ENST00000356575.9;ENST00000485002.6	1953;1953	0;0
chr1	3565382	3565615	234	*	H2w6_peak_180	80	.	Intron (ENST00000356575.9/1953, intron 4 of 36)	1	3560695	3560790	96	2	693135	ENST00000385042.1	-4592	ENSG00000207776	MIR551A	microRNA 551a	ENST00000356575.9;ENST00000485002.6;ENST00000385042.1	1953;1953;693135	0;0;-4592
chr1	3573250	3573475	226	*	H2w6_peak_181	35	.	Intron (ENST00000356575.9/1953, intron 4 of 36)	1	3560695	3560790	96	2	693135	ENST00000385042.1	-12460	ENSG00000207776	MIR551A	microRNA 551a	ENST00000356575.9;ENST00000485002.6	1953;1953	0;0
chr1	3613393	3614276	884	*	H2w6_peak_182	225	.	Promoter (1-2kb)	1	3487951	3611508	123558	2	1953	ENST00000356575.9	-1885	ENSG00000162591	MEGF6	multiple EGF like domains 6	ENST00000356575.9;ENST00000485002.6	1953;1953	0;0
chr1	3624353	3625771	1419	*	H2w6_peak_183	348	.	Promoter (<=1kb)	1	3625015	3630127	5113	1	127262	ENST00000378344.7	0	ENSG00000158109	TPRG1L	tumor protein p63 regulated 1 like	ENST00000378344.7;ENST00000344579.5;ENST00000378322.7;ENST00000270708.12	127262;127262;49856;49856	0;0;0;0
chr1	3631379	3631859	481	*	H2w6_peak_184	49	.	3' UTR	1	3634916	3635433	518	2	49856	ENST00000494884.1	3574	ENSG00000116213	WRAP73	WD repeat containing, antisense to TP73	ENST00000378344.7;ENST00000344579.5;ENST00000378322.7;ENST00000270708.12;ENST00000471223.1;ENST00000424367.5;ENST00000497940.5;ENST00000469643.1;ENST00000494884.1;ENST00000465916.5;ENST00000419924.2	127262;127262;49856;49856;49856;49856;49856;49856;49856;49856;49856	0;0;0;0;7766;0;5198;3591;3574;0;0
chr1	3649665	3650239	575	*	H2w6_peak_185	191	.	Promoter (<=1kb)	1	3630767	3650058	19292	2	49856	ENST00000378322.7	0	ENSG00000116213	WRAP73	WD repeat containing, antisense to TP73	ENST00000378322.7;ENST00000270708.12;ENST00000424367.5;ENST00000465916.5;ENST00000419924.2;ENST00000479331.1;ENST00000378295.9;ENST00000604074.5;ENST00000354437.8;ENST00000346387.8;ENST00000357733.7	49856;49856;49856;49856;49856;49856;7161;7161;7161;7161;7161	0;0;0;0;0;0;0;0;0;0;0
chr1	3652228	3653116	889	*	H2w6_peak_186	94	.	Promoter (<=1kb)	1	3635014	3652761	17748	2	49856	ENST00000465916.5	0	ENSG00000116213	WRAP73	WD repeat containing, antisense to TP73	ENST00000378322.7;ENST00000270708.12;ENST00000424367.5;ENST00000465916.5;ENST00000419924.2;ENST00000479331.1;ENST00000378295.9;ENST00000604074.5;ENST00000354437.8;ENST00000346387.8;ENST00000357733.7	49856;49856;49856;49856;49856;49856;7161;7161;7161;7161;7161	0;0;0;0;0;0;0;0;0;0;0
chr1	3668729	3669241	513	*	H2w6_peak_187	288	.	Exon (ENST00000443034.1/ENST00000443034.1, exon 1 of 3)	1	3682366	3733079	50714	1	7161	ENST00000603362.5	-13125	ENSG00000078900	TP73	tumor protein p73	ENST00000378295.9;ENST00000604074.5;ENST00000354437.8;ENST00000346387.8;ENST00000357733.7	7161;7161;7161;7161;7161	0;0;0;0;0
chr1	3671880	3672161	282	*	H2w6_peak_188	171	.	Intron (ENST00000378295.9/7161, intron 1 of 13)	1	3682366	3733079	50714	1	7161	ENST00000603362.5	-10205	ENSG00000078900	TP73	tumor protein p73	ENST00000378295.9;ENST00000604074.5;ENST00000354437.8;ENST00000346387.8;ENST00000357733.7	7161;7161;7161;7161;7161	0;0;0;0;0
chr1	3677397	3677636	240	*	H2w6_peak_189	42	.	Intron (ENST00000378295.9/7161, intron 1 of 13)	1	3682366	3733079	50714	1	7161	ENST00000603362.5	-4730	ENSG00000078900	TP73	tumor protein p73	ENST00000378295.9;ENST00000604074.5;ENST00000354437.8;ENST00000346387.8;ENST00000357733.7;ENST00000603362.5;ENST00000604479.5	7161;7161;7161;7161;7161;7161;7161	0;0;0;0;0;0;0
chr1	3688459	3688816	358	*	H2w6_peak_190	147	.	Promoter (1-2kb)	1	3690672	3733292	42621	1	7161	ENST00000378280.5	-1856	ENSG00000078900	TP73	tumor protein p73	ENST00000378295.9;ENST00000604074.5;ENST00000354437.8;ENST00000346387.8;ENST00000357733.7;ENST00000603362.5;ENST00000604479.5;ENST00000378280.5;ENST00000378285.5;ENST00000378288.8;ENST00000603364.5	7161;7161;7161;7161;7161;7161;7161;7161;7161;7161;7161	0;0;0;0;0;0;0;0;0;0;0
chr1	3695573	3695822	250	*	H2w6_peak_191	66	.	Promoter (2-3kb)	1	3698046	3708534	10489	1	7161	ENST00000604194.1	-2224	ENSG00000078900	TP73	tumor protein p73	ENST00000378295.9;ENST00000604074.5;ENST00000354437.8;ENST00000346387.8;ENST00000357733.7;ENST00000603362.5;ENST00000604479.5;ENST00000378280.5;ENST00000378285.5;ENST00000378288.8;ENST00000603364.5;ENST00000604194.1;ENST00000378290.4	7161;7161;7161;7161;7161;7161;7161;7161;7161;7161;7161;7161;7161	0;0;0;0;0;0;0;0;0;0;0;0;0
chr1	3698028	3698243	216	*	H2w6_peak_192	93	.	Promoter (<=1kb)	1	3698046	3708534	10489	1	7161	ENST00000604194.1	0	ENSG00000078900	TP73	tumor protein p73	ENST00000378295.9;ENST00000604074.5;ENST00000354437.8;ENST00000346387.8;ENST00000357733.7;ENST00000603362.5;ENST00000604479.5;ENST00000378280.5;ENST00000378285.5;ENST00000378288.8;ENST00000603364.5;ENST00000604194.1;ENST00000378290.4	7161;7161;7161;7161;7161;7161;7161;7161;7161;7161;7161;7161;7161	0;0;0;0;0;0;0;0;0;0;0;0;0
chr1	3703266	3703992	727	*	H2w6_peak_193	207	.	Intron (ENST00000378295.9/7161, intron 3 of 13)	1	3698058	3733091	35034	1	7161	ENST00000378290.4	5208	ENSG00000078900	TP73	tumor protein p73	ENST00000378295.9;ENST00000604074.5;ENST00000354437.8;ENST00000346387.8;ENST00000357733.7;ENST00000603362.5;ENST00000604479.5;ENST00000378280.5;ENST00000378285.5;ENST00000378288.8;ENST00000603364.5;ENST00000604194.1;ENST00000378290.4	7161;7161;7161;7161;7161;7161;7161;7161;7161;7161;7161;7161;7161	0;0;0;0;0;0;0;0;0;0;0;0;0
chr1	3724362	3724620	259	*	H2w6_peak_194	86	.	Promoter (2-3kb)	1	3727478	3733367	5890	1	7161	ENST00000604566.1	-2858	ENSG00000078900	TP73	tumor protein p73	ENST00000378295.9;ENST00000604074.5;ENST00000354437.8;ENST00000346387.8;ENST00000357733.7;ENST00000603362.5;ENST00000604479.5;ENST00000378280.5;ENST00000378285.5;ENST00000378288.8;ENST00000603364.5;ENST00000378290.4;ENST00000604566.1	7161;7161;7161;7161;7161;7161;7161;7161;7161;7161;7161;7161;7161	0;0;0;0;0;0;0;0;0;0;0;0;0
chr1	3730090	3730309	220	*	H2w6_peak_195	56	.	Promoter (2-3kb)	1	3727478	3733367	5890	1	7161	ENST00000604566.1	2612	ENSG00000078900	TP73	tumor protein p73	ENST00000378295.9;ENST00000604074.5;ENST00000354437.8;ENST00000346387.8;ENST00000357733.7;ENST00000603362.5;ENST00000604479.5;ENST00000378280.5;ENST00000378285.5;ENST00000378288.8;ENST00000603364.5;ENST00000378290.4;ENST00000604566.1	7161;7161;7161;7161;7161;7161;7161;7161;7161;7161;7161;7161;7161	0;0;0;0;0;0;0;0;0;0;0;0;0
chr1	3772260	3773168	909	*	H2w6_peak_196	139	.	Promoter (<=1kb)	1	3772761	3775908	3148	1	388588	ENST00000642557.1	0	ENSG00000235169	SMIM1	small integral membrane protein 1 (Vel blood group)	ENST00000462521.2;ENST00000294600.7;ENST00000642557.1;ENST00000561886.2;ENST00000444870.7;ENST00000452264.1	148870;148870;388588;388588;388588;388588	19815;19810;0;0;0;0
chr1	3775895	3776344	450	*	H2w6_peak_197	54	.	3' UTR	1	3772825	3775388	2564	1	388588	ENST00000452264.1	3070	ENSG00000235169	SMIM1	small integral membrane protein 1 (Vel blood group)	ENST00000462521.2;ENST00000294600.7;ENST00000642557.1;ENST00000561886.2;ENST00000444870.7;ENST00000452264.1;ENST00000378251.3;ENST00000462356.5;ENST00000479239.1	148870;148870;388588;388588;388588;388588;57470;57470;57470	23450;23445;0;0;0;0;0;7831;7703
chr1	3795774	3796881	1108	*	H2w6_peak_198	276	.	Promoter (<=1kb)	1	3778559	3796498	17940	2	57470	ENST00000378251.3	0	ENSG00000130764	LRRC47	leucine rich repeat containing 47	ENST00000378251.3	57470	0
chr1	3801406	3801704	299	*	H2w6_peak_199	71	.	Distal Intergenic	1	3778559	3796498	17940	2	57470	ENST00000378251.3	-4908	ENSG00000130764	LRRC47	leucine rich repeat containing 47	ENST00000378251.3	57470	0
chr1	3811454	3811777	324	*	H2w6_peak_200	65	.	Downstream (<1kb)	1	3815239	3816458	1220	2	9731	ENST00000484420.1	4681	ENSG00000116198	CEP104	centrosomal protein 104	ENST00000378230.8;ENST00000484420.1;ENST00000438539.5	9731;9731;9731	0;4681;0
chr1	3827766	3828032	267	*	H2w6_peak_201	35	.	Promoter (1-2kb)	1	3816149	3829306	13158	2	9731	ENST00000438539.5	1274	ENSG00000116198	CEP104	centrosomal protein 104	ENST00000378230.8;ENST00000438539.5;ENST00000461667.1;ENST00000495701.1;ENST00000460038.5	9731;9731;9731;9731;9731	0;0;0;3192;9104
chr1	3856734	3857948	1215	*	H2w6_peak_202	486	.	Promoter (<=1kb)	1	3857267	3860490	3224	1	1677	ENST00000625756.2	0	ENSG00000169598	DFFB	DNA fragmentation factor subunit beta	ENST00000625756.2;ENST00000338895.7;ENST00000378209.7;ENST00000491998.5;ENST00000468793.5;ENST00000339350.7;ENST00000477548.5;ENST00000378206.5;ENST00000475969.5;ENST00000341385.4;ENST00000378230.8;ENST00000494653.5;ENST00000428079.5;ENST00000378223.3	1677;1677;1677;1677;1677;1677;1677;1677;1677;1677;9731;9731;9731;9731	0;0;0;0;0;0;0;0;0;0;0;0;0;0
chr1	3899872	3901542	1671	*	H2w6_peak_203	476	.	Promoter (<=1kb)	1	3900352	3914652	14301	1	100133612	ENST00000667408.1	0	ENSG00000236423	LINC01134	long intergenic non-protein coding RNA 1134	ENST00000667408.1;ENST00000413332.5;ENST00000442673.1;ENST00000439488.1;ENST00000486765.5;ENST00000474140.1;ENST00000361605.4	100133612;100133612;100133612;100133612;339448;339448;339448	0;0;0;0;0;0;0
chr1	3910716	3911310	595	*	H2w6_peak_204	128	.	Intron (ENST00000667408.1/100133612, intron 1 of 1)	1	3900416	3915447	15032	1	100133612	ENST00000439488.1	10300	ENSG00000236423	LINC01134	long intergenic non-protein coding RNA 1134	ENST00000667408.1;ENST00000442673.1;ENST00000439488.1	100133612;100133612;100133612	0;0;0
chr1	4050969	4051199	231	*	H2w6_peak_205	39	.	Distal Intergenic	1	3947144	3949024	1881	2	105376672	ENST00000671015.1	-101945	ENSG00000226374	LINC01345	long intergenic non-protein coding RNA 1345	NA	NA	NA
chr1	4055021	4055507	487	*	H2w6_peak_206	64	.	Distal Intergenic	1	3947144	3949024	1881	2	105376672	ENST00000671015.1	-105997	ENSG00000226374	LINC01345	long intergenic non-protein coding RNA 1345	NA	NA	NA
chr1	4061613	4061852	240	*	H2w6_peak_207	48	.	Distal Intergenic	1	3947144	3949024	1881	2	105376672	ENST00000671015.1	-112589	ENSG00000226374	LINC01345	long intergenic non-protein coding RNA 1345	NA	NA	NA
chr1	4063169	4063386	218	*	H2w6_peak_208	50	.	Distal Intergenic	1	3947144	3949024	1881	2	105376672	ENST00000671015.1	-114145	ENSG00000226374	LINC01345	long intergenic non-protein coding RNA 1345	NA	NA	NA
chr1	4127853	4128067	215	*	H2w6_peak_209	38	.	Distal Intergenic	1	3947144	3949024	1881	2	105376672	ENST00000671015.1	-178829	ENSG00000226374	LINC01345	long intergenic non-protein coding RNA 1345	NA	NA	NA
chr1	4317416	4317643	228	*	H2w6_peak_210	65	.	Distal Intergenic	1	4412027	4424689	12663	1	284661	ENST00000635002.1	-94384	ENSG00000235054	LINC01777	long intergenic non-protein coding RNA 1777	NA	NA	NA
chr1	4366027	4366247	221	*	H2w6_peak_211	42	.	Distal Intergenic	1	4412027	4424689	12663	1	284661	ENST00000635002.1	-45780	ENSG00000235054	LINC01777	long intergenic non-protein coding RNA 1777	NA	NA	NA
chr1	4422791	4423043	253	*	H2w6_peak_212	55	.	Exon (ENST00000669931.1/284661, exon 4 of 6)	1	4416311	4424689	8379	1	284661	ENST00000635642.1	6480	ENSG00000235054	LINC01777	long intergenic non-protein coding RNA 1777	ENST00000635002.1;ENST00000635312.2;ENST00000669931.1;ENST00000423197.2;ENST00000665284.1;ENST00000670434.1;ENST00000668086.1;ENST00000671656.1;ENST00000659315.1;ENST00000667352.1;ENST00000635642.1	284661;284661;284661;284661;284661;284661;284661;284661;284661;284661;284661	0;0;0;0;10712;10702;0;10652;0;0;0
chr1	4428746	4429066	321	*	H2w6_peak_213	66	.	Distal Intergenic	1	4416311	4424689	8379	1	284661	ENST00000635642.1	12435	ENSG00000235054	LINC01777	long intergenic non-protein coding RNA 1777	ENST00000635002.1;ENST00000635312.2;ENST00000669931.1;ENST00000423197.2;ENST00000668086.1;ENST00000659315.1;ENST00000667352.1;ENST00000635642.1	284661;284661;284661;284661;284661;284661;284661;284661	0;0;0;0;0;0;0;0
chr1	4517815	4518031	217	*	H2w6_peak_214	45	.	Distal Intergenic	1	4571481	4594009	22529	1	105376679	ENST00000634256.1	-53450	ENSG00000232596	LINC01646	long intergenic non-protein coding RNA 1646	NA	NA	NA
chr1	4601489	4601712	224	*	H2w6_peak_215	35	.	Distal Intergenic	1	4571548	4583421	11874	1	105376679	ENST00000420522.1	29941	ENSG00000232596	LINC01646	long intergenic non-protein coding RNA 1646	NA	NA	NA
chr1	4603354	4604012	659	*	H2w6_peak_216	66	.	Distal Intergenic	1	4571548	4583421	11874	1	105376679	ENST00000420522.1	31806	ENSG00000232596	LINC01646	long intergenic non-protein coding RNA 1646	NA	NA	NA
chr1	4650515	4650929	415	*	H2w6_peak_217	195	.	Distal Intergenic	1	4654609	4792534	137926	1	55966	ENST00000378191.5	-3680	ENSG00000196581	AJAP1	adherens junctions associated protein 1	ENST00000378191.5;ENST00000378190.7	55966;55966	0;0
chr1	4652706	4652979	274	*	H2w6_peak_218	139	.	Promoter (1-2kb)	1	4654609	4792534	137926	1	55966	ENST00000378191.5	-1630	ENSG00000196581	AJAP1	adherens junctions associated protein 1	ENST00000378191.5;ENST00000378190.7	55966;55966	0;0
chr1	4668865	4669242	378	*	H2w6_peak_219	52	.	Intron (ENST00000378191.5/55966, intron 1 of 5)	1	4654732	4777794	123063	1	55966	ENST00000378190.7	14133	ENSG00000196581	AJAP1	adherens junctions associated protein 1	ENST00000378191.5;ENST00000378190.7	55966;55966	0;0
chr1	4691133	4691565	433	*	H2w6_peak_220	63	.	Intron (ENST00000378191.5/55966, intron 1 of 5)	1	4711155	4712165	1011	1	55966	ENST00000466761.1	-19590	ENSG00000196581	AJAP1	adherens junctions associated protein 1	ENST00000378191.5;ENST00000378190.7	55966;55966	0;0
chr1	4826219	4826524	306	*	H2w6_peak_221	74	.	Distal Intergenic	1	4711155	4712165	1011	1	55966	ENST00000466761.1	115064	ENSG00000196581	AJAP1	adherens junctions associated protein 1	NA	NA	NA
chr1	5240057	5240500	444	*	H2w6_peak_222	44	.	Distal Intergenic	1	4711155	4712165	1011	1	55966	ENST00000466761.1	528902	ENSG00000196581	AJAP1	adherens junctions associated protein 1	NA	NA	NA
chr1	5405494	5405782	289	*	H2w6_peak_223	46	.	Distal Intergenic	1	5862672	5862741	70	2	100616421	ENST00000582517.1	456959	ENSG00000264101	MIR4689	microRNA 4689	NA	NA	NA
chr1	5424862	5425193	332	*	H2w6_peak_224	139	.	Distal Intergenic	1	5862672	5862741	70	2	100616421	ENST00000582517.1	437548	ENSG00000264101	MIR4689	microRNA 4689	NA	NA	NA
chr1	5514513	5514789	277	*	H2w6_peak_225	59	.	Distal Intergenic	1	5862672	5862741	70	2	100616421	ENST00000582517.1	347952	ENSG00000264101	MIR4689	microRNA 4689	NA	NA	NA
chr1	5598511	5598914	404	*	H2w6_peak_226	54	.	Intron (ENST00000637702.1/ENST00000637702.1, intron 1 of 2)	1	5862672	5862741	70	2	100616421	ENST00000582517.1	263827	ENSG00000264101	MIR4689	microRNA 4689	NA	NA	NA
chr1	5611915	5612271	357	*	H2w6_peak_227	55	.	Intron (ENST00000637702.1/ENST00000637702.1, intron 1 of 2)	1	5862672	5862741	70	2	100616421	ENST00000582517.1	250470	ENSG00000264101	MIR4689	microRNA 4689	NA	NA	NA
chr1	5745789	5746271	483	*	H2w6_peak_228	149	.	Distal Intergenic	1	5862672	5862741	70	2	100616421	ENST00000582517.1	116470	ENSG00000264101	MIR4689	microRNA 4689	NA	NA	NA
chr1	5915975	5916463	489	*	H2w6_peak_229	65	.	Intron (ENST00000478423.6/261734, intron 9 of 25)	1	5886495	5905324	18830	2	261734	ENST00000466897.1	-10651	ENSG00000131697	NPHP4	nephrocystin 4	ENST00000478423.6;ENST00000378156.9;ENST00000489180.6;ENST00000378169.7;ENST00000622020.4	261734;261734;261734;261734;261734	0;0;0;0;0
chr1	5949497	5949784	288	*	H2w6_peak_230	79	.	Intron (ENST00000478423.6/261734, intron 5 of 25)	1	5990927	6090419	99493	1	8514	ENST00000655548.1	-41143	ENSG00000069424	KCNAB2	potassium voltage-gated channel subfamily A regulatory beta subunit 2	ENST00000478423.6;ENST00000378156.9;ENST00000489180.6;ENST00000378169.7;ENST00000622020.4	261734;261734;261734;261734;261734	0;0;0;0;0
chr1	5975118	5975591	474	*	H2w6_peak_231	57	.	Intron (ENST00000478423.6/261734, intron 1 of 25)	1	5990927	6090419	99493	1	8514	ENST00000655548.1	-15336	ENSG00000069424	KCNAB2	potassium voltage-gated channel subfamily A regulatory beta subunit 2	ENST00000478423.6;ENST00000378156.9;ENST00000489180.6;ENST00000378169.7;ENST00000622020.4	261734;261734;261734;261734;261734	0;0;0;0;0
chr1	5992014	5992931	918	*	H2w6_peak_232	658	.	Promoter (<=1kb)	1	5862811	5992424	129614	2	261734	ENST00000478423.6	0	ENSG00000131697	NPHP4	nephrocystin 4	ENST00000478423.6;ENST00000378156.9;ENST00000489180.6;ENST00000378169.7;ENST00000622020.4;ENST00000655548.1;ENST00000378111.6;ENST00000378097.6;ENST00000666163.1;ENST00000671676.1;ENST00000658691.1;ENST00000658883.1;ENST00000655748.1;ENST00000435937.6;ENST00000493807.2;ENST00000445501.6;ENST00000478098.5;ENST00000668706.1;ENST00000653262.1;ENST00000389632.9;ENST00000657222.1;ENST00000654144.1;ENS…	261734;261734;261734;261734;261734;8514;8514;8514;8514;8514;8514;8514;8514;8514;8514;8514;8514;8514;8514;8514;8514;8514;8514;8514	0;0;0;0;0;0;0;0;0;0;0;0;0;0;0;0;0;0;0;0;0;0;0;0
chr1	6002063	6002405	343	*	H2w6_peak_233	53	.	Intron (ENST00000655548.1/8514, intron 1 of 9)	1	5992760	6086371	93612	1	8514	ENST00000462676.3	9303	ENSG00000069424	KCNAB2	potassium voltage-gated channel subfamily A regulatory beta subunit 2	ENST00000655548.1;ENST00000378111.6;ENST00000378097.6;ENST00000666163.1;ENST00000671676.1;ENST00000658691.1;ENST00000658883.1;ENST00000655748.1;ENST00000435937.6;ENST00000493807.2;ENST00000445501.6;ENST00000478098.5;ENST00000668706.1;ENST00000653262.1;ENST00000389632.9;ENST00000657222.1;ENST00000654144.1;ENST00000341524.6;ENST00000462676.3	8514;8514;8514;8514;8514;8514;8514;8514;8514;8514;8514;8514;8514;8514;8514;8514;8514;8514;8514	0;0;0;0;0;0;0;0;0;0;0;0;0;0;0;0;0;0;0
chr1	6016144	6016669	526	*	H2w6_peak_234	146	.	Intron (ENST00000655548.1/8514, intron 1 of 9)	1	6026013	6099119	73107	1	8514	ENST00000428161.6	-9344	ENSG00000069424	KCNAB2	potassium voltage-gated channel subfamily A regulatory beta subunit 2	ENST00000655548.1;ENST00000378111.6;ENST00000378097.6;ENST00000666163.1;ENST00000671676.1;ENST00000658691.1;ENST00000658883.1;ENST00000655748.1;ENST00000435937.6;ENST00000445501.6;ENST00000478098.5;ENST00000668706.1;ENST00000653262.1;ENST00000389632.9;ENST00000657222.1;ENST00000654144.1;ENST00000341524.6;ENST00000462676.3	8514;8514;8514;8514;8514;8514;8514;8514;8514;8514;8514;8514;8514;8514;8514;8514;8514;8514	0;0;0;0;0;0;0;0;0;0;0;0;0;0;0;0;0;0
chr1	6025219	6026598	1380	*	H2w6_peak_235	754	.	Promoter (<=1kb)	1	6026013	6099119	73107	1	8514	ENST00000428161.6	0	ENSG00000069424	KCNAB2	potassium voltage-gated channel subfamily A regulatory beta subunit 2	ENST00000655548.1;ENST00000378111.6;ENST00000378097.6;ENST00000666163.1;ENST00000671676.1;ENST00000658691.1;ENST00000658883.1;ENST00000435937.6;ENST00000445501.6;ENST00000478098.5;ENST00000668706.1;ENST00000653262.1;ENST00000389632.9;ENST00000654144.1;ENST00000341524.6;ENST00000462676.3;ENST00000428161.6;ENST00000352527.6;ENST00000663169.1;ENST00000653635.1;ENST00000661248.1;ENST00000656198.1;ENS…	8514;8514;8514;8514;8514;8514;8514;8514;8514;8514;8514;8514;8514;8514;8514;8514;8514;8514;8514;8514;8514;8514;8514;8514;8514;8514;8514;8514;8514;8514	0;0;0;0;0;0;0;0;0;0;0;0;0;0;0;0;0;0;0;0;0;0;0;0;0;0;0;0;0;0
chr1	6034357	6034619	263	*	H2w6_peak_236	57	.	Promoter (<=1kb)	1	6034677	6098213	63537	1	8514	ENST00000668559.1	-58	ENSG00000069424	KCNAB2	potassium voltage-gated channel subfamily A regulatory beta subunit 2	ENST00000655548.1;ENST00000378111.6;ENST00000378097.6;ENST00000666163.1;ENST00000671676.1;ENST00000658691.1;ENST00000658883.1;ENST00000435937.6;ENST00000445501.6;ENST00000478098.5;ENST00000668706.1;ENST00000653262.1;ENST00000389632.9;ENST00000654144.1;ENST00000341524.6;ENST00000462676.3;ENST00000428161.6;ENST00000352527.6;ENST00000663169.1;ENST00000653635.1;ENST00000661248.1;ENST00000656198.1;ENS…	8514;8514;8514;8514;8514;8514;8514;8514;8514;8514;8514;8514;8514;8514;8514;8514;8514;8514;8514;8514;8514;8514;8514;8514;8514;8514;8514;8514;8514;8514;8514;8514;8514;8514;8514	0;0;0;0;0;0;0;0;0;0;0;0;0;0;0;0;0;0;0;0;0;0;0;0;0;0;0;0;0;0;0;0;0;0;0
chr1	6041401	6041622	222	*	H2w6_peak_237	46	.	Exon (ENST00000459822.1/8514, exon 3 of 3)	1	6045921	6101179	55259	1	8514	ENST00000378083.7	-4299	ENSG00000069424	KCNAB2	potassium voltage-gated channel subfamily A regulatory beta subunit 2	ENST00000655548.1;ENST00000378111.6;ENST00000378097.6;ENST00000666163.1;ENST00000671676.1;ENST00000658691.1;ENST00000658883.1;ENST00000435937.6;ENST00000445501.6;ENST00000478098.5;ENST00000668706.1;ENST00000653262.1;ENST00000389632.9;ENST00000654144.1;ENST00000341524.6;ENST00000462676.3;ENST00000428161.6;ENST00000352527.6;ENST00000663169.1;ENST00000653635.1;ENST00000661248.1;ENST00000656198.1;ENS…	8514;8514;8514;8514;8514;8514;8514;8514;8514;8514;8514;8514;8514;8514;8514;8514;8514;8514;8514;8514;8514;8514;8514;8514;8514;8514;8514;8514;8514;8514;8514;8514;8514;8514;8514;8514;8514;8514	0;0;0;0;0;0;0;0;0;0;0;0;0;0;0;0;0;0;0;0;0;0;0;0;0;0;0;0;0;0;0;0;0;0;0;0;0;0
chr1	6059873	6060242	370	*	H2w6_peak_238	112	.	Intron (ENST00000655548.1/8514, intron 3 of 9)	1	6065753	6100023	34271	1	8514	ENST00000662363.1	-5511	ENSG00000069424	KCNAB2	potassium voltage-gated channel subfamily A regulatory beta subunit 2	ENST00000655548.1;ENST00000378111.6;ENST00000378097.6;ENST00000666163.1;ENST00000671676.1;ENST00000658691.1;ENST00000658883.1;ENST00000435937.6;ENST00000445501.6;ENST00000478098.5;ENST00000668706.1;ENST00000653262.1;ENST00000389632.9;ENST00000654144.1;ENST00000341524.6;ENST00000462676.3;ENST00000428161.6;ENST00000352527.6;ENST00000663169.1;ENST00000653635.1;ENST00000661248.1;ENST00000656198.1;ENS…	8514;8514;8514;8514;8514;8514;8514;8514;8514;8514;8514;8514;8514;8514;8514;8514;8514;8514;8514;8514;8514;8514;8514;8514;8514;8514;8514;8514;8514;8514;8514;8514;8514;8514;8514;8514;8514	0;0;0;0;0;0;0;0;0;0;0;0;0;0;0;0;0;0;0;0;0;0;0;0;0;0;0;0;0;0;0;0;0;0;0;0;0
chr1	6105313	6105557	245	*	H2w6_peak_239	70	.	Promoter (1-2kb)	1	6105081	6106772	1692	2	26038	ENST00000475121.1	1215	ENSG00000116254	CHD5	chromodomain helicase DNA binding protein 5	ENST00000262450.8;ENST00000475121.1;ENST00000462991.5;ENST00000377999.5;ENST00000496404.1;ENST00000378097.6;ENST00000666163.1;ENST00000671676.1;ENST00000653262.1;ENST00000341524.6;ENST00000352527.6;ENST00000653635.1;ENST00000481789.2;ENST00000665338.1;ENST00000669250.1;ENST00000164247.5;ENST00000378083.7;ENST00000652911.1;ENST00000662815.1;ENST00000671076.1	26038;26038;26038;26038;26038;8514;8514;8514;8514;8514;8514;8514;8514;8514;8514;8514;8514;8514;8514;8514	0;0;0;0;0;0;0;0;0;0;0;0;0;0;0;0;0;10997;10913;10830
chr1	6108777	6109360	584	*	H2w6_peak_240	250	.	Promoter (2-3kb)	1	6105081	6106772	1692	2	26038	ENST00000475121.1	-2005	ENSG00000116254	CHD5	chromodomain helicase DNA binding protein 5	ENST00000262450.8;ENST00000475121.1;ENST00000462991.5;ENST00000377999.5;ENST00000496404.1	26038;26038;26038;26038;26038	0;0;0;0;0
chr1	6116178	6116627	450	*	H2w6_peak_241	191	.	Intron (ENST00000262450.8/26038, intron 33 of 41)	1	6105081	6106772	1692	2	26038	ENST00000475121.1	-9406	ENSG00000116254	CHD5	chromodomain helicase DNA binding protein 5	ENST00000262450.8;ENST00000462991.5;ENST00000377999.5;ENST00000496404.1	26038;26038;26038;26038	0;0;0;0
chr1	6148422	6149011	590	*	H2w6_peak_242	82	.	Exon (ENST00000262450.8/26038, exon 9 of 42)	1	6105081	6144104	39024	2	26038	ENST00000462991.5	-4318	ENSG00000116254	CHD5	chromodomain helicase DNA binding protein 5	ENST00000262450.8;ENST00000462991.5;ENST00000496404.1	26038;26038;26038	0;0;0
chr1	6157273	6158404	1132	*	H2w6_peak_243	546	.	Intron (ENST00000262450.8/26038, intron 3 of 41)	1	6105081	6144104	39024	2	26038	ENST00000462991.5	-13169	ENSG00000116254	CHD5	chromodomain helicase DNA binding protein 5	ENST00000262450.8;ENST00000496404.1;ENST00000484532.6	26038;26038;6146	0;0;0
chr1	6171469	6171930	462	*	H2w6_peak_244	71	.	Intron (ENST00000262450.8/26038, intron 1 of 41)	1	6105091	6180023	74933	2	26038	ENST00000496404.1	8093	ENSG00000116254	CHD5	chromodomain helicase DNA binding protein 5	ENST00000262450.8;ENST00000496404.1;ENST00000484532.6	26038;26038;6146	0;0;0
chr1	6183593	6183911	319	*	H2w6_peak_245	73	.	Intron (ENST00000484532.6/6146, intron 2 of 4)	1	6101787	6180321	78535	2	26038	ENST00000262450.8	-3272	ENSG00000116254	CHD5	chromodomain helicase DNA binding protein 5	ENST00000262450.8;ENST00000496404.1;ENST00000484532.6;ENST00000234875.9;ENST00000480661.1;ENST00000497965.5;ENST00000471204.5;ENST00000465387.5	26038;26038;6146;6146;6146;6146;6146;6146	0;0;0;0;0;0;0;0
chr1	6198987	6200042	1056	*	H2w6_peak_246	424	.	Promoter (<=1kb)	1	6185020	6199595	14576	2	6146	ENST00000234875.9	0	ENSG00000116251	RPL22	ribosomal protein L22	ENST00000455744.1;ENST00000484532.6;ENST00000234875.9;ENST00000480661.1;ENST00000497965.5;ENST00000471204.5;ENST00000465387.5;ENST00000462296.5;ENST00000465335.1	102724450;6146;6146;6146;6146;6146;6146;6146;6146	0;0;0;0;0;0;0;0;0
chr1	6205303	6206607	1305	*	H2w6_peak_247	669	.	Promoter (<=1kb)	1	6204840	6205780	941	2	102724450	ENST00000455744.1	0	ENSG00000226944	LOC102724450	uncharacterized LOC102724450	ENST00000455744.1;ENST00000466994.5;ENST00000377939.5;ENST00000484435.1;ENST00000485539.5;ENST00000496676.5;ENST00000463453.1;ENST00000496329.1;ENST00000492476.1;ENST00000497965.5;ENST00000471204.5;ENST00000462296.5;ENST00000465335.1	102724450;388591;388591;388591;388591;388591;388591;388591;388591;6146;6146;6146;6146	0;0;0;0;-2011;0;-4295;-4331;-4428;0;0;0;0
chr1	6220303	6220588	286	*	H2w6_peak_248	159	.	3' UTR	1	6212738	6219343	6606	1	388591	ENST00000483336.1	7565	ENSG00000158286	RNF207	ring finger protein 207	ENST00000343813.10;ENST00000489498.5;ENST00000474756.1;ENST00000377939.5;ENST00000496676.5;ENST00000483336.1	23463;23463;23463;388591;388591;388591	0;0;0;0;0;7565
chr1	6224730	6225087	358	*	H2w6_peak_249	79	.	3' UTR	1	6234692	6239408	4717	1	148645	ENST00000650463.1	-9605	NA	LINC00337	long intergenic non-protein coding RNA 337	ENST00000343813.10;ENST00000489498.5;ENST00000474756.1;ENST00000377939.5;ENST00000496676.5	23463;23463;23463;388591;388591	0;0;0;0;0
chr1	6234592	6236208	1617	*	H2w6_peak_250	186	.	Promoter (<=1kb)	1	6234692	6239408	4717	1	148645	ENST00000650463.1	0	NA	LINC00337	long intergenic non-protein coding RNA 337	ENST00000650463.1;ENST00000441724.1;ENST00000429480.2;ENST00000343813.10;ENST00000489498.5;ENST00000474756.1	148645;148645;148645;23463;23463;23463	0;-32;-1563;0;0;0
chr1	6245153	6246152	1000	*	H2w6_peak_251	200	.	Promoter (<=1kb)	1	6244179	6245578	1400	1	390992	ENST00000377898.4	974	ENSG00000173673	HES3	hes family bHLH transcription factor 3	ENST00000377893.3;ENST00000377898.4	387509;390992	0;0
chr1	6246778	6247069	292	*	H2w6_peak_252	87	.	Promoter (2-3kb)	1	6244179	6245578	1400	1	390992	ENST00000377898.4	2599	ENSG00000173673	HES3	hes family bHLH transcription factor 3	ENST00000377893.3;ENST00000377898.4	387509;390992	0;0
chr1	6259838	6260339	502	*	H2w6_peak_253	217	.	Promoter (<=1kb)	1	6247353	6261098	13746	2	387509	ENST00000377893.3	759	ENSG00000158292	GPR153	G protein-coupled receptor 153	ENST00000608083.5;ENST00000377842.7;ENST00000377845.7;ENST00000377855.6;ENST00000377860.8;ENST00000418124.5;ENST00000545482.5;ENST00000361521.8;ENST00000377893.3	11332;11332;11332;11332;11332;11332;11332;11332;387509	0;0;0;0;0;0;0;0;0
chr1	6260817	6261038	222	*	H2w6_peak_254	55	.	Promoter (<=1kb)	1	6247353	6261098	13746	2	387509	ENST00000377893.3	60	ENSG00000158292	GPR153	G protein-coupled receptor 153	ENST00000608083.5;ENST00000377842.7;ENST00000377845.7;ENST00000377855.6;ENST00000377860.8;ENST00000418124.5;ENST00000545482.5;ENST00000361521.8;ENST00000377893.3	11332;11332;11332;11332;11332;11332;11332;11332;387509	0;0;0;0;0;0;0;0;0
chr1	6300236	6300509	274	*	H2w6_peak_255	71	.	Intron (ENST00000608083.5/11332, intron 6 of 8)	1	6281253	6295504	14252	2	11332	ENST00000481175.1	-4732	ENSG00000097021	ACOT7	acyl-CoA thioesterase 7	ENST00000608083.5;ENST00000377842.7;ENST00000377845.7;ENST00000377855.6;ENST00000377860.8;ENST00000418124.5;ENST00000545482.5;ENST00000361521.8;ENST00000473466.2;ENST00000481175.1	11332;11332;11332;11332;11332;11332;11332;11332;11332;11332	0;0;0;0;0;0;0;0;0;-4732
chr1	6300871	6301102	232	*	H2w6_peak_256	39	.	Intron (ENST00000608083.5/11332, intron 6 of 8)	1	6281253	6295504	14252	2	11332	ENST00000481175.1	-5367	ENSG00000097021	ACOT7	acyl-CoA thioesterase 7	ENST00000608083.5;ENST00000377842.7;ENST00000377845.7;ENST00000377855.6;ENST00000377860.8;ENST00000418124.5;ENST00000545482.5;ENST00000361521.8;ENST00000473466.2	11332;11332;11332;11332;11332;11332;11332;11332;11332	0;0;0;0;0;0;0;0;0
chr1	6343476	6344074	599	*	H2w6_peak_257	378	.	Intron (ENST00000608083.5/11332, intron 2 of 8)	1	6281130	6352249	71120	2	11332	ENST00000473466.2	8175	ENSG00000097021	ACOT7	acyl-CoA thioesterase 7	ENST00000608083.5;ENST00000377842.7;ENST00000377845.7;ENST00000377855.6;ENST00000377860.8;ENST00000418124.5;ENST00000545482.5;ENST00000361521.8;ENST00000473466.2	11332;11332;11332;11332;11332;11332;11332;11332;11332	0;0;0;0;0;0;0;0;0
chr1	6352184	6352476	293	*	H2w6_peak_258	72	.	Promoter (<=1kb)	1	6281130	6352249	71120	2	11332	ENST00000473466.2	0	ENSG00000097021	ACOT7	acyl-CoA thioesterase 7	ENST00000608083.5;ENST00000377842.7;ENST00000377845.7;ENST00000377855.6;ENST00000377860.8;ENST00000418124.5;ENST00000545482.5;ENST00000361521.8;ENST00000473466.2	11332;11332;11332;11332;11332;11332;11332;11332;11332	0;0;0;0;0;0;0;0;0
chr1	6353899	6354514	616	*	H2w6_peak_259	196	.	Promoter (1-2kb)	1	6281130	6352249	71120	2	11332	ENST00000473466.2	-1650	ENSG00000097021	ACOT7	acyl-CoA thioesterase 7	ENST00000608083.5;ENST00000377842.7;ENST00000377845.7;ENST00000377855.6;ENST00000377860.8;ENST00000418124.5;ENST00000545482.5;ENST00000361521.8;ENST00000473466.2	11332;11332;11332;11332;11332;11332;11332;11332;11332	0;0;0;0;0;0;0;0;0
chr1	6358107	6358458	352	*	H2w6_peak_260	107	.	Promoter (<=1kb)	1	6264273	6359344	95072	2	11332	ENST00000377842.7	886	ENSG00000097021	ACOT7	acyl-CoA thioesterase 7	ENST00000608083.5;ENST00000377842.7;ENST00000377845.7;ENST00000377855.6;ENST00000377860.8;ENST00000418124.5;ENST00000545482.5;ENST00000361521.8	11332;11332;11332;11332;11332;11332;11332;11332	0;0;0;0;0;0;0;0
chr1	6358800	6359355	556	*	H2w6_peak_261	48	.	Promoter (<=1kb)	1	6264273	6359344	95072	2	11332	ENST00000377842.7	0	ENSG00000097021	ACOT7	acyl-CoA thioesterase 7	ENST00000608083.5;ENST00000377842.7;ENST00000377845.7;ENST00000377855.6;ENST00000377860.8;ENST00000418124.5;ENST00000545482.5;ENST00000361521.8	11332;11332;11332;11332;11332;11332;11332;11332	0;0;0;0;0;0;0;0
chr1	6359568	6359974	407	*	H2w6_peak_262	358	.	Promoter (<=1kb)	1	6264273	6359344	95072	2	11332	ENST00000377842.7	-224	ENSG00000097021	ACOT7	acyl-CoA thioesterase 7	ENST00000608083.5;ENST00000377842.7;ENST00000377845.7;ENST00000377855.6;ENST00000377860.8;ENST00000418124.5;ENST00000545482.5;ENST00000361521.8	11332;11332;11332;11332;11332;11332;11332;11332	0;0;0;0;0;0;0;0
chr1	6363171	6363456	286	*	H2w6_peak_263	197	.	Promoter (2-3kb)	1	6264273	6360707	96435	2	11332	ENST00000377845.7	-2464	ENSG00000097021	ACOT7	acyl-CoA thioesterase 7	ENST00000608083.5;ENST00000377842.7;ENST00000377845.7;ENST00000377855.6;ENST00000377860.8;ENST00000418124.5;ENST00000545482.5;ENST00000361521.8	11332;11332;11332;11332;11332;11332;11332;11332	0;0;0;0;0;0;0;0
chr1	6378317	6378653	337	*	H2w6_peak_264	99	.	Intron (ENST00000608083.5/11332, intron 1 of 8)	1	6264273	6385813	121541	2	11332	ENST00000377855.6	7160	ENSG00000097021	ACOT7	acyl-CoA thioesterase 7	ENST00000608083.5;ENST00000377855.6;ENST00000377860.8;ENST00000418124.5;ENST00000545482.5;ENST00000361521.8	11332;11332;11332;11332;11332;11332	0;0;0;0;0;0
chr1	6385569	6386525	957	*	H2w6_peak_265	360	.	Promoter (<=1kb)	1	6264273	6385813	121541	2	11332	ENST00000377855.6	0	ENSG00000097021	ACOT7	acyl-CoA thioesterase 7	ENST00000608083.5;ENST00000377855.6;ENST00000377860.8;ENST00000418124.5;ENST00000545482.5;ENST00000361521.8	11332;11332;11332;11332;11332;11332	0;0;0;0;0;0
chr1	6392783	6394137	1355	*	H2w6_peak_266	606	.	Promoter (<=1kb)	1	6264269	6393361	129093	2	11332	ENST00000608083.5	0	ENSG00000097021	ACOT7	acyl-CoA thioesterase 7	ENST00000608083.5;ENST00000377860.8;ENST00000418124.5;ENST00000545482.5;ENST00000361521.8	11332;11332;11332;11332;11332	0;0;0;0;0
chr1	6414258	6414897	640	*	H2w6_peak_267	206	.	Intron (ENST00000377837.5/54626, intron 3 of 3)	1	6413000	6419903	6904	2	54626	ENST00000377836.8	5006	ENSG00000069812	HES2	hes family bHLH transcription factor 2	ENST00000377837.5;ENST00000377836.8;ENST00000377834.8;ENST00000487437.5;ENST00000489730.1	54626;54626;54626;54626;54626	0;0;0;0;0
chr1	6419693	6420247	555	*	H2w6_peak_268	245	.	Promoter (<=1kb)	1	6413000	6419903	6904	2	54626	ENST00000377836.8	0	ENSG00000069812	HES2	hes family bHLH transcription factor 2	ENST00000377837.5;ENST00000377836.8;ENST00000377834.8;ENST00000487437.5;ENST00000489730.1;ENST00000645284.1;ENST00000636330.1	54626;54626;54626;54626;54626;83715;83715	0;0;0;0;0;0;0
chr1	6423360	6423895	536	*	H2w6_peak_269	129	.	Promoter (<=1kb)	1	6412418	6424670	12253	2	54626	ENST00000377837.5	775	ENSG00000069812	HES2	hes family bHLH transcription factor 2	ENST00000377837.5;ENST00000377836.8;ENST00000377834.8;ENST00000487437.5;ENST00000489730.1;ENST00000645284.1;ENST00000636330.1	54626;54626;54626;54626;54626;83715;83715	0;0;0;0;0;0;0
chr1	6427365	6428178	814	*	H2w6_peak_270	251	.	Promoter (1-2kb)	1	6429834	6429896	63	2	100422975	ENST00000585139.1	1718	ENSG00000265392	MIR4252	microRNA 4252	ENST00000585139.1;ENST00000377837.5;ENST00000645284.1;ENST00000636330.1	100422975;54626;83715;83715	1718;0;0;0
chr1	6438083	6438473	391	*	H2w6_peak_271	135	.	Promoter (<=1kb)	1	6437568	6440822	3255	1	83715	ENST00000632142.1	515	ENSG00000187017	ESPN	espin	ENST00000645284.1;ENST00000636330.1;ENST00000633651.1;ENST00000632142.1;ENST00000418286.1	83715;83715;83715;83715;83715	0;0;0;0;0
chr1	6440143	6440471	329	*	H2w6_peak_272	115	.	Promoter (<=1kb)	1	6440378	6445757	5380	1	83715	ENST00000418286.1	0	ENSG00000187017	ESPN	espin	ENST00000645284.1;ENST00000636330.1;ENST00000633651.1;ENST00000632142.1;ENST00000418286.1	83715;83715;83715;83715;83715	0;0;0;0;0
chr1	6464541	6464840	300	*	H2w6_peak_273	136	.	Promoter (<=1kb)	1	6461994	6465272	3279	2	8718	ENST00000469691.5	432	ENSG00000215788	TNFRSF25	TNF receptor superfamily member 25	ENST00000489097.5;ENST00000535355.5;ENST00000400913.5;ENST00000340850.9;ENST00000537245.5;ENST00000377748.5;ENST00000673471.1;ENST00000487949.4;ENST00000377725.5;ENST00000377728.7;ENST00000377732.5;ENST00000400915.7;ENST00000377740.4;ENST00000645284.1;ENST00000416731.5;ENST00000461727.6;ENST00000475228.6;ENST00000633239.1;ENST00000434576.2;ENST00000477679.2;ENST00000647810.1;ENST00000473343.5;ENS…	57449;57449;57449;57449;57449;57449;57449;57449;57449;57449;57449;57449;57449;83715;83715;83715;83715;83715;83715;83715;8718;8718;8718;8718;8718;8718;8718;8718;8718;8718;8718;8718;8718;8718;8718;8718;8718;8718;8718;8718;8718	0;0;0;0;0;0;0;6743;0;0;0;0;0;0;16498;16498;16074;15486;12883;12824;0;-919;0;0;0;0;0;0;0;0;0;0;0;0;-1194;-1934;0;0;0;0;0
chr1	6472001	6472311	311	*	H2w6_peak_274	79	.	Promoter (<=1kb)	1	6467122	6471583	4462	2	57449	ENST00000487949.4	-418	ENSG00000171680	PLEKHG5	pleckstrin homology and RhoGEF domain containing G5	ENST00000489097.5;ENST00000535355.5;ENST00000400913.5;ENST00000340850.9;ENST00000537245.5;ENST00000377748.5;ENST00000673471.1;ENST00000487949.4;ENST00000377725.5;ENST00000377728.7;ENST00000377732.5;ENST00000400915.7;ENST00000377740.4	57449;57449;57449;57449;57449;57449;57449;57449;57449;57449;57449;57449;57449	0;0;0;0;0;0;0;-418;0;0;0;0;0
chr1	6475463	6475926	464	*	H2w6_peak_275	153	.	Promoter (1-2kb)	1	6466092	6477588	11497	2	57449	ENST00000489097.5	1662	ENSG00000171680	PLEKHG5	pleckstrin homology and RhoGEF domain containing G5	ENST00000489097.5;ENST00000535355.5;ENST00000400913.5;ENST00000340850.9;ENST00000537245.5;ENST00000377748.5;ENST00000673471.1;ENST00000487949.4;ENST00000377725.5;ENST00000377728.7;ENST00000377732.5;ENST00000400915.7;ENST00000377740.4	57449;57449;57449;57449;57449;57449;57449;57449;57449;57449;57449;57449;57449	0;0;0;0;0;0;0;-3880;0;0;0;0;0
chr1	6490176	6491935	1760	*	H2w6_peak_276	330	.	Promoter (<=1kb)	1	6466092	6490580	24489	2	57449	ENST00000340850.9	0	ENSG00000171680	PLEKHG5	pleckstrin homology and RhoGEF domain containing G5	ENST00000535355.5;ENST00000400913.5;ENST00000340850.9;ENST00000537245.5;ENST00000377748.5;ENST00000673471.1;ENST00000377725.5;ENST00000377728.7;ENST00000377732.5;ENST00000400915.7;ENST00000377740.4	57449;57449;57449;57449;57449;57449;57449;57449;57449;57449;57449	0;0;0;0;0;0;0;0;0;0;0
chr1	6497533	6497885	353	*	H2w6_peak_277	191	.	Promoter (<=1kb)	1	6467122	6497390	30269	2	57449	ENST00000400915.7	-143	ENSG00000171680	PLEKHG5	pleckstrin homology and RhoGEF domain containing G5	ENST00000537245.5;ENST00000377748.5;ENST00000673471.1;ENST00000377732.5;ENST00000400915.7;ENST00000377740.4	57449;57449;57449;57449;57449;57449	0;0;0;0;0;0
chr1	6519922	6520161	240	*	H2w6_peak_278	33	.	Promoter (<=1kb)	1	6466092	6520009	53918	2	57449	ENST00000377748.5	0	ENSG00000171680	PLEKHG5	pleckstrin homology and RhoGEF domain containing G5	ENST00000377748.5;ENST00000377740.4;ENST00000377705.6	57449;57449;79707	0;0;0
chr1	6523798	6524053	256	*	H2w6_peak_279	55	.	3' UTR	1	6467122	6520061	52940	2	57449	ENST00000377740.4	-3737	ENSG00000171680	PLEKHG5	pleckstrin homology and RhoGEF domain containing G5	ENST00000377748.5;ENST00000377740.4;ENST00000377705.6	57449;57449;79707	0;0;0
chr1	6553800	6554754	955	*	H2w6_peak_280	196	.	Promoter (<=1kb)	1	6521347	6554513	33167	2	79707	ENST00000377705.6	0	ENSG00000162408	NOL9	nucleolar protein 9	ENST00000377705.6;ENST00000460777.1;ENST00000464665.1;ENST00000333172.11;ENST00000351136.7	79707;79707;79707;80835;80835	0;-3312;0;0;0
chr1	6579621	6580257	637	*	H2w6_peak_281	574	.	Promoter (<=1kb)	1	6579994	6589280	9287	1	3104	ENST00000377674.9	0	ENSG00000204859	ZBTB48	zinc finger and BTB domain containing 48	ENST00000377674.9;ENST00000319084.9;ENST00000435905.5;ENST00000488936.1;ENST00000333172.11;ENST00000351136.7;ENST00000411823.5;ENST00000415267.1	3104;3104;3104;3104;80835;80835;80835;80835	0;0;0;0;0;0;8680;8680
chr1	6600971	6603419	2449	*	H2w6_peak_282	337	.	Promoter (<=1kb)	1	6590724	6602869	12146	2	9903	ENST00000377658.8	0	ENSG00000162413	KLHL21	kelch like family member 21	ENST00000377658.8;ENST00000377663.3;ENST00000467612.5;ENST00000496707.5;ENST00000463043.1	9903;9903;9903;9903;9903	0;0;0;-1155;0
chr1	6612750	6614004	1255	*	H2w6_peak_283	528	.	Promoter (<=1kb)	1	6613731	6624030	10300	1	148479	ENST00000377648.5	0	ENSG00000116273	PHF13	PHD finger protein 13	ENST00000377648.5;ENST00000495385.1;ENST00000467612.5;ENST00000463043.1	148479;148479;9903;9903	0;0;0;0
chr1	6624728	6625818	1091	*	H2w6_peak_284	323	.	Promoter (<=1kb)	1	6624866	6633565	8700	1	90326	ENST00000054650.8	0	ENSG00000041988	THAP3	THAP domain containing 3	ENST00000377648.5;ENST00000495385.1;ENST00000054650.8;ENST00000484676.1;ENST00000307896.10;ENST00000377627.7;ENST00000484669.6;ENST00000487819.5;ENST00000472925.1;ENST00000480647.1	148479;148479;90326;90326;90326;90326;90326;90326;90326;90326	0;0;0;0;0;0;0;0;0;-2577
chr1	6634775	6634988	214	*	H2w6_peak_285	97	.	3' UTR	1	6628395	6630326	1932	1	90326	ENST00000480647.1	6380	ENSG00000041988	THAP3	THAP domain containing 3	ENST00000465508.5;ENST00000451196.5;ENST00000377577.10;ENST00000294401.11;ENST00000472414.1;ENST00000054650.8;ENST00000307896.10;ENST00000377627.7;ENST00000484669.6;ENST00000487819.5;ENST00000472925.1;ENST00000480647.1	55735;55735;55735;55735;55735;90326;90326;90326;90326;90326;90326;90326	0;0;0;0;10124;0;0;0;0;0;0;6380
chr1	6646737	6646968	232	*	H2w6_peak_286	40	.	Promoter (1-2kb)	1	6637301	6645112	7812	2	55735	ENST00000472414.1	-1625	ENSG00000007923	DNAJC11	DnaJ heat shock protein family (Hsp40) member C11	ENST00000465508.5;ENST00000451196.5;ENST00000377577.10;ENST00000294401.11;ENST00000472414.1;ENST00000426784.1;ENST00000473993.5	55735;55735;55735;55735;55735;55735;55735	0;0;0;0;-1625;0;0
chr1	6686457	6686687	231	*	H2w6_peak_287	118	.	Intron (ENST00000377577.10/55735, intron 1 of 15)	1	6634168	6681037	46870	2	55735	ENST00000451196.5	-5420	ENSG00000007923	DNAJC11	DnaJ heat shock protein family (Hsp40) member C11	ENST00000377577.10;ENST00000294401.11;ENST00000426784.1;ENST00000473993.5;ENST00000485073.5;ENST00000460594.5;ENST00000465911.1	55735;55735;55735;55735;55735;55735;55735	0;0;0;0;0;0;0
chr1	6688223	6688457	235	*	H2w6_peak_288	55	.	Intron (ENST00000377577.10/55735, intron 1 of 15)	1	6634168	6681037	46870	2	55735	ENST00000451196.5	-7186	ENSG00000007923	DNAJC11	DnaJ heat shock protein family (Hsp40) member C11	ENST00000377577.10;ENST00000294401.11;ENST00000426784.1;ENST00000473993.5;ENST00000485073.5;ENST00000460594.5;ENST00000465911.1	55735;55735;55735;55735;55735;55735;55735	0;0;0;0;0;0;0
chr1	6701357	6702167	811	*	H2w6_peak_289	267	.	Promoter (<=1kb)	1	6634170	6701816	67647	2	55735	ENST00000377577.10	0	ENSG00000007923	DNAJC11	DnaJ heat shock protein family (Hsp40) member C11	ENST00000377577.10;ENST00000294401.11;ENST00000426784.1;ENST00000473993.5;ENST00000485073.5;ENST00000460594.5;ENST00000465911.1	55735;55735;55735;55735;55735;55735;55735	0;0;0;0;0;0;0
chr1	6724593	6725071	479	*	H2w6_peak_290	220	.	Promoter (<=1kb)	1	6724637	6727408	2772	1	100505887	ENST00000432429.5	0	NA	LINC01672	long intergenic non-protein coding RNA 1672	ENST00000432429.5;ENST00000414210.5;ENST00000421469.3;ENST00000635029.1;ENST00000635092.2;ENST00000654537.1	100505887;100505887;100505887;100505887;100505887;100505887	0;0;0;0;0;0
chr1	6727589	6727845	257	*	H2w6_peak_291	93	.	Promoter (2-3kb)	1	6724673	6729993	5321	1	100505887	ENST00000654537.1	2916	NA	LINC01672	long intergenic non-protein coding RNA 1672	ENST00000432429.5;ENST00000414210.5;ENST00000421469.3;ENST00000635029.1;ENST00000635092.2;ENST00000654537.1	100505887;100505887;100505887;100505887;100505887;100505887	0;0;0;0;0;0
chr1	6734705	6735098	394	*	H2w6_peak_292	50	.	Distal Intergenic	1	6724673	6729993	5321	1	100505887	ENST00000654537.1	10032	NA	LINC01672	long intergenic non-protein coding RNA 1672	ENST00000414210.5;ENST00000421469.3;ENST00000635092.2;ENST00000654537.1	100505887;100505887;100505887;100505887	0;0;0;0
chr1	6743727	6743945	219	*	H2w6_peak_293	53	.	Distal Intergenic	1	6724673	6729993	5321	1	100505887	ENST00000654537.1	19054	NA	LINC01672	long intergenic non-protein coding RNA 1672	NA	NA	NA
chr1	6770696	6771118	423	*	H2w6_peak_294	117	.	Distal Intergenic	1	6783892	6784843	952	2	110841581	ENST00000442889.1	13725	NA	CAMTA1-DT	CAMTA1 divergent transcript	NA	NA	NA
chr1	6784308	6785516	1209	*	H2w6_peak_295	988	.	Promoter (<=1kb)	1	6783892	6784843	952	2	110841581	ENST00000442889.1	0	NA	CAMTA1-DT	CAMTA1 divergent transcript	ENST00000442889.1;ENST00000490738.5;ENST00000303635.12;ENST00000476163.5;ENST00000473578.5;ENST00000557126.5;ENST00000467404.6;ENST00000461311.1	110841581;23261;23261;23261;23261;23261;23261;23261	0;0;0;0;0;0;0;0
chr1	6795648	6795965	318	*	H2w6_peak_296	138	.	Intron (ENST00000490738.5/23261, intron 1 of 2)	1	6785552	6887787	102236	1	23261	ENST00000461311.1	10096	ENSG00000171735	CAMTA1	calmodulin binding transcription activator 1	ENST00000490738.5;ENST00000303635.12;ENST00000476163.5;ENST00000473578.5;ENST00000557126.5;ENST00000467404.6;ENST00000461311.1	23261;23261;23261;23261;23261;23261;23261	0;0;0;0;0;0;0
chr1	6860109	6860679	571	*	H2w6_peak_297	140	.	Intron (ENST00000490738.5/23261, intron 2 of 2)	1	6853095	6872045	18951	1	23261	ENST00000472283.1	7014	ENSG00000171735	CAMTA1	calmodulin binding transcription activator 1	ENST00000490738.5;ENST00000303635.12;ENST00000476163.5;ENST00000473578.5;ENST00000557126.5;ENST00000467404.6;ENST00000461311.1;ENST00000486138.1;ENST00000482934.1;ENST00000470648.5;ENST00000461580.5;ENST00000472283.1	23261;23261;23261;23261;23261;23261;23261;23261;23261;23261;23261;23261	0;0;0;0;0;0;0;0;0;0;0;0
chr1	6960352	6960831	480	*	H2w6_peak_298	267	.	Intron (ENST00000303635.12/23261, intron 3 of 22)	1	6874056	6887842	13787	1	23261	ENST00000467267.1	86296	ENSG00000171735	CAMTA1	calmodulin binding transcription activator 1	ENST00000303635.12	23261	0
chr1	6991324	6991605	282	*	H2w6_peak_299	85	.	Intron (ENST00000303635.12/23261, intron 3 of 22)	1	6874056	6887842	13787	1	23261	ENST00000467267.1	117268	ENSG00000171735	CAMTA1	calmodulin binding transcription activator 1	ENST00000303635.12	23261	0
chr1	7026254	7026505	252	*	H2w6_peak_300	75	.	Intron (ENST00000303635.12/23261, intron 3 of 22)	1	6874056	6887842	13787	1	23261	ENST00000467267.1	152198	ENSG00000171735	CAMTA1	calmodulin binding transcription activator 1	ENST00000303635.12	23261	0
chr1	7042877	7043097	221	*	H2w6_peak_301	46	.	Intron (ENST00000303635.12/23261, intron 3 of 22)	1	6874056	6887842	13787	1	23261	ENST00000467267.1	168821	ENSG00000171735	CAMTA1	calmodulin binding transcription activator 1	ENST00000303635.12	23261	0
chr1	7117441	7118249	809	*	H2w6_peak_302	616	.	Intron (ENST00000303635.12/23261, intron 4 of 22)	1	6874056	6887842	13787	1	23261	ENST00000467267.1	243385	ENSG00000171735	CAMTA1	calmodulin binding transcription activator 1	ENST00000303635.12	23261	0
chr1	7136192	7136409	218	*	H2w6_peak_303	38	.	Intron (ENST00000303635.12/23261, intron 4 of 22)	1	7388183	7389419	1237	2	102725193	ENST00000411708.1	253010	ENSG00000237728	CAMTA1-AS2	CAMTA1 antisense RNA 2	ENST00000303635.12	23261	0
chr1	7223565	7224146	582	*	H2w6_peak_304	168	.	Intron (ENST00000303635.12/23261, intron 4 of 22)	1	7388183	7389419	1237	2	102725193	ENST00000411708.1	165273	ENSG00000237728	CAMTA1-AS2	CAMTA1 antisense RNA 2	ENST00000303635.12	23261	0
chr1	7255395	7255999	605	*	H2w6_peak_305	102	.	Intron (ENST00000303635.12/23261, intron 5 of 22)	1	7388183	7389419	1237	2	102725193	ENST00000411708.1	133420	ENSG00000237728	CAMTA1-AS2	CAMTA1 antisense RNA 2	ENST00000303635.12	23261	0
chr1	7265759	7266409	651	*	H2w6_peak_306	368	.	Intron (ENST00000303635.12/23261, intron 5 of 22)	1	7388183	7389419	1237	2	102725193	ENST00000411708.1	123010	ENSG00000237728	CAMTA1-AS2	CAMTA1 antisense RNA 2	ENST00000303635.12	23261	0
chr1	7274154	7274554	401	*	H2w6_peak_307	75	.	Intron (ENST00000303635.12/23261, intron 5 of 22)	1	7388183	7389419	1237	2	102725193	ENST00000411708.1	114865	ENSG00000237728	CAMTA1-AS2	CAMTA1 antisense RNA 2	ENST00000303635.12	23261	0
chr1	7299360	7300331	972	*	H2w6_peak_308	392	.	Intron (ENST00000303635.12/23261, intron 5 of 22)	1	7388183	7389419	1237	2	102725193	ENST00000411708.1	89088	ENSG00000237728	CAMTA1-AS2	CAMTA1 antisense RNA 2	ENST00000303635.12	23261	0
chr1	7300962	7301640	679	*	H2w6_peak_309	219	.	Intron (ENST00000303635.12/23261, intron 5 of 22)	1	7388183	7389419	1237	2	102725193	ENST00000411708.1	87779	ENSG00000237728	CAMTA1-AS2	CAMTA1 antisense RNA 2	ENST00000303635.12	23261	0
chr1	7313103	7313358	256	*	H2w6_peak_310	38	.	Intron (ENST00000303635.12/23261, intron 5 of 22)	1	7388183	7389419	1237	2	102725193	ENST00000411708.1	76061	ENSG00000237728	CAMTA1-AS2	CAMTA1 antisense RNA 2	ENST00000303635.12	23261	0
chr1	7334745	7335720	976	*	H2w6_peak_311	236	.	Intron (ENST00000303635.12/23261, intron 5 of 22)	1	7388183	7389419	1237	2	102725193	ENST00000411708.1	53699	ENSG00000237728	CAMTA1-AS2	CAMTA1 antisense RNA 2	ENST00000303635.12	23261	0
chr1	7379423	7379820	398	*	H2w6_peak_312	117	.	Intron (ENST00000303635.12/23261, intron 5 of 22)	1	7388183	7389419	1237	2	102725193	ENST00000411708.1	9599	ENSG00000237728	CAMTA1-AS2	CAMTA1 antisense RNA 2	ENST00000618051.1;ENST00000303635.12	102725193;23261	0;0
chr1	7388803	7389273	471	*	H2w6_peak_313	53	.	Promoter (<=1kb)	1	7388183	7389419	1237	2	102725193	ENST00000411708.1	146	ENSG00000237728	CAMTA1-AS2	CAMTA1 antisense RNA 2	ENST00000618051.1;ENST00000411708.1;ENST00000303635.12	102725193;102725193;23261	0;0;0
chr1	7389779	7390271	493	*	H2w6_peak_314	47	.	Promoter (<=1kb)	1	7382487	7389754	7268	2	102725193	ENST00000618051.1	-25	ENSG00000237728	CAMTA1-AS2	CAMTA1 antisense RNA 2	ENST00000618051.1;ENST00000411708.1;ENST00000303635.12	102725193;102725193;23261	0;0;0
chr1	7401819	7402422	604	*	H2w6_peak_315	800	.	Intron (ENST00000303635.12/23261, intron 5 of 22)	1	7382487	7389754	7268	2	102725193	ENST00000618051.1	-12065	ENSG00000237728	CAMTA1-AS2	CAMTA1 antisense RNA 2	ENST00000303635.12	23261	0
chr1	7462731	7463260	530	*	H2w6_peak_316	39	.	Intron (ENST00000303635.12/23261, intron 5 of 22)	1	7382487	7389754	7268	2	102725193	ENST00000618051.1	-72977	ENSG00000237728	CAMTA1-AS2	CAMTA1 antisense RNA 2	ENST00000303635.12	23261	0
chr1	7470934	7471630	697	*	H2w6_peak_317	431	.	Intron (ENST00000303635.12/23261, intron 6 of 22)	1	7382487	7389754	7268	2	102725193	ENST00000618051.1	-81180	ENSG00000237728	CAMTA1-AS2	CAMTA1 antisense RNA 2	ENST00000303635.12	23261	0
chr1	7526471	7527335	865	*	H2w6_peak_318	147	.	Intron (ENST00000303635.12/23261, intron 6 of 22)	1	7382487	7389754	7268	2	102725193	ENST00000618051.1	-136717	ENSG00000237728	CAMTA1-AS2	CAMTA1 antisense RNA 2	ENST00000303635.12	23261	0
chr1	7538102	7538314	213	*	H2w6_peak_319	88	.	Intron (ENST00000303635.12/23261, intron 6 of 22)	1	7382487	7389754	7268	2	102725193	ENST00000618051.1	-148348	ENSG00000237728	CAMTA1-AS2	CAMTA1 antisense RNA 2	ENST00000303635.12	23261	0
chr1	7539754	7540066	313	*	H2w6_peak_320	251	.	Intron (ENST00000303635.12/23261, intron 6 of 22)	1	7382487	7389754	7268	2	102725193	ENST00000618051.1	-150000	ENSG00000237728	CAMTA1-AS2	CAMTA1 antisense RNA 2	ENST00000303635.12	23261	0
chr1	7549206	7550135	930	*	H2w6_peak_321	262	.	Intron (ENST00000303635.12/23261, intron 6 of 22)	1	7382487	7389754	7268	2	102725193	ENST00000618051.1	-159452	ENSG00000237728	CAMTA1-AS2	CAMTA1 antisense RNA 2	ENST00000303635.12	23261	0
chr1	7561380	7561664	285	*	H2w6_peak_322	68	.	Intron (ENST00000303635.12/23261, intron 6 of 22)	1	7382487	7389754	7268	2	102725193	ENST00000618051.1	-171626	ENSG00000237728	CAMTA1-AS2	CAMTA1 antisense RNA 2	ENST00000303635.12	23261	0
chr1	7616483	7616738	256	*	H2w6_peak_323	37	.	Intron (ENST00000303635.12/23261, intron 6 of 22)	1	7736408	7767856	31449	1	23261	ENST00000495233.5	-119670	ENSG00000171735	CAMTA1	calmodulin binding transcription activator 1	ENST00000303635.12	23261	0
chr1	7621790	7622165	376	*	H2w6_peak_324	53	.	Intron (ENST00000303635.12/23261, intron 6 of 22)	1	7736408	7767856	31449	1	23261	ENST00000495233.5	-114243	ENSG00000171735	CAMTA1	calmodulin binding transcription activator 1	ENST00000303635.12	23261	0
chr1	7667487	7667985	499	*	H2w6_peak_325	72	.	Intron (ENST00000303635.12/23261, intron 9 of 22)	1	7736408	7767856	31449	1	23261	ENST00000495233.5	-68423	ENSG00000171735	CAMTA1	calmodulin binding transcription activator 1	ENST00000303635.12	23261	0
chr1	7669440	7669849	410	*	H2w6_peak_326	74	.	Intron (ENST00000303635.12/23261, intron 9 of 22)	1	7736408	7767856	31449	1	23261	ENST00000495233.5	-66559	ENSG00000171735	CAMTA1	calmodulin binding transcription activator 1	ENST00000303635.12	23261	0
chr1	7702735	7703201	467	*	H2w6_peak_327	40	.	Intron (ENST00000303635.12/23261, intron 11 of 22)	1	7736408	7767856	31449	1	23261	ENST00000495233.5	-33207	ENSG00000171735	CAMTA1	calmodulin binding transcription activator 1	ENST00000303635.12	23261	0
chr1	7707567	7707785	219	*	H2w6_peak_328	48	.	Intron (ENST00000303635.12/23261, intron 11 of 22)	1	7736408	7767856	31449	1	23261	ENST00000495233.5	-28623	ENSG00000171735	CAMTA1	calmodulin binding transcription activator 1	ENST00000303635.12	23261	0
chr1	7752685	7753028	344	*	H2w6_peak_329	71	.	Intron (ENST00000303635.12/23261, intron 21 of 22)	1	7744961	7766522	21562	1	23261	ENST00000476864.1	7724	ENSG00000171735	CAMTA1	calmodulin binding transcription activator 1	ENST00000303635.12;ENST00000495233.5;ENST00000490905.5;ENST00000476864.1	23261;23261;23261;23261	0;0;0;0
chr1	7770972	7771820	849	*	H2w6_peak_330	451	.	Promoter (<=1kb)	1	7771296	7781432	10137	1	9341	ENST00000054666.11	0	ENSG00000049245	VAMP3	vesicle associated membrane protein 3	ENST00000303635.12;ENST00000495233.5;ENST00000490905.5;ENST00000476864.1;ENST00000054666.11;ENST00000470357.1	23261;23261;23261;23261;9341;9341	0;0;0;0;0;-887
chr1	7783840	7784316	477	*	H2w6_peak_331	735	.	Promoter (<=1kb)	1	7784320	7803958	19639	1	8863	ENST00000377541.5	-4	ENSG00000049246	PER3	period circadian regulator 3	ENST00000377541.5;ENST00000613533.4;ENST00000614998.4;ENST00000377532.7;ENST00000361923.2;ENST00000473653.1;ENST00000054666.11;ENST00000470357.1	8863;8863;8863;8863;8863;8863;9341;9341	-4;0;0;0;0;-1207;0;11133
chr1	7810279	7810683	405	*	H2w6_peak_332	268	.	Exon (ENST00000613533.4/8863, exon 13 of 22)	1	7803051	7810347	7297	1	8863	ENST00000463106.1	7228	ENSG00000049246	PER3	period circadian regulator 3	ENST00000613533.4;ENST00000614998.4;ENST00000377532.7;ENST00000361923.2;ENST00000463106.1	8863;8863;8863;8863;8863	0;0;0;0;0
chr1	7940789	7941663	875	*	H2w6_peak_333	347	.	Promoter (<=1kb)	1	7919847	7940866	21020	2	3604	ENST00000377507.7	0	ENSG00000049249	TNFRSF9	TNF receptor superfamily member 9	ENST00000615230.4;ENST00000377507.7;ENST00000492571.1	3604;3604;3604	0;0;-2485
chr1	7953941	7954577	637	*	H2w6_peak_334	296	.	Promoter (<=1kb)	1	7954291	7985052	30762	1	11315	ENST00000493373.5	0	ENSG00000116288	PARK7	Parkinsonism associated deglycase	ENST00000493373.5	11315	0
chr1	7961157	7962180	1024	*	H2w6_peak_335	595	.	Promoter (<=1kb)	1	7961663	7971048	9386	1	11315	ENST00000460192.5	0	ENSG00000116288	PARK7	Parkinsonism associated deglycase	ENST00000493373.5;ENST00000460192.5;ENST00000493678.5;ENST00000377493.9;ENST00000338639.10;ENST00000465354.5;ENST00000377491.5;ENST00000377488.5;ENST00000497113.1;ENST00000469225.1	11315;11315;11315;11315;11315;11315;11315;11315;11315;11315	0;0;0;0;0;0;0;0;-587;0
chr1	7975170	7975531	362	*	H2w6_peak_336	164	.	Intron (ENST00000493373.5/11315, intron 5 of 6)	1	7965351	7985282	19932	1	11315	ENST00000469225.1	9819	ENSG00000116288	PARK7	Parkinsonism associated deglycase	ENST00000493373.5;ENST00000460192.5;ENST00000493678.5;ENST00000377493.9;ENST00000338639.10;ENST00000465354.5;ENST00000377491.5;ENST00000377488.5;ENST00000497113.1;ENST00000469225.1	11315;11315;11315;11315;11315;11315;11315;11315;11315;11315	0;0;0;0;0;0;0;0;12403;0
chr1	8004535	8005548	1014	*	H2w6_peak_337	1008	.	Exon (ENST00000641354.1/ENST00000641354.1, exon 6 of 6)	1	8013427	8015633	2207	2	54206	ENST00000467067.1	10085	ENSG00000116285	ERRFI1	ERBB receptor feedback inhibitor 1	ENST00000474874.5	54206	0
chr1	8015110	8015434	325	*	H2w6_peak_338	107	.	Promoter (<=1kb)	1	8013427	8015633	2207	2	54206	ENST00000467067.1	199	ENSG00000116285	ERRFI1	ERBB receptor feedback inhibitor 1	ENST00000474874.5;ENST00000377482.10;ENST00000467067.1;ENST00000469499.5;ENST00000487559.1	54206;54206;54206;54206;54206	0;0;0;0;0
chr1	8017576	8017794	219	*	H2w6_peak_339	49	.	Promoter (1-2kb)	1	8013427	8015633	2207	2	54206	ENST00000467067.1	-1943	ENSG00000116285	ERRFI1	ERBB receptor feedback inhibitor 1	ENST00000474874.5;ENST00000377482.10;ENST00000467067.1;ENST00000469499.5;ENST00000487559.1	54206;54206;54206;54206;54206	0;0;0;0;0
chr1	8025992	8026844	853	*	H2w6_peak_340	379	.	Promoter (<=1kb)	1	8004404	8026283	21880	2	54206	ENST00000474874.5	0	ENSG00000116285	ERRFI1	ERBB receptor feedback inhibitor 1	ENST00000474874.5;ENST00000377482.10;ENST00000469499.5;ENST00000487559.1	54206;54206;54206;54206	0;0;0;0
chr1	8028122	8028582	461	*	H2w6_peak_341	192	.	Promoter (1-2kb)	1	8011727	8026309	14583	2	54206	ENST00000377482.10	-1813	ENSG00000116285	ERRFI1	ERBB receptor feedback inhibitor 1	ENST00000474874.5;ENST00000377482.10;ENST00000469499.5;ENST00000487559.1	54206;54206;54206;54206	0;0;0;0
chr1	8040527	8040925	399	*	H2w6_peak_342	306	.	Intron (ENST00000445300.1/ENST00000445300.1, intron 2 of 2)	1	8011727	8026309	14583	2	54206	ENST00000377482.10	-14218	ENSG00000116285	ERRFI1	ERBB receptor feedback inhibitor 1	NA	NA	NA
chr1	8046011	8046363	353	*	H2w6_peak_343	81	.	Intron (ENST00000445300.1/ENST00000445300.1, intron 2 of 2)	1	8011727	8026309	14583	2	54206	ENST00000377482.10	-19702	ENSG00000116285	ERRFI1	ERBB receptor feedback inhibitor 1	NA	NA	NA
chr1	8047759	8048333	575	*	H2w6_peak_344	263	.	Intron (ENST00000445300.1/ENST00000445300.1, intron 2 of 2)	1	8011727	8026309	14583	2	54206	ENST00000377482.10	-21450	ENSG00000116285	ERRFI1	ERBB receptor feedback inhibitor 1	NA	NA	NA
chr1	8056006	8056322	317	*	H2w6_peak_345	53	.	Intron (ENST00000445300.1/ENST00000445300.1, intron 2 of 2)	1	8011727	8026309	14583	2	54206	ENST00000377482.10	-29697	ENSG00000116285	ERRFI1	ERBB receptor feedback inhibitor 1	NA	NA	NA
chr1	8059245	8059506	262	*	H2w6_peak_346	43	.	Intron (ENST00000445300.1/ENST00000445300.1, intron 2 of 2)	1	8011727	8026309	14583	2	54206	ENST00000377482.10	-32936	ENSG00000116285	ERRFI1	ERBB receptor feedback inhibitor 1	NA	NA	NA
chr1	8061319	8062269	951	*	H2w6_peak_347	96	.	Intron (ENST00000445300.1/ENST00000445300.1, intron 2 of 2)	1	8011727	8026309	14583	2	54206	ENST00000377482.10	-35010	ENSG00000116285	ERRFI1	ERBB receptor feedback inhibitor 1	NA	NA	NA
chr1	8077216	8077669	454	*	H2w6_peak_348	269	.	Intron (ENST00000445300.1/ENST00000445300.1, intron 2 of 2)	1	8011727	8026309	14583	2	54206	ENST00000377482.10	-50907	ENSG00000116285	ERRFI1	ERBB receptor feedback inhibitor 1	NA	NA	NA
chr1	8078232	8078592	361	*	H2w6_peak_349	171	.	Intron (ENST00000445300.1/ENST00000445300.1, intron 2 of 2)	1	8011727	8026309	14583	2	54206	ENST00000377482.10	-51923	ENSG00000116285	ERRFI1	ERBB receptor feedback inhibitor 1	NA	NA	NA
chr1	8083748	8084118	371	*	H2w6_peak_350	96	.	Intron (ENST00000445300.1/ENST00000445300.1, intron 2 of 2)	1	8011727	8026309	14583	2	54206	ENST00000377482.10	-57439	ENSG00000116285	ERRFI1	ERBB receptor feedback inhibitor 1	NA	NA	NA
chr1	8090020	8090590	571	*	H2w6_peak_351	123	.	Intron (ENST00000445300.1/ENST00000445300.1, intron 2 of 2)	1	8011727	8026309	14583	2	54206	ENST00000377482.10	-63711	ENSG00000116285	ERRFI1	ERBB receptor feedback inhibitor 1	NA	NA	NA
chr1	8096496	8096889	394	*	H2w6_peak_352	105	.	Intron (ENST00000445300.1/ENST00000445300.1, intron 2 of 2)	1	8011727	8026309	14583	2	54206	ENST00000377482.10	-70187	ENSG00000116285	ERRFI1	ERBB receptor feedback inhibitor 1	NA	NA	NA
chr1	8097304	8097807	504	*	H2w6_peak_353	354	.	Intron (ENST00000445300.1/ENST00000445300.1, intron 2 of 2)	1	8011727	8026309	14583	2	54206	ENST00000377482.10	-70995	ENSG00000116285	ERRFI1	ERBB receptor feedback inhibitor 1	NA	NA	NA
chr1	8118043	8118394	352	*	H2w6_peak_354	89	.	Intron (ENST00000445300.1/ENST00000445300.1, intron 2 of 2)	1	8201518	8215207	13690	1	102724539	ENST00000670361.1	-83124	ENSG00000227634	LINC01714	long intergenic non-protein coding RNA 1714	NA	NA	NA
chr1	8121424	8121661	238	*	H2w6_peak_355	76	.	Exon (ENST00000445300.1/ENST00000445300.1, exon 3 of 3)	1	8201518	8215207	13690	1	102724539	ENST00000670361.1	-79857	ENSG00000227634	LINC01714	long intergenic non-protein coding RNA 1714	NA	NA	NA
chr1	8134041	8134280	240	*	H2w6_peak_356	59	.	Distal Intergenic	1	8201518	8215207	13690	1	102724539	ENST00000670361.1	-67238	ENSG00000227634	LINC01714	long intergenic non-protein coding RNA 1714	NA	NA	NA
chr1	8137845	8138211	367	*	H2w6_peak_357	192	.	Distal Intergenic	1	8201518	8215207	13690	1	102724539	ENST00000670361.1	-63307	ENSG00000227634	LINC01714	long intergenic non-protein coding RNA 1714	NA	NA	NA
chr1	8154768	8155008	241	*	H2w6_peak_358	138	.	Distal Intergenic	1	8201518	8215207	13690	1	102724539	ENST00000670361.1	-46510	ENSG00000227634	LINC01714	long intergenic non-protein coding RNA 1714	NA	NA	NA
chr1	8155754	8155967	214	*	H2w6_peak_359	57	.	Distal Intergenic	1	8201518	8215207	13690	1	102724539	ENST00000670361.1	-45551	ENSG00000227634	LINC01714	long intergenic non-protein coding RNA 1714	NA	NA	NA
chr1	8182167	8182846	680	*	H2w6_peak_360	444	.	Distal Intergenic	1	8201518	8215207	13690	1	102724539	ENST00000670361.1	-18672	ENSG00000227634	LINC01714	long intergenic non-protein coding RNA 1714	NA	NA	NA
chr1	8197756	8198188	433	*	H2w6_peak_361	233	.	Distal Intergenic	1	8201518	8215207	13690	1	102724539	ENST00000670361.1	-3330	ENSG00000227634	LINC01714	long intergenic non-protein coding RNA 1714	ENST00000670361.1;ENST00000635451.1	102724539;102724539	0;0
chr1	8201288	8202655	1368	*	H2w6_peak_362	116	.	Promoter (<=1kb)	1	8201518	8215207	13690	1	102724539	ENST00000670361.1	0	ENSG00000227634	LINC01714	long intergenic non-protein coding RNA 1714	ENST00000670361.1;ENST00000635451.1	102724539;102724539	0;0
chr1	8211773	8212626	854	*	H2w6_peak_363	293	.	Intron (ENST00000670361.1/102724539, intron 4 of 4)	1	8208672	8215210	6539	1	102724539	ENST00000452982.1	3101	ENSG00000227634	LINC01714	long intergenic non-protein coding RNA 1714	ENST00000670361.1;ENST00000635451.1;ENST00000452982.1	102724539;102724539;102724539	0;0;0
chr1	8224947	8225266	320	*	H2w6_peak_364	70	.	Distal Intergenic	1	8208672	8215210	6539	1	102724539	ENST00000452982.1	16275	ENSG00000227634	LINC01714	long intergenic non-protein coding RNA 1714	NA	NA	NA
chr1	8238928	8239921	994	*	H2w6_peak_365	110	.	Distal Intergenic	1	8208672	8215210	6539	1	102724539	ENST00000452982.1	30256	ENSG00000227634	LINC01714	long intergenic non-protein coding RNA 1714	NA	NA	NA
chr1	8259031	8259674	644	*	H2w6_peak_366	152	.	Distal Intergenic	1	8208672	8215210	6539	1	102724539	ENST00000452982.1	50359	ENSG00000227634	LINC01714	long intergenic non-protein coding RNA 1714	NA	NA	NA
chr1	8314255	8314745	491	*	H2w6_peak_367	126	.	Distal Intergenic	1	8317826	8344165	26340	1	50651	ENST00000471889.5	-3081	ENSG00000162426	SLC45A1	solute carrier family 45 member 1	ENST00000471889.5	50651	0
chr1	8343251	8344014	764	*	H2w6_peak_368	406	.	3' UTR	1	8330428	8336109	5682	1	50651	ENST00000481265.1	12823	ENSG00000162426	SLC45A1	solute carrier family 45 member 1	ENST00000471889.5;ENST00000289877.8;ENST00000497660.5	50651;50651;50651	0;0;0
chr1	8394628	8395355	728	*	H2w6_peak_369	167	.	Intron (ENST00000337907.7/473, intron 13 of 23)	1	8365855	8423419	57565	2	473	ENST00000460659.5	28064	ENSG00000142599	RERE	arginine-glutamic acid dipeptide repeats	ENST00000337907.7;ENST00000400908.7;ENST00000377464.5;ENST00000400907.6;ENST00000476556.5;ENST00000656437.1;ENST00000488215.5;ENST00000460659.5;ENST00000492766.5;ENST00000465125.1	473;473;473;473;473;473;473;473;473;473	0;0;0;0;0;0;0;0;0;0
chr1	8396853	8397313	461	*	H2w6_peak_370	257	.	Intron (ENST00000337907.7/473, intron 13 of 23)	1	8365855	8423419	57565	2	473	ENST00000460659.5	26106	ENSG00000142599	RERE	arginine-glutamic acid dipeptide repeats	ENST00000337907.7;ENST00000400908.7;ENST00000377464.5;ENST00000400907.6;ENST00000476556.5;ENST00000656437.1;ENST00000488215.5;ENST00000460659.5;ENST00000492766.5;ENST00000465125.1	473;473;473;473;473;473;473;473;473;473	0;0;0;0;0;0;0;0;0;0
chr1	8412233	8412634	402	*	H2w6_peak_371	322	.	Intron (ENST00000337907.7/473, intron 13 of 23)	1	8365855	8423419	57565	2	473	ENST00000460659.5	10785	ENSG00000142599	RERE	arginine-glutamic acid dipeptide repeats	ENST00000337907.7;ENST00000400908.7;ENST00000377464.5;ENST00000400907.6;ENST00000476556.5;ENST00000656437.1;ENST00000488215.5;ENST00000460659.5;ENST00000492766.5;ENST00000465125.1	473;473;473;473;473;473;473;473;473;473	0;0;0;0;0;0;0;0;0;0
chr1	8423411	8424680	1270	*	H2w6_peak_372	101	.	Promoter (<=1kb)	1	8424645	8434838	10194	1	102724552	ENST00000449895.5	0	NA	RERE-AS1	RERE antisense RNA 1	ENST00000449895.5;ENST00000653698.1;ENST00000444276.1;ENST00000337907.7;ENST00000400908.7;ENST00000377464.5;ENST00000400907.6;ENST00000476556.5;ENST00000656437.1;ENST00000488215.5;ENST00000460659.5;ENST00000492766.5;ENST00000465125.1;ENST00000464972.5	102724552;102724552;102724552;473;473;473;473;473;473;473;473;473;473;473	0;-720;-958;0;0;0;0;0;0;0;0;0;0;0
chr1	8439075	8439757	683	*	H2w6_peak_373	140	.	Intron (ENST00000337907.7/473, intron 12 of 23)	1	8425638	8430041	4404	1	102724552	ENST00000444276.1	13437	NA	RERE-AS1	RERE antisense RNA 1	ENST00000449895.5;ENST00000653698.1;ENST00000337907.7;ENST00000400908.7;ENST00000377464.5;ENST00000400907.6;ENST00000656437.1;ENST00000464972.5;ENST00000659924.1	102724552;102724552;473;473;473;473;473;473;473	0;13675;0;0;0;0;0;0;0
chr1	8443576	8443797	222	*	H2w6_peak_374	68	.	Intron (ENST00000337907.7/473, intron 12 of 23)	1	8425638	8430041	4404	1	102724552	ENST00000444276.1	17938	NA	RERE-AS1	RERE antisense RNA 1	ENST00000337907.7;ENST00000400908.7;ENST00000377464.5;ENST00000400907.6;ENST00000656437.1;ENST00000464972.5;ENST00000659924.1	473;473;473;473;473;473;473	0;0;0;0;0;0;0
chr1	8456312	8456744	433	*	H2w6_peak_375	65	.	Intron (ENST00000337907.7/473, intron 12 of 23)	1	8425638	8430041	4404	1	102724552	ENST00000444276.1	30674	NA	RERE-AS1	RERE antisense RNA 1	ENST00000337907.7;ENST00000400908.7;ENST00000377464.5;ENST00000400907.6;ENST00000656437.1;ENST00000464972.5;ENST00000659924.1	473;473;473;473;473;473;473	0;0;0;0;0;0;0
chr1	8481043	8481265	223	*	H2w6_peak_376	47	.	Intron (ENST00000337907.7/473, intron 11 of 23)	1	8352406	8525939	173534	2	473	ENST00000377464.5	44674	ENSG00000142599	RERE	arginine-glutamic acid dipeptide repeats	ENST00000337907.7;ENST00000400908.7;ENST00000377464.5;ENST00000400907.6;ENST00000656437.1;ENST00000464972.5;ENST00000659924.1;ENST00000480342.5	473;473;473;473;473;473;473;473	0;0;0;0;0;0;0;0
chr1	8483140	8483537	398	*	H2w6_peak_377	156	.	Intron (ENST00000337907.7/473, intron 11 of 23)	1	8352406	8525939	173534	2	473	ENST00000377464.5	42402	ENSG00000142599	RERE	arginine-glutamic acid dipeptide repeats	ENST00000337907.7;ENST00000400908.7;ENST00000377464.5;ENST00000400907.6;ENST00000656437.1;ENST00000464972.5;ENST00000659924.1;ENST00000480342.5	473;473;473;473;473;473;473;473	0;0;0;0;0;0;0;0
chr1	8497416	8497755	340	*	H2w6_peak_378	87	.	5' UTR	1	8352406	8525939	173534	2	473	ENST00000377464.5	28184	ENSG00000142599	RERE	arginine-glutamic acid dipeptide repeats	ENST00000337907.7;ENST00000400908.7;ENST00000377464.5;ENST00000400907.6;ENST00000656437.1;ENST00000464972.5;ENST00000659924.1;ENST00000480342.5;ENST00000507012.1	473;473;473;473;473;473;473;473;473	0;0;0;0;0;0;0;0;0
chr1	8525519	8526231	713	*	H2w6_peak_379	281	.	Promoter (<=1kb)	1	8352406	8525939	173534	2	473	ENST00000377464.5	0	ENSG00000142599	RERE	arginine-glutamic acid dipeptide repeats	ENST00000337907.7;ENST00000400908.7;ENST00000377464.5;ENST00000400907.6;ENST00000656437.1;ENST00000464972.5;ENST00000659924.1;ENST00000480342.5;ENST00000507012.1	473;473;473;473;473;473;473;473;473	0;0;0;0;0;0;0;0;0
chr1	8563563	8564029	467	*	H2w6_peak_380	46	.	Intron (ENST00000337907.7/473, intron 5 of 23)	1	8541224	8590841	49618	2	473	ENST00000469251.1	26812	ENSG00000142599	RERE	arginine-glutamic acid dipeptide repeats	ENST00000337907.7;ENST00000400908.7;ENST00000400907.6;ENST00000656437.1;ENST00000659924.1;ENST00000480342.5;ENST00000469251.1;ENST00000514428.1	473;473;473;473;473;473;473;473	0;0;0;0;0;0;0;0
chr1	8626095	8626996	902	*	H2w6_peak_381	199	.	Promoter (1-2kb)	1	8556476	8624380	67905	2	473	ENST00000514428.1	-1715	ENSG00000142599	RERE	arginine-glutamic acid dipeptide repeats	ENST00000337907.7;ENST00000400908.7;ENST00000400907.6;ENST00000656437.1;ENST00000659924.1;ENST00000480342.5;ENST00000514428.1	473;473;473;473;473;473;473	0;0;0;0;0;0;0
chr1	8660426	8660746	321	*	H2w6_peak_382	49	.	Intron (ENST00000337907.7/473, intron 2 of 23)	1	8353943	8656371	302429	2	473	ENST00000400907.6	-4055	ENSG00000142599	RERE	arginine-glutamic acid dipeptide repeats	ENST00000337907.7;ENST00000400908.7;ENST00000400907.6;ENST00000656437.1;ENST00000659924.1;ENST00000480342.5;ENST00000468247.1	473;473;473;473;473;473;473	0;0;0;0;0;0;0
chr1	8661712	8662018	307	*	H2w6_peak_383	176	.	Intron (ENST00000337907.7/473, intron 2 of 23)	1	8353943	8656371	302429	2	473	ENST00000400907.6	-5341	ENSG00000142599	RERE	arginine-glutamic acid dipeptide repeats	ENST00000337907.7;ENST00000400908.7;ENST00000656437.1;ENST00000659924.1;ENST00000480342.5;ENST00000468247.1	473;473;473;473;473;473	0;0;0;0;0;0
chr1	8668274	8668618	345	*	H2w6_peak_384	163	.	Intron (ENST00000337907.7/473, intron 2 of 23)	1	8353943	8656371	302429	2	473	ENST00000400907.6	-11903	ENSG00000142599	RERE	arginine-glutamic acid dipeptide repeats	ENST00000337907.7;ENST00000400908.7;ENST00000656437.1;ENST00000659924.1;ENST00000480342.5;ENST00000468247.1	473;473;473;473;473;473	0;0;0;0;0;0
chr1	8674974	8675271	298	*	H2w6_peak_385	106	.	Intron (ENST00000337907.7/473, intron 2 of 23)	1	8353943	8656371	302429	2	473	ENST00000400907.6	-18603	ENSG00000142599	RERE	arginine-glutamic acid dipeptide repeats	ENST00000337907.7;ENST00000400908.7;ENST00000656437.1;ENST00000659924.1;ENST00000480342.5;ENST00000468247.1	473;473;473;473;473;473	0;0;0;0;0;0
chr1	8701219	8701685	467	*	H2w6_peak_386	52	.	Promoter (1-2kb)	1	8656193	8703219	47027	2	473	ENST00000468247.1	1534	ENSG00000142599	RERE	arginine-glutamic acid dipeptide repeats	ENST00000337907.7;ENST00000400908.7;ENST00000656437.1;ENST00000659924.1;ENST00000480342.5;ENST00000468247.1	473;473;473;473;473;473	0;0;0;0;0;0
chr1	8703045	8703735	691	*	H2w6_peak_387	453	.	Promoter (<=1kb)	1	8656193	8703219	47027	2	473	ENST00000468247.1	0	ENSG00000142599	RERE	arginine-glutamic acid dipeptide repeats	ENST00000337907.7;ENST00000400908.7;ENST00000656437.1;ENST00000659924.1;ENST00000480342.5;ENST00000468247.1	473;473;473;473;473;473	0;0;0;0;0;0
chr1	8712232	8713142	911	*	H2w6_peak_388	390	.	Intron (ENST00000337907.7/473, intron 2 of 23)	1	8656193	8703219	47027	2	473	ENST00000468247.1	-9013	ENSG00000142599	RERE	arginine-glutamic acid dipeptide repeats	ENST00000337907.7;ENST00000400908.7;ENST00000656437.1;ENST00000659924.1;ENST00000480342.5	473;473;473;473;473	0;0;0;0;0
chr1	8733553	8733890	338	*	H2w6_peak_389	187	.	Intron (ENST00000337907.7/473, intron 2 of 23)	1	8464970	8753838	288869	2	473	ENST00000480342.5	19948	ENSG00000142599	RERE	arginine-glutamic acid dipeptide repeats	ENST00000337907.7;ENST00000400908.7;ENST00000656437.1;ENST00000659924.1;ENST00000480342.5	473;473;473;473;473	0;0;0;0;0
chr1	8794792	8795018	227	*	H2w6_peak_390	60	.	Intron (ENST00000337907.7/473, intron 1 of 23)	1	8436770	8817271	380502	2	473	ENST00000659924.1	22253	ENSG00000142599	RERE	arginine-glutamic acid dipeptide repeats	ENST00000337907.7;ENST00000400908.7;ENST00000656437.1;ENST00000659924.1	473;473;473;473	0;0;0;0
chr1	8811130	8811399	270	*	H2w6_peak_391	58	.	Intron (ENST00000337907.7/473, intron 1 of 23)	1	8436770	8817271	380502	2	473	ENST00000659924.1	5872	ENSG00000142599	RERE	arginine-glutamic acid dipeptide repeats	ENST00000337907.7;ENST00000400908.7;ENST00000656437.1;ENST00000659924.1	473;473;473;473	0;0;0;0
chr1	8817006	8818239	1234	*	H2w6_peak_392	292	.	Promoter (<=1kb)	1	8352397	8817465	465069	2	473	ENST00000337907.7	0	ENSG00000142599	RERE	arginine-glutamic acid dipeptide repeats	ENST00000337907.7;ENST00000400908.7;ENST00000656437.1;ENST00000659924.1	473;473;473;473	0;0;0;0
chr1	8822765	8823187	423	*	H2w6_peak_393	97	.	Intron (ENST00000656437.1/473, intron 2 of 18)	1	8352404	8817640	465237	2	473	ENST00000400908.7	-5125	ENSG00000142599	RERE	arginine-glutamic acid dipeptide repeats	ENST00000656437.1	473	0
chr1	8829479	8829896	418	*	H2w6_peak_394	64	.	Intron (ENST00000656437.1/473, intron 1 of 18)	1	8352404	8817640	465237	2	473	ENST00000400908.7	-11839	ENSG00000142599	RERE	arginine-glutamic acid dipeptide repeats	ENST00000656437.1	473	0
chr1	8848749	8849250	502	*	H2w6_peak_395	291	.	Promoter (<=1kb)	1	8361158	8848921	487764	2	473	ENST00000656437.1	0	ENSG00000142599	RERE	arginine-glutamic acid dipeptide repeats	ENST00000656437.1	473	0
chr1	8857061	8857399	339	*	H2w6_peak_396	47	.	Distal Intergenic	1	8361158	8848921	487764	2	473	ENST00000656437.1	-8140	ENSG00000142599	RERE	arginine-glutamic acid dipeptide repeats	ENST00000234590.10;ENST00000464920.2;ENST00000647408.1;ENST00000646370.2	2023;2023;2023;2023	0;14177;0;0
chr1	8858173	8858383	211	*	H2w6_peak_397	52	.	Downstream (2-3kb)	1	8866502	8866590	89	2	102465436	ENST00000618792.1	8207	ENSG00000274258	MIR6728	microRNA 6728	ENST00000234590.10;ENST00000464920.2;ENST00000647408.1;ENST00000646370.2;ENST00000645609.1	2023;2023;2023;2023;2023	0;13193;0;0;0
chr1	8873617	8874110	494	*	H2w6_peak_398	277	.	Promoter (1-2kb)	1	8866009	8871944	5936	2	2023	ENST00000645600.1	-1673	ENSG00000074800	ENO1	enolase 1	ENST00000442636.1;ENST00000234590.10;ENST00000464920.2;ENST00000647408.1;ENST00000646370.2;ENST00000645609.1;ENST00000645600.1;ENST00000497492.1;ENST00000646660.1;ENST00000646680.1;ENST00000646906.1;ENST00000646156.1;ENST00000643438.1;ENST00000489867.2;ENST00000486051.5;ENST00000492343.2	100505975;2023;2023;2023;2023;2023;2023;2023;2023;2023;2023;2023;2023;2023;2023;2023	0;0;-2041;0;0;0;-1673;0;0;0;0;0;0;0;0;0
chr1	8878474	8879517	1044	*	H2w6_peak_399	299	.	Promoter (<=1kb)	1	8878835	8879894	1060	1	100505975	ENST00000442636.1	0	ENSG00000230679	ENO1-AS1	ENO1 antisense RNA 1	ENST00000442636.1;ENST00000234590.10;ENST00000647408.1;ENST00000646370.2;ENST00000645609.1;ENST00000497492.1;ENST00000646660.1;ENST00000646680.1;ENST00000646906.1;ENST00000646156.1;ENST00000643438.1;ENST00000489867.2;ENST00000486051.5;ENST00000492343.2	100505975;2023;2023;2023;2023;2023;2023;2023;2023;2023;2023;2023;2023;2023	0;0;0;0;0;0;0;0;0;0;0;0;0;0
chr1	8890074	8890790	717	*	H2w6_peak_400	240	.	Distal Intergenic	1	8868049	8879190	11142	2	2023	ENST00000489867.2	-10884	ENSG00000074800	ENO1	enolase 1	NA	NA	NA
chr1	8899935	8900282	348	*	H2w6_peak_401	148	.	Distal Intergenic	1	8868049	8879190	11142	2	2023	ENST00000489867.2	-20745	ENSG00000074800	ENO1	enolase 1	NA	NA	NA
chr1	8903794	8904382	589	*	H2w6_peak_402	113	.	Distal Intergenic	1	8868049	8879190	11142	2	2023	ENST00000489867.2	-24604	ENSG00000074800	ENO1	enolase 1	NA	NA	NA
chr1	8905684	8906124	441	*	H2w6_peak_403	112	.	Distal Intergenic	1	8868049	8879190	11142	2	2023	ENST00000489867.2	-26494	ENSG00000074800	ENO1	enolase 1	NA	NA	NA
chr1	8962909	8963296	388	*	H2w6_peak_404	81	.	Intron (ENST00000549778.5/765, intron 5 of 5)	1	8945887	8974704	28818	1	765	ENST00000377442.3	17022	ENSG00000131686	CA6	carbonic anhydrase 6	ENST00000549778.5;ENST00000476083.1;ENST00000377443.7;ENST00000377436.6;ENST00000377442.3	765;765;765;765;765	0;0;0;0;0
chr1	8986228	8986517	290	*	H2w6_peak_405	195	.	Distal Intergenic	1	9003300	9026345	23046	2	155184	ENST00000400906.1	39828	ENSG00000197241	SLC2A7	solute carrier family 2 member 7	NA	NA	NA
chr1	8987974	8988282	309	*	H2w6_peak_406	53	.	Distal Intergenic	1	9003300	9026345	23046	2	155184	ENST00000400906.1	38063	ENSG00000197241	SLC2A7	solute carrier family 2 member 7	NA	NA	NA
chr1	9005047	9005339	293	*	H2w6_peak_407	61	.	Intron (ENST00000400906.1/155184, intron 10 of 11)	1	9003300	9026345	23046	2	155184	ENST00000400906.1	21006	ENSG00000197241	SLC2A7	solute carrier family 2 member 7	ENST00000400906.1	155184	0
chr1	9026096	9026321	226	*	H2w6_peak_408	61	.	Promoter (<=1kb)	1	9003300	9026345	23046	2	155184	ENST00000400906.1	24	ENSG00000197241	SLC2A7	solute carrier family 2 member 7	ENST00000400906.1	155184	0
chr1	9061504	9061952	449	*	H2w6_peak_409	50	.	Intron (ENST00000377424.9/6518, intron 1 of 11)	1	9040080	9069604	29525	2	6518	ENST00000377414.7	7652	ENSG00000142583	SLC2A5	solute carrier family 2 member 5	ENST00000377424.9;ENST00000377414.7;ENST00000484798.5;ENST00000474145.5;ENST00000479813.5;ENST00000486632.5;ENST00000487835.5;ENST00000464985.5;ENST00000473209.1	6518;6518;6518;6518;6518;6518;6518;6518;6518	0;0;0;0;0;0;0;0;0
chr1	9079033	9079280	248	*	H2w6_peak_410	59	.	Intron (ENST00000486632.5/6518, intron 2 of 6)	1	9041785	9073122	31338	2	6518	ENST00000479813.5	-5911	ENSG00000142583	SLC2A5	solute carrier family 2 member 5	ENST00000486632.5;ENST00000487835.5;ENST00000464985.5	6518;6518;6518	0;0;0
chr1	9080629	9081214	586	*	H2w6_peak_411	186	.	Intron (ENST00000486632.5/6518, intron 2 of 6)	1	9047611	9088443	40833	2	6518	ENST00000464985.5	7229	ENSG00000142583	SLC2A5	solute carrier family 2 member 5	ENST00000486632.5;ENST00000487835.5;ENST00000464985.5	6518;6518;6518	0;0;0
chr1	9084993	9085438	446	*	H2w6_peak_412	80	.	5' UTR	1	9047611	9088443	40833	2	6518	ENST00000464985.5	3005	ENSG00000142583	SLC2A5	solute carrier family 2 member 5	ENST00000486632.5;ENST00000487835.5;ENST00000464985.5	6518;6518;6518	0;0;0
chr1	9110659	9111175	517	*	H2w6_peak_413	413	.	Promoter (<=1kb)	1	9104532	9111370	6839	2	80045	ENST00000465853.1	195	ENSG00000180758	GPR157	G protein-coupled receptor 157	ENST00000377411.5;ENST00000465853.1;ENST00000466131.1	80045;80045;80045	0;0;0
chr1	9128015	9129204	1190	*	H2w6_peak_414	223	.	Promoter (<=1kb)	1	9100305	9129102	28798	2	80045	ENST00000377411.5	0	ENSG00000180758	GPR157	G protein-coupled receptor 157	ENST00000377411.5;ENST00000466131.1	80045;80045	0;0
chr1	9129462	9129798	337	*	H2w6_peak_415	93	.	Promoter (<=1kb)	1	9100305	9129102	28798	2	80045	ENST00000377411.5	-360	ENSG00000180758	GPR157	G protein-coupled receptor 157	ENST00000377411.5;ENST00000466131.1	80045;80045	0;0
chr1	9145113	9145661	549	*	H2w6_peak_416	89	.	Downstream (2-3kb)	1	9151668	9151777	110	2	407040	ENST00000385130.1	6116	ENSG00000284357	MIR34A	microRNA 34a	ENST00000635687.1	106614088	0
chr1	9163517	9164328	812	*	H2w6_peak_417	264	.	Intron (ENST00000635687.1/106614088, intron 1 of 1)	1	9151668	9151777	110	2	407040	ENST00000385130.1	-11740	ENSG00000284357	MIR34A	microRNA 34a	ENST00000635687.1	106614088	0
chr1	9180322	9180579	258	*	H2w6_peak_418	142	.	Promoter (1-2kb)	1	9182004	9196284	14281	1	102724571	ENST00000635271.1	-1425	ENSG00000234546	LNCTAM34A	long non coding transcriptional activator of miR34a	ENST00000635271.1;ENST00000412639.3;ENST00000664915.1;ENST00000657715.1;ENST00000665148.1;ENST00000635687.1	102724571;102724571;102724571;102724571;102724571;106614088	0;0;0;0;0;0
chr1	9182183	9182414	232	*	H2w6_peak_419	64	.	Promoter (<=1kb)	1	9182214	9185386	3173	1	102724571	ENST00000665148.1	0	ENSG00000234546	LNCTAM34A	long non coding transcriptional activator of miR34a	ENST00000635271.1;ENST00000412639.3;ENST00000664915.1;ENST00000657715.1;ENST00000665148.1;ENST00000635687.1	102724571;102724571;102724571;102724571;102724571;106614088	0;0;0;0;0;0
chr1	9196303	9196877	575	*	H2w6_peak_420	79	.	Intron (ENST00000635405.2/ENST00000635405.2, intron 1 of 1)	1	9191038	9192089	1052	1	102724571	ENST00000634966.2	5265	ENSG00000234546	LNCTAM34A	long non coding transcriptional activator of miR34a	ENST00000635271.1;ENST00000412639.3;ENST00000664915.1;ENST00000657715.1;ENST00000634966.2	102724571;102724571;102724571;102724571;102724571	0;0;0;0;5265
chr1	9201908	9202601	694	*	H2w6_peak_421	63	.	Distal Intergenic	1	9191038	9192089	1052	1	102724571	ENST00000634966.2	10870	ENSG00000234546	LNCTAM34A	long non coding transcriptional activator of miR34a	NA	NA	NA
chr1	9234459	9235411	953	*	H2w6_peak_422	289	.	Promoter (<=1kb)	1	9234775	9271337	36563	1	9563	ENST00000377403.6	0	ENSG00000049239	H6PD	hexose-6-phosphate dehydrogenase/glucose 1-dehydrogenase	ENST00000377403.6;ENST00000602477.1	9563;9563	0;0
chr1	9267034	9267505	472	*	H2w6_peak_423	104	.	3' UTR	1	9292894	9369532	76639	1	80176	ENST00000328089.11	-25389	ENSG00000171621	SPSB1	splA/ryanodine receptor domain and SOCS box containing 1	ENST00000377403.6;ENST00000602477.1	9563;9563	0;0
chr1	9270506	9270871	366	*	H2w6_peak_424	75	.	3' UTR	1	9292894	9369532	76639	1	80176	ENST00000328089.11	-22023	ENSG00000171621	SPSB1	splA/ryanodine receptor domain and SOCS box containing 1	ENST00000377403.6;ENST00000602477.1	9563;9563	0;0
chr1	9275502	9275961	460	*	H2w6_peak_425	145	.	Distal Intergenic	1	9292894	9369532	76639	1	80176	ENST00000328089.11	-16933	ENSG00000171621	SPSB1	splA/ryanodine receptor domain and SOCS box containing 1	ENST00000377403.6	9563	0
chr1	9280470	9280811	342	*	H2w6_peak_426	241	.	Distal Intergenic	1	9292894	9369532	76639	1	80176	ENST00000328089.11	-12083	ENSG00000171621	SPSB1	splA/ryanodine receptor domain and SOCS box containing 1	NA	NA	NA
chr1	9290146	9290705	560	*	H2w6_peak_427	117	.	Promoter (2-3kb)	1	9292894	9369532	76639	1	80176	ENST00000328089.11	-2189	ENSG00000171621	SPSB1	splA/ryanodine receptor domain and SOCS box containing 1	ENST00000328089.11;ENST00000450402.1	80176;80176	0;0
chr1	9292586	9293124	539	*	H2w6_peak_428	55	.	Promoter (<=1kb)	1	9292894	9369532	76639	1	80176	ENST00000328089.11	0	ENSG00000171621	SPSB1	splA/ryanodine receptor domain and SOCS box containing 1	ENST00000328089.11;ENST00000450402.1	80176;80176	0;0
chr1	9293540	9293846	307	*	H2w6_peak_429	85	.	Promoter (<=1kb)	1	9292894	9369532	76639	1	80176	ENST00000328089.11	646	ENSG00000171621	SPSB1	splA/ryanodine receptor domain and SOCS box containing 1	ENST00000328089.11;ENST00000450402.1	80176;80176	0;0
chr1	9300067	9300527	461	*	H2w6_peak_430	141	.	Intron (ENST00000328089.11/80176, intron 1 of 2)	1	9294528	9356497	61970	1	80176	ENST00000450402.1	5539	ENSG00000171621	SPSB1	splA/ryanodine receptor domain and SOCS box containing 1	ENST00000328089.11;ENST00000450402.1	80176;80176	0;0
chr1	9302839	9303457	619	*	H2w6_peak_431	422	.	Intron (ENST00000328089.11/80176, intron 1 of 2)	1	9294528	9356497	61970	1	80176	ENST00000450402.1	8311	ENSG00000171621	SPSB1	splA/ryanodine receptor domain and SOCS box containing 1	ENST00000328089.11;ENST00000450402.1	80176;80176	0;0
chr1	9315581	9316420	840	*	H2w6_peak_432	207	.	Intron (ENST00000328089.11/80176, intron 1 of 2)	1	9294528	9356497	61970	1	80176	ENST00000450402.1	21053	ENSG00000171621	SPSB1	splA/ryanodine receptor domain and SOCS box containing 1	ENST00000328089.11;ENST00000450402.1	80176;80176	0;0
chr1	9317706	9318138	433	*	H2w6_peak_433	238	.	Intron (ENST00000328089.11/80176, intron 1 of 2)	1	9294528	9356497	61970	1	80176	ENST00000450402.1	23178	ENSG00000171621	SPSB1	splA/ryanodine receptor domain and SOCS box containing 1	ENST00000328089.11;ENST00000450402.1	80176;80176	0;0
chr1	9321362	9321818	457	*	H2w6_peak_434	152	.	Intron (ENST00000328089.11/80176, intron 1 of 2)	1	9294528	9356497	61970	1	80176	ENST00000450402.1	26834	ENSG00000171621	SPSB1	splA/ryanodine receptor domain and SOCS box containing 1	ENST00000328089.11;ENST00000450402.1	80176;80176	0;0
chr1	9350195	9350846	652	*	H2w6_peak_435	182	.	Promoter (<=1kb)	1	9351431	9367863	16433	1	80176	ENST00000357898.3	-585	ENSG00000171621	SPSB1	splA/ryanodine receptor domain and SOCS box containing 1	ENST00000328089.11;ENST00000450402.1;ENST00000357898.3;ENST00000377399.2	80176;80176;80176;80176	0;0;-585;-4861
chr1	9384848	9385064	217	*	H2w6_peak_436	40	.	Distal Intergenic	1	9355707	9367575	11869	1	80176	ENST00000377399.2	29141	ENSG00000171621	SPSB1	splA/ryanodine receptor domain and SOCS box containing 1	NA	NA	NA
chr1	9388746	9389021	276	*	H2w6_peak_437	88	.	Distal Intergenic	1	9355707	9367575	11869	1	80176	ENST00000377399.2	33039	ENSG00000171621	SPSB1	splA/ryanodine receptor domain and SOCS box containing 1	NA	NA	NA
chr1	9400610	9400896	287	*	H2w6_peak_438	70	.	Distal Intergenic	1	9426975	9428916	1942	2	100506022	ENST00000641507.1	28020	ENSG00000284693	LINC02606	long intergenic non-protein coding RNA 2606	NA	NA	NA
chr1	9404444	9404720	277	*	H2w6_peak_439	48	.	Distal Intergenic	1	9426975	9428916	1942	2	100506022	ENST00000641507.1	24196	ENSG00000284693	LINC02606	long intergenic non-protein coding RNA 2606	NA	NA	NA
chr1	9413081	9413809	729	*	H2w6_peak_440	206	.	Distal Intergenic	1	9426975	9428916	1942	2	100506022	ENST00000641507.1	15107	ENSG00000284693	LINC02606	long intergenic non-protein coding RNA 2606	NA	NA	NA
chr1	9428672	9429492	821	*	H2w6_peak_441	344	.	Promoter (<=1kb)	1	9425094	9429075	3982	2	100506022	ENST00000641325.1	0	ENSG00000284693	LINC02606	long intergenic non-protein coding RNA 2606	ENST00000641325.1;ENST00000641940.1;ENST00000641507.1	100506022;100506022;100506022	0;0;0
chr1	9473056	9473538	483	*	H2w6_peak_442	374	.	Distal Intergenic	1	9426649	9440564	13916	2	100506022	ENST00000641940.1	-32492	ENSG00000284693	LINC02606	long intergenic non-protein coding RNA 2606	NA	NA	NA
chr1	9476854	9477260	407	*	H2w6_peak_443	294	.	Distal Intergenic	1	9426649	9440564	13916	2	100506022	ENST00000641940.1	-36290	ENSG00000284693	LINC02606	long intergenic non-protein coding RNA 2606	NA	NA	NA
chr1	9495031	9495679	649	*	H2w6_peak_444	94	.	Distal Intergenic	1	9539465	9585173	45709	1	84275	ENST00000302692.7	-43786	ENSG00000171612	SLC25A33	solute carrier family 25 member 33	NA	NA	NA
chr1	9539016	9540375	1360	*	H2w6_peak_445	403	.	Promoter (<=1kb)	1	9539465	9585173	45709	1	84275	ENST00000302692.7	0	ENSG00000171612	SLC25A33	solute carrier family 25 member 33	ENST00000302692.7	84275	0
chr1	9555268	9555606	339	*	H2w6_peak_446	106	.	Intron (ENST00000302692.7/84275, intron 2 of 6)	1	9539465	9585173	45709	1	84275	ENST00000302692.7	15803	ENSG00000171612	SLC25A33	solute carrier family 25 member 33	ENST00000302692.7	84275	0
chr1	9561145	9561869	725	*	H2w6_peak_447	101	.	Intron (ENST00000302692.7/84275, intron 2 of 6)	1	9539465	9585173	45709	1	84275	ENST00000302692.7	21680	ENSG00000171612	SLC25A33	solute carrier family 25 member 33	ENST00000302692.7	84275	0
chr1	9588524	9589698	1175	*	H2w6_peak_448	455	.	Promoter (<=1kb)	1	9588911	9614877	25967	1	199953	ENST00000340381.11	0	ENSG00000188807	TMEM201	transmembrane protein 201	ENST00000340381.11;ENST00000340305.9;ENST00000302692.7	199953;199953;84275	0;0;0
chr1	9613213	9613428	216	*	H2w6_peak_449	48	.	3' UTR	1	9607728	9613247	5520	1	199953	ENST00000508400.1	5485	ENSG00000188807	TMEM201	transmembrane protein 201	ENST00000340381.11;ENST00000416541.5;ENST00000508400.1	199953;199953;199953	0;0;0
chr1	9623639	9623926	288	*	H2w6_peak_450	88	.	Distal Intergenic	1	9607728	9613247	5520	1	199953	ENST00000508400.1	15911	ENSG00000188807	TMEM201	transmembrane protein 201	NA	NA	NA
chr1	9627012	9627320	309	*	H2w6_peak_451	146	.	Distal Intergenic	1	9607728	9613247	5520	1	199953	ENST00000508400.1	19284	ENSG00000188807	TMEM201	transmembrane protein 201	NA	NA	NA
chr1	9651742	9651960	219	*	H2w6_peak_452	61	.	Promoter (<=1kb)	1	9651732	9729114	77383	1	5293	ENST00000628140.2	10	ENSG00000171608	PIK3CD	phosphatidylinositol-4,5-bisphosphate 3-kinase catalytic subunit delta	ENST00000377346.9;ENST00000536656.5;ENST00000628140.2;ENST00000377320.3	5293;5293;5293;644997	0;0;0;2626
chr1	9659432	9659816	385	*	H2w6_peak_453	98	.	Intron (ENST00000377346.9/5293, intron 1 of 23)	1	9652610	9654586	1977	2	644997	ENST00000377320.3	-4846	ENSG00000179840	PIK3CD-AS1	PIK3CD antisense RNA 1	ENST00000377346.9;ENST00000536656.5;ENST00000628140.2;ENST00000377320.3	5293;5293;5293;644997	0;0;0;-4846
chr1	9671369	9671963	595	*	H2w6_peak_454	215	.	Intron (ENST00000377346.9/5293, intron 1 of 23)	1	9672426	9687555	15130	2	101929074	ENST00000415330.2	15592	ENSG00000231789	PIK3CD-AS2	PIK3CD antisense RNA 2	ENST00000415330.2;ENST00000377346.9;ENST00000536656.5;ENST00000628140.2	101929074;5293;5293;5293	0;0;0;0
chr1	9687334	9687786	453	*	H2w6_peak_455	142	.	Promoter (<=1kb)	1	9672426	9687555	15130	2	101929074	ENST00000415330.2	0	ENSG00000231789	PIK3CD-AS2	PIK3CD antisense RNA 2	ENST00000415330.2;ENST00000377346.9;ENST00000536656.5;ENST00000628140.2;ENST00000484851.1	101929074;5293;5293;5293;5293	0;0;0;0;0
chr1	9689111	9689784	674	*	H2w6_peak_456	281	.	Promoter (<=1kb)	1	9688176	9691946	3771	1	5293	ENST00000484851.1	935	ENSG00000171608	PIK3CD	phosphatidylinositol-4,5-bisphosphate 3-kinase catalytic subunit delta	ENST00000415330.2;ENST00000377346.9;ENST00000536656.5;ENST00000628140.2;ENST00000484851.1	101929074;5293;5293;5293;5293	0;0;0;0;0
chr1	9700255	9700978	724	*	H2w6_peak_457	241	.	Intron (ENST00000377346.9/5293, intron 2 of 23)	1	9710198	9727227	17030	1	5293	ENST00000543390.2	-9220	ENSG00000171608	PIK3CD	phosphatidylinositol-4,5-bisphosphate 3-kinase catalytic subunit delta	ENST00000377346.9;ENST00000536656.5;ENST00000628140.2	5293;5293;5293	0;0;0
chr1	9719005	9719589	585	*	H2w6_peak_458	277	.	Promoter (2-3kb)	1	9716276	9717581	1306	1	5293	ENST00000479223.1	2729	ENSG00000171608	PIK3CD	phosphatidylinositol-4,5-bisphosphate 3-kinase catalytic subunit delta	ENST00000377346.9;ENST00000536656.5;ENST00000628140.2;ENST00000543390.2;ENST00000361110.6;ENST00000481137.1;ENST00000479223.1	5293;5293;5293;5293;5293;5293;5293	0;0;0;0;0;3306;2729
chr1	9724948	9725366	419	*	H2w6_peak_459	78	.	Intron (ENST00000377346.9/5293, intron 23 of 23)	1	9729028	9733486	4459	2	22883	ENST00000477264.1	8120	ENSG00000171603	CLSTN1	calsyntenin 1	ENST00000377298.8;ENST00000650348.1;ENST00000477264.1;ENST00000435891.5;ENST00000361311.4;ENST00000377346.9;ENST00000536656.5;ENST00000628140.2;ENST00000543390.2;ENST00000361110.6	22883;22883;22883;22883;22883;5293;5293;5293;5293;5293	0;0;8120;26215;0;0;0;0;0;0
chr1	9766703	9767190	488	*	H2w6_peak_460	308	.	Intron (ENST00000377298.8/22883, intron 2 of 18)	1	9729028	9751581	22554	2	22883	ENST00000435891.5	-15122	ENSG00000171603	CLSTN1	calsyntenin 1	ENST00000377298.8;ENST00000650348.1;ENST00000361311.4	22883;22883;22883	0;0;0
chr1	9792302	9792775	474	*	H2w6_peak_461	286	.	Intron (ENST00000377298.8/22883, intron 1 of 18)	1	9729027	9823669	94643	2	22883	ENST00000650348.1	30894	ENSG00000171603	CLSTN1	calsyntenin 1	ENST00000377298.8;ENST00000650348.1;ENST00000361311.4	22883;22883;22883	0;0;0
chr1	9822707	9823278	572	*	H2w6_peak_462	69	.	Promoter (<=1kb)	1	9729027	9823669	94643	2	22883	ENST00000650348.1	391	ENSG00000171603	CLSTN1	calsyntenin 1	ENST00000377298.8;ENST00000650348.1;ENST00000361311.4	22883;22883;22883	0;0;0
chr1	9823753	9824576	824	*	H2w6_peak_463	92	.	Promoter (<=1kb)	1	9729026	9824526	95501	2	22883	ENST00000377298.8	0	ENSG00000171603	CLSTN1	calsyntenin 1	ENST00000377298.8;ENST00000650348.1;ENST00000361311.4	22883;22883;22883	0;0;0
chr1	9825260	9825942	683	*	H2w6_peak_464	514	.	Promoter (<=1kb)	1	9729026	9824526	95501	2	22883	ENST00000377298.8	-734	ENSG00000171603	CLSTN1	calsyntenin 1	ENST00000377298.8;ENST00000650348.1;ENST00000361311.4	22883;22883;22883	0;0;0
chr1	9835909	9836702	794	*	H2w6_peak_465	96	.	Distal Intergenic	1	9729026	9824526	95501	2	22883	ENST00000377298.8	-11383	ENSG00000171603	CLSTN1	calsyntenin 1	NA	NA	NA
chr1	9843659	9843919	261	*	H2w6_peak_466	40	.	Distal Intergenic	1	9729026	9824526	95501	2	22883	ENST00000377298.8	-19133	ENSG00000171603	CLSTN1	calsyntenin 1	ENST00000377263.6	56998	0
chr1	9867452	9867860	409	*	H2w6_peak_467	99	.	Intron (ENST00000377263.6/56998, intron 5 of 5)	1	9850659	9878176	27518	2	56998	ENST00000377256.1	10316	ENSG00000178585	CTNNBIP1	catenin beta interacting protein 1	ENST00000377263.6;ENST00000400904.7;ENST00000377258.5;ENST00000377256.1	56998;56998;56998;56998	0;0;0;0
chr1	9877860	9878397	538	*	H2w6_peak_468	234	.	Promoter (<=1kb)	1	9850659	9878176	27518	2	56998	ENST00000377256.1	0	ENSG00000178585	CTNNBIP1	catenin beta interacting protein 1	ENST00000377263.6;ENST00000400904.7;ENST00000377258.5;ENST00000377256.1	56998;56998;56998;56998	0;0;0;0
chr1	9890252	9890967	716	*	H2w6_peak_469	237	.	Promoter (2-3kb)	1	9850450	9893237	42788	2	56998	ENST00000377258.5	2270	ENSG00000178585	CTNNBIP1	catenin beta interacting protein 1	ENST00000377263.6;ENST00000400904.7;ENST00000377258.5	56998;56998;56998	0;0;0
chr1	9898498	9898755	258	*	H2w6_peak_470	42	.	Intron (ENST00000377263.6/56998, intron 1 of 5)	1	9850450	9893237	42788	2	56998	ENST00000377258.5	-5261	ENSG00000178585	CTNNBIP1	catenin beta interacting protein 1	ENST00000377263.6;ENST00000400904.7	56998;56998	0;0
chr1	9909932	9910995	1064	*	H2w6_peak_471	953	.	Promoter (<=1kb)	1	9848276	9910269	61994	2	56998	ENST00000377263.6	0	ENSG00000178585	CTNNBIP1	catenin beta interacting protein 1	ENST00000377263.6;ENST00000400904.7	56998;56998	0;0
chr1	9942780	9943574	795	*	H2w6_peak_472	554	.	Promoter (<=1kb)	1	9942923	9949974	7052	1	64802	ENST00000445884.1	0	ENSG00000173614	NMNAT1	nicotinamide nucleotide adenylyltransferase 1	ENST00000445884.1;ENST00000403197.5;ENST00000462686.1;ENST00000377205.6;ENST00000492735.1;ENST00000377223.6;ENST00000400903.6;ENST00000377213.1	64802;64802;64802;64802;64802;84328;84328;84328	0;0;0;0;0;0;-12;0
chr1	9950279	9950719	441	*	H2w6_peak_473	74	.	Exon (ENST00000636827.2/113391335, exon 5 of 5)	1	9943488	9972503	29016	1	64802	ENST00000492735.1	6791	ENSG00000173614	NMNAT1	nicotinamide nucleotide adenylyltransferase 1	ENST00000636827.2;ENST00000445884.1;ENST00000403197.5;ENST00000462686.1;ENST00000377205.6;ENST00000492735.1	113391335;64802;64802;64802;64802;64802	0;0;0;0;0;0
chr1	9960709	9961580	872	*	H2w6_peak_474	158	.	Promoter (<=1kb)	1	9950572	9960787	10216	2	113391335	ENST00000636827.2	0	ENSG00000283611	TMEM274P	transmembrane protein 274, pseudogene	ENST00000636827.2;ENST00000403197.5;ENST00000462686.1;ENST00000377205.6;ENST00000492735.1	113391335;64802;64802;64802;64802	0;0;0;0;0
chr1	10018622	10019005	384	*	H2w6_peak_475	82	.	Distal Intergenic	1	10032832	10180367	147536	1	10277	ENST00000253251.12	-13827	ENSG00000130939	UBE4B	ubiquitination factor E4B	ENST00000315901.4;ENST00000294435.8	116362;116362	21416;21394
chr1	10032549	10033763	1215	*	H2w6_peak_476	591	.	Promoter (<=1kb)	1	10032832	10180367	147536	1	10277	ENST00000253251.12	0	ENSG00000130939	UBE4B	ubiquitination factor E4B	ENST00000253251.12;ENST00000672724.1;ENST00000343090.11;ENST00000377153.5	10277;10277;10277;10277	0;0;0;0
chr1	10055623	10056010	388	*	H2w6_peak_477	92	.	Intron (ENST00000253251.12/10277, intron 1 of 26)	1	10033274	10073118	39845	1	10277	ENST00000377153.5	22349	ENSG00000130939	UBE4B	ubiquitination factor E4B	ENST00000253251.12;ENST00000672724.1;ENST00000343090.11;ENST00000377153.5	10277;10277;10277;10277	0;0;0;0
chr1	10074504	10074748	245	*	H2w6_peak_478	73	.	Intron (ENST00000253251.12/10277, intron 2 of 26)	1	10100861	10103185	2325	1	10277	ENST00000462658.1	-26113	ENSG00000130939	UBE4B	ubiquitination factor E4B	ENST00000253251.12;ENST00000672724.1;ENST00000343090.11;ENST00000377153.5	10277;10277;10277;10277	0;0;0;0
chr1	10108233	10108675	443	*	H2w6_peak_479	297	.	Intron (ENST00000253251.12/10277, intron 6 of 26)	1	10100861	10103185	2325	1	10277	ENST00000462658.1	7372	ENSG00000130939	UBE4B	ubiquitination factor E4B	ENST00000253251.12;ENST00000672724.1;ENST00000343090.11	10277;10277;10277	0;0;0
chr1	10123044	10123403	360	*	H2w6_peak_480	55	.	Promoter (1-2kb)	1	10122042	10145039	22998	1	10277	ENST00000470736.1	1002	ENSG00000130939	UBE4B	ubiquitination factor E4B	ENST00000253251.12;ENST00000672724.1;ENST00000343090.11;ENST00000470736.1;ENST00000466379.1	10277;10277;10277;10277;10277	0;0;0;0;-4936
chr1	10195391	10195733	343	*	H2w6_peak_481	45	.	Distal Intergenic	1	10210805	10308597	97793	1	23095	ENST00000377093.8	-15072	ENSG00000054523	KIF1B	kinesin family member 1B	NA	NA	NA
chr1	10209890	10210885	996	*	H2w6_peak_482	615	.	Promoter (<=1kb)	1	10210805	10308597	97793	1	23095	ENST00000377093.8	0	ENSG00000054523	KIF1B	kinesin family member 1B	ENST00000377093.8;ENST00000263934.10;ENST00000377086.5	23095;23095;23095	0;0;0
chr1	10211544	10211997	454	*	H2w6_peak_483	94	.	Promoter (<=1kb)	1	10211616	10381603	169988	1	23095	ENST00000377086.5	0	ENSG00000054523	KIF1B	kinesin family member 1B	ENST00000377093.8;ENST00000263934.10;ENST00000377086.5	23095;23095;23095	0;0;0
chr1	10253711	10253929	219	*	H2w6_peak_484	42	.	Intron (ENST00000377093.8/23095, intron 2 of 20)	1	10232329	10381596	149268	1	23095	ENST00000622724.3	21382	ENSG00000054523	KIF1B	kinesin family member 1B	ENST00000377093.8;ENST00000263934.10;ENST00000377086.5;ENST00000377083.5;ENST00000377081.5;ENST00000620295.2;ENST00000622724.3	23095;23095;23095;23095;23095;23095;23095	0;0;0;0;0;0;0
chr1	10283151	10283724	574	*	H2w6_peak_485	162	.	Promoter (<=1kb)	1	10282450	10292334	9885	1	23095	ENST00000497835.1	701	ENSG00000054523	KIF1B	kinesin family member 1B	ENST00000377093.8;ENST00000263934.10;ENST00000377086.5;ENST00000377083.5;ENST00000377081.5;ENST00000620295.2;ENST00000622724.3;ENST00000495136.1;ENST00000497835.1	23095;23095;23095;23095;23095;23095;23095;23095;23095	0;0;0;0;0;0;0;4593;0
chr1	10377317	10377823	507	*	H2w6_peak_486	57	.	3' UTR	1	10365166	10368502	3337	1	23095	ENST00000470616.1	12151	ENSG00000054523	KIF1B	kinesin family member 1B	ENST00000263934.10;ENST00000377086.5;ENST00000377081.5;ENST00000620295.2;ENST00000622724.3;ENST00000635499.1	23095;23095;23095;23095;23095;23095	0;0;0;0;0;24653
chr1	10398487	10399756	1270	*	H2w6_peak_487	765	.	Promoter (<=1kb)	1	10398592	10411552	12961	1	5226	ENST00000491493.5	0	ENSG00000142657	PGD	phosphogluconate dehydrogenase	ENST00000491493.5;ENST00000487775.1;ENST00000270776.13;ENST00000477958.5;ENST00000483936.5;ENST00000465632.5;ENST00000460189.1	5226;5226;5226;5226;5226;5226;5226	0;0;0;0;0;0;0
chr1	10430205	10431199	995	*	H2w6_peak_488	308	.	Promoter (<=1kb)	1	10430384	10451659	21276	1	100526739	ENST00000470413.6	0	ENSG00000251503	CENPS-CORT	CENPS-CORT readthrough	ENST00000400900.6;ENST00000470413.6;ENST00000602787.6;ENST00000602296.6;ENST00000465026.1;ENST00000309048.8;ENST00000602486.1;ENST00000477755.1;ENST00000462462.1	100526739;100526739;100526739;100526739;100526739;378708;378708;378708;378708	0;0;0;0;-59;0;0;0;0
chr1	10453392	10453613	222	*	H2w6_peak_489	46	.	Downstream (2-3kb)	1	10449719	10451902	2184	1	1325	ENST00000377049.3	3673	ENSG00000241563	CORT	cortistatin	ENST00000400900.6;ENST00000470413.6;ENST00000602787.6;ENST00000602296.6;ENST00000465026.1;ENST00000377049.3;ENST00000377038.8	100526739;100526739;100526739;100526739;100526739;1325;1676	0;0;0;0;22134;3673;0
chr1	10459147	10459511	365	*	H2w6_peak_490	71	.	3' UTR	1	10449719	10451902	2184	1	1325	ENST00000377049.3	9428	ENSG00000241563	CORT	cortistatin	ENST00000377038.8;ENST00000476658.5;ENST00000377036.2	1676;1676;1676	0;0;0
chr1	10472128	10472705	578	*	H2w6_peak_491	273	.	Promoter (<=1kb)	1	10456522	10472529	16008	2	1676	ENST00000377038.8	0	ENSG00000160049	DFFA	DNA fragmentation factor subunit alpha	ENST00000377038.8;ENST00000476658.5;ENST00000377036.2;ENST00000472851.1;ENST00000356607.9;ENST00000491661.2	1676;1676;1676;5195;5195;5195	0;0;0;0;0;0
chr1	10474806	10475385	580	*	H2w6_peak_492	296	.	Promoter (<=1kb)	1	10474950	10630758	155809	1	5195	ENST00000356607.9	0	ENSG00000142655	PEX14	peroxisomal biogenesis factor 14	ENST00000377038.8;ENST00000476658.5;ENST00000377036.2;ENST00000472851.1;ENST00000356607.9;ENST00000491661.2	1676;1676;1676;5195;5195;5195	0;0;0;0;0;0
chr1	10494528	10494885	358	*	H2w6_peak_493	57	.	Intron (ENST00000472851.1/5195, intron 1 of 3)	1	10474982	10623286	148305	1	5195	ENST00000491661.2	19546	ENSG00000142655	PEX14	peroxisomal biogenesis factor 14	ENST00000472851.1;ENST00000356607.9;ENST00000491661.2	5195;5195;5195	0;0;0
chr1	10507279	10507912	634	*	H2w6_peak_494	80	.	Intron (ENST00000472851.1/5195, intron 2 of 3)	1	10535888	10536289	402	1	5195	ENST00000492696.1	-27976	ENSG00000142655	PEX14	peroxisomal biogenesis factor 14	ENST00000472851.1;ENST00000356607.9;ENST00000491661.2	5195;5195;5195	0;0;0
chr1	10510554	10511345	792	*	H2w6_peak_495	154	.	Intron (ENST00000472851.1/5195, intron 2 of 3)	1	10535888	10536289	402	1	5195	ENST00000492696.1	-24543	ENSG00000142655	PEX14	peroxisomal biogenesis factor 14	ENST00000472851.1;ENST00000356607.9;ENST00000491661.2	5195;5195;5195	0;0;0
chr1	10528069	10529010	942	*	H2w6_peak_496	287	.	Intron (ENST00000472851.1/5195, intron 3 of 3)	1	10535888	10536289	402	1	5195	ENST00000492696.1	-6878	ENSG00000142655	PEX14	peroxisomal biogenesis factor 14	ENST00000472851.1;ENST00000356607.9;ENST00000491661.2	5195;5195;5195	0;0;0
chr1	10599184	10599819	636	*	H2w6_peak_497	340	.	Exon (ENST00000356607.9/5195, exon 4 of 9)	1	10642082	10645076	2995	2	54897	ENST00000447850.3	45257	ENSG00000130940	CASZ1	castor zinc finger 1	ENST00000356607.9;ENST00000491661.2	5195;5195	0;0
chr1	10634808	10636269	1462	*	H2w6_peak_498	160	.	Downstream (<1kb)	1	10642082	10645076	2995	2	54897	ENST00000447850.3	8807	ENSG00000130940	CASZ1	castor zinc finger 1	ENST00000356607.9;ENST00000377022.8	5195;54897	0;0
chr1	10646459	10646798	340	*	H2w6_peak_499	172	.	Promoter (1-2kb)	1	10642082	10645076	2995	2	54897	ENST00000447850.3	-1383	ENSG00000130940	CASZ1	castor zinc finger 1	ENST00000377022.8;ENST00000447850.3;ENST00000344008.5;ENST00000490176.1	54897;54897;54897;54897	0;-1383;0;4302
chr1	10686206	10687009	804	*	H2w6_peak_500	72	.	Intron (ENST00000377022.8/54897, intron 4 of 20)	1	10660737	10693912	33176	2	54897	ENST00000478728.2	6903	ENSG00000130940	CASZ1	castor zinc finger 1	ENST00000377022.8;ENST00000344008.5;ENST00000496432.6;ENST00000478728.2	54897;54897;54897;54897	0;0;0;0
chr1	10692450	10692677	228	*	H2w6_peak_501	61	.	Promoter (1-2kb)	1	10660737	10693912	33176	2	54897	ENST00000478728.2	1235	ENSG00000130940	CASZ1	castor zinc finger 1	ENST00000377022.8;ENST00000344008.5;ENST00000496432.6;ENST00000478728.2	54897;54897;54897;54897	0;0;0;0
chr1	10694406	10695129	724	*	H2w6_peak_502	210	.	Promoter (<=1kb)	1	10652984	10694479	41496	2	54897	ENST00000496432.6	0	ENSG00000130940	CASZ1	castor zinc finger 1	ENST00000377022.8;ENST00000344008.5;ENST00000496432.6;ENST00000478728.2	54897;54897;54897;54897	0;0;0;0
chr1	10724148	10724674	527	*	H2w6_peak_503	162	.	Intron (ENST00000377022.8/54897, intron 2 of 20)	1	10704196	10705575	1380	2	54897	ENST00000472814.1	-18573	ENSG00000130940	CASZ1	castor zinc finger 1	ENST00000377022.8;ENST00000344008.5	54897;54897	0;0
chr1	10755980	10756466	487	*	H2w6_peak_504	105	.	Intron (ENST00000377022.8/54897, intron 2 of 20)	1	10636604	10796646	160043	2	54897	ENST00000377022.8	40180	ENSG00000130940	CASZ1	castor zinc finger 1	ENST00000377022.8;ENST00000344008.5	54897;54897	0;0
chr1	10779310	10779714	405	*	H2w6_peak_505	169	.	Intron (ENST00000377022.8/54897, intron 1 of 20)	1	10636604	10796646	160043	2	54897	ENST00000377022.8	16932	ENSG00000130940	CASZ1	castor zinc finger 1	ENST00000377022.8;ENST00000344008.5	54897;54897	0;0
chr1	10788723	10788945	223	*	H2w6_peak_506	43	.	Intron (ENST00000377022.8/54897, intron 1 of 20)	1	10636604	10796646	160043	2	54897	ENST00000377022.8	7701	ENSG00000130940	CASZ1	castor zinc finger 1	ENST00000377022.8;ENST00000344008.5	54897;54897	0;0
chr1	10793767	10794381	615	*	H2w6_peak_507	107	.	Promoter (2-3kb)	1	10636604	10796646	160043	2	54897	ENST00000377022.8	2265	ENSG00000130940	CASZ1	castor zinc finger 1	ENST00000377022.8;ENST00000344008.5	54897;54897	0;0
chr1	10794873	10795223	351	*	H2w6_peak_508	51	.	Promoter (1-2kb)	1	10636604	10796646	160043	2	54897	ENST00000377022.8	1423	ENSG00000130940	CASZ1	castor zinc finger 1	ENST00000377022.8;ENST00000344008.5	54897;54897	0;0
chr1	10796581	10796794	214	*	H2w6_peak_509	51	.	Promoter (<=1kb)	1	10636604	10796646	160043	2	54897	ENST00000377022.8	0	ENSG00000130940	CASZ1	castor zinc finger 1	ENST00000377022.8;ENST00000344008.5	54897;54897	0;0
chr1	10803966	10804823	858	*	H2w6_peak_510	247	.	Distal Intergenic	1	10647213	10796650	149438	2	54897	ENST00000344008.5	-7316	ENSG00000130940	CASZ1	castor zinc finger 1	NA	NA	NA
chr1	10824839	10825205	367	*	H2w6_peak_511	213	.	Distal Intergenic	1	10647213	10796650	149438	2	54897	ENST00000344008.5	-28189	ENSG00000130940	CASZ1	castor zinc finger 1	NA	NA	NA
chr1	10831020	10831391	372	*	H2w6_peak_512	135	.	Distal Intergenic	1	10647213	10796650	149438	2	54897	ENST00000344008.5	-34370	ENSG00000130940	CASZ1	castor zinc finger 1	NA	NA	NA
chr1	10837329	10837560	232	*	H2w6_peak_513	61	.	Distal Intergenic	1	10647213	10796650	149438	2	54897	ENST00000344008.5	-40679	ENSG00000130940	CASZ1	castor zinc finger 1	NA	NA	NA
chr1	10858247	10858578	332	*	H2w6_peak_514	53	.	Distal Intergenic	1	10647213	10796650	149438	2	54897	ENST00000344008.5	-61597	ENSG00000130940	CASZ1	castor zinc finger 1	NA	NA	NA
chr1	10866995	10867542	548	*	H2w6_peak_515	164	.	Distal Intergenic	1	10647213	10796650	149438	2	54897	ENST00000344008.5	-70345	ENSG00000130940	CASZ1	castor zinc finger 1	NA	NA	NA
chr1	10891151	10891631	481	*	H2w6_peak_516	107	.	Distal Intergenic	1	10946475	10947870	1396	2	148345	ENST00000468348.1	56239	ENSG00000175262	C1orf127	chromosome 1 open reading frame 127	NA	NA	NA
chr1	10898158	10898469	312	*	H2w6_peak_517	64	.	Distal Intergenic	1	10946475	10947870	1396	2	148345	ENST00000468348.1	49401	ENSG00000175262	C1orf127	chromosome 1 open reading frame 127	NA	NA	NA
chr1	10900002	10901672	1671	*	H2w6_peak_518	184	.	Distal Intergenic	1	10946475	10947870	1396	2	148345	ENST00000468348.1	46198	ENSG00000175262	C1orf127	chromosome 1 open reading frame 127	NA	NA	NA
chr1	10960931	10961294	364	*	H2w6_peak_519	144	.	Promoter (2-3kb)	1	10946473	10964201	17729	2	148345	ENST00000418570.6	2907	ENSG00000175262	C1orf127	chromosome 1 open reading frame 127	ENST00000418570.6;ENST00000377004.8;ENST00000520253.1	148345;148345;148345	0;0;0
chr1	10975651	10976297	647	*	H2w6_peak_520	151	.	Promoter (<=1kb)	1	10946730	10976215	29486	2	148345	ENST00000520253.1	0	ENSG00000175262	C1orf127	chromosome 1 open reading frame 127	ENST00000377004.8;ENST00000520253.1	148345;148345	0;0
chr1	11012326	11013352	1027	*	H2w6_peak_521	317	.	Promoter (<=1kb)	1	11012344	11020489	8146	1	23435	ENST00000473118.5	0	ENSG00000120948	TARDBP	TAR DNA binding protein	ENST00000473118.5;ENST00000240185.7;ENST00000639083.1;ENST00000639599.1;ENST00000629725.2;ENST00000439080.6;ENST00000613864.4;ENST00000476201.5;ENST00000472476.5;ENST00000614757.4;ENST00000621715.4;ENST00000315091.7;ENST00000473869.5;ENST00000638264.1;ENST00000649624.1;ENST00000616545.4;ENST00000621790.4;ENST00000622057.4;ENST00000617172.4;ENST00000618606.1;ENST00000611963.4	23435;23435;23435;23435;23435;23435;23435;23435;23435;23435;23435;23435;23435;23435;23435;23435;23435;23435;23435;23435;23435	0;0;0;0;0;0;0;0;0;0;0;-364;-364;-376;-376;-376;-376;-3507;-3513;-3526;-3614
chr1	11059378	11060581	1204	*	H2w6_peak_522	602	.	Promoter (<=1kb)	1	11054589	11060018	5430	2	6723	ENST00000376957.7	0	ENSG00000116649	SRM	spermidine synthase	ENST00000475189.1;ENST00000376957.7;ENST00000490101.1;ENST00000465788.1;ENST00000459997.1;ENST00000487300.1	6723;6723;6723;6723;6723;6723	-4174;0;-3558;-505;0;0
chr1	11099172	11100075	904	*	H2w6_peak_523	297	.	Promoter (<=1kb)	1	11099675	11102051	2377	1	105376736	ENST00000447600.1	0	ENSG00000230337	EXOSC10-AS1	EXOSC10 antisense RNA 1	ENST00000447600.1;ENST00000435388.1;ENST00000304457.11;ENST00000376936.9;ENST00000460196.1	105376736;105376736;5394;5394;5394	0;0;0;0;0
chr1	11134335	11135041	707	*	H2w6_peak_524	114	.	Promoter (2-3kb)	1	11106535	11131558	25024	2	2475	ENST00000376838.5	-2777	ENSG00000198793	MTOR	mechanistic target of rapamycin kinase	ENST00000376838.5;ENST00000361445.9;ENST00000495435.1;ENST00000476768.1	2475;2475;2475;2475	-2777;0;0;4619
chr1	11158810	11159022	213	*	H2w6_peak_525	65	.	Intron (ENST00000361445.9/2475, intron 29 of 57)	1	11131594	11145025	13432	2	2475	ENST00000495435.1	-13785	ENSG00000198793	MTOR	mechanistic target of rapamycin kinase	ENST00000361445.9	2475	0
chr1	11241864	11242078	215	*	H2w6_peak_526	65	.	Intron (ENST00000361445.9/2475, intron 9 of 57)	1	11106535	11262551	156017	2	2475	ENST00000361445.9	20473	ENSG00000198793	MTOR	mechanistic target of rapamycin kinase	ENST00000361445.9	2475	0
chr1	11262126	11262925	800	*	H2w6_peak_527	773	.	Promoter (<=1kb)	1	11106535	11262551	156017	2	2475	ENST00000361445.9	0	ENSG00000198793	MTOR	mechanistic target of rapamycin kinase	ENST00000361445.9	2475	0
chr1	11272710	11273799	1090	*	H2w6_peak_528	445	.	Promoter (<=1kb)	1	11273206	11288434	15229	1	29914	ENST00000376810.5	0	ENSG00000120942	UBIAD1	UbiA prenyltransferase domain containing 1	ENST00000376810.5;ENST00000376804.2;ENST00000486588.6;ENST00000483738.1	29914;29914;29914;29914	0;0;-90;-135
chr1	11337502	11337927	426	*	H2w6_peak_529	61	.	Distal Intergenic	1	11273934	11296049	22116	1	29914	ENST00000483738.1	63568	ENSG00000120942	UBIAD1	UbiA prenyltransferase domain containing 1	NA	NA	NA
chr1	11478582	11479318	737	*	H2w6_peak_530	268	.	Promoter (<=1kb)	1	11479155	11537551	58397	1	57540	ENST00000294484.7	0	ENSG00000204624	DISP3	dispatched RND transporter family member 3	ENST00000294484.7;ENST00000423056.2	57540;57540	0;0
chr1	11484140	11484542	403	*	H2w6_peak_531	62	.	Intron (ENST00000294484.7/57540, intron 1 of 20)	1	11479166	11481960	2795	1	57540	ENST00000423056.2	4974	ENSG00000204624	DISP3	dispatched RND transporter family member 3	ENST00000294484.7;ENST00000423056.2	57540;57540	0;0
chr1	11550637	11550941	305	*	H2w6_peak_532	114	.	Distal Intergenic	1	11533676	11537225	3550	1	57540	ENST00000304391.6	16961	ENSG00000204624	DISP3	dispatched RND transporter family member 3	NA	NA	NA
chr1	11645824	11646133	310	*	H2w6_peak_533	87	.	Intron (ENST00000642025.1/26232, intron 5 of 6)	1	11649528	11650713	1186	2	26232	ENST00000471501.1	4580	ENSG00000116661	FBXO2	F-box protein 2	ENST00000642025.1;ENST00000354287.5;ENST00000471501.1;ENST00000466919.1;ENST00000465901.1;ENST00000475961.1	26232;26232;26232;26232;26232;26232	0;0;4580;0;0;0
chr1	11652905	11653868	964	*	H2w6_peak_534	627	.	Promoter (<=1kb)	1	11650737	11653529	2793	2	26232	ENST00000475961.1	0	ENSG00000116661	FBXO2	F-box protein 2	ENST00000642025.1;ENST00000354287.5;ENST00000471501.1;ENST00000466919.1;ENST00000465901.1;ENST00000475961.1;ENST00000251546.8;ENST00000425796.5;ENST00000376770.5;ENST00000251547.10;ENST00000376768.5;ENST00000376760.5;ENST00000376762.8;ENST00000475435.5;ENST00000471895.1	26232;26232;26232;26232;26232;26232;93611;93611;93611;93611;93611;93611;93611;93611;93611	0;0;-2192;0;0;0;-507;-989;-989;-1009;-1013;-1042;-1042;-2197;-4674
chr1	11663792	11664771	980	*	H2w6_peak_535	88	.	Promoter (<=1kb)	1	11664200	11674354	10155	1	26270	ENST00000376753.9	0	ENSG00000116663	FBXO6	F-box protein 6	ENST00000376753.9;ENST00000474239.1;ENST00000449067.1;ENST00000251546.8;ENST00000425796.5;ENST00000376770.5;ENST00000251547.10;ENST00000376768.5;ENST00000376760.5;ENST00000376762.8;ENST00000475435.5;ENST00000471895.1	26270;26270;26270;93611;93611;93611;93611;93611;93611;93611;93611;93611	0;0;-3925;9417;8935;8935;8915;8911;8882;8882;7727;5250
chr1	11680618	11681798	1181	*	H2w6_peak_536	514	.	Promoter (<=1kb)	1	11674480	11681148	6669	2	10459	ENST00000376692.9	0	ENSG00000116670	MAD2L2	mitotic arrest deficient 2 like 2	ENST00000376692.9;ENST00000235310.7;ENST00000376672.5;ENST00000376669.9;ENST00000376667.7;ENST00000445656.5;ENST00000456915.1;ENST00000376664.10;ENST00000376655.1	10459;10459;10459;10459;10459;10459;10459;10459;10459	0;0;0;0;0;0;0;0;0
chr1	11693130	11693606	477	*	H2w6_peak_537	251	.	Promoter (1-2kb)	1	11691710	11725857	34148	1	374946	ENST00000294485.6	1420	ENSG00000162490	DRAXIN	dorsal inhibitory axon guidance protein	ENST00000235310.7;ENST00000376672.5;ENST00000376667.7;ENST00000376655.1;ENST00000294485.6	10459;10459;10459;10459;374946	0;0;0;0;0
chr1	11707567	11707955	389	*	H2w6_peak_538	39	.	Intron (ENST00000294485.6/374946, intron 2 of 6)	1	11691710	11725857	34148	1	374946	ENST00000294485.6	15857	ENSG00000162490	DRAXIN	dorsal inhibitory axon guidance protein	ENST00000294485.6	374946	0
chr1	11719729	11719939	211	*	H2w6_peak_539	54	.	3' UTR	1	11736084	11750710	14627	1	57085	ENST00000376637.7	-16145	ENSG00000177674	AGTRAP	angiotensin II receptor associated protein	ENST00000294485.6	374946	0
chr1	11735786	11737257	1472	*	H2w6_peak_540	185	.	Promoter (<=1kb)	1	11736084	11750710	14627	1	57085	ENST00000376637.7	0	ENSG00000177674	AGTRAP	angiotensin II receptor associated protein	ENST00000376637.7;ENST00000476512.5;ENST00000400895.6;ENST00000494437.1;ENST00000314340.10;ENST00000491346.5;ENST00000376629.8;ENST00000376627.6;ENST00000452018.6;ENST00000510878.1	57085;57085;57085;57085;57085;57085;57085;57085;57085;57085	0;0;0;0;0;0;0;0;0;0
chr1	11749056	11749413	358	*	H2w6_peak_541	77	.	Promoter (1-2kb)	1	11747512	11754802	7291	1	57085	ENST00000471765.1	1544	ENSG00000177674	AGTRAP	angiotensin II receptor associated protein	ENST00000376637.7;ENST00000476512.5;ENST00000400895.6;ENST00000494437.1;ENST00000314340.10;ENST00000491346.5;ENST00000376629.8;ENST00000376627.6;ENST00000452018.6;ENST00000510878.1;ENST00000476309.5;ENST00000514733.5;ENST00000513739.5;ENST00000471765.1	57085;57085;57085;57085;57085;57085;57085;57085;57085;57085;57085;57085;57085;57085	0;0;0;0;0;0;0;0;0;0;0;0;0;0
chr1	11769025	11769330	306	*	H2w6_peak_542	61	.	Promoter (2-3kb)	1	11766742	11778310	11569	1	284498	ENST00000484153.1	2283	ENSG00000215910	C1orf167	chromosome 1 open reading frame 167	ENST00000433342.5;ENST00000484153.1;ENST00000312793.9	284498;284498;284498	0;0;0
chr1	11785149	11785513	365	*	H2w6_peak_543	68	.	Promoter (<=1kb)	1	11785171	11787955	2785	1	284498	ENST00000475041.1	0	ENSG00000215910	C1orf167	chromosome 1 open reading frame 167	ENST00000433342.5;ENST00000312793.9;ENST00000444493.5;ENST00000449278.1;ENST00000475041.1;ENST00000482358.1;ENST00000376592.6;ENST00000376583.7;ENST00000376585.6;ENST00000376590.8;ENST00000641747.1;ENST00000641805.1;ENST00000423400.7;ENST00000641446.1;ENST00000641407.1	284498;284498;284498;284498;284498;284498;4524;4524;4524;4524;4524;4524;4524;4524;4524	0;0;0;0;0;0;0;0;0;0;0;0;0;0;0
chr1	11787415	11787996	582	*	H2w6_peak_544	136	.	Promoter (<=1kb)	1	11787812	11789585	1774	1	284498	ENST00000482358.1	0	ENSG00000215910	C1orf167	chromosome 1 open reading frame 167	ENST00000433342.5;ENST00000312793.9;ENST00000444493.5;ENST00000449278.1;ENST00000475041.1;ENST00000482358.1;ENST00000376592.6;ENST00000376583.7;ENST00000376585.6;ENST00000376590.8;ENST00000641747.1;ENST00000641805.1;ENST00000423400.7;ENST00000641446.1;ENST00000641407.1;ENST00000641759.1;ENST00000641820.1	284498;284498;284498;284498;284498;284498;4524;4524;4524;4524;4524;4524;4524;4524;4524;4524;4524	0;0;0;0;0;0;0;0;0;0;0;0;0;0;0;0;0
chr1	11790821	11791335	515	*	H2w6_peak_545	274	.	3' UTR	1	11787812	11789585	1774	1	284498	ENST00000482358.1	3009	ENSG00000215910	C1orf167	chromosome 1 open reading frame 167	ENST00000433342.5;ENST00000312793.9;ENST00000444493.5;ENST00000449278.1;ENST00000475041.1;ENST00000482358.1;ENST00000376592.6;ENST00000376583.7;ENST00000376585.6;ENST00000376590.8;ENST00000641747.1;ENST00000641805.1;ENST00000423400.7;ENST00000641446.1;ENST00000641407.1;ENST00000641759.1;ENST00000641820.1;ENST00000641721.1;ENST00000376486.3	284498;284498;284498;284498;284498;284498;4524;4524;4524;4524;4524;4524;4524;4524;4524;4524;4524;4524;4524	0;0;0;0;0;0;0;0;0;0;0;0;0;0;0;0;0;0;0
chr1	11803130	11803825	696	*	H2w6_peak_546	141	.	Promoter (<=1kb)	1	11785730	11803514	17785	2	4524	ENST00000376583.7	0	ENSG00000177000	MTHFR	methylenetetrahydrofolate reductase	ENST00000312413.10;ENST00000346436.11;ENST00000376497.7;ENST00000400892.3;ENST00000376496.4;ENST00000376490.7;ENST00000376491.7;ENST00000376492.3;ENST00000376592.6;ENST00000376583.7;ENST00000376585.6;ENST00000376590.8;ENST00000641747.1;ENST00000641805.1;ENST00000423400.7;ENST00000641446.1;ENST00000641407.1;ENST00000641759.1;ENST00000641721.1;ENST00000376486.3;ENST00000641909.1;ENST00000641437.1;E…	1185;1185;1185;1185;1185;1185;1185;1185;4524;4524;4524;4524;4524;4524;4524;4524;4524;4524;4524;4524;4524;4524;4524;4524;4524;4524	0;0;0;0;0;0;0;0;0;0;0;0;0;0;0;0;0;0;0;0;0;0;0;0;0;0
chr1	11805403	11806441	1039	*	H2w6_peak_547	606	.	Promoter (<=1kb)	1	11806096	11843143	37048	1	1185	ENST00000312413.10	0	ENSG00000011021	CLCN6	chloride voltage-gated channel 6	ENST00000312413.10;ENST00000346436.11;ENST00000376497.7;ENST00000400892.3;ENST00000376496.4;ENST00000376490.7;ENST00000376491.7;ENST00000376492.3;ENST00000376592.6;ENST00000376583.7;ENST00000376585.6;ENST00000376590.8;ENST00000641747.1;ENST00000641805.1;ENST00000423400.7;ENST00000641446.1;ENST00000641407.1;ENST00000641759.1;ENST00000641721.1;ENST00000376486.3;ENST00000641909.1;ENST00000641437.1;E…	1185;1185;1185;1185;1185;1185;1185;1185;4524;4524;4524;4524;4524;4524;4524;4524;4524;4524;4524;4524;4524;4524;4524;4524;4524;4524	0;0;0;0;0;0;0;0;0;0;0;0;0;0;0;0;0;0;0;0;0;0;0;0;0;0
chr1	11821467	11821955	489	*	H2w6_peak_548	93	.	Intron (ENST00000312413.10/1185, intron 4 of 21)	1	11829849	11834308	4460	1	1185	ENST00000494028.1	-7894	ENSG00000011021	CLCN6	chloride voltage-gated channel 6	ENST00000312413.10;ENST00000346436.11;ENST00000376497.7;ENST00000400892.3;ENST00000376496.4;ENST00000376490.7;ENST00000376491.7;ENST00000376492.3	1185;1185;1185;1185;1185;1185;1185;1185	0;0;0;0;0;0;0;0
chr1	11838627	11838900	274	*	H2w6_peak_549	93	.	Promoter (2-3kb)	1	11841017	11847684	6668	1	100379251	ENST00000446542.5	-2117	NA	NPPA-AS1	NPPA antisense RNA 1	ENST00000446542.5;ENST00000312413.10;ENST00000346436.11;ENST00000400892.3;ENST00000376496.4;ENST00000494028.1	100379251;1185;1185;1185;1185;1185	-2117;0;0;0;0;8778
chr1	11859134	11859541	408	*	H2w6_peak_550	92	.	Promoter (<=1kb)	1	11857464	11858945	1482	2	4879	ENST00000376468.4	-189	ENSG00000120937	NPPB	natriuretic peptide B	ENST00000376468.4	4879	-189
chr1	11862958	11863222	265	*	H2w6_peak_551	127	.	Distal Intergenic	1	11857464	11858945	1482	2	4879	ENST00000376468.4	-4013	ENSG00000120937	NPPB	natriuretic peptide B	ENST00000376468.4	4879	-4013
chr1	11883012	11883352	341	*	H2w6_peak_552	57	.	Distal Intergenic	1	11857464	11858945	1482	2	4879	ENST00000376468.4	-24067	ENSG00000120937	NPPB	natriuretic peptide B	NA	NA	NA
chr1	11893879	11894350	472	*	H2w6_peak_553	85	.	Distal Intergenic	1	11908151	11909330	1180	1	26829	ENST00000666735.1	-13801	ENSG00000199347	RNU5E-1	RNA, U5E small nuclear 1	NA	NA	NA
chr1	11901461	11901835	375	*	H2w6_peak_554	309	.	Distal Intergenic	1	11908151	11909330	1180	1	26829	ENST00000666735.1	-6316	ENSG00000199347	RNU5E-1	RNA, U5E small nuclear 1	NA	NA	NA
chr1	11907869	11909809	1941	*	H2w6_peak_555	532	.	Promoter (<=1kb)	1	11908151	11909330	1180	1	26829	ENST00000666735.1	0	ENSG00000199347	RNU5E-1	RNA, U5E small nuclear 1	ENST00000666735.1;ENST00000362477.1	26829;26829	0;0
chr1	11925912	11926696	785	*	H2w6_peak_556	276	.	Promoter (<=1kb)	1	11919591	11926427	6837	2	90231	ENST00000376572.8	0	ENSG00000116685	KIAA2013	KIAA2013	ENST00000376572.8;ENST00000616327.1;ENST00000376576.3	90231;90231;90231	0;0;0
chr1	11934461	11935142	682	*	H2w6_peak_557	665	.	Promoter (<=1kb)	1	11934694	11952691	17998	1	5351	ENST00000449038.5	0	ENSG00000083444	PLOD1	procollagen-lysine,2-oxoglutarate 5-dioxygenase 1	ENST00000485046.5;ENST00000449038.5;ENST00000196061.5;ENST00000358133.5;ENST00000429000.6	5351;5351;5351;5351;5351	0;0;0;0;0
chr1	11943516	11943727	212	*	H2w6_peak_558	49	.	Intron (ENST00000485046.5/5351, intron 1 of 8)	1	11934743	11957943	23201	1	5351	ENST00000429000.6	8773	ENSG00000083444	PLOD1	procollagen-lysine,2-oxoglutarate 5-dioxygenase 1	ENST00000485046.5;ENST00000449038.5;ENST00000196061.5;ENST00000358133.5;ENST00000429000.6	5351;5351;5351;5351;5351	0;0;0;0;0
chr1	11966886	11967497	612	*	H2w6_peak_559	192	.	Promoter (2-3kb)	1	11964702	11966414	1713	1	5351	ENST00000470133.1	2184	ENSG00000083444	PLOD1	procollagen-lysine,2-oxoglutarate 5-dioxygenase 1	ENST00000196061.5;ENST00000491536.5;ENST00000470133.1;ENST00000481933.1	5351;5351;5351;5351	0;0;2184;-4046
chr1	11979691	11980681	991	*	H2w6_peak_560	1081	.	Promoter (<=1kb)	1	11980181	12013514	33334	1	9927	ENST00000444836.5	0	ENSG00000116688	MFN2	mitofusin 2	ENST00000196061.5;ENST00000491536.5;ENST00000481933.1;ENST00000444836.5;ENST00000490079.5;ENST00000235329.9;ENST00000484391.5;ENST00000497302.1;ENST00000412236.1	5351;5351;5351;9927;9927;9927;9927;9927;9927	0;0;8148;0;0;0;0;0;-1311
chr1	12019105	12020113	1009	*	H2w6_peak_561	945	.	Promoter (<=1kb)	1	12019466	12029855	10390	1	60672	ENST00000478749.5	0	ENSG00000116691	MIIP	migration and invasion inhibitory protein	ENST00000478749.5;ENST00000235332.6;ENST00000466860.5;ENST00000498685.5	60672;60672;60672;60672	0;0;0;0
chr1	12031334	12031568	235	*	H2w6_peak_562	74	.	Promoter (<=1kb)	1	12031127	12032039	913	1	60672	ENST00000478299.1	207	ENSG00000116691	MIIP	migration and invasion inhibitory protein	ENST00000618194.1;ENST00000478749.5;ENST00000235332.6;ENST00000466860.5;ENST00000498685.5;ENST00000492256.1;ENST00000460823.1;ENST00000478299.1	102466982;60672;60672;60672;60672;60672;60672;60672	2176;0;0;0;0;2613;0;0
chr1	12052035	12052474	440	*	H2w6_peak_563	286	.	Distal Intergenic	1	12063303	12144207	80905	1	943	ENST00000263932.7	-10829	ENSG00000120949	TNFRSF8	TNF receptor superfamily member 8	NA	NA	NA
chr1	12068027	12068264	238	*	H2w6_peak_564	63	.	Intron (ENST00000263932.7/943, intron 1 of 14)	1	12063470	12143117	79648	1	943	ENST00000514649.5	4557	ENSG00000120949	TNFRSF8	TNF receptor superfamily member 8	ENST00000263932.7;ENST00000417814.3;ENST00000514649.5	943;943;943	0;0;0
chr1	12095901	12096159	259	*	H2w6_peak_565	54	.	Intron (ENST00000263932.7/943, intron 2 of 14)	1	12125899	12144207	18309	1	943	ENST00000413146.6	-29740	ENSG00000120949	TNFRSF8	TNF receptor superfamily member 8	ENST00000263932.7;ENST00000417814.3;ENST00000514649.5	943;943;943	0;0;0
chr1	12131942	12132532	591	*	H2w6_peak_566	252	.	Intron (ENST00000263932.7/943, intron 12 of 14)	1	12125934	12144207	18274	1	943	ENST00000479933.2	6008	ENSG00000120949	TNFRSF8	TNF receptor superfamily member 8	ENST00000263932.7;ENST00000417814.3;ENST00000514649.5;ENST00000413146.6;ENST00000479933.2	943;943;943;943;943	0;0;0;0;0
chr1	12132990	12133360	371	*	H2w6_peak_567	84	.	Intron (ENST00000263932.7/943, intron 12 of 14)	1	12125934	12144207	18274	1	943	ENST00000479933.2	7056	ENSG00000120949	TNFRSF8	TNF receptor superfamily member 8	ENST00000263932.7;ENST00000417814.3;ENST00000514649.5;ENST00000413146.6;ENST00000479933.2	943;943;943;943;943	0;0;0;0;0
chr1	12143477	12144210	734	*	H2w6_peak_568	521	.	3' UTR	1	12125934	12144207	18274	1	943	ENST00000479933.2	17543	ENSG00000120949	TNFRSF8	TNF receptor superfamily member 8	ENST00000263932.7;ENST00000417814.3;ENST00000514649.5;ENST00000413146.6;ENST00000479933.2	943;943;943;943;943	0;0;0;0;0
chr1	12161716	12162320	605	*	H2w6_peak_569	308	.	Distal Intergenic	1	12166943	12167038	96	1	102465836	ENST00000622420.1	-4623	ENSG00000283789	MIR7846	microRNA 7846	ENST00000622420.1;ENST00000376259.7;ENST00000536782.2;ENST00000492361.1	102465836;7133;7133;7133	-4623;0;0;0
chr1	12165446	12165693	248	*	H2w6_peak_570	178	.	Promoter (1-2kb)	1	12166943	12167038	96	1	102465836	ENST00000622420.1	-1250	ENSG00000283789	MIR7846	microRNA 7846	ENST00000622420.1;ENST00000376259.7;ENST00000536782.2;ENST00000492361.1	102465836;7133;7133;7133	-1250;0;0;0
chr1	12178105	12178364	260	*	H2w6_peak_571	84	.	Intron (ENST00000376259.7/7133, intron 1 of 9)	1	12167003	12209228	42226	1	7133	ENST00000492361.1	11102	ENSG00000028137	TNFRSF1B	TNF receptor superfamily member 1B	ENST00000376259.7;ENST00000536782.2;ENST00000492361.1	7133;7133;7133	0;0;0
chr1	12184080	12184424	345	*	H2w6_peak_572	78	.	Intron (ENST00000376259.7/7133, intron 1 of 9)	1	12191713	12191773	61	1	100616438	ENST00000584158.1	-7289	ENSG00000263676	MIR4632	microRNA 4632	ENST00000376259.7;ENST00000536782.2;ENST00000492361.1	7133;7133;7133	0;0;0
chr1	12208824	12209148	325	*	H2w6_peak_573	82	.	3' UTR	1	12191838	12193008	1171	1	7133	ENST00000489921.1	16986	ENSG00000028137	TNFRSF1B	TNF receptor superfamily member 1B	ENST00000376259.7;ENST00000492361.1	7133;7133	0;0
chr1	12229750	12230407	658	*	H2w6_peak_574	283	.	Promoter (<=1kb)	1	12230030	12512047	282018	1	55187	ENST00000620676.6	0	ENSG00000048707	VPS13D	vacuolar protein sorting 13 homolog D	ENST00000620676.6;ENST00000613099.4	55187;55187	0;0
chr1	12230734	12231324	591	*	H2w6_peak_575	130	.	Promoter (<=1kb)	1	12230067	12512047	281981	1	55187	ENST00000613099.4	667	ENSG00000048707	VPS13D	vacuolar protein sorting 13 homolog D	ENST00000620676.6;ENST00000613099.4	55187;55187	0;0
chr1	12433565	12434585	1021	*	H2w6_peak_576	55	.	Intron (ENST00000620676.6/55187, intron 65 of 69)	1	12409838	12416827	6990	1	55187	ENST00000481484.1	23727	ENSG00000048707	VPS13D	vacuolar protein sorting 13 homolog D	ENST00000620676.6;ENST00000613099.4;ENST00000011700.10;ENST00000646411.1;ENST00000543710.5;ENST00000645371.1	55187;55187;55187;55187;55187;55187	0;0;0;0;0;0
chr1	12454606	12454993	388	*	H2w6_peak_577	139	.	Intron (ENST00000620676.6/55187, intron 65 of 69)	1	12464940	12512047	47108	1	55187	ENST00000543766.2	-9947	ENSG00000048707	VPS13D	vacuolar protein sorting 13 homolog D	ENST00000620676.6;ENST00000613099.4;ENST00000011700.10;ENST00000646411.1;ENST00000543710.5;ENST00000645371.1	55187;55187;55187;55187;55187;55187	0;0;0;0;0;0
chr1	12477982	12478830	849	*	H2w6_peak_578	687	.	Promoter (<=1kb)	1	12478549	12506972	28424	1	55187	ENST00000645148.1	0	ENSG00000048707	VPS13D	vacuolar protein sorting 13 homolog D	ENST00000620676.6;ENST00000613099.4;ENST00000011700.10;ENST00000646411.1;ENST00000543710.5;ENST00000645371.1;ENST00000543766.2;ENST00000645148.1	55187;55187;55187;55187;55187;55187;55187;55187	0;0;0;0;0;0;0;0
chr1	12480801	12481228	428	*	H2w6_peak_579	232	.	Promoter (2-3kb)	1	12478549	12506972	28424	1	55187	ENST00000645148.1	2252	ENSG00000048707	VPS13D	vacuolar protein sorting 13 homolog D	ENST00000620676.6;ENST00000613099.4;ENST00000011700.10;ENST00000646411.1;ENST00000543710.5;ENST00000645371.1;ENST00000543766.2;ENST00000645148.1	55187;55187;55187;55187;55187;55187;55187;55187	0;0;0;0;0;0;0;0
chr1	12486232	12486871	640	*	H2w6_peak_580	156	.	Intron (ENST00000620676.6/55187, intron 67 of 69)	1	12478549	12506972	28424	1	55187	ENST00000645148.1	7683	ENSG00000048707	VPS13D	vacuolar protein sorting 13 homolog D	ENST00000620676.6;ENST00000613099.4;ENST00000011700.10;ENST00000646411.1;ENST00000543710.5;ENST00000645371.1;ENST00000543766.2;ENST00000645148.1	55187;55187;55187;55187;55187;55187;55187;55187	0;0;0;0;0;0;0;0
chr1	12488817	12489160	344	*	H2w6_peak_581	118	.	Intron (ENST00000620676.6/55187, intron 67 of 69)	1	12497098	12507163	10066	1	55187	ENST00000647414.1	-7938	ENSG00000048707	VPS13D	vacuolar protein sorting 13 homolog D	ENST00000620676.6;ENST00000613099.4;ENST00000011700.10;ENST00000646411.1;ENST00000543710.5;ENST00000645371.1;ENST00000543766.2;ENST00000645148.1	55187;55187;55187;55187;55187;55187;55187;55187	0;0;0;0;0;0;0;0
chr1	12540014	12540665	652	*	H2w6_peak_582	336	.	Distal Intergenic	1	12507246	12507397	152	1	677882	ENST00000459326.1	32768	ENSG00000266079	SNORA59B	small nucleolar RNA, H/ACA box 59B	NA	NA	NA
chr1	12549677	12550280	604	*	H2w6_peak_583	409	.	Distal Intergenic	1	12578957	12579023	67	2	102466722	ENST00000622213.1	28743	ENSG00000276830	MIR6730	microRNA 6730	NA	NA	NA
chr1	12556513	12556762	250	*	H2w6_peak_584	89	.	Distal Intergenic	1	12578957	12579023	67	2	102466722	ENST00000622213.1	22261	ENSG00000276830	MIR6730	microRNA 6730	NA	NA	NA
chr1	12573628	12574324	697	*	H2w6_peak_585	440	.	Intron (ENST00000616661.5/9249, intron 4 of 5)	1	12578957	12579023	67	2	102466722	ENST00000622213.1	4699	ENSG00000276830	MIR6730	microRNA 6730	ENST00000622213.1;ENST00000616661.5;ENST00000464917.5;ENST00000430996.2	102466722;9249;9249;9249	4699;0;0;0
chr1	12588189	12588666	478	*	H2w6_peak_586	279	.	Intron (ENST00000616661.5/9249, intron 1 of 5)	1	12578718	12596308	17591	2	9249	ENST00000430996.2	7642	ENSG00000162496	DHRS3	dehydrogenase/reductase 3	ENST00000616661.5;ENST00000464917.5;ENST00000430996.2;ENST00000482265.1	9249;9249;9249;9249	0;0;0;0
chr1	12595793	12596758	966	*	H2w6_peak_587	341	.	Promoter (<=1kb)	1	12578718	12596308	17591	2	9249	ENST00000430996.2	0	ENSG00000162496	DHRS3	dehydrogenase/reductase 3	ENST00000616661.5;ENST00000464917.5;ENST00000430996.2;ENST00000482265.1	9249;9249;9249;9249	0;0;0;0
chr1	12602030	12602477	448	*	H2w6_peak_588	169	.	Intron (ENST00000616661.5/9249, intron 1 of 5)	1	12578718	12596308	17591	2	9249	ENST00000430996.2	-5722	ENSG00000162496	DHRS3	dehydrogenase/reductase 3	ENST00000616661.5;ENST00000464917.5;ENST00000482265.1	9249;9249;9249	0;0;0
chr1	12604239	12604731	493	*	H2w6_peak_589	281	.	Intron (ENST00000616661.5/9249, intron 1 of 5)	1	12578718	12596308	17591	2	9249	ENST00000430996.2	-7931	ENSG00000162496	DHRS3	dehydrogenase/reductase 3	ENST00000616661.5;ENST00000464917.5;ENST00000482265.1	9249;9249;9249	0;0;0
chr1	12616027	12616775	749	*	H2w6_peak_590	97	.	Promoter (<=1kb)	1	12579768	12616696	36929	2	9249	ENST00000482265.1	0	ENSG00000162496	DHRS3	dehydrogenase/reductase 3	ENST00000616661.5;ENST00000464917.5;ENST00000482265.1	9249;9249;9249	0;0;0
chr1	12618069	12619390	1322	*	H2w6_peak_591	273	.	Promoter (<=1kb)	1	12567910	12618210	50301	2	9249	ENST00000616661.5	0	ENSG00000162496	DHRS3	dehydrogenase/reductase 3	ENST00000616661.5;ENST00000464917.5;ENST00000482265.1	9249;9249;9249	0;0;0
chr1	12636498	12637042	545	*	H2w6_peak_592	134	.	Distal Intergenic	1	12644547	12667086	22540	1	343066	ENST00000376221.1	-7505	ENSG00000204518	AADACL4	arylacetamide deacetylase like 4	NA	NA	NA
chr1	12659115	12659366	252	*	H2w6_peak_593	76	.	Intron (ENST00000376221.1/343066, intron 2 of 3)	1	12644547	12667086	22540	1	343066	ENST00000376221.1	14568	ENSG00000204518	AADACL4	arylacetamide deacetylase like 4	ENST00000376221.1	343066	0
chr1	12807546	12807831	286	*	H2w6_peak_594	40	.	Distal Intergenic	1	12794691	12796485	1795	1	65121	ENST00000400814.3	12855	ENSG00000116721	PRAMEF1	PRAME family member 1	NA	NA	NA
chr1	12810766	12811273	508	*	H2w6_peak_595	135	.	Distal Intergenic	1	12822686	12823159	474	2	105376745	ENST00000438401.1	11886	ENSG00000228338	LINC01784	long intergenic non-protein coding RNA 1784	NA	NA	NA
chr1	12851778	12852175	398	*	H2w6_peak_596	243	.	Distal Intergenic	1	12847408	12848725	1318	2	343069	ENST00000317869.6	-3053	ENSG00000179172	HNRNPCL1	heterogeneous nuclear ribonucleoprotein C like 1	ENST00000317869.6;ENST00000240189.2	343069;65122	-3053;-4911
chr1	13450337	13450631	295	*	H2w6_peak_597	54	.	Distal Intergenic	1	13416351	13421328	4978	1	645425	ENST00000602960.1	33986	ENSG00000204478	PRAMEF20	PRAME family member 20	NA	NA	NA
chr1	13469454	13469975	522	*	H2w6_peak_598	96	.	Distal Intergenic	1	13474973	13514003	39031	2	126755	ENST00000376085.4	44028	ENSG00000162494	LRRC38	leucine rich repeat containing 38	ENST00000376085.4	126755	44028
chr1	13523924	13524444	521	*	H2w6_peak_599	162	.	Distal Intergenic	1	13474973	13514003	39031	2	126755	ENST00000376085.4	-9921	ENSG00000162494	LRRC38	leucine rich repeat containing 38	NA	NA	NA
chr1	13583737	13584644	908	*	H2w6_peak_600	111	.	Promoter (<=1kb)	1	13583757	13617953	34197	1	10630	ENST00000617617.4	0	ENSG00000162493	PDPN	podoplanin	ENST00000294489.10;ENST00000617617.4;ENST00000376057.8;ENST00000621990.4;ENST00000506205.1;ENST00000510906.5;ENST00000509009.5;ENST00000376061.8;ENST00000513143.5;ENST00000487038.5;ENST00000475043.5;ENST00000488631.1	10630;10630;10630;10630;10630;10630;10630;10630;10630;10630;10630;10630	0;0;0;0;0;0;0;0;0;0;0;0
chr1	13587335	13587901	567	*	H2w6_peak_601	110	.	Promoter (1-2kb)	1	13585480	13616259	30780	1	10630	ENST00000488631.1	1855	ENSG00000162493	PDPN	podoplanin	ENST00000294489.10;ENST00000617617.4;ENST00000376057.8;ENST00000621990.4;ENST00000506205.1;ENST00000510906.5;ENST00000509009.5;ENST00000376061.8;ENST00000513143.5;ENST00000487038.5;ENST00000475043.5;ENST00000488631.1	10630;10630;10630;10630;10630;10630;10630;10630;10630;10630;10630;10630	0;0;0;0;0;0;0;0;0;0;0;0
chr1	13593540	13594097	558	*	H2w6_peak_602	83	.	Intron (ENST00000294489.10/10630, intron 1 of 5)	1	13585480	13616259	30780	1	10630	ENST00000488631.1	8060	ENSG00000162493	PDPN	podoplanin	ENST00000294489.10;ENST00000617617.4;ENST00000376057.8;ENST00000621990.4;ENST00000506205.1;ENST00000510906.5;ENST00000509009.5;ENST00000376061.8;ENST00000513143.5;ENST00000487038.5;ENST00000475043.5;ENST00000488631.1	10630;10630;10630;10630;10630;10630;10630;10630;10630;10630;10630;10630	0;0;0;0;0;0;0;0;0;0;0;0
chr1	13603789	13604035	247	*	H2w6_peak_603	48	.	Intron (ENST00000294489.10/10630, intron 1 of 5)	1	13585480	13616259	30780	1	10630	ENST00000488631.1	18309	ENSG00000162493	PDPN	podoplanin	ENST00000294489.10;ENST00000617617.4;ENST00000376057.8;ENST00000621990.4;ENST00000506205.1;ENST00000510906.5;ENST00000509009.5;ENST00000376061.8;ENST00000513143.5;ENST00000487038.5;ENST00000475043.5;ENST00000488631.1	10630;10630;10630;10630;10630;10630;10630;10630;10630;10630;10630;10630	0;0;0;0;0;0;0;0;0;0;0;0
chr1	13605191	13605892	702	*	H2w6_peak_604	323	.	Intron (ENST00000294489.10/10630, intron 1 of 5)	1	13585480	13616259	30780	1	10630	ENST00000488631.1	19711	ENSG00000162493	PDPN	podoplanin	ENST00000294489.10;ENST00000617617.4;ENST00000376057.8;ENST00000621990.4;ENST00000506205.1;ENST00000510906.5;ENST00000509009.5;ENST00000376061.8;ENST00000513143.5;ENST00000487038.5;ENST00000475043.5;ENST00000488631.1	10630;10630;10630;10630;10630;10630;10630;10630;10630;10630;10630;10630	0;0;0;0;0;0;0;0;0;0;0;0
chr1	13628525	13629113	589	*	H2w6_peak_605	223	.	Distal Intergenic	1	13585480	13616259	30780	1	10630	ENST00000488631.1	43045	ENSG00000162493	PDPN	podoplanin	NA	NA	NA
chr1	13651085	13651730	646	*	H2w6_peak_606	269	.	Distal Intergenic	1	13700198	13749463	49266	1	7799	ENST00000484063.6	-48468	ENSG00000116731	PRDM2	PR/SET domain 2	NA	NA	NA
chr1	13661660	13661928	269	*	H2w6_peak_607	51	.	Distal Intergenic	1	13700198	13749463	49266	1	7799	ENST00000484063.6	-38270	ENSG00000116731	PRDM2	PR/SET domain 2	NA	NA	NA
chr1	13665588	13665912	325	*	H2w6_peak_608	79	.	Distal Intergenic	1	13700198	13749463	49266	1	7799	ENST00000484063.6	-34286	ENSG00000116731	PRDM2	PR/SET domain 2	NA	NA	NA
chr1	13723764	13724002	239	*	H2w6_peak_609	42	.	Intron (ENST00000484063.6/7799, intron 2 of 5)	1	13731018	13787067	56050	1	7799	ENST00000491134.5	-7016	ENSG00000116731	PRDM2	PR/SET domain 2	ENST00000484063.6;ENST00000376048.9;ENST00000311066.9;ENST00000235372.11	7799;7799;7799;7799	0;0;0;0
chr1	13725810	13726056	247	*	H2w6_peak_610	70	.	Intron (ENST00000484063.6/7799, intron 2 of 5)	1	13731018	13787067	56050	1	7799	ENST00000491134.5	-4962	ENSG00000116731	PRDM2	PR/SET domain 2	ENST00000484063.6;ENST00000376048.9;ENST00000311066.9;ENST00000235372.11;ENST00000491134.5	7799;7799;7799;7799;7799	0;0;0;0;0
chr1	13748907	13750072	1166	*	H2w6_peak_611	448	.	Promoter (<=1kb)	1	13749403	13788079	38677	1	7799	ENST00000413440.5	0	ENSG00000116731	PRDM2	PR/SET domain 2	ENST00000484063.6;ENST00000376048.9;ENST00000311066.9;ENST00000235372.11;ENST00000491134.5;ENST00000502727.5;ENST00000502724.5;ENST00000413440.5;ENST00000343137.8;ENST00000491815.1;ENST00000503842.5;ENST00000407521.7;ENST00000505823.5	7799;7799;7799;7799;7799;7799;7799;7799;7799;7799;7799;7799;7799	0;0;0;0;0;0;0;0;0;0;0;0;0
chr1	13766936	13767442	507	*	H2w6_peak_612	175	.	Intron (ENST00000376048.9/7799, intron 6 of 7)	1	13771726	13778463	6738	1	7799	ENST00000487453.1	-4284	ENSG00000116731	PRDM2	PR/SET domain 2	ENST00000376048.9;ENST00000311066.9;ENST00000235372.11;ENST00000491134.5;ENST00000502727.5;ENST00000502724.5;ENST00000413440.5;ENST00000343137.8;ENST00000491815.1;ENST00000503842.5;ENST00000407521.7;ENST00000505823.5;ENST00000487453.1	7799;7799;7799;7799;7799;7799;7799;7799;7799;7799;7799;7799;7799	0;0;0;0;0;0;0;0;0;0;0;0;-4284
chr1	13811169	13811604	436	*	H2w6_peak_613	50	.	Intron (ENST00000376048.9/7799, intron 6 of 7)	1	13771726	13778463	6738	1	7799	ENST00000487453.1	39443	ENSG00000116731	PRDM2	PR/SET domain 2	ENST00000376048.9;ENST00000235372.11;ENST00000503842.5;ENST00000505823.5	7799;7799;7799;7799	0;0;0;0
chr1	13828956	13829272	317	*	H2w6_peak_614	82	.	Distal Intergenic	1	13771726	13778463	6738	1	7799	ENST00000487453.1	57230	ENSG00000116731	PRDM2	PR/SET domain 2	ENST00000376048.9;ENST00000235372.11	7799;7799	0;0
chr1	13921900	13922309	410	*	H2w6_peak_615	82	.	Intron (ENST00000636564.1/ENST00000636564.1, intron 1 of 2)	1	13892792	15118043	1225252	1	23254	ENST00000636203.1	29108	ENSG00000189337	KAZN	kazrin, periplakin interacting protein	ENST00000636203.1	23254	0
chr1	13922580	13922790	211	*	H2w6_peak_616	46	.	Intron (ENST00000636564.1/ENST00000636564.1, intron 1 of 2)	1	13892792	15118043	1225252	1	23254	ENST00000636203.1	29788	ENSG00000189337	KAZN	kazrin, periplakin interacting protein	ENST00000636203.1	23254	0
chr1	14055408	14056040	633	*	H2w6_peak_617	133	.	Intron (ENST00000636564.1/ENST00000636564.1, intron 1 of 2)	1	13892792	15118043	1225252	1	23254	ENST00000636203.1	162616	ENSG00000189337	KAZN	kazrin, periplakin interacting protein	ENST00000636203.1	23254	0
chr1	14190579	14190958	380	*	H2w6_peak_618	245	.	Intron (ENST00000636564.1/ENST00000636564.1, intron 2 of 2)	1	14348947	14351324	2378	2	105376762	ENST00000661309.1	160366	ENSG00000234593	KAZN-AS1	KAZN antisense RNA 1	ENST00000636203.1	23254	0
chr1	14214839	14215637	799	*	H2w6_peak_619	191	.	Intron (ENST00000636564.1/ENST00000636564.1, intron 2 of 2)	1	14348947	14351324	2378	2	105376762	ENST00000661309.1	135687	ENSG00000234593	KAZN-AS1	KAZN antisense RNA 1	ENST00000636203.1	23254	0
chr1	14282696	14283042	347	*	H2w6_peak_620	45	.	Exon (ENST00000449215.2/ENST00000449215.2, exon 2 of 4)	1	14348947	14351324	2378	2	105376762	ENST00000661309.1	68282	ENSG00000234593	KAZN-AS1	KAZN antisense RNA 1	ENST00000636203.1	23254	0
chr1	14345968	14346676	709	*	H2w6_peak_621	290	.	Exon (ENST00000666654.1/105376762, exon 6 of 7)	1	14348947	14351324	2378	2	105376762	ENST00000661309.1	4648	ENSG00000234593	KAZN-AS1	KAZN antisense RNA 1	ENST00000666654.1;ENST00000661309.1;ENST00000665002.1;ENST00000661613.1;ENST00000657979.1;ENST00000447908.3;ENST00000636203.1	105376762;105376762;105376762;105376762;105376762;105376762;23254	0;4648;0;0;0;0;0
chr1	14372205	14372679	475	*	H2w6_peak_622	96	.	Intron (ENST00000636203.1/23254, intron 2 of 16)	1	14348947	14351324	2378	2	105376762	ENST00000661309.1	-20881	ENSG00000234593	KAZN-AS1	KAZN antisense RNA 1	ENST00000666654.1;ENST00000665002.1;ENST00000661613.1;ENST00000657979.1;ENST00000447908.3;ENST00000636203.1	105376762;105376762;105376762;105376762;105376762;23254	0;0;0;0;0;0
chr1	14441349	14441774	426	*	H2w6_peak_623	298	.	Intron (ENST00000636203.1/23254, intron 2 of 16)	1	14390655	14419973	29319	2	105376762	ENST00000670776.1	-21376	ENSG00000234593	KAZN-AS1	KAZN antisense RNA 1	ENST00000636203.1	23254	0
chr1	14454734	14455144	411	*	H2w6_peak_624	96	.	Intron (ENST00000636203.1/23254, intron 2 of 16)	1	14390655	14419973	29319	2	105376762	ENST00000670776.1	-34761	ENSG00000234593	KAZN-AS1	KAZN antisense RNA 1	ENST00000636203.1	23254	0
chr1	14476115	14476369	255	*	H2w6_peak_625	66	.	Intron (ENST00000636203.1/23254, intron 2 of 16)	1	14390655	14419973	29319	2	105376762	ENST00000670776.1	-56142	ENSG00000234593	KAZN-AS1	KAZN antisense RNA 1	ENST00000636203.1	23254	0
chr1	14479863	14480264	402	*	H2w6_peak_626	232	.	Intron (ENST00000636203.1/23254, intron 2 of 16)	1	14390655	14419973	29319	2	105376762	ENST00000670776.1	-59890	ENSG00000234593	KAZN-AS1	KAZN antisense RNA 1	ENST00000636203.1	23254	0
chr1	14486039	14487099	1061	*	H2w6_peak_627	472	.	Intron (ENST00000636203.1/23254, intron 2 of 16)	1	14390655	14419973	29319	2	105376762	ENST00000670776.1	-66066	ENSG00000234593	KAZN-AS1	KAZN antisense RNA 1	ENST00000636203.1	23254	0
chr1	14517096	14517901	806	*	H2w6_peak_628	375	.	Intron (ENST00000636203.1/23254, intron 2 of 16)	1	14598685	15118043	519359	1	23254	ENST00000376030.7	-80784	ENSG00000189337	KAZN	kazrin, periplakin interacting protein	ENST00000636203.1	23254	0
chr1	14522446	14523256	811	*	H2w6_peak_629	364	.	Intron (ENST00000636203.1/23254, intron 2 of 16)	1	14598685	15118043	519359	1	23254	ENST00000376030.7	-75429	ENSG00000189337	KAZN	kazrin, periplakin interacting protein	ENST00000636203.1	23254	0
chr1	14542868	14543762	895	*	H2w6_peak_630	232	.	Intron (ENST00000636203.1/23254, intron 2 of 16)	1	14598685	15118043	519359	1	23254	ENST00000376030.7	-54923	ENSG00000189337	KAZN	kazrin, periplakin interacting protein	ENST00000636203.1	23254	0
chr1	14690024	14690294	271	*	H2w6_peak_631	63	.	Intron (ENST00000636203.1/23254, intron 3 of 16)	1	14598717	15065797	467081	1	23254	ENST00000503743.5	91307	ENSG00000189337	KAZN	kazrin, periplakin interacting protein	ENST00000636203.1;ENST00000376030.7;ENST00000491547.1;ENST00000503743.5	23254;23254;23254;23254	0;0;0;0
chr1	14700494	14700810	317	*	H2w6_peak_632	119	.	Intron (ENST00000636203.1/23254, intron 3 of 16)	1	14598717	15065797	467081	1	23254	ENST00000503743.5	101777	ENSG00000189337	KAZN	kazrin, periplakin interacting protein	ENST00000636203.1;ENST00000376030.7;ENST00000491547.1;ENST00000503743.5	23254;23254;23254;23254	0;0;0;0
chr1	14731909	14732235	327	*	H2w6_peak_633	123	.	Intron (ENST00000636203.1/23254, intron 3 of 16)	1	14598717	15065797	467081	1	23254	ENST00000503743.5	133192	ENSG00000189337	KAZN	kazrin, periplakin interacting protein	ENST00000636203.1;ENST00000376030.7;ENST00000491547.1;ENST00000503743.5	23254;23254;23254;23254	0;0;0;0
chr1	14732941	14733576	636	*	H2w6_peak_634	121	.	Intron (ENST00000636203.1/23254, intron 3 of 16)	1	14598717	15065797	467081	1	23254	ENST00000503743.5	134224	ENSG00000189337	KAZN	kazrin, periplakin interacting protein	ENST00000636203.1;ENST00000376030.7;ENST00000491547.1;ENST00000503743.5	23254;23254;23254;23254	0;0;0;0
chr1	14742249	14742688	440	*	H2w6_peak_635	227	.	Intron (ENST00000636203.1/23254, intron 3 of 16)	1	14598717	15065797	467081	1	23254	ENST00000503743.5	143532	ENSG00000189337	KAZN	kazrin, periplakin interacting protein	ENST00000636203.1;ENST00000376030.7;ENST00000491547.1;ENST00000503743.5	23254;23254;23254;23254	0;0;0;0
chr1	14765645	14766272	628	*	H2w6_peak_636	191	.	Intron (ENST00000636203.1/23254, intron 3 of 16)	1	14924130	15068152	144023	1	23254	ENST00000361144.9	-157858	ENSG00000189337	KAZN	kazrin, periplakin interacting protein	ENST00000636203.1;ENST00000376030.7;ENST00000491547.1;ENST00000503743.5	23254;23254;23254;23254	0;0;0;0
chr1	14850752	14850996	245	*	H2w6_peak_637	66	.	Intron (ENST00000636203.1/23254, intron 3 of 16)	1	14924130	15068152	144023	1	23254	ENST00000361144.9	-73134	ENSG00000189337	KAZN	kazrin, periplakin interacting protein	ENST00000636203.1;ENST00000376030.7;ENST00000491547.1;ENST00000503743.5	23254;23254;23254;23254	0;0;0;0
chr1	14911309	14911532	224	*	H2w6_peak_638	59	.	Intron (ENST00000636203.1/23254, intron 3 of 16)	1	14924130	15068152	144023	1	23254	ENST00000361144.9	-12598	ENSG00000189337	KAZN	kazrin, periplakin interacting protein	ENST00000636203.1;ENST00000376030.7;ENST00000491547.1;ENST00000503743.5	23254;23254;23254;23254	0;0;0;0
chr1	14923823	14924932	1110	*	H2w6_peak_639	113	.	Promoter (<=1kb)	1	14924130	15068152	144023	1	23254	ENST00000361144.9	0	ENSG00000189337	KAZN	kazrin, periplakin interacting protein	ENST00000636203.1;ENST00000376030.7;ENST00000491547.1;ENST00000503743.5;ENST00000361144.9;ENST00000376028.8;ENST00000400798.6	23254;23254;23254;23254;23254;23254;23254	0;0;0;0;0;0;0
chr1	14946951	14947376	426	*	H2w6_peak_640	68	.	Promoter (1-2kb)	1	14945919	15065797	119879	1	23254	ENST00000400797.3	1032	ENSG00000189337	KAZN	kazrin, periplakin interacting protein	ENST00000636203.1;ENST00000376030.7;ENST00000491547.1;ENST00000503743.5;ENST00000361144.9;ENST00000376028.8;ENST00000400798.6;ENST00000400797.3	23254;23254;23254;23254;23254;23254;23254;23254	0;0;0;0;0;0;0;0
chr1	14968524	14969095	572	*	H2w6_peak_641	106	.	Intron (ENST00000636203.1/23254, intron 4 of 16)	1	14945919	15065797	119879	1	23254	ENST00000400797.3	22605	ENSG00000189337	KAZN	kazrin, periplakin interacting protein	ENST00000636203.1;ENST00000376030.7;ENST00000491547.1;ENST00000503743.5;ENST00000361144.9;ENST00000376028.8;ENST00000400798.6;ENST00000400797.3	23254;23254;23254;23254;23254;23254;23254;23254	0;0;0;0;0;0;0;0
chr1	14970211	14970472	262	*	H2w6_peak_642	100	.	Intron (ENST00000636203.1/23254, intron 4 of 16)	1	14945919	15065797	119879	1	23254	ENST00000400797.3	24292	ENSG00000189337	KAZN	kazrin, periplakin interacting protein	ENST00000636203.1;ENST00000376030.7;ENST00000491547.1;ENST00000503743.5;ENST00000361144.9;ENST00000376028.8;ENST00000400798.6;ENST00000400797.3	23254;23254;23254;23254;23254;23254;23254;23254	0;0;0;0;0;0;0;0
chr1	14977187	14977736	550	*	H2w6_peak_643	95	.	Intron (ENST00000636203.1/23254, intron 4 of 16)	1	14945919	15065797	119879	1	23254	ENST00000400797.3	31268	ENSG00000189337	KAZN	kazrin, periplakin interacting protein	ENST00000636203.1;ENST00000376030.7;ENST00000491547.1;ENST00000503743.5;ENST00000361144.9;ENST00000376028.8;ENST00000400798.6;ENST00000400797.3	23254;23254;23254;23254;23254;23254;23254;23254	0;0;0;0;0;0;0;0
chr1	14996085	14997012	928	*	H2w6_peak_644	289	.	Intron (ENST00000636203.1/23254, intron 4 of 16)	1	14945919	15065797	119879	1	23254	ENST00000400797.3	50166	ENSG00000189337	KAZN	kazrin, periplakin interacting protein	ENST00000636203.1;ENST00000376030.7;ENST00000491547.1;ENST00000503743.5;ENST00000361144.9;ENST00000376028.8;ENST00000400798.6;ENST00000400797.3	23254;23254;23254;23254;23254;23254;23254;23254	0;0;0;0;0;0;0;0
chr1	15027650	15028401	752	*	H2w6_peak_645	132	.	Intron (ENST00000636203.1/23254, intron 4 of 16)	1	14945919	15065797	119879	1	23254	ENST00000400797.3	81731	ENSG00000189337	KAZN	kazrin, periplakin interacting protein	ENST00000636203.1;ENST00000376030.7;ENST00000491547.1;ENST00000503743.5;ENST00000361144.9;ENST00000376028.8;ENST00000400798.6;ENST00000400797.3	23254;23254;23254;23254;23254;23254;23254;23254	0;0;0;0;0;0;0;0
chr1	15033201	15033761	561	*	H2w6_peak_646	72	.	Intron (ENST00000636203.1/23254, intron 4 of 16)	1	14945919	15065797	119879	1	23254	ENST00000400797.3	87282	ENSG00000189337	KAZN	kazrin, periplakin interacting protein	ENST00000636203.1;ENST00000376030.7;ENST00000491547.1;ENST00000503743.5;ENST00000361144.9;ENST00000376028.8;ENST00000400798.6;ENST00000400797.3	23254;23254;23254;23254;23254;23254;23254;23254	0;0;0;0;0;0;0;0
chr1	15038289	15038515	227	*	H2w6_peak_647	54	.	Intron (ENST00000636203.1/23254, intron 5 of 16)	1	14945919	15065797	119879	1	23254	ENST00000400797.3	92370	ENSG00000189337	KAZN	kazrin, periplakin interacting protein	ENST00000636203.1;ENST00000376030.7;ENST00000491547.1;ENST00000503743.5;ENST00000361144.9;ENST00000376028.8;ENST00000400798.6;ENST00000400797.3	23254;23254;23254;23254;23254;23254;23254;23254	0;0;0;0;0;0;0;0
chr1	15046618	15047067	450	*	H2w6_peak_648	62	.	Intron (ENST00000636203.1/23254, intron 6 of 16)	1	14945919	15065797	119879	1	23254	ENST00000400797.3	100699	ENSG00000189337	KAZN	kazrin, periplakin interacting protein	ENST00000636203.1;ENST00000376030.7;ENST00000491547.1;ENST00000503743.5;ENST00000361144.9;ENST00000376028.8;ENST00000400798.6;ENST00000400797.3	23254;23254;23254;23254;23254;23254;23254;23254	0;0;0;0;0;0;0;0
chr1	15084291	15084571	281	*	H2w6_peak_649	107	.	Intron (ENST00000636203.1/23254, intron 10 of 16)	1	15111869	15152458	40590	2	200197	ENST00000404665.4	67887	ENSG00000175147	TMEM51-AS1	TMEM51 antisense RNA 1	ENST00000636203.1;ENST00000376030.7	23254;23254	0;0
chr1	15089136	15089518	383	*	H2w6_peak_650	37	.	Intron (ENST00000636203.1/23254, intron 10 of 16)	1	15111869	15152458	40590	2	200197	ENST00000404665.4	62940	ENSG00000175147	TMEM51-AS1	TMEM51 antisense RNA 1	ENST00000636203.1;ENST00000376030.7	23254;23254	0;0
chr1	15090286	15090775	490	*	H2w6_peak_651	178	.	Intron (ENST00000636203.1/23254, intron 10 of 16)	1	15111869	15152458	40590	2	200197	ENST00000404665.4	61683	ENSG00000175147	TMEM51-AS1	TMEM51 antisense RNA 1	ENST00000636203.1;ENST00000376030.7	23254;23254	0;0
chr1	15100301	15100912	612	*	H2w6_peak_652	62	.	Intron (ENST00000636203.1/23254, intron 12 of 16)	1	15111869	15152458	40590	2	200197	ENST00000404665.4	51546	ENSG00000175147	TMEM51-AS1	TMEM51 antisense RNA 1	ENST00000636203.1;ENST00000376030.7	23254;23254	0;0
chr1	15128481	15128799	319	*	H2w6_peak_653	117	.	Intron (ENST00000310916.6/200197, intron 1 of 5)	1	15111869	15152458	40590	2	200197	ENST00000404665.4	23659	ENSG00000175147	TMEM51-AS1	TMEM51 antisense RNA 1	ENST00000310916.6;ENST00000404665.4;ENST00000650369.1;ENST00000669314.1;ENST00000660005.1;ENST00000667108.1	200197;200197;200197;200197;200197;200197	0;0;0;0;0;0
chr1	15139753	15140319	567	*	H2w6_peak_654	156	.	Intron (ENST00000310916.6/200197, intron 1 of 5)	1	15111869	15152458	40590	2	200197	ENST00000404665.4	12139	ENSG00000175147	TMEM51-AS1	TMEM51 antisense RNA 1	ENST00000310916.6;ENST00000404665.4;ENST00000650369.1;ENST00000669314.1;ENST00000660005.1;ENST00000667108.1	200197;200197;200197;200197;200197;200197	0;0;0;0;0;0
chr1	15152408	15154213	1806	*	H2w6_peak_655	256	.	Promoter (<=1kb)	1	15111815	15152464	40650	2	200197	ENST00000310916.6	0	ENSG00000175147	TMEM51-AS1	TMEM51 antisense RNA 1	ENST00000310916.6;ENST00000404665.4;ENST00000650369.1;ENST00000669314.1;ENST00000660005.1;ENST00000667108.1;ENST00000428417.5;ENST00000376014.7;ENST00000451326.6;ENST00000400796.7;ENST00000376008.3;ENST00000434578.6	200197;200197;200197;200197;200197;200197;55092;55092;55092;55092;55092;55092	0;0;0;0;0;0;0;0;0;0;0;0
chr1	15158781	15159040	260	*	H2w6_peak_656	80	.	Intron (ENST00000428417.5/55092, intron 1 of 2)	1	15153768	15220393	66626	1	55092	ENST00000434578.6	5013	ENSG00000171729	TMEM51	transmembrane protein 51	ENST00000428417.5;ENST00000376014.7;ENST00000451326.6;ENST00000400796.7;ENST00000376008.3;ENST00000434578.6	55092;55092;55092;55092;55092;55092	0;0;0;0;0;0
chr1	15168576	15168933	358	*	H2w6_peak_657	153	.	Promoter (2-3kb)	1	15164344	15171317	6974	2	727684	ENST00000424792.5	2384	NA	C1orf195	chromosome 1 open reading frame 195	ENST00000428417.5;ENST00000376014.7;ENST00000451326.6;ENST00000400796.7;ENST00000376008.3;ENST00000434578.6;ENST00000424792.5;ENST00000625027.2	55092;55092;55092;55092;55092;55092;727684;727684	0;0;0;0;0;0;0;0
chr1	15172556	15173048	493	*	H2w6_peak_658	140	.	Promoter (1-2kb)	1	15168474	15171317	2844	2	727684	ENST00000625027.2	-1239	NA	C1orf195	chromosome 1 open reading frame 195	ENST00000428417.5;ENST00000376014.7;ENST00000451326.6;ENST00000400796.7;ENST00000376008.3;ENST00000434578.6;ENST00000424792.5;ENST00000625027.2	55092;55092;55092;55092;55092;55092;727684;727684	0;0;0;0;0;0;0;0
chr1	15178853	15179406	554	*	H2w6_peak_659	393	.	Intron (ENST00000428417.5/55092, intron 1 of 2)	1	15168474	15171317	2844	2	727684	ENST00000625027.2	-7536	NA	C1orf195	chromosome 1 open reading frame 195	ENST00000428417.5;ENST00000376014.7;ENST00000451326.6;ENST00000400796.7;ENST00000376008.3;ENST00000434578.6	55092;55092;55092;55092;55092;55092	0;0;0;0;0;0
chr1	15189585	15190067	483	*	H2w6_peak_660	80	.	Intron (ENST00000428417.5/55092, intron 1 of 2)	1	15168474	15171317	2844	2	727684	ENST00000625027.2	-18268	NA	C1orf195	chromosome 1 open reading frame 195	ENST00000428417.5;ENST00000376014.7;ENST00000451326.6;ENST00000400796.7;ENST00000376008.3;ENST00000434578.6	55092;55092;55092;55092;55092;55092	0;0;0;0;0;0
chr1	15200451	15201129	679	*	H2w6_peak_661	431	.	Intron (ENST00000428417.5/55092, intron 1 of 2)	1	15168474	15171317	2844	2	727684	ENST00000625027.2	-29134	NA	C1orf195	chromosome 1 open reading frame 195	ENST00000428417.5;ENST00000376014.7;ENST00000451326.6;ENST00000400796.7;ENST00000376008.3;ENST00000434578.6	55092;55092;55092;55092;55092;55092	0;0;0;0;0;0
chr1	15206436	15206946	511	*	H2w6_peak_662	147	.	Intron (ENST00000428417.5/55092, intron 1 of 2)	1	15168474	15171317	2844	2	727684	ENST00000625027.2	-35119	NA	C1orf195	chromosome 1 open reading frame 195	ENST00000428417.5;ENST00000376014.7;ENST00000451326.6;ENST00000400796.7;ENST00000376008.3;ENST00000434578.6	55092;55092;55092;55092;55092;55092	0;0;0;0;0;0
chr1	15207678	15208133	456	*	H2w6_peak_663	95	.	Intron (ENST00000428417.5/55092, intron 1 of 2)	1	15168474	15171317	2844	2	727684	ENST00000625027.2	-36361	NA	C1orf195	chromosome 1 open reading frame 195	ENST00000428417.5;ENST00000376014.7;ENST00000451326.6;ENST00000400796.7;ENST00000376008.3;ENST00000434578.6	55092;55092;55092;55092;55092;55092	0;0;0;0;0;0
chr1	15247127	15247531	405	*	H2w6_peak_664	296	.	Promoter (<=1kb)	1	15247272	15398126	150855	1	114827	ENST00000358897.8	0	ENSG00000142621	FHAD1	forkhead associated phosphopeptide binding domain 1	ENST00000358897.8;ENST00000433640.6;ENST00000375998.8	114827;114827;114827	0;0;0
chr1	15260563	15260813	251	*	H2w6_peak_665	60	.	Intron (ENST00000358897.8/114827, intron 2 of 30)	1	15251785	15397529	145745	1	114827	ENST00000375998.8	8778	ENSG00000142621	FHAD1	forkhead associated phosphopeptide binding domain 1	ENST00000358897.8;ENST00000433640.6;ENST00000375998.8	114827;114827;114827	0;0;0
chr1	15272462	15272772	311	*	H2w6_peak_666	96	.	Exon (ENST00000358897.8/114827, exon 3 of 31)	1	15287045	15289641	2597	1	114827	ENST00000462113.1	-14273	ENSG00000142621	FHAD1	forkhead associated phosphopeptide binding domain 1	ENST00000358897.8;ENST00000433640.6;ENST00000375998.8	114827;114827;114827	0;0;0
chr1	15283528	15283738	211	*	H2w6_peak_667	75	.	Intron (ENST00000358897.8/114827, intron 3 of 30)	1	15287045	15289641	2597	1	114827	ENST00000462113.1	-3307	ENSG00000142621	FHAD1	forkhead associated phosphopeptide binding domain 1	ENST00000358897.8;ENST00000433640.6;ENST00000375998.8;ENST00000462113.1	114827;114827;114827;114827	0;0;0;-3307
chr1	15304741	15304954	214	*	H2w6_peak_668	84	.	Promoter (<=1kb)	1	15305761	15330059	24299	1	114827	ENST00000375996.6	-807	ENSG00000142621	FHAD1	forkhead associated phosphopeptide binding domain 1	ENST00000358897.8;ENST00000375998.8;ENST00000375996.6;ENST00000375997.8;ENST00000524761.5;ENST00000375995.3	114827;114827;114827;114827;114827;114827	0;0;0;0;0;0
chr1	15323067	15323321	255	*	H2w6_peak_669	79	.	Promoter (1-2kb)	1	15324469	15330008	5540	1	114827	ENST00000459961.1	-1148	ENSG00000142621	FHAD1	forkhead associated phosphopeptide binding domain 1	ENST00000428747.1;ENST00000358897.8;ENST00000375998.8;ENST00000375996.6;ENST00000375997.8;ENST00000524761.5;ENST00000375995.3;ENST00000459961.1;ENST00000472131.5;ENST00000471347.5	101927417;114827;114827;114827;114827;114827;114827;114827;114827;114827	0;0;0;0;0;0;0;-1148;-3496;0
chr1	15323678	15323974	297	*	H2w6_peak_670	108	.	Promoter (<=1kb)	1	15324469	15330008	5540	1	114827	ENST00000459961.1	-495	ENSG00000142621	FHAD1	forkhead associated phosphopeptide binding domain 1	ENST00000428747.1;ENST00000358897.8;ENST00000375998.8;ENST00000375996.6;ENST00000375997.8;ENST00000524761.5;ENST00000375995.3;ENST00000459961.1;ENST00000472131.5;ENST00000471347.5	101927417;114827;114827;114827;114827;114827;114827;114827;114827;114827	0;0;0;0;0;0;0;-495;-2843;0
chr1	15330092	15330366	275	*	H2w6_peak_671	86	.	Promoter (2-3kb)	1	15327120	15397516	70397	1	114827	ENST00000471347.5	2972	ENSG00000142621	FHAD1	forkhead associated phosphopeptide binding domain 1	ENST00000428747.1;ENST00000358897.8;ENST00000375998.8;ENST00000375996.6;ENST00000375997.8;ENST00000524761.5;ENST00000375995.3;ENST00000459961.1;ENST00000472131.5;ENST00000471347.5	101927417;114827;114827;114827;114827;114827;114827;114827;114827;114827	0;0;0;0;0;0;0;5623;3275;0
chr1	15337608	15338106	499	*	H2w6_peak_672	204	.	Intron (ENST00000358897.8/114827, intron 14 of 30)	1	15341761	15384558	42798	1	114827	ENST00000444385.5	-3655	ENSG00000142621	FHAD1	forkhead associated phosphopeptide binding domain 1	ENST00000428747.1;ENST00000358897.8;ENST00000375998.8;ENST00000471347.5;ENST00000444385.5	101927417;114827;114827;114827;114827	0;0;0;0;0
chr1	15350623	15350921	299	*	H2w6_peak_673	74	.	Intron (ENST00000358897.8/114827, intron 18 of 30)	1	15345460	15360623	15164	1	114827	ENST00000532408.1	5163	ENSG00000142621	FHAD1	forkhead associated phosphopeptide binding domain 1	ENST00000358897.8;ENST00000375998.8;ENST00000471347.5;ENST00000444385.5;ENST00000529606.5;ENST00000314668.13;ENST00000532408.1	114827;114827;114827;114827;114827;114827;114827	0;0;0;0;0;0;0
chr1	15352332	15352703	372	*	H2w6_peak_674	172	.	Intron (ENST00000358897.8/114827, intron 18 of 30)	1	15357791	15364317	6527	1	114827	ENST00000483120.1	-5088	ENSG00000142621	FHAD1	forkhead associated phosphopeptide binding domain 1	ENST00000358897.8;ENST00000375998.8;ENST00000471347.5;ENST00000444385.5;ENST00000529606.5;ENST00000314668.13;ENST00000532408.1	114827;114827;114827;114827;114827;114827;114827	0;0;0;0;0;0;0
chr1	15356121	15357188	1068	*	H2w6_peak_675	179	.	Promoter (<=1kb)	1	15357791	15364317	6527	1	114827	ENST00000483120.1	-603	ENSG00000142621	FHAD1	forkhead associated phosphopeptide binding domain 1	ENST00000358897.8;ENST00000375998.8;ENST00000471347.5;ENST00000444385.5;ENST00000529606.5;ENST00000314668.13;ENST00000532408.1;ENST00000483120.1	114827;114827;114827;114827;114827;114827;114827;114827	0;0;0;0;0;0;0;-603
chr1	15409613	15410169	557	*	H2w6_peak_676	254	.	Promoter (<=1kb)	1	15409888	15430339	20452	1	79180	ENST00000375980.9	0	ENSG00000142634	EFHD2	EF-hand domain family member D2	ENST00000375980.9;ENST00000445566.1	79180;79180	0;0
chr1	15416042	15416381	340	*	H2w6_peak_677	113	.	Intron (ENST00000375980.9/79180, intron 1 of 3)	1	15410265	15429081	18817	1	79180	ENST00000445566.1	5777	ENSG00000142634	EFHD2	EF-hand domain family member D2	ENST00000375980.9;ENST00000445566.1	79180;79180	0;0
chr1	15417080	15417933	854	*	H2w6_peak_678	386	.	Intron (ENST00000375980.9/79180, intron 1 of 3)	1	15410265	15429081	18817	1	79180	ENST00000445566.1	6815	ENSG00000142634	EFHD2	EF-hand domain family member D2	ENST00000375980.9;ENST00000445566.1	79180;79180	0;0
chr1	15418896	15419316	421	*	H2w6_peak_679	98	.	Intron (ENST00000375980.9/79180, intron 1 of 3)	1	15410265	15429081	18817	1	79180	ENST00000445566.1	8631	ENSG00000142634	EFHD2	EF-hand domain family member D2	ENST00000375980.9;ENST00000445566.1	79180;79180	0;0
chr1	15426674	15427204	531	*	H2w6_peak_680	139	.	Exon (ENST00000375980.9/79180, exon 3 of 4)	1	15438442	15449242	10801	1	11330	ENST00000375943.6	-11238	ENSG00000162438	CTRC	chymotrypsin C	ENST00000375980.9;ENST00000445566.1	79180;79180	0;0
chr1	15459892	15460227	336	*	H2w6_peak_681	129	.	Intron (ENST00000459653.1/63036, intron 2 of 3)	1	15456747	15457623	877	1	63036	ENST00000497590.1	3145	ENSG00000142615	CELA2A	chymotrypsin like elastase 2A	ENST00000459653.1;ENST00000359621.5;ENST00000497590.1	63036;63036;63036	0;0;3145
chr1	15463129	15463934	806	*	H2w6_peak_682	337	.	Promoter (1-2kb)	1	15465909	15483368	17460	1	51032	ENST00000494280.1	-1975	ENSG00000215704	CELA2B	chymotrypsin like elastase 2B	ENST00000494280.1;ENST00000459653.1;ENST00000359621.5	51032;63036;63036	-1975;0;0
chr1	15493879	15494297	419	*	H2w6_peak_683	62	.	3' UTR	1	15485861	15491395	5535	1	51032	ENST00000488764.1	8018	ENSG00000215704	CELA2B	chymotrypsin like elastase 2B	ENST00000375910.8;ENST00000488764.1;ENST00000546424.5;ENST00000333868.10;ENST00000348549.9;ENST00000400777.7;ENST00000424908.5;ENST00000375890.8;ENST00000474305.2;ENST00000447522.5	51032;51032;842;842;842;842;842;842;842;842	17775;8018;0;0;0;0;0;0;0;0
chr1	15523960	15525278	1319	*	H2w6_peak_684	228	.	Promoter (<=1kb)	1	15490832	15524445	33614	2	842	ENST00000546424.5	0	ENSG00000132906	CASP9	caspase 9	ENST00000375838.5;ENST00000616884.4;ENST00000475133.5;ENST00000375849.5;ENST00000375847.8;ENST00000546424.5;ENST00000333868.10;ENST00000348549.9;ENST00000400777.7;ENST00000375890.8;ENST00000474305.2;ENST00000447522.5;ENST00000440484.1;ENST00000546969.1;ENST00000469637.1	23341;23341;23341;23341;23341;842;842;842;842;842;842;842;842;842;842	0;0;0;0;0;0;0;0;0;0;0;0;0;0;0
chr1	15526474	15527263	790	*	H2w6_peak_685	507	.	Promoter (<=1kb)	1	15526813	15566595	39783	1	23341	ENST00000375838.5	0	ENSG00000116138	DNAJC16	DnaJ heat shock protein family (Hsp40) member C16	ENST00000375838.5;ENST00000616884.4;ENST00000475133.5;ENST00000375849.5;ENST00000375847.8;ENST00000546424.5;ENST00000333868.10;ENST00000348549.9;ENST00000400777.7;ENST00000375890.8;ENST00000474305.2;ENST00000447522.5;ENST00000440484.1;ENST00000546969.1;ENST00000469637.1	23341;23341;23341;23341;23341;842;842;842;842;842;842;842;842;842;842	0;0;0;0;0;0;0;0;0;0;0;0;0;0;0
chr1	15584448	15585237	790	*	H2w6_peak_686	85	.	Promoter (<=1kb)	1	15571699	15585051	13353	2	79814	ENST00000375826.4	0	ENSG00000116771	AGMAT	agmatinase	ENST00000483270.1;ENST00000375826.4	23341;79814	0;0
chr1	15603211	15603931	721	*	H2w6_peak_687	369	.	Exon (ENST00000428945.1/ENST00000428945.1, exon 1 of 2)	1	15617458	15669044	51587	1	84301	ENST00000480945.6	-13527	ENSG00000197312	DDI2	DNA damage inducible 1 homolog 2	NA	NA	NA
chr1	15616978	15618085	1108	*	H2w6_peak_688	628	.	Promoter (<=1kb)	1	15617458	15669044	51587	1	84301	ENST00000480945.6	0	ENSG00000197312	DDI2	DNA damage inducible 1 homolog 2	ENST00000480945.6;ENST00000486680.1;ENST00000546927.1	84301;84301;84301	0;0;0
chr1	15620262	15620487	226	*	H2w6_peak_689	93	.	Promoter (2-3kb)	1	15617615	15627066	9452	1	84301	ENST00000546927.1	2647	ENSG00000197312	DDI2	DNA damage inducible 1 homolog 2	ENST00000480945.6;ENST00000486680.1;ENST00000546927.1	84301;84301;84301	0;0;0
chr1	15678636	15678866	231	*	H2w6_peak_690	115	.	Distal Intergenic	1	15684320	15734769	50450	1	23207	ENST00000375799.8	-5454	ENSG00000116786	PLEKHM2	pleckstrin homology and RUN domain containing M2	NA	NA	NA
chr1	15680850	15681480	631	*	H2w6_peak_691	86	.	Promoter (2-3kb)	1	15684320	15734769	50450	1	23207	ENST00000375799.8	-2840	ENSG00000116786	PLEKHM2	pleckstrin homology and RUN domain containing M2	ENST00000375799.8;ENST00000375793.2;ENST00000462455.1;ENST00000642363.1	23207;23207;23207;23207	0;0;0;0
chr1	15684705	15685245	541	*	H2w6_peak_692	95	.	Promoter (<=1kb)	1	15684556	15734769	50214	1	23207	ENST00000642363.1	149	ENSG00000116786	PLEKHM2	pleckstrin homology and RUN domain containing M2	ENST00000375799.8;ENST00000375793.2;ENST00000462455.1;ENST00000642363.1	23207;23207;23207;23207	0;0;0;0
chr1	15703065	15703324	260	*	H2w6_peak_693	64	.	Intron (ENST00000375799.8/23207, intron 1 of 19)	1	15684556	15734769	50214	1	23207	ENST00000642363.1	18509	ENSG00000116786	PLEKHM2	pleckstrin homology and RUN domain containing M2	ENST00000375799.8;ENST00000375793.2;ENST00000462455.1;ENST00000642363.1	23207;23207;23207;23207	0;0;0;0
chr1	15741274	15741821	548	*	H2w6_peak_694	145	.	Promoter (<=1kb)	1	15742499	15747982	5484	1	388595	ENST00000375782.2	-678	ENSG00000162460	TMEM82	transmembrane protein 82	ENST00000418525.1;ENST00000294454.6;ENST00000489568.1;ENST00000465495.1;ENST00000375782.2;ENST00000465575.1	110806303;284723;284723;284723;388595;388595	0;0;3491;2239;-678;-726
chr1	15749284	15749917	634	*	H2w6_peak_695	181	.	Promoter (<=1kb)	1	15740051	15749896	9846	2	110806303	ENST00000418525.1	0	ENSG00000224459	SLC25A34-AS1	SLC25A34 and TMEM82 antisense RNA 1	ENST00000418525.1;ENST00000375782.2;ENST00000465575.1	110806303;388595;388595	0;6785;6737
chr1	15759125	15759567	443	*	H2w6_peak_696	64	.	Promoter (<=1kb)	1	15758797	15767437	8641	1	54751	ENST00000431771.6	328	ENSG00000162458	FBLIM1	filamin binding LIM protein 1	ENST00000496928.6;ENST00000508310.5;ENST00000510393.5;ENST00000430076.5;ENST00000375771.5;ENST00000510929.5;ENST00000502638.5;ENST00000483633.6;ENST00000502739.5;ENST00000375766.8;ENST00000431771.6;ENST00000441801.6	54751;54751;54751;54751;54751;54751;54751;54751;54751;54751;54751;54751	0;0;0;0;0;0;0;0;0;0;0;0
chr1	15760631	15760909	279	*	H2w6_peak_697	66	.	Promoter (1-2kb)	1	15758797	15767437	8641	1	54751	ENST00000431771.6	1834	ENSG00000162458	FBLIM1	filamin binding LIM protein 1	ENST00000496928.6;ENST00000508310.5;ENST00000510393.5;ENST00000430076.5;ENST00000375771.5;ENST00000510929.5;ENST00000502638.5;ENST00000483633.6;ENST00000502739.5;ENST00000375766.8;ENST00000431771.6;ENST00000441801.6;ENST00000332305.5	54751;54751;54751;54751;54751;54751;54751;54751;54751;54751;54751;54751;54751	0;0;0;0;0;0;0;0;0;0;0;0;0
chr1	15764366	15764797	432	*	H2w6_peak_698	77	.	Promoter (<=1kb)	1	15764499	15775242	10744	1	54751	ENST00000441801.6	0	ENSG00000162458	FBLIM1	filamin binding LIM protein 1	ENST00000496928.6;ENST00000508310.5;ENST00000510393.5;ENST00000430076.5;ENST00000375771.5;ENST00000510929.5;ENST00000502638.5;ENST00000483633.6;ENST00000502739.5;ENST00000375766.8;ENST00000431771.6;ENST00000441801.6;ENST00000332305.5	54751;54751;54751;54751;54751;54751;54751;54751;54751;54751;54751;54751;54751	0;0;0;0;0;0;0;0;0;0;0;0;0
chr1	15780738	15781294	557	*	H2w6_peak_699	92	.	Intron (ENST00000375771.5/54751, intron 9 of 9)	1	15777073	15784838	7766	1	54751	ENST00000509138.1	3665	ENSG00000162458	FBLIM1	filamin binding LIM protein 1	ENST00000375771.5;ENST00000375766.8;ENST00000332305.5;ENST00000514156.1;ENST00000509138.1	54751;54751;54751;54751;54751	0;0;0;0;0
chr1	15788180	15788973	794	*	H2w6_peak_700	200	.	Distal Intergenic	1	15777073	15784838	7766	1	54751	ENST00000509138.1	11107	ENSG00000162458	FBLIM1	filamin binding LIM protein 1	ENST00000375771.5;ENST00000375766.8;ENST00000332305.5;ENST00000514156.1;ENST00000509138.1	54751;54751;54751;54751;54751	0;0;0;0;0
chr1	15795248	15795597	350	*	H2w6_peak_701	226	.	Distal Intergenic	1	15807169	15809348	2180	2	440567	ENST00000483273.2	13751	ENSG00000233954	UQCRHL	ubiquinol-cytochrome c reductase hinge protein like	NA	NA	NA
chr1	15799051	15799319	269	*	H2w6_peak_702	132	.	Distal Intergenic	1	15807169	15809348	2180	2	440567	ENST00000483273.2	10029	ENSG00000233954	UQCRHL	ubiquinol-cytochrome c reductase hinge protein like	NA	NA	NA
chr1	15800036	15800776	741	*	H2w6_peak_703	553	.	Distal Intergenic	1	15807169	15809348	2180	2	440567	ENST00000483273.2	8572	ENSG00000233954	UQCRHL	ubiquinol-cytochrome c reductase hinge protein like	NA	NA	NA
chr1	15833210	15833490	281	*	H2w6_peak_704	186	.	Downstream (<1kb)	1	15847707	15940456	92750	1	23013	ENST00000375759.8	-14217	ENSG00000065526	SPEN	spen family transcriptional repressor	ENST00000317122.2	729614	0
chr1	15834429	15836172	1744	*	H2w6_peak_705	225	.	Exon (ENST00000317122.2/729614, exon 2 of 2)	1	15847707	15940456	92750	1	23013	ENST00000375759.8	-11535	ENSG00000065526	SPEN	spen family transcriptional repressor	ENST00000317122.2	729614	0
chr1	15847245	15847916	672	*	H2w6_peak_706	267	.	Promoter (<=1kb)	1	15847707	15940456	92750	1	23013	ENST00000375759.8	0	ENSG00000065526	SPEN	spen family transcriptional repressor	ENST00000375759.8;ENST00000317122.2	23013;729614	0;0
chr1	15849334	15850112	779	*	H2w6_peak_707	146	.	Promoter (1-2kb)	1	15834474	15848147	13674	2	729614	ENST00000317122.2	-1187	ENSG00000179743	FLJ37453	uncharacterized LOC729614	ENST00000375759.8;ENST00000317122.2	23013;729614	0;0
chr1	15885856	15886765	910	*	H2w6_peak_708	223	.	Intron (ENST00000375759.8/23013, intron 3 of 14)	1	15876576	15920906	44331	1	23013	ENST00000442985.1	9280	ENSG00000065526	SPEN	spen family transcriptional repressor	ENST00000375759.8;ENST00000438066.1;ENST00000442985.1	23013;23013;23013	0;0;0
chr1	15897709	15898062	354	*	H2w6_peak_709	62	.	Intron (ENST00000375759.8/23013, intron 3 of 14)	1	15876576	15920906	44331	1	23013	ENST00000442985.1	21133	ENSG00000065526	SPEN	spen family transcriptional repressor	ENST00000375759.8;ENST00000438066.1;ENST00000442985.1	23013;23013;23013	0;0;0
chr1	15924665	15925122	458	*	H2w6_peak_710	108	.	Intron (ENST00000375759.8/23013, intron 10 of 14)	1	15938583	15939544	962	1	23013	ENST00000487496.1	-13461	ENSG00000065526	SPEN	spen family transcriptional repressor	ENST00000375759.8;ENST00000442985.1	23013;23013	0;0
chr1	15949127	15950130	1004	*	H2w6_peak_711	254	.	Promoter (1-2kb)	1	15945721	15947292	1572	2	7709	ENST00000464719.1	-1835	ENSG00000116809	ZBTB17	zinc finger and BTB domain containing 17	ENST00000375743.8;ENST00000537142.5;ENST00000375733.6;ENST00000444358.1;ENST00000471805.5;ENST00000474511.1;ENST00000487785.1;ENST00000492834.1;ENST00000490899.1;ENST00000464719.1;ENST00000479282.5;ENST00000494020.1	7709;7709;7709;7709;7709;7709;7709;7709;7709;7709;7709;7709	0;0;0;-4699;-4769;-4734;-4724;-3043;-2022;-1835;0;0
chr1	15950798	15951071	274	*	H2w6_peak_712	69	.	Promoter (1-2kb)	1	15945933	15952973	7041	2	7709	ENST00000494020.1	1902	ENSG00000116809	ZBTB17	zinc finger and BTB domain containing 17	ENST00000375743.8;ENST00000537142.5;ENST00000375733.6;ENST00000492834.1;ENST00000490899.1;ENST00000464719.1;ENST00000479282.5;ENST00000494020.1	7709;7709;7709;7709;7709;7709;7709;7709	0;0;0;-4714;-3693;-3506;0;0
chr1	15952567	15953051	485	*	H2w6_peak_713	227	.	Promoter (<=1kb)	1	15945933	15952973	7041	2	7709	ENST00000494020.1	0	ENSG00000116809	ZBTB17	zinc finger and BTB domain containing 17	ENST00000375743.8;ENST00000537142.5;ENST00000375733.6;ENST00000479282.5;ENST00000494020.1	7709;7709;7709;7709;7709	0;0;0;0;0
chr1	15963878	15964263	386	*	H2w6_peak_714	78	.	Intron (ENST00000375743.8/7709, intron 2 of 15)	1	15945933	15952973	7041	2	7709	ENST00000494020.1	-10905	ENSG00000116809	ZBTB17	zinc finger and BTB domain containing 17	ENST00000375743.8;ENST00000537142.5;ENST00000375733.6;ENST00000479282.5	7709;7709;7709;7709	0;0;0;0
chr1	15975413	15976153	741	*	H2w6_peak_715	148	.	Promoter (<=1kb)	1	15941869	15976126	34258	2	7709	ENST00000375743.8	0	ENSG00000116809	ZBTB17	zinc finger and BTB domain containing 17	ENST00000375743.8;ENST00000537142.5;ENST00000375733.6;ENST00000479282.5	7709;7709;7709;7709	0;0;0;0
chr1	15985501	15986237	737	*	H2w6_peak_716	161	.	Distal Intergenic	1	15941871	15976132	34262	2	7709	ENST00000375733.6	-9369	ENSG00000116809	ZBTB17	zinc finger and BTB domain containing 17	NA	NA	NA
chr1	15994623	15994884	262	*	H2w6_peak_717	77	.	Exon (ENST00000505954.1/ENST00000505954.1, exon 8 of 8)	1	16004236	16008807	4572	1	149563	ENST00000329454.2	-9352	ENSG00000183888	SRARP	steroid receptor associated and regulated protein	NA	NA	NA
chr1	16012781	16013642	862	*	H2w6_peak_718	132	.	Downstream (<1kb)	1	16015374	16017825	2452	2	27129	ENST00000463576.5	4183	ENSG00000173641	HSPB7	heat shock protein family B (small) member 7	ENST00000329454.2;ENST00000411503.5;ENST00000442459.2;ENST00000311890.13;ENST00000375718.4;ENST00000463576.5;ENST00000487046.1;ENST00000406363.2	149563;27129;27129;27129;27129;27129;27129;27129	8545;4399;4401;5148;5952;4183;4431;4363
chr1	16032594	16033202	609	*	H2w6_peak_719	118	.	Exon (ENST00000464764.5/1187, exon 23 of 24)	1	16026839	16030075	3237	1	1187	ENST00000491433.1	5755	ENSG00000186510	CLCNKA	chloride voltage-gated channel Ka	ENST00000464764.5;ENST00000375692.5;ENST00000439316.6;ENST00000331433.5;ENST00000491433.1	1187;1187;1187;1187;1187	0;0;0;0;5755
chr1	16047002	16047275	274	*	H2w6_peak_720	123	.	Promoter (1-2kb)	1	16048789	16057308	8520	1	1188	ENST00000375667.7	-1514	ENSG00000184908	CLCNKB	chloride voltage-gated channel Kb	ENST00000619181.4;ENST00000375679.8;ENST00000375667.7	1188;1188;1188	0;0;0
chr1	16055667	16056369	703	*	H2w6_peak_721	183	.	Exon (ENST00000375679.8/1188, exon 18 of 20)	1	16052323	16057308	4986	1	1188	ENST00000431772.1	3344	ENSG00000184908	CLCNKB	chloride voltage-gated channel Kb	ENST00000619181.4;ENST00000375679.8;ENST00000375667.7;ENST00000431772.1;ENST00000375662.5;ENST00000494078.1	1188;1188;1188;1188;348487;348487	0;0;0;0;17282;17263
chr1	16076090	16076313	224	*	H2w6_peak_722	122	.	Promoter (2-3kb)	1	16057769	16073651	15883	2	348487	ENST00000375662.5	-2439	ENSG00000185519	FAM131C	family with sequence similarity 131 member C	ENST00000375662.5;ENST00000494078.1	348487;348487	-2439;-2458
chr1	16076761	16077205	445	*	H2w6_peak_723	334	.	Distal Intergenic	1	16057769	16073651	15883	2	348487	ENST00000375662.5	-3110	ENSG00000185519	FAM131C	family with sequence similarity 131 member C	ENST00000375662.5;ENST00000494078.1	348487;348487	-3110;-3129
chr1	16079020	16079449	430	*	H2w6_peak_724	125	.	Distal Intergenic	1	16057769	16073651	15883	2	348487	ENST00000375662.5	-5369	ENSG00000185519	FAM131C	family with sequence similarity 131 member C	NA	NA	NA
chr1	16122484	16122891	408	*	H2w6_peak_725	62	.	Downstream (1-2kb)	1	16133013	16133562	550	2	1969	ENST00000462805.1	10671	ENSG00000142627	EPHA2	EPH receptor A2	ENST00000358432.8	1969	0
chr1	16138853	16140081	1229	*	H2w6_peak_726	104	.	Intron (ENST00000358432.8/1969, intron 3 of 16)	1	16133013	16133562	550	2	1969	ENST00000462805.1	-5291	ENSG00000142627	EPHA2	EPH receptor A2	ENST00000358432.8;ENST00000480202.1	1969;1969	0;0
chr1	16143662	16144356	695	*	H2w6_peak_727	121	.	Promoter (2-3kb)	1	16134560	16146450	11891	2	1969	ENST00000480202.1	2094	ENSG00000142627	EPHA2	EPH receptor A2	ENST00000358432.8;ENST00000480202.1;ENST00000461614.1	1969;1969;1969	0;0;0
chr1	16145190	16146825	1636	*	H2w6_peak_728	305	.	Promoter (<=1kb)	1	16134560	16146450	11891	2	1969	ENST00000480202.1	0	ENSG00000142627	EPHA2	EPH receptor A2	ENST00000358432.8;ENST00000480202.1;ENST00000461614.1	1969;1969;1969	0;0;0
chr1	16155878	16156399	522	*	H2w6_peak_729	243	.	Promoter (<=1kb)	1	16124337	16156069	31733	2	1969	ENST00000358432.8	0	ENSG00000142627	EPHA2	EPH receptor A2	ENST00000358432.8;ENST00000461614.1	1969;1969	0;0
chr1	16159002	16159454	453	*	H2w6_peak_730	542	.	Promoter (2-3kb)	1	16124337	16156069	31733	2	1969	ENST00000358432.8	-2933	ENSG00000142627	EPHA2	EPH receptor A2	ENST00000358432.8;ENST00000461614.1	1969;1969	0;0
chr1	16164248	16164701	454	*	H2w6_peak_731	610	.	Distal Intergenic	1	16124337	16156069	31733	2	1969	ENST00000358432.8	-8179	ENSG00000142627	EPHA2	EPH receptor A2	NA	NA	NA
chr1	16167779	16168052	274	*	H2w6_peak_732	139	.	Distal Intergenic	1	16124337	16156069	31733	2	1969	ENST00000358432.8	-11710	ENSG00000142627	EPHA2	EPH receptor A2	NA	NA	NA
chr1	16173064	16173917	854	*	H2w6_peak_733	422	.	Distal Intergenic	1	16124337	16156069	31733	2	1969	ENST00000358432.8	-16995	ENSG00000142627	EPHA2	EPH receptor A2	NA	NA	NA
chr1	16175805	16176148	344	*	H2w6_peak_734	116	.	Distal Intergenic	1	16124337	16156069	31733	2	1969	ENST00000358432.8	-19736	ENSG00000142627	EPHA2	EPH receptor A2	NA	NA	NA
chr1	16181714	16182434	721	*	H2w6_peak_735	622	.	Distal Intergenic	1	16204900	16206526	1627	2	128272	ENST00000478210.1	24092	ENSG00000142632	ARHGEF19	Rho guanine nucleotide exchange factor 19	NA	NA	NA
chr1	16187728	16188102	375	*	H2w6_peak_736	141	.	Distal Intergenic	1	16204900	16206526	1627	2	128272	ENST00000478210.1	18424	ENSG00000142632	ARHGEF19	Rho guanine nucleotide exchange factor 19	NA	NA	NA
chr1	16189033	16189435	403	*	H2w6_peak_737	102	.	Distal Intergenic	1	16204900	16206526	1627	2	128272	ENST00000478210.1	17091	ENSG00000142632	ARHGEF19	Rho guanine nucleotide exchange factor 19	NA	NA	NA
chr1	16206339	16207238	900	*	H2w6_peak_738	601	.	Promoter (<=1kb)	1	16197854	16207011	9158	2	128272	ENST00000478117.5	0	ENSG00000142632	ARHGEF19	Rho guanine nucleotide exchange factor 19	ENST00000478117.5;ENST00000270747.8;ENST00000449495.1;ENST00000478210.1;ENST00000471928.1;ENST00000441785.1	128272;128272;128272;128272;128272;128272	0;0;0;0;0;0
chr1	16207708	16207958	251	*	H2w6_peak_739	100	.	Promoter (<=1kb)	1	16197854	16207011	9158	2	128272	ENST00000478117.5	-697	ENSG00000142632	ARHGEF19	Rho guanine nucleotide exchange factor 19	ENST00000478117.5;ENST00000270747.8;ENST00000449495.1;ENST00000478210.1;ENST00000471928.1;ENST00000441785.1	128272;128272;128272;128272;128272;128272	0;0;0;0;0;0
chr1	16217270	16217833	564	*	H2w6_peak_740	241	.	Exon (ENST00000475369.1/ENST00000475369.1, exon 1 of 2)	1	16197854	16212652	14799	2	128272	ENST00000270747.8	-4618	ENSG00000142632	ARHGEF19	Rho guanine nucleotide exchange factor 19	ENST00000270747.8	128272	0
chr1	16236158	16237485	1328	*	H2w6_peak_741	360	.	Promoter (<=1kb)	1	16231692	16237183	5492	2	79363	ENST00000375599.8	0	ENSG00000132881	CPLANE2	ciliogenesis and planar polarity effector 2	ENST00000375599.8;ENST00000434014.1	79363;79363	0;0
chr1	16324481	16324784	304	*	H2w6_peak_742	172	.	Intron (ENST00000375592.8/54455, intron 1 of 9)	1	16292314	16315367	23054	2	54455	ENST00000478089.1	-9114	ENSG00000037637	FBXO42	F-box protein 42	ENST00000375592.8	54455	0
chr1	16334520	16335179	660	*	H2w6_peak_743	149	.	Intron (ENST00000375592.8/54455, intron 1 of 9)	1	16246840	16352480	105641	2	54455	ENST00000375592.8	17301	ENSG00000037637	FBXO42	F-box protein 42	ENST00000375592.8	54455	0
chr1	16348945	16349294	350	*	H2w6_peak_744	141	.	Intron (ENST00000375592.8/54455, intron 1 of 9)	1	16246840	16352480	105641	2	54455	ENST00000375592.8	3186	ENSG00000037637	FBXO42	F-box protein 42	ENST00000475078.1;ENST00000375592.8	26099;54455	0;0
chr1	16352014	16352830	817	*	H2w6_peak_745	303	.	Promoter (<=1kb)	1	16352575	16393355	40781	1	26099	ENST00000475078.1	0	ENSG00000055070	SZRD1	SUZ RNA binding domain containing 1	ENST00000475078.1;ENST00000375592.8	26099;54455	0;0
chr1	16366980	16367995	1016	*	H2w6_peak_746	432	.	Promoter (<=1kb)	1	16367088	16395406	28319	1	26099	ENST00000471507.5	0	ENSG00000055070	SZRD1	SUZ RNA binding domain containing 1	ENST00000475078.1;ENST00000471507.5;ENST00000401089.3;ENST00000486763.5;ENST00000401088.9;ENST00000476423.5;ENST00000475554.5;ENST00000472351.5;ENST00000492354.1;ENST00000472461.1	26099;26099;26099;26099;26099;26099;26099;26099;26099;26099	0;0;0;0;0;0;0;0;0;0
chr1	16375426	16376298	873	*	H2w6_peak_747	241	.	Intron (ENST00000475078.1/26099, intron 2 of 2)	1	16367711	16395273	27563	1	26099	ENST00000472461.1	7715	ENSG00000055070	SZRD1	SUZ RNA binding domain containing 1	ENST00000475078.1;ENST00000471507.5;ENST00000401089.3;ENST00000486763.5;ENST00000401088.9;ENST00000476423.5;ENST00000475554.5;ENST00000472351.5;ENST00000492354.1;ENST00000472461.1	26099;26099;26099;26099;26099;26099;26099;26099;26099;26099	0;0;0;0;0;0;0;0;0;0
chr1	16383888	16384286	399	*	H2w6_peak_748	99	.	Intron (ENST00000475078.1/26099, intron 2 of 2)	1	16367711	16395273	27563	1	26099	ENST00000472461.1	16177	ENSG00000055070	SZRD1	SUZ RNA binding domain containing 1	ENST00000475078.1;ENST00000471507.5;ENST00000401089.3;ENST00000486763.5;ENST00000401088.9;ENST00000476423.5;ENST00000475554.5;ENST00000472351.5;ENST00000492354.1;ENST00000472461.1;ENST00000491418.5	26099;26099;26099;26099;26099;26099;26099;26099;26099;26099;374955	0;0;0;0;0;0;0;0;0;0;0
chr1	16386307	16386837	531	*	H2w6_peak_749	151	.	Intron (ENST00000475078.1/26099, intron 2 of 2)	1	16387117	16403974	16858	2	374955	ENST00000491418.5	17137	ENSG00000187144	SPATA21	spermatogenesis associated 21	ENST00000475078.1;ENST00000471507.5;ENST00000401089.3;ENST00000486763.5;ENST00000401088.9;ENST00000476423.5;ENST00000475554.5;ENST00000472351.5;ENST00000492354.1;ENST00000472461.1;ENST00000491418.5	26099;26099;26099;26099;26099;26099;26099;26099;26099;26099;374955	0;0;0;0;0;0;0;0;0;0;0
chr1	16393490	16393748	259	*	H2w6_peak_750	59	.	Intron (ENST00000471507.5/26099, intron 3 of 3)	1	16387117	16403974	16858	2	374955	ENST00000491418.5	10226	ENSG00000187144	SPATA21	spermatogenesis associated 21	ENST00000475078.1;ENST00000471507.5;ENST00000401089.3;ENST00000486763.5;ENST00000401088.9;ENST00000476423.5;ENST00000475554.5;ENST00000472351.5;ENST00000492354.1;ENST00000472461.1;ENST00000491418.5;ENST00000466212.5;ENST00000335496.5;ENST00000540400.1	26099;26099;26099;26099;26099;26099;26099;26099;26099;26099;374955;374955;374955;374955	0;0;0;0;0;0;0;0;0;0;0;0;0;0
chr1	16425325	16425538	214	*	H2w6_peak_751	42	.	5' UTR	1	16425097	16431371	6275	2	374955	ENST00000612240.1	5833	ENSG00000187144	SPATA21	spermatogenesis associated 21	ENST00000466212.5;ENST00000335496.5;ENST00000540400.1;ENST00000375577.5;ENST00000612240.1	374955;374955;374955;374955;374955	0;0;0;0;0
chr1	16440325	16441489	1165	*	H2w6_peak_752	335	.	Promoter (<=1kb)	1	16440721	16459008	18288	1	55707	ENST00000504551.6	0	ENSG00000157191	NECAP2	NECAP endocytosis associated 2	ENST00000466212.5;ENST00000335496.5;ENST00000540400.1;ENST00000375577.5;ENST00000504551.6;ENST00000457722.6;ENST00000337132.10;ENST00000486390.1;ENST00000443980.6;ENST00000504858.5;ENST00000508680.5;ENST00000492095.5;ENST00000459640.5;ENST00000496239.5;ENST00000513161.1	374955;374955;374955;374955;55707;55707;55707;55707;55707;55707;55707;55707;55707;55707;55707	0;0;0;0;0;0;0;0;0;0;0;0;0;0;0
chr1	16498925	16499980	1056	*	H2w6_peak_753	197	.	Promoter (<=1kb)	1	16490634	16499257	8624	2	114819	ENST00000590118.5	0	ENSG00000080947	CROCCP3	CROCC pseudogene 3	ENST00000590118.5;ENST00000589964.1	114819;114819	0;0
chr1	16514315	16514535	221	*	H2w6_peak_754	65	.	Promoter (<=1kb)	1	16514122	16514285	164	2	26863	ENST00000383925.1	-30	ENSG00000206737	RNVU1-18	RNA, variant U1 small nuclear 18	ENST00000383925.1	26863	-30
chr1	16534974	16535182	209	*	H2w6_peak_755	85	.	Promoter (<=1kb)	1	16533886	16535649	1764	2	100132147	ENST00000415386.2	467	ENSG00000233421	LINC01783	long intergenic non-protein coding RNA 1783	ENST00000415386.2	100132147	0
chr1	16566990	16567253	264	*	H2w6_peak_756	65	.	3' UTR	1	16533886	16535649	1764	2	100132147	ENST00000415386.2	-31341	ENSG00000233421	LINC01783	long intergenic non-protein coding RNA 1783	ENST00000430580.6;ENST00000432949.5;ENST00000392963.5	55672;55672;55672	0;0;0
chr1	16593445	16593711	267	*	H2w6_peak_757	48	.	5' UTR	1	16564853	16604934	40082	2	55672	ENST00000392963.5	11223	ENSG00000219481	NBPF1	NBPF member 1	ENST00000430580.6;ENST00000432949.5;ENST00000392963.5;ENST00000420513.1	55672;55672;55672;55672	0;0;0;0
chr1	16595216	16595532	317	*	H2w6_peak_758	90	.	Intron (ENST00000430580.6/55672, intron 2 of 28)	1	16564853	16604934	40082	2	55672	ENST00000392963.5	9402	ENSG00000219481	NBPF1	NBPF member 1	ENST00000430580.6;ENST00000432949.5;ENST00000392963.5;ENST00000420513.1;ENST00000599069.5	55672;55672;55672;55672;55672	0;0;0;0;0
chr1	16604315	16604721	407	*	H2w6_peak_759	179	.	Promoter (<=1kb)	1	16564853	16604934	40082	2	55672	ENST00000392963.5	213	ENSG00000219481	NBPF1	NBPF member 1	ENST00000430580.6;ENST00000432949.5;ENST00000392963.5;ENST00000420513.1;ENST00000599069.5;ENST00000449853.2	55672;55672;55672;55672;55672;55672	0;0;0;0;0;0
chr1	16612682	16613959	1278	*	H2w6_peak_760	1236	.	Promoter (<=1kb)	1	16562319	16613487	51169	2	55672	ENST00000430580.6	0	ENSG00000219481	NBPF1	NBPF member 1	ENST00000430580.6;ENST00000432949.5;ENST00000420513.1;ENST00000599069.5;ENST00000449853.2;ENST00000639481.1;ENST00000640476.1;ENST00000639594.1;ENST00000639456.1	55672;55672;55672;55672;55672;84809;84809;84809;84809	0;0;0;0;0;0;0;0;0
chr1	16620976	16621320	345	*	H2w6_peak_761	303	.	Intron (ENST00000639481.1/84809, intron 2 of 3)	1	16618253	16626386	8134	2	84809	ENST00000639481.1	5066	ENSG00000215908	CROCCP2	CROCC pseudogene 2	ENST00000639481.1;ENST00000640476.1;ENST00000639594.1;ENST00000639456.1;ENST00000412962.4;ENST00000635081.1	84809;84809;84809;84809;84809;84809	0;0;0;0;0;0
chr1	16629991	16630284	294	*	H2w6_peak_762	39	.	Promoter (<=1kb)	1	16618256	16631109	12854	2	84809	ENST00000639594.1	825	ENSG00000215908	CROCCP2	CROCC pseudogene 2	ENST00000639481.1;ENST00000640476.1;ENST00000639594.1;ENST00000639456.1;ENST00000412962.4;ENST00000635081.1	84809;84809;84809;84809;84809;84809	0;0;0;0;0;0
chr1	16643750	16644067	318	*	H2w6_peak_763	126	.	Promoter (<=1kb)	1	16625375	16644672	19298	2	84809	ENST00000635081.1	605	ENSG00000215908	CROCCP2	CROCC pseudogene 2	ENST00000457982.3;ENST00000639456.1;ENST00000412962.4;ENST00000635081.1	11209;84809;84809;84809	-1555;0;0;0
chr1	16644964	16645516	553	*	H2w6_peak_764	69	.	Promoter (<=1kb)	1	16645622	16650289	4668	1	11209	ENST00000457982.3	-106	NA	MST1P2	macrophage stimulating 1 pseudogene 2	ENST00000457982.3;ENST00000639456.1;ENST00000412962.4;ENST00000635081.1	11209;84809;84809;84809	-106;0;0;0
chr1	16677941	16678384	444	*	H2w6_peak_765	118	.	Distal Intergenic	1	16666785	16666948	164	2	26863	ENST00000384782.1	-10993	ENSG00000206737	RNVU1-18	RNA, variant U1 small nuclear 18	NA	NA	NA
chr1	16703224	16703588	365	*	H2w6_peak_766	202	.	Intron (ENST00000624517.1/ENST00000624517.1, intron 2 of 2)	1	16706924	16710619	3696	2	284729	ENST00000492551.2	7031	NA	ESPNP	espin pseudogene	ENST00000270691.9;ENST00000492551.2	284729;284729	0;0
chr1	16707714	16708042	329	*	H2w6_peak_767	109	.	Promoter (2-3kb)	1	16706924	16710619	3696	2	284729	ENST00000492551.2	2577	NA	ESPNP	espin pseudogene	ENST00000270691.9;ENST00000492551.2	284729;284729	0;0
chr1	16709679	16710131	453	*	H2w6_peak_768	202	.	Promoter (<=1kb)	1	16706924	16710619	3696	2	284729	ENST00000492551.2	488	NA	ESPNP	espin pseudogene	ENST00000270691.9;ENST00000492551.2	284729;284729	0;0
chr1	16727262	16728014	753	*	H2w6_peak_769	388	.	Distal Intergenic	1	16692280	16720157	27878	2	284729	ENST00000270691.9	-7105	NA	ESPNP	espin pseudogene	NA	NA	NA
chr1	16770302	16770628	327	*	H2w6_peak_770	38	.	Promoter (<=1kb)	1	16760837	16770237	9401	2	11223	ENST00000545160.1	-65	ENSG00000186715	MST1L	macrophage stimulating 1 like	ENST00000545160.1;ENST00000466256.6	11223;9696	-65;0
chr1	16872688	16872994	307	*	H2w6_peak_771	205	.	Promoter (<=1kb)	1	16873039	16874092	1054	1	112267871	ENST00000457856.1	-45	ENSG00000228549	LOC112267871	uncharacterized LOC112267871	ENST00000438002.1;ENST00000668460.1;ENST00000662795.1;ENST00000660907.1;ENST00000453554.1;ENST00000666785.1;ENST00000457856.1;ENST00000658705.1;ENST00000466256.6	112267871;112267871;112267871;112267871;112267871;112267871;112267871;112267871;9696	0;0;0;0;0;0;-45;-120;0
chr1	16889101	16889604	504	*	H2w6_peak_772	95	.	Promoter (<=1kb)	1	16887577	16889518	1942	2	105376805	ENST00000654227.1	0	ENSG00000238142	LOC105376805	uncharacterized LOC105376805	ENST00000654227.1;ENST00000671472.1;ENST00000422124.1;ENST00000660464.1;ENST00000416869.1;ENST00000457075.1;ENST00000466256.6	105376805;105376805;105376805;105376805;105376805;105376805;9696	0;0;0;0;0;0;0
chr1	16896704	16897003	300	*	H2w6_peak_773	118	.	Promoter (<=1kb)	1	16895980	16896143	164	1	26863	ENST00000384278.1	724	ENSG00000206737	RNVU1-18	RNA, variant U1 small nuclear 18	ENST00000384278.1;ENST00000466256.6	26863;9696	724;0
chr1	16903927	16904402	476	*	H2w6_peak_774	77	.	Exon (ENST00000606899.1/ENST00000606899.1, exon 1 of 1)	1	16895980	16896143	164	1	26863	ENST00000384278.1	7947	ENSG00000206737	RNVU1-18	RNA, variant U1 small nuclear 18	ENST00000466256.6	9696	0
chr1	16904615	16905800	1186	*	H2w6_peak_775	409	.	Exon (ENST00000606899.1/ENST00000606899.1, exon 1 of 1)	1	16895980	16896143	164	1	26863	ENST00000384278.1	8635	ENSG00000206737	RNVU1-18	RNA, variant U1 small nuclear 18	ENST00000466256.6	9696	0
chr1	16913677	16914518	842	*	H2w6_peak_776	600	.	Intron (ENST00000466256.6/9696, intron 1 of 8)	1	16921931	16972964	51034	1	9696	ENST00000375541.10	-7413	ENSG00000058453	CROCC	ciliary rootlet coiled-coil, rootletin	ENST00000466256.6	9696	0
chr1	16948312	16948980	669	*	H2w6_peak_777	164	.	Promoter (<=1kb)	1	16948391	16951338	2948	1	9696	ENST00000477773.1	0	ENSG00000058453	CROCC	ciliary rootlet coiled-coil, rootletin	ENST00000375541.10;ENST00000445545.6;ENST00000467938.5;ENST00000492631.5;ENST00000494191.6;ENST00000486318.1;ENST00000498688.5;ENST00000477773.1;ENST00000497654.2	9696;9696;9696;9696;9696;9696;9696;9696;9696	0;0;0;18177;0;0;0;0;-4177
chr1	16951722	16951954	233	*	H2w6_peak_778	116	.	Promoter (1-2kb)	1	16953157	16954781	1625	1	9696	ENST00000497654.2	-1203	ENSG00000058453	CROCC	ciliary rootlet coiled-coil, rootletin	ENST00000375541.10;ENST00000445545.6;ENST00000467938.5;ENST00000494191.6;ENST00000486318.1;ENST00000498688.5;ENST00000477773.1;ENST00000497654.2	9696;9696;9696;9696;9696;9696;9696;9696	0;0;0;0;0;0;0;-1203
chr1	16960712	16961191	480	*	H2w6_peak_779	273	.	Exon (ENST00000375541.10/9696, exon 27 of 37)	1	16966028	16970742	4715	1	9696	ENST00000465021.5	-4837	ENSG00000058453	CROCC	ciliary rootlet coiled-coil, rootletin	ENST00000375541.10;ENST00000445545.6;ENST00000465021.5	9696;9696;9696	0;0;0
chr1	16967191	16967728	538	*	H2w6_peak_780	95	.	Promoter (1-2kb)	1	16966028	16970742	4715	1	9696	ENST00000465021.5	1163	ENSG00000058453	CROCC	ciliary rootlet coiled-coil, rootletin	ENST00000375541.10;ENST00000465021.5;ENST00000465291.1	9696;9696;9696	0;0;-2057
chr1	16991910	16992165	256	*	H2w6_peak_781	49	.	Promoter (<=1kb)	1	16985959	16991858	5900	2	23400	ENST00000466561.1	-52	ENSG00000159363	ATP13A2	ATPase cation transporting 13A2	ENST00000341676.9;ENST00000326735.13;ENST00000452699.5;ENST00000466561.1;ENST00000502418.1;ENST00000503552.1;ENST00000463860.5;ENST00000502860.1;ENST00000617114.4;ENST00000509392.1;ENST00000506174.5	23400;23400;23400;23400;23400;23400;23400;23400;23400;23400;23400	0;0;0;-52;-1907;0;8682;8126;0;4529;8147
chr1	17003748	17004464	717	*	H2w6_peak_782	254	.	Promoter (<=1kb)	1	17000269	17005072	4804	2	23400	ENST00000511957.5	608	ENSG00000159363	ATP13A2	ATPase cation transporting 13A2	ENST00000341676.9;ENST00000326735.13;ENST00000452699.5;ENST00000463860.5;ENST00000502860.1;ENST00000617114.4;ENST00000506174.5;ENST00000510069.5;ENST00000511957.5;ENST00000508222.5;ENST00000509619.1	23400;23400;23400;23400;23400;23400;23400;23400;23400;23400;23400	0;0;0;-2901;-3457;0;-3436;0;0;0;0
chr1	17010790	17012249	1460	*	H2w6_peak_783	308	.	Promoter (<=1kb)	1	16985958	17011915	25958	2	23400	ENST00000341676.9	0	ENSG00000159363	ATP13A2	ATPase cation transporting 13A2	ENST00000341676.9;ENST00000326735.13;ENST00000452699.5;ENST00000617114.4	23400;23400;23400;23400	0;0;0;0
chr1	17053809	17054503	695	*	H2w6_peak_784	742	.	Promoter (<=1kb)	1	17018722	17054170	35449	2	6390	ENST00000375499.7	0	ENSG00000117118	SDHB	succinate dehydrogenase complex iron sulfur subunit B	ENST00000375499.7;ENST00000485515.5;ENST00000463045.2;ENST00000466613.2	6390;6390;6390;6390	0;0;-1321;0
chr1	17059587	17060074	488	*	H2w6_peak_785	125	.	Distal Intergenic	1	17018722	17054170	35449	2	6390	ENST00000375499.7	-5417	ENSG00000117118	SDHB	succinate dehydrogenase complex iron sulfur subunit B	NA	NA	NA
chr1	17063604	17063813	210	*	H2w6_peak_786	51	.	Downstream (2-3kb)	1	17018722	17054170	35449	2	6390	ENST00000375499.7	-9434	ENSG00000117118	SDHB	succinate dehydrogenase complex iron sulfur subunit B	ENST00000375486.9;ENST00000479534.5;ENST00000466151.1	11240;11240;11240	0;11538;0
chr1	17075358	17075817	460	*	H2w6_peak_787	59	.	Promoter (<=1kb)	1	17067600	17075351	7752	2	11240	ENST00000479534.5	-7	ENSG00000117115	PADI2	peptidyl arginine deiminase 2	ENST00000375486.9;ENST00000479534.5;ENST00000466151.1;ENST00000375481.1	11240;11240;11240;11240	0;-7;0;0
chr1	17081290	17081727	438	*	H2w6_peak_788	48	.	Promoter (1-2kb)	1	17067786	17083426	15641	2	11240	ENST00000466151.1	1699	ENSG00000117115	PADI2	peptidyl arginine deiminase 2	ENST00000375486.9;ENST00000466151.1;ENST00000375481.1	11240;11240;11240	0;0;0
chr1	17097621	17098545	925	*	H2w6_peak_789	84	.	Intron (ENST00000375486.9/11240, intron 3 of 15)	1	17067786	17083426	15641	2	11240	ENST00000466151.1	-14195	ENSG00000117115	PADI2	peptidyl arginine deiminase 2	ENST00000375486.9;ENST00000375481.1	11240;11240	0;0
chr1	17125853	17126166	314	*	H2w6_peak_790	62	.	Distal Intergenic	1	17066761	17119451	52691	2	11240	ENST00000375486.9	-6402	ENSG00000117115	PADI2	peptidyl arginine deiminase 2	NA	NA	NA
chr1	17128148	17128933	786	*	H2w6_peak_791	365	.	Distal Intergenic	1	17066761	17119451	52691	2	11240	ENST00000375486.9	-8697	ENSG00000117115	PADI2	peptidyl arginine deiminase 2	NA	NA	NA
chr1	17162841	17163300	460	*	H2w6_peak_792	74	.	Distal Intergenic	1	17189783	17197617	7835	1	400743	ENST00000412427.1	-26483	ENSG00000204362	LINC02783	long intergenic non-protein coding RNA 2783	NA	NA	NA
chr1	17167982	17168505	524	*	H2w6_peak_793	295	.	Distal Intergenic	1	17189783	17197617	7835	1	400743	ENST00000412427.1	-21278	ENSG00000204362	LINC02783	long intergenic non-protein coding RNA 2783	NA	NA	NA
chr1	17186515	17186747	233	*	H2w6_peak_794	52	.	Distal Intergenic	1	17189783	17197617	7835	1	400743	ENST00000412427.1	-3036	ENSG00000204362	LINC02783	long intergenic non-protein coding RNA 2783	ENST00000412427.1;ENST00000634972.1	400743;400743	0;0
chr1	17189999	17190399	401	*	H2w6_peak_795	105	.	Promoter (<=1kb)	1	17189789	17196387	6599	1	400743	ENST00000634972.1	210	ENSG00000204362	LINC02783	long intergenic non-protein coding RNA 2783	ENST00000412427.1;ENST00000634972.1	400743;400743	0;0
chr1	17191309	17191625	317	*	H2w6_peak_796	50	.	Promoter (1-2kb)	1	17189789	17196387	6599	1	400743	ENST00000634972.1	1520	ENSG00000204362	LINC02783	long intergenic non-protein coding RNA 2783	ENST00000412427.1;ENST00000634972.1	400743;400743	0;0
chr1	17198700	17199074	375	*	H2w6_peak_797	68	.	Intron (ENST00000635428.1/ENST00000635428.1, intron 1 of 4)	1	17205128	17246007	40880	1	29943	ENST00000375471.5	-6054	ENSG00000142623	PADI1	peptidyl arginine deiminase 1	ENST00000412427.1;ENST00000634972.1	400743;400743	0;0
chr1	17207813	17208389	577	*	H2w6_peak_798	295	.	Promoter (2-3kb)	1	17205128	17246007	40880	1	29943	ENST00000375471.5	2685	ENSG00000142623	PADI1	peptidyl arginine deiminase 1	ENST00000375471.5	29943	0
chr1	17212685	17213066	382	*	H2w6_peak_799	130	.	Intron (ENST00000375471.5/29943, intron 1 of 15)	1	17205128	17246007	40880	1	29943	ENST00000375471.5	7557	ENSG00000142623	PADI1	peptidyl arginine deiminase 1	ENST00000375471.5	29943	0
chr1	17226504	17226770	267	*	H2w6_peak_800	198	.	Intron (ENST00000375471.5/29943, intron 6 of 15)	1	17223487	17226158	2672	1	29943	ENST00000483501.1	3017	ENSG00000142623	PADI1	peptidyl arginine deiminase 1	ENST00000375471.5;ENST00000483501.1	29943;29943	0;3017
chr1	17233169	17234156	988	*	H2w6_peak_801	506	.	Intron (ENST00000375471.5/29943, intron 11 of 15)	1	17239632	17245968	6337	1	29943	ENST00000648847.1	-5476	ENSG00000142623	PADI1	peptidyl arginine deiminase 1	ENST00000375471.5	29943	0
chr1	17237001	17237506	506	*	H2w6_peak_802	141	.	Promoter (2-3kb)	1	17239632	17245968	6337	1	29943	ENST00000648847.1	-2126	ENSG00000142623	PADI1	peptidyl arginine deiminase 1	ENST00000375471.5;ENST00000648847.1;ENST00000460293.1	29943;29943;29943	0;-2126;-2126
chr1	17250437	17251069	633	*	H2w6_peak_803	280	.	Promoter (1-2kb)	1	17249098	17284233	35136	1	51702	ENST00000375460.3	1339	ENSG00000142619	PADI3	peptidyl arginine deiminase 3	ENST00000375471.5;ENST00000648847.1;ENST00000460293.1;ENST00000375460.3	29943;29943;29943;51702	0;10805;10805;0
chr1	17251311	17252068	758	*	H2w6_peak_804	125	.	Promoter (2-3kb)	1	17249098	17284233	35136	1	51702	ENST00000375460.3	2213	ENSG00000142619	PADI3	peptidyl arginine deiminase 3	ENST00000375460.3	51702	0
chr1	17276547	17277003	457	*	H2w6_peak_805	201	.	Promoter (<=1kb)	1	17277889	17277975	87	1	100616188	ENST00000582732.1	-886	ENSG00000266634	MIR3972	microRNA 3972	ENST00000582732.1;ENST00000375460.3	100616188;51702	-886;0
chr1	17287422	17287854	433	*	H2w6_peak_806	331	.	Distal Intergenic	1	17277889	17277975	87	1	100616188	ENST00000582732.1	9533	ENSG00000266634	MIR3972	microRNA 3972	ENST00000375460.3	51702	0
chr1	17304173	17304707	535	*	H2w6_peak_807	118	.	Distal Intergenic	1	17308195	17334796	26602	1	23569	ENST00000375453.5	-3488	ENSG00000159339	PADI4	peptidyl arginine deiminase 4	ENST00000375453.5;ENST00000375448.4	23569;23569	0;0
chr1	17315640	17316022	383	*	H2w6_peak_808	55	.	Intron (ENST00000375453.5/23569, intron 1 of 3)	1	17308197	17364004	55808	1	23569	ENST00000375448.4	7443	ENSG00000159339	PADI4	peptidyl arginine deiminase 4	ENST00000375453.5;ENST00000375448.4	23569;23569	0;0
chr1	17348111	17348657	547	*	H2w6_peak_809	325	.	Promoter (<=1kb)	1	17348730	17358849	10120	1	23569	ENST00000467001.1	-73	ENSG00000159339	PADI4	peptidyl arginine deiminase 4	ENST00000375448.4;ENST00000468945.1;ENST00000487048.5;ENST00000467001.1	23569;23569;23569;23569	0;0;0;-73
chr1	17369444	17369884	441	*	H2w6_peak_810	93	.	Promoter (2-3kb)	1	17372196	17401699	29504	1	353238	ENST00000619609.1	-2312	ENSG00000276747	PADI6	peptidyl arginine deiminase 6	ENST00000619609.1	353238	-2312
chr1	17406131	17406567	437	*	H2w6_peak_811	85	.	Downstream (<1kb)	1	17408676	17438561	29886	2	55920	ENST00000375433.3	31994	ENSG00000179051	RCC2	regulator of chromosome condensation 2	ENST00000619609.1;ENST00000375436.9;ENST00000375433.3	353238;55920;55920	33935;0;0
chr1	17438056	17438801	746	*	H2w6_peak_812	86	.	Promoter (<=1kb)	1	17408676	17438561	29886	2	55920	ENST00000375433.3	0	ENSG00000179051	RCC2	regulator of chromosome condensation 2	ENST00000375436.9;ENST00000375433.3	55920;55920	0;0
chr1	17439667	17440076	410	*	H2w6_peak_813	131	.	Promoter (<=1kb)	1	17406760	17439677	32918	2	55920	ENST00000375436.9	0	ENSG00000179051	RCC2	regulator of chromosome condensation 2	ENST00000375436.9;ENST00000375433.3	55920;55920	0;0
chr1	17441504	17441798	295	*	H2w6_peak_814	54	.	Promoter (1-2kb)	1	17406760	17439677	32918	2	55920	ENST00000375436.9	-1827	ENSG00000179051	RCC2	regulator of chromosome condensation 2	ENST00000375436.9;ENST00000375433.3	55920;55920	0;0
chr1	17460151	17460792	642	*	H2w6_peak_815	507	.	Distal Intergenic	1	17406760	17439677	32918	2	55920	ENST00000375436.9	-20474	ENSG00000179051	RCC2	regulator of chromosome condensation 2	NA	NA	NA
chr1	17475801	17476249	449	*	H2w6_peak_816	406	.	Distal Intergenic	1	17406760	17439677	32918	2	55920	ENST00000375436.9	-36124	ENSG00000179051	RCC2	regulator of chromosome condensation 2	NA	NA	NA
chr1	17491701	17492133	433	*	H2w6_peak_817	55	.	Distal Intergenic	1	17539698	17697869	158172	1	55160	ENST00000361221.8	-47565	ENSG00000074964	ARHGEF10L	Rho guanine nucleotide exchange factor 10 like	NA	NA	NA
chr1	17494192	17494669	478	*	H2w6_peak_818	191	.	Distal Intergenic	1	17539698	17697869	158172	1	55160	ENST00000361221.8	-45029	ENSG00000074964	ARHGEF10L	Rho guanine nucleotide exchange factor 10 like	NA	NA	NA
chr1	17502232	17502842	611	*	H2w6_peak_819	90	.	Distal Intergenic	1	17539698	17697869	158172	1	55160	ENST00000361221.8	-36856	ENSG00000074964	ARHGEF10L	Rho guanine nucleotide exchange factor 10 like	NA	NA	NA
chr1	17520152	17520431	280	*	H2w6_peak_820	77	.	Distal Intergenic	1	17539698	17697869	158172	1	55160	ENST00000361221.8	-19267	ENSG00000074964	ARHGEF10L	Rho guanine nucleotide exchange factor 10 like	NA	NA	NA
chr1	17527408	17527820	413	*	H2w6_peak_821	115	.	Distal Intergenic	1	17539698	17697869	158172	1	55160	ENST00000361221.8	-11878	ENSG00000074964	ARHGEF10L	Rho guanine nucleotide exchange factor 10 like	NA	NA	NA
chr1	17531826	17532409	584	*	H2w6_peak_822	74	.	Distal Intergenic	1	17539698	17697869	158172	1	55160	ENST00000361221.8	-7289	ENSG00000074964	ARHGEF10L	Rho guanine nucleotide exchange factor 10 like	NA	NA	NA
chr1	17539567	17540190	624	*	H2w6_peak_823	142	.	Promoter (<=1kb)	1	17539698	17697869	158172	1	55160	ENST00000361221.8	0	ENSG00000074964	ARHGEF10L	Rho guanine nucleotide exchange factor 10 like	ENST00000361221.8	55160	0
chr1	17545344	17545607	264	*	H2w6_peak_824	69	.	Intron (ENST00000361221.8/55160, intron 1 of 28)	1	17539698	17697869	158172	1	55160	ENST00000361221.8	5646	ENSG00000074964	ARHGEF10L	Rho guanine nucleotide exchange factor 10 like	ENST00000361221.8	55160	0
chr1	17551057	17552296	1240	*	H2w6_peak_825	327	.	Intron (ENST00000361221.8/55160, intron 1 of 28)	1	17539698	17697869	158172	1	55160	ENST00000361221.8	11359	ENSG00000074964	ARHGEF10L	Rho guanine nucleotide exchange factor 10 like	ENST00000361221.8	55160	0
chr1	17554046	17554477	432	*	H2w6_peak_826	231	.	Intron (ENST00000361221.8/55160, intron 1 of 28)	1	17539698	17697869	158172	1	55160	ENST00000361221.8	14348	ENSG00000074964	ARHGEF10L	Rho guanine nucleotide exchange factor 10 like	ENST00000361221.8	55160	0
chr1	17569264	17570205	942	*	H2w6_peak_827	548	.	Intron (ENST00000361221.8/55160, intron 1 of 28)	1	17580553	17697649	117097	1	55160	ENST00000375415.5	-10348	ENSG00000074964	ARHGEF10L	Rho guanine nucleotide exchange factor 10 like	ENST00000361221.8	55160	0
chr1	17582220	17582462	243	*	H2w6_peak_828	59	.	Promoter (1-2kb)	1	17580553	17697649	117097	1	55160	ENST00000375415.5	1667	ENSG00000074964	ARHGEF10L	Rho guanine nucleotide exchange factor 10 like	ENST00000361221.8;ENST00000375415.5	55160;55160	0;0
chr1	17587726	17588112	387	*	H2w6_peak_829	87	.	Intron (ENST00000361221.8/55160, intron 3 of 28)	1	17580553	17697649	117097	1	55160	ENST00000375415.5	7173	ENSG00000074964	ARHGEF10L	Rho guanine nucleotide exchange factor 10 like	ENST00000361221.8;ENST00000375415.5	55160;55160	0;0
chr1	17588342	17588655	314	*	H2w6_peak_830	145	.	Exon (ENST00000361221.8/55160, exon 4 of 29)	1	17580553	17697649	117097	1	55160	ENST00000375415.5	7789	ENSG00000074964	ARHGEF10L	Rho guanine nucleotide exchange factor 10 like	ENST00000361221.8;ENST00000375415.5	55160;55160	0;0
chr1	17603424	17603742	319	*	H2w6_peak_831	135	.	Promoter (1-2kb)	1	17602171	17604882	2712	1	55160	ENST00000482892.1	1253	ENSG00000074964	ARHGEF10L	Rho guanine nucleotide exchange factor 10 like	ENST00000361221.8;ENST00000375415.5;ENST00000482892.1	55160;55160;55160	0;0;0
chr1	17624611	17625277	667	*	H2w6_peak_832	210	.	Promoter (<=1kb)	1	17626007	17697868	71862	1	55160	ENST00000167825.5	-730	ENSG00000074964	ARHGEF10L	Rho guanine nucleotide exchange factor 10 like	ENST00000361221.8;ENST00000375415.5;ENST00000469726.5;ENST00000375408.7;ENST00000167825.5	55160;55160;55160;55160;55160	0;0;0;0;0
chr1	17633670	17634037	368	*	H2w6_peak_833	104	.	Promoter (<=1kb)	1	17634257	17638003	3747	1	55160	ENST00000482359.1	-220	ENSG00000074964	ARHGEF10L	Rho guanine nucleotide exchange factor 10 like	ENST00000361221.8;ENST00000375415.5;ENST00000469726.5;ENST00000375408.7;ENST00000167825.5;ENST00000482359.1	55160;55160;55160;55160;55160;55160	0;0;0;0;0;-220
chr1	17653874	17654174	301	*	H2w6_peak_834	46	.	Intron (ENST00000361221.8/55160, intron 22 of 28)	1	17639753	17654665	14913	1	55160	ENST00000466782.1	14121	ENSG00000074964	ARHGEF10L	Rho guanine nucleotide exchange factor 10 like	ENST00000361221.8;ENST00000375415.5;ENST00000469726.5;ENST00000375408.7;ENST00000167825.5;ENST00000466782.1	55160;55160;55160;55160;55160;55160	0;0;0;0;0;0
chr1	17696503	17696867	365	*	H2w6_peak_835	85	.	Promoter (2-3kb)	1	17694047	17697874	3828	1	55160	ENST00000495593.1	2456	ENSG00000074964	ARHGEF10L	Rho guanine nucleotide exchange factor 10 like	ENST00000361221.8;ENST00000375415.5;ENST00000469726.5;ENST00000375408.7;ENST00000167825.5;ENST00000495593.1	55160;55160;55160;55160;55160;55160	0;0;0;0;0;0
chr1	17725192	17725515	324	*	H2w6_peak_836	56	.	Intron (ENST00000430540.1/ENST00000430540.1, intron 3 of 3)	1	17755333	17827063	71731	1	81569	ENST00000375406.2	-29818	ENSG00000117148	ACTL8	actin like 8	NA	NA	NA
chr1	17732478	17732750	273	*	H2w6_peak_837	45	.	Intron (ENST00000430540.1/ENST00000430540.1, intron 3 of 3)	1	17755333	17827063	71731	1	81569	ENST00000375406.2	-22583	ENSG00000117148	ACTL8	actin like 8	NA	NA	NA
chr1	17765582	17766128	547	*	H2w6_peak_838	109	.	Intron (ENST00000375406.2/81569, intron 1 of 2)	1	17755333	17827063	71731	1	81569	ENST00000375406.2	10249	ENSG00000117148	ACTL8	actin like 8	ENST00000375406.2	81569	0
chr1	17768615	17769117	503	*	H2w6_peak_839	120	.	Intron (ENST00000375406.2/81569, intron 1 of 2)	1	17755333	17827063	71731	1	81569	ENST00000375406.2	13282	ENSG00000117148	ACTL8	actin like 8	ENST00000375406.2	81569	0
chr1	17797988	17798421	434	*	H2w6_peak_840	109	.	Intron (ENST00000375406.2/81569, intron 1 of 2)	1	17822982	17827061	4080	1	81569	ENST00000617065.1	-24561	ENSG00000117148	ACTL8	actin like 8	ENST00000375406.2	81569	0
chr1	17866283	17866788	506	*	H2w6_peak_841	89	.	Distal Intergenic	1	17822982	17827061	4080	1	81569	ENST00000617065.1	43301	ENSG00000117148	ACTL8	actin like 8	NA	NA	NA
chr1	17874323	17875076	754	*	H2w6_peak_842	94	.	Distal Intergenic	1	17822982	17827061	4080	1	81569	ENST00000617065.1	51341	ENSG00000117148	ACTL8	actin like 8	NA	NA	NA
chr1	18092196	18092434	239	*	H2w6_peak_843	74	.	Distal Intergenic	1	18107798	18378483	270686	1	84966	ENST00000251296.4	-15364	ENSG00000117154	IGSF21	immunoglobin superfamily member 21	NA	NA	NA
chr1	18414109	18414360	252	*	H2w6_peak_844	46	.	Distal Intergenic	1	18375957	18376920	964	1	84966	ENST00000473951.1	38152	ENSG00000117154	IGSF21	immunoglobin superfamily member 21	NA	NA	NA
chr1	18480421	18481183	763	*	H2w6_peak_845	364	.	Promoter (<=1kb)	1	18480982	18486126	5145	1	127707	ENST00000400664.2	0	ENSG00000179023	KLHDC7A	kelch domain containing 7A	ENST00000400664.2	127707	0
chr1	18597368	18597818	451	*	H2w6_peak_846	101	.	Distal Intergenic	1	18630846	18748866	118021	1	5081	ENST00000420770.7	-33028	ENSG00000009709	PAX7	paired box 7	NA	NA	NA
chr1	18618514	18619204	691	*	H2w6_peak_847	213	.	Distal Intergenic	1	18630846	18748866	118021	1	5081	ENST00000420770.7	-11642	ENSG00000009709	PAX7	paired box 7	NA	NA	NA
chr1	18668819	18669196	378	*	H2w6_peak_848	153	.	Intron (ENST00000420770.7/5081, intron 4 of 8)	1	18631524	18736102	104579	1	5081	ENST00000400661.3	37295	ENSG00000009709	PAX7	paired box 7	ENST00000420770.7;ENST00000375375.7;ENST00000400661.3	5081;5081;5081	0;0;0
chr1	18741867	18742083	217	*	H2w6_peak_849	43	.	Intron (ENST00000420770.7/5081, intron 8 of 8)	1	18631524	18736102	104579	1	5081	ENST00000400661.3	110343	ENSG00000009709	PAX7	paired box 7	ENST00000420770.7	5081	0
chr1	18820761	18821189	429	*	H2w6_peak_850	64	.	Distal Intergenic	1	18839599	18859682	20084	2	80834	ENST00000375371.3	38493	ENSG00000179002	TAS1R2	taste 1 receptor member 2	NA	NA	NA
chr1	18875172	18875682	511	*	H2w6_peak_851	88	.	Exon (ENST00000290597.9/8659, exon 13 of 16)	1	18883202	18883275	74	2	100616120	ENST00000577305.1	7593	ENSG00000265606	MIR4695	microRNA 4695	ENST00000290597.9;ENST00000375341.8;ENST00000538839.5;ENST00000538309.5	8659;8659;8659;8659	0;0;0;0
chr1	18884174	18884410	237	*	H2w6_peak_852	40	.	Promoter (<=1kb)	1	18883202	18883275	74	2	100616120	ENST00000577305.1	-899	ENSG00000265606	MIR4695	microRNA 4695	ENST00000577305.1;ENST00000290597.9;ENST00000375341.8;ENST00000538839.5;ENST00000538309.5;ENST00000454547.1;ENST00000432718.1	100616120;8659;8659;8659;8659;8659;8659	-899;0;0;0;0;0;0
chr1	18902200	18903221	1022	*	H2w6_peak_853	494	.	Promoter (<=1kb)	1	18871430	18902553	31124	2	8659	ENST00000290597.9	0	ENSG00000159423	ALDH4A1	aldehyde dehydrogenase 4 family member A1	ENST00000455833.7;ENST00000290597.9;ENST00000375341.8;ENST00000538839.5;ENST00000432718.1	126917;8659;8659;8659;8659	0;0;0;0;0
chr1	18913040	18913591	552	*	H2w6_peak_854	66	.	Promoter (1-2kb)	1	18908291	18911992	3702	2	126917	ENST00000355609.8	-1048	ENSG00000169991	IFFO2	intermediate filament family orphan 2	ENST00000455833.7;ENST00000355609.8;ENST00000416166.1	126917;126917;126917	0;-1048;0
chr1	18922293	18922737	445	*	H2w6_peak_855	215	.	Intron (ENST00000455833.7/126917, intron 1 of 8)	1	18908291	18911992	3702	2	126917	ENST00000355609.8	-10301	ENSG00000169991	IFFO2	intermediate filament family orphan 2	ENST00000455833.7;ENST00000416166.1	126917;126917	0;0
chr1	18926454	18927356	903	*	H2w6_peak_856	146	.	Intron (ENST00000455833.7/126917, intron 1 of 8)	1	18908291	18911992	3702	2	126917	ENST00000355609.8	-14462	ENSG00000169991	IFFO2	intermediate filament family orphan 2	ENST00000455833.7;ENST00000416166.1	126917;126917	0;0
chr1	18938462	18938979	518	*	H2w6_peak_857	44	.	Intron (ENST00000455833.7/126917, intron 1 of 8)	1	18908340	18955698	47359	2	126917	ENST00000416166.1	16719	ENSG00000169991	IFFO2	intermediate filament family orphan 2	ENST00000455833.7;ENST00000416166.1	126917;126917	0;0
chr1	18955515	18957115	1601	*	H2w6_peak_858	259	.	Promoter (<=1kb)	1	18904280	18956676	52397	2	126917	ENST00000455833.7	0	ENSG00000169991	IFFO2	intermediate filament family orphan 2	ENST00000455833.7;ENST00000416166.1	126917;126917	0;0
chr1	18965586	18966284	699	*	H2w6_peak_859	349	.	Distal Intergenic	1	18904280	18956676	52397	2	126917	ENST00000455833.7	-8910	ENSG00000169991	IFFO2	intermediate filament family orphan 2	NA	NA	NA
chr1	19009733	19010581	849	*	H2w6_peak_860	432	.	Distal Intergenic	1	18904280	18956676	52397	2	126917	ENST00000455833.7	-53057	ENSG00000169991	IFFO2	intermediate filament family orphan 2	NA	NA	NA
chr1	19010888	19011429	542	*	H2w6_peak_861	439	.	Distal Intergenic	1	18904280	18956676	52397	2	126917	ENST00000455833.7	-54212	ENSG00000169991	IFFO2	intermediate filament family orphan 2	NA	NA	NA
chr1	19034006	19034552	547	*	H2w6_peak_862	127	.	Distal Intergenic	1	19074567	19077827	3261	2	23352	ENST00000486515.1	43275	ENSG00000127481	UBR4	ubiquitin protein ligase E3 component n-recognin 4	NA	NA	NA
chr1	19052564	19052924	361	*	H2w6_peak_863	58	.	Distal Intergenic	1	19074567	19077827	3261	2	23352	ENST00000486515.1	24903	ENSG00000127481	UBR4	ubiquitin protein ligase E3 component n-recognin 4	NA	NA	NA
chr1	19066251	19066571	321	*	H2w6_peak_864	48	.	Distal Intergenic	1	19074567	19077827	3261	2	23352	ENST00000486515.1	11256	ENSG00000127481	UBR4	ubiquitin protein ligase E3 component n-recognin 4	NA	NA	NA
chr1	19067206	19067642	437	*	H2w6_peak_865	252	.	Distal Intergenic	1	19074567	19077827	3261	2	23352	ENST00000486515.1	10185	ENSG00000127481	UBR4	ubiquitin protein ligase E3 component n-recognin 4	NA	NA	NA
chr1	19081466	19081788	323	*	H2w6_peak_866	46	.	Promoter (<=1kb)	1	19074518	19081306	6789	2	23352	ENST00000459947.5	-160	ENSG00000127481	UBR4	ubiquitin protein ligase E3 component n-recognin 4	ENST00000375225.7;ENST00000375254.8;ENST00000375224.1;ENST00000459947.5;ENST00000486515.1	23352;23352;23352;23352;23352	0;0;0;-160;-3639
chr1	19203460	19203725	266	*	H2w6_peak_867	85	.	Intron (ENST00000375254.8/23352, intron 1 of 105)	1	19074510	19210266	135757	2	23352	ENST00000375254.8	6541	ENSG00000127481	UBR4	ubiquitin protein ligase E3 component n-recognin 4	ENST00000375254.8	23352	0
chr1	19209831	19210734	904	*	H2w6_peak_868	445	.	Promoter (<=1kb)	1	19210501	19240704	30204	1	101927895	ENST00000437898.1	0	ENSG00000230424	EMC1-AS1	EMC1 antisense RNA 1	ENST00000437898.1;ENST00000477853.6;ENST00000375254.8	101927895;23065;23352	0;0;0
chr1	19223268	19223525	258	*	H2w6_peak_869	53	.	Promoter (<=1kb)	1	19219370	19223506	4137	2	23065	ENST00000486405.1	0	ENSG00000127463	EMC1	ER membrane protein complex subunit 1	ENST00000437898.1;ENST00000477853.6;ENST00000480380.1;ENST00000375199.7;ENST00000375208.7;ENST00000461353.1;ENST00000486405.1;ENST00000486238.1;ENST00000494770.6;ENST00000462505.1	101927895;23065;23065;23065;23065;23065;23065;23065;23065;23065	0;0;-1352;0;0;-2063;0;-507;0;-261
chr1	19251326	19252389	1064	*	H2w6_peak_870	469	.	Promoter (<=1kb)	1	19215660	19251524	35865	2	23065	ENST00000477853.6	0	ENSG00000127463	EMC1	ER membrane protein complex subunit 1	ENST00000477853.6;ENST00000375199.7;ENST00000375208.7;ENST00000475079.1;ENST00000488681.1;ENST00000330263.5;ENST00000493700.1	23065;23065;23065;23065;23065;51154;51154	0;0;0;0;0;0;0
chr1	19260293	19260519	227	*	H2w6_peak_871	54	.	Promoter (2-3kb)	1	19257712	19258739	1028	1	51154	ENST00000479559.1	2581	ENSG00000053372	MRTO4	MRT4 homolog, ribosome maturation factor	ENST00000330263.5;ENST00000493700.1;ENST00000479559.1	51154;51154;51154	0;0;2581
chr1	19311555	19312948	1394	*	H2w6_peak_872	313	.	Promoter (<=1kb)	1	19312326	19329300	16975	1	54896	ENST00000375153.8	0	ENSG00000040487	SLC66A1	solute carrier family 66 member 1	ENST00000375153.8;ENST00000375155.7;ENST00000469076.5;ENST00000400548.6;ENST00000497827.1;ENST00000235835.7;ENST00000330072.9;ENST00000489286.5;ENST00000481966.1;ENST00000492217.1	54896;54896;54896;54896;54896;8574;8574;8574;8574;8574	0;0;0;0;0;0;0;0;-3050;0
chr1	19336680	19337047	368	*	H2w6_peak_873	58	.	Downstream (1-2kb)	1	19324754	19328081	3328	1	54896	ENST00000432465.1	11926	ENSG00000040487	SLC66A1	solute carrier family 66 member 1	ENST00000264202.8;ENST00000264203.7;ENST00000375144.5;ENST00000375142.5;ENST00000433834.5	832;832;832;832;832	0;0;0;0;0
chr1	19344564	19344773	210	*	H2w6_peak_874	55	.	Intron (ENST00000264202.8/832, intron 7 of 8)	1	19324754	19328081	3328	1	54896	ENST00000432465.1	19810	ENSG00000040487	SLC66A1	solute carrier family 66 member 1	ENST00000264202.8;ENST00000264203.7;ENST00000375144.5;ENST00000375142.5;ENST00000433834.5	832;832;832;832;832	0;0;0;0;0
chr1	19374518	19374740	223	*	H2w6_peak_875	61	.	Intron (ENST00000264202.8/832, intron 4 of 8)	1	19357445	19385797	28353	2	832	ENST00000457768.5	11057	ENSG00000077549	CAPZB	capping actin protein of muscle Z-line subunit beta	ENST00000264202.8;ENST00000264203.7;ENST00000375144.5;ENST00000375142.5;ENST00000433834.5;ENST00000459967.6;ENST00000457768.5;ENST00000489607.5;ENST00000482808.1	832;832;832;832;832;832;832;832;832	0;0;0;0;0;0;0;0;0
chr1	19395873	19396082	210	*	H2w6_peak_876	61	.	Intron (ENST00000264202.8/832, intron 2 of 8)	1	19357445	19385797	28353	2	832	ENST00000457768.5	-10076	ENSG00000077549	CAPZB	capping actin protein of muscle Z-line subunit beta	ENST00000264202.8;ENST00000264203.7;ENST00000375144.5;ENST00000375142.5;ENST00000433834.5;ENST00000459967.6;ENST00000489607.5;ENST00000482808.1	832;832;832;832;832;832;832;832	0;0;0;0;0;0;0;0
chr1	19430188	19430532	345	*	H2w6_peak_877	179	.	Intron (ENST00000264202.8/832, intron 1 of 8)	1	19357522	19420144	62623	2	832	ENST00000489607.5	-10044	ENSG00000077549	CAPZB	capping actin protein of muscle Z-line subunit beta	ENST00000264202.8;ENST00000264203.7;ENST00000375142.5;ENST00000433834.5;ENST00000459967.6;ENST00000482808.1	832;832;832;832;832;832	0;0;0;0;0;0
chr1	19436081	19436299	219	*	H2w6_peak_878	88	.	Intron (ENST00000264202.8/832, intron 1 of 8)	1	19357522	19420144	62623	2	832	ENST00000489607.5	-15937	ENSG00000077549	CAPZB	capping actin protein of muscle Z-line subunit beta	ENST00000264202.8;ENST00000264203.7;ENST00000375142.5;ENST00000433834.5;ENST00000459967.6;ENST00000482808.1	832;832;832;832;832;832	0;0;0;0;0;0
chr1	19436744	19437162	419	*	H2w6_peak_879	42	.	Intron (ENST00000264202.8/832, intron 1 of 8)	1	19357522	19420144	62623	2	832	ENST00000489607.5	-16600	ENSG00000077549	CAPZB	capping actin protein of muscle Z-line subunit beta	ENST00000264202.8;ENST00000264203.7;ENST00000375142.5;ENST00000433834.5;ENST00000459967.6;ENST00000482808.1	832;832;832;832;832;832	0;0;0;0;0;0
chr1	19440504	19440808	305	*	H2w6_peak_880	204	.	Intron (ENST00000264202.8/832, intron 1 of 8)	1	19357522	19420144	62623	2	832	ENST00000489607.5	-20360	ENSG00000077549	CAPZB	capping actin protein of muscle Z-line subunit beta	ENST00000264202.8;ENST00000264203.7;ENST00000375142.5;ENST00000433834.5;ENST00000459967.6;ENST00000482808.1	832;832;832;832;832;832	0;0;0;0;0;0
chr1	19445915	19446168	254	*	H2w6_peak_881	128	.	Intron (ENST00000264202.8/832, intron 1 of 8)	1	19357522	19420144	62623	2	832	ENST00000489607.5	-25771	ENSG00000077549	CAPZB	capping actin protein of muscle Z-line subunit beta	ENST00000264202.8;ENST00000264203.7;ENST00000375142.5;ENST00000433834.5;ENST00000459967.6;ENST00000482808.1	832;832;832;832;832;832	0;0;0;0;0;0
chr1	19448517	19448938	422	*	H2w6_peak_882	152	.	5' UTR	1	19357522	19420144	62623	2	832	ENST00000489607.5	-28373	ENSG00000077549	CAPZB	capping actin protein of muscle Z-line subunit beta	ENST00000264202.8;ENST00000264203.7;ENST00000375142.5;ENST00000433834.5;ENST00000459967.6;ENST00000482808.1	832;832;832;832;832;832	0;0;0;0;0;0
chr1	19450831	19451132	302	*	H2w6_peak_883	133	.	Intron (ENST00000264202.8/832, intron 1 of 8)	1	19357522	19420144	62623	2	832	ENST00000489607.5	-30687	ENSG00000077549	CAPZB	capping actin protein of muscle Z-line subunit beta	ENST00000264202.8;ENST00000264203.7;ENST00000375142.5;ENST00000433834.5;ENST00000459967.6;ENST00000482808.1	832;832;832;832;832;832	0;0;0;0;0;0
chr1	19468418	19468734	317	*	H2w6_peak_884	81	.	Intron (ENST00000264202.8/832, intron 1 of 8)	1	19484403	19626630	142228	1	440574	ENST00000648702.1	-15669	ENSG00000173436	MICOS10	mitochondrial contact site and cristae organizing system subunit 10	ENST00000264202.8;ENST00000264203.7;ENST00000375142.5;ENST00000433834.5;ENST00000459967.6;ENST00000482808.1	832;832;832;832;832;832	0;0;0;0;0;0
chr1	19469333	19469823	491	*	H2w6_peak_885	45	.	Intron (ENST00000264202.8/832, intron 1 of 8)	1	19484403	19626630	142228	1	440574	ENST00000648702.1	-14580	ENSG00000173436	MICOS10	mitochondrial contact site and cristae organizing system subunit 10	ENST00000264202.8;ENST00000264203.7;ENST00000375142.5;ENST00000433834.5;ENST00000459967.6;ENST00000482808.1	832;832;832;832;832;832	0;0;0;0;0;0
chr1	19484997	19486237	1241	*	H2w6_peak_886	482	.	Promoter (<=1kb)	1	19338775	19485539	146765	2	832	ENST00000264202.8	0	ENSG00000077549	CAPZB	capping actin protein of muscle Z-line subunit beta	ENST00000648702.1;ENST00000264202.8;ENST00000264203.7;ENST00000375142.5;ENST00000433834.5;ENST00000459967.6;ENST00000482808.1	440574;832;832;832;832;832;832	0;0;0;0;0;0;0
chr1	19596519	19597568	1050	*	H2w6_peak_887	439	.	Promoter (<=1kb)	1	19596979	19658056	61078	1	100532736	ENST00000602662.1	0	ENSG00000158747	MICOS10-NBL1	MICOS10-NBL1 readthrough	ENST00000602662.1;ENST00000498067.1;ENST00000479642.1;ENST00000602384.5;ENST00000602293.5;ENST00000602450.1;ENST00000416470.1;ENST00000648702.1;ENST00000617872.4;ENST00000322753.7;ENST00000486890.5;ENST00000462646.5;ENST00000467029.5;ENST00000481464.5;ENST00000498642.5;ENST00000485362.1	100532736;100532736;100532736;100532736;100532736;100532736;105378614;440574;440574;440574;440574;440574;440574;440574;440574;440574	0;0;0;0;0;0;0;0;0;0;0;0;0;0;0;0
chr1	19640177	19640991	815	*	H2w6_peak_888	146	.	Promoter (<=1kb)	1	19640554	19656934	16381	1	4681	ENST00000428975.5	0	ENSG00000158747	NBL1	NBL1, DAN family BMP antagonist	ENST00000602662.1;ENST00000602384.5;ENST00000602293.5;ENST00000602450.1;ENST00000428975.5;ENST00000289749.6;ENST00000451758.5;ENST00000622566.4;ENST00000439664.5;ENST00000621723.4;ENST00000375136.7;ENST00000425400.5;ENST00000618761.4;ENST00000439278.5;ENST00000615215.4	100532736;100532736;100532736;100532736;4681;4681;4681;4681;4681;4681;4681;4681;4681;4681;4681	0;0;0;0;0;0;0;0;0;0;0;0;0;0;0
chr1	19644064	19645031	968	*	H2w6_peak_889	120	.	Promoter (<=1kb)	1	19644163	19658452	14290	1	4681	ENST00000375136.7	0	ENSG00000158747	NBL1	NBL1, DAN family BMP antagonist	ENST00000602662.1;ENST00000602384.5;ENST00000602293.5;ENST00000602450.1;ENST00000428975.5;ENST00000289749.6;ENST00000451758.5;ENST00000622566.4;ENST00000439664.5;ENST00000621723.4;ENST00000375136.7;ENST00000425400.5;ENST00000618761.4;ENST00000439278.5;ENST00000615215.4;ENST00000427894.5;ENST00000548815.2	100532736;100532736;100532736;100532736;4681;4681;4681;4681;4681;4681;4681;4681;4681;4681;4681;4681;4681	0;0;0;0;0;0;0;0;0;0;0;0;0;0;0;0;0
chr1	19653629	19654760	1132	*	H2w6_peak_890	124	.	Intron (ENST00000602662.1/100532736, intron 1 of 3)	1	19647610	19658456	10847	1	4681	ENST00000548815.2	6019	ENSG00000158747	NBL1	NBL1, DAN family BMP antagonist	ENST00000602662.1;ENST00000602384.5;ENST00000602293.5;ENST00000602450.1;ENST00000428975.5;ENST00000289749.6;ENST00000451758.5;ENST00000622566.4;ENST00000439664.5;ENST00000621723.4;ENST00000375136.7;ENST00000425400.5;ENST00000618761.4;ENST00000439278.5;ENST00000615215.4;ENST00000427894.5;ENST00000548815.2	100532736;100532736;100532736;100532736;4681;4681;4681;4681;4681;4681;4681;4681;4681;4681;4681;4681;4681	0;0;0;0;0;0;0;0;0;0;0;0;0;0;0;0;0
chr1	19659669	19660173	505	*	H2w6_peak_891	229	.	Distal Intergenic	1	19664875	19680966	16092	1	3362	ENST00000289753.2	-4702	ENSG00000158748	HTR6	5-hydroxytryptamine receptor 6	ENST00000602662.1;ENST00000602384.5;ENST00000602293.5;ENST00000602450.1;ENST00000289753.2;ENST00000428975.5;ENST00000289749.6;ENST00000451758.5;ENST00000622566.4;ENST00000439664.5;ENST00000621723.4;ENST00000375136.7;ENST00000425400.5;ENST00000618761.4;ENST00000439278.5;ENST00000615215.4;ENST00000427894.5;ENST00000548815.2	100532736;100532736;100532736;100532736;3362;4681;4681;4681;4681;4681;4681;4681;4681;4681;4681;4681;4681;4681	0;0;0;0;0;0;0;0;0;0;0;0;0;0;0;0;0;0
chr1	19676469	19676999	531	*	H2w6_peak_892	63	.	Intron (ENST00000289753.2/3362, intron 1 of 2)	1	19664875	19680966	16092	1	3362	ENST00000289753.2	11594	ENSG00000158748	HTR6	5-hydroxytryptamine receptor 6	ENST00000289753.2	3362	0
chr1	19682356	19682622	267	*	H2w6_peak_893	86	.	3' UTR	1	19664875	19680966	16092	1	3362	ENST00000289753.2	17481	ENSG00000158748	HTR6	5-hydroxytryptamine receptor 6	ENST00000294543.10;ENST00000375127.5;ENST00000489814.5;ENST00000289753.2	255104;255104;255104;3362	0;0;0;0
chr1	19704477	19704969	493	*	H2w6_peak_894	66	.	Intron (ENST00000294543.10/255104, intron 13 of 15)	1	19694492	19701210	6719	2	255104	ENST00000494342.1	-3267	ENSG00000162542	TMCO4	transmembrane and coiled-coil domains 4	ENST00000294543.10;ENST00000375127.5;ENST00000489814.5;ENST00000494342.1	255104;255104;255104;255104	0;0;0;-3267
chr1	19715608	19716010	403	*	H2w6_peak_895	504	.	Intron (ENST00000294543.10/255104, intron 13 of 15)	1	19694492	19701210	6719	2	255104	ENST00000494342.1	-14398	ENSG00000162542	TMCO4	transmembrane and coiled-coil domains 4	ENST00000294543.10;ENST00000375127.5;ENST00000489814.5	255104;255104;255104	0;0;0
chr1	19737383	19737603	221	*	H2w6_peak_896	46	.	Promoter (<=1kb)	1	19682242	19738419	56178	2	255104	ENST00000489814.5	816	ENSG00000162542	TMCO4	transmembrane and coiled-coil domains 4	ENST00000294543.10;ENST00000375127.5;ENST00000489814.5;ENST00000489135.5	255104;255104;255104;255104	0;0;0;0
chr1	19750601	19750987	387	*	H2w6_peak_897	113	.	Intron (ENST00000294543.10/255104, intron 7 of 15)	1	19682242	19738419	56178	2	255104	ENST00000489814.5	-12182	ENSG00000162542	TMCO4	transmembrane and coiled-coil domains 4	ENST00000294543.10;ENST00000375127.5;ENST00000489135.5;ENST00000496528.5;ENST00000462171.1	255104;255104;255104;255104;255104	0;0;0;0;0
chr1	19758262	19758840	579	*	H2w6_peak_898	227	.	Intron (ENST00000294543.10/255104, intron 6 of 15)	1	19750081	19771427	21347	2	255104	ENST00000462171.1	12587	ENSG00000162542	TMCO4	transmembrane and coiled-coil domains 4	ENST00000294543.10;ENST00000375127.5;ENST00000489135.5;ENST00000496528.5;ENST00000462171.1	255104;255104;255104;255104;255104	0;0;0;0;0
chr1	19765515	19765964	450	*	H2w6_peak_899	223	.	Intron (ENST00000294543.10/255104, intron 6 of 15)	1	19750081	19771427	21347	2	255104	ENST00000462171.1	5463	ENSG00000162542	TMCO4	transmembrane and coiled-coil domains 4	ENST00000294543.10;ENST00000375127.5;ENST00000489135.5;ENST00000496528.5;ENST00000462171.1	255104;255104;255104;255104;255104	0;0;0;0;0
chr1	19799481	19800495	1015	*	H2w6_peak_900	301	.	Promoter (<=1kb)	1	19682213	19799917	117705	2	255104	ENST00000294543.10	0	ENSG00000162542	TMCO4	transmembrane and coiled-coil domains 4	ENST00000294543.10;ENST00000375127.5;ENST00000496528.5;ENST00000488449.1	255104;255104;255104;255104	0;0;0;0
chr1	19866697	19867273	577	*	H2w6_peak_901	230	.	Distal Intergenic	1	19882395	19912945	30551	1	23252	ENST00000375120.4	-15122	ENSG00000169914	OTUD3	OTU deubiquitinase 3	NA	NA	NA
chr1	19878145	19878429	285	*	H2w6_peak_902	97	.	Distal Intergenic	1	19882395	19912945	30551	1	23252	ENST00000375120.4	-3966	ENSG00000169914	OTUD3	OTU deubiquitinase 3	ENST00000375120.4	23252	0
chr1	19882186	19883035	850	*	H2w6_peak_903	267	.	Promoter (<=1kb)	1	19882395	19912945	30551	1	23252	ENST00000375120.4	0	ENSG00000169914	OTUD3	OTU deubiquitinase 3	ENST00000375120.4	23252	0
chr1	19903727	19904013	287	*	H2w6_peak_904	130	.	Promoter (2-3kb)	1	19906565	19906944	380	1	23252	ENST00000481686.1	-2552	ENSG00000169914	OTUD3	OTU deubiquitinase 3	ENST00000375120.4;ENST00000481686.1	23252;23252	0;-2552
chr1	19925346	19925604	259	*	H2w6_peak_905	100	.	Promoter (1-2kb)	1	19920009	19923617	3609	2	30814	ENST00000375116.3	-1729	ENSG00000188784	PLA2G2E	phospholipase A2 group IIE	ENST00000375116.3	30814	-1729
chr1	19949117	19949327	211	*	H2w6_peak_906	85	.	Distal Intergenic	1	19920009	19923617	3609	2	30814	ENST00000375116.3	-25500	ENSG00000188784	PLA2G2E	phospholipase A2 group IIE	NA	NA	NA
chr1	20101054	20101276	223	*	H2w6_peak_907	52	.	Distal Intergenic	1	20111939	20119536	7598	2	26279	ENST00000375105.8	18260	ENSG00000117215	PLA2G2D	phospholipase A2 group IID	NA	NA	NA
chr1	20124455	20124854	400	*	H2w6_peak_908	241	.	Distal Intergenic	1	20112657	20119566	6910	2	26279	ENST00000617227.1	-4889	ENSG00000117215	PLA2G2D	phospholipase A2 group IID	ENST00000375105.8;ENST00000617227.1	26279;26279	-4919;-4889
chr1	20152169	20152749	581	*	H2w6_peak_909	87	.	Distal Intergenic	1	20139330	20144080	4751	1	64600	ENST00000465062.1	12839	ENSG00000158786	PLA2G2F	phospholipase A2 group IIF	ENST00000375102.3	64600	12843
chr1	20213055	20213288	234	*	H2w6_peak_910	75	.	Distal Intergenic	1	20184242	20186486	2245	2	101928017	ENST00000442226.1	-26569	ENSG00000225986	UBXN10-AS1	UBXN10 antisense RNA 1	NA	NA	NA
chr1	20279472	20279801	330	*	H2w6_peak_911	114	.	Distal Intergenic	1	20290919	20354251	63333	1	127731	ENST00000485375.6	-11118	ENSG00000158816	VWA5B1	von Willebrand factor A domain containing 5B1	NA	NA	NA
chr1	20358803	20359120	318	*	H2w6_peak_912	35	.	Downstream (1-2kb)	1	20332918	20354222	21305	1	127731	ENST00000525343.1	25885	ENSG00000158816	VWA5B1	von Willebrand factor A domain containing 5B1	ENST00000485375.6;ENST00000375079.6;ENST00000289815.12;ENST00000467486.5;ENST00000525343.1;ENST00000426428.5	127731;127731;127731;127731;127731;339505	67884;67884;67884;25888;25885;0
chr1	20362009	20362236	228	*	H2w6_peak_913	60	.	Exon (ENST00000426428.5/339505, exon 11 of 12)	1	20332918	20354222	21305	1	127731	ENST00000525343.1	29091	ENSG00000158816	VWA5B1	von Willebrand factor A domain containing 5B1	ENST00000426428.5	339505	0
chr1	20376968	20377247	280	*	H2w6_peak_914	50	.	Intron (ENST00000426428.5/339505, intron 9 of 11)	1	20332918	20354222	21305	1	127731	ENST00000525343.1	44050	ENSG00000158816	VWA5B1	von Willebrand factor A domain containing 5B1	ENST00000426428.5;ENST00000670217.1;ENST00000666314.1	339505;339505;339505	0;0;0
chr1	20380579	20380961	383	*	H2w6_peak_915	59	.	Intron (ENST00000426428.5/339505, intron 6 of 11)	1	20332918	20354222	21305	1	127731	ENST00000525343.1	47661	ENSG00000158816	VWA5B1	von Willebrand factor A domain containing 5B1	ENST00000426428.5;ENST00000670217.1;ENST00000666314.1	339505;339505;339505	0;0;0
chr1	20411226	20411812	587	*	H2w6_peak_916	156	.	Intron (ENST00000426428.5/339505, intron 1 of 11)	1	20398105	20428739	30635	2	339505	ENST00000418743.5	16927	NA	LINC01141	long intergenic non-protein coding RNA 1141	ENST00000426428.5;ENST00000670217.1;ENST00000666314.1;ENST00000635577.2;ENST00000635564.2;ENST00000662632.1;ENST00000660748.1;ENST00000652870.1;ENST00000661413.1;ENST00000418743.5;ENST00000423486.1	339505;339505;339505;339505;339505;339505;339505;339505;339505;339505;339505	0;0;0;0;0;0;0;0;0;0;0
chr1	20427018	20427304	287	*	H2w6_peak_917	96	.	Promoter (1-2kb)	1	20398105	20428739	30635	2	339505	ENST00000418743.5	1435	NA	LINC01141	long intergenic non-protein coding RNA 1141	ENST00000426428.5;ENST00000670217.1;ENST00000666314.1;ENST00000635577.2;ENST00000635564.2;ENST00000662632.1;ENST00000660748.1;ENST00000652870.1;ENST00000661413.1;ENST00000418743.5;ENST00000423486.1	339505;339505;339505;339505;339505;339505;339505;339505;339505;339505;339505	0;0;0;0;0;0;0;0;0;0;0
chr1	20440774	20441151	378	*	H2w6_peak_918	65	.	Distal Intergenic	1	20398716	20431234	32519	2	339505	ENST00000423486.1	-9540	NA	LINC01141	long intergenic non-protein coding RNA 1141	NA	NA	NA
chr1	20476159	20476796	638	*	H2w6_peak_919	128	.	Exon (ENST00000641552.1/ENST00000641552.1, exon 1 of 2)	1	20483187	20484645	1459	2	55450	ENST00000489020.1	7849	ENSG00000162545	CAMK2N1	calcium/calmodulin dependent protein kinase II inhibitor 1	NA	NA	NA
chr1	20481215	20481753	539	*	H2w6_peak_920	63	.	Promoter (2-3kb)	1	20483187	20484645	1459	2	55450	ENST00000489020.1	2892	ENSG00000162545	CAMK2N1	calcium/calmodulin dependent protein kinase II inhibitor 1	ENST00000375078.4;ENST00000489020.1	55450;55450	0;2892
chr1	20485285	20485833	549	*	H2w6_peak_921	92	.	Promoter (<=1kb)	1	20482391	20486210	3820	2	55450	ENST00000375078.4	377	ENSG00000162545	CAMK2N1	calcium/calmodulin dependent protein kinase II inhibitor 1	ENST00000375078.4;ENST00000489020.1	55450;55450	0;-640
chr1	20486312	20486696	385	*	H2w6_peak_922	63	.	Promoter (<=1kb)	1	20482391	20486210	3820	2	55450	ENST00000375078.4	-102	ENSG00000162545	CAMK2N1	calcium/calmodulin dependent protein kinase II inhibitor 1	ENST00000375078.4;ENST00000489020.1	55450;55450	0;-1667
chr1	20493935	20494981	1047	*	H2w6_peak_923	83	.	Distal Intergenic	1	20482391	20486210	3820	2	55450	ENST00000375078.4	-7725	ENSG00000162545	CAMK2N1	calcium/calmodulin dependent protein kinase II inhibitor 1	ENST00000264198.5	79594	0
chr1	20507527	20508319	793	*	H2w6_peak_924	401	.	Promoter (<=1kb)	1	20499448	20508151	8704	2	79594	ENST00000264198.5	0	ENSG00000090432	MUL1	mitochondrial E3 ubiquitin protein ligase 1	ENST00000264198.5	79594	0
chr1	20522295	20522712	418	*	H2w6_peak_925	75	.	Distal Intergenic	1	20499448	20508151	8704	2	79594	ENST00000264198.5	-14144	ENSG00000090432	MUL1	mitochondrial E3 ubiquitin protein ligase 1	NA	NA	NA
chr1	20530984	20531470	487	*	H2w6_peak_926	129	.	Distal Intergenic	1	20552573	20555020	2448	1	163933	ENST00000332947.6	-21103	ENSG00000183114	FAM43B	family with sequence similarity 43 member B	NA	NA	NA
chr1	20575187	20575992	806	*	H2w6_peak_927	87	.	Distal Intergenic	1	20589086	20618903	29818	1	978	ENST00000461985.1	-13094	ENSG00000158825	CDA	cytidine deaminase	NA	NA	NA
chr1	20576464	20576718	255	*	H2w6_peak_928	71	.	Distal Intergenic	1	20589086	20618903	29818	1	978	ENST00000461985.1	-12368	ENSG00000158825	CDA	cytidine deaminase	NA	NA	NA
chr1	20588669	20590078	1410	*	H2w6_peak_929	512	.	Promoter (<=1kb)	1	20589086	20618903	29818	1	978	ENST00000461985.1	0	ENSG00000158825	CDA	cytidine deaminase	ENST00000461985.1;ENST00000375071.4	978;978	0;0
chr1	20601569	20601996	428	*	H2w6_peak_930	148	.	Intron (ENST00000461985.1/978, intron 1 of 2)	1	20589097	20618903	29807	1	978	ENST00000375071.4	12472	ENSG00000158825	CDA	cytidine deaminase	ENST00000461985.1;ENST00000375071.4	978;978	0;0
chr1	20604115	20604560	446	*	H2w6_peak_931	150	.	Intron (ENST00000461985.1/978, intron 1 of 2)	1	20589097	20618903	29807	1	978	ENST00000375071.4	15018	ENSG00000158825	CDA	cytidine deaminase	ENST00000461985.1;ENST00000375071.4	978;978	0;0
chr1	20612231	20612765	535	*	H2w6_peak_932	137	.	Intron (ENST00000461985.1/978, intron 2 of 2)	1	20633458	20651511	18054	1	65018	ENST00000321556.5	-20693	ENSG00000158828	PINK1	PTEN induced kinase 1	ENST00000461985.1;ENST00000375071.4	978;978	0;0
chr1	20613639	20614421	783	*	H2w6_peak_933	404	.	Exon (ENST00000375071.4/978, exon 3 of 4)	1	20633458	20651511	18054	1	65018	ENST00000321556.5	-19037	ENSG00000158828	PINK1	PTEN induced kinase 1	ENST00000461985.1;ENST00000375071.4	978;978	0;0
chr1	20620181	20620398	218	*	H2w6_peak_934	47	.	Distal Intergenic	1	20633458	20651511	18054	1	65018	ENST00000321556.5	-13060	ENSG00000158828	PINK1	PTEN induced kinase 1	ENST00000461985.1;ENST00000375071.4	978;978	0;0
chr1	20633337	20633980	644	*	H2w6_peak_935	191	.	Promoter (<=1kb)	1	20633679	20633788	110	1	102464833	ENST00000622012.1	0	ENSG00000284005	MIR6084	microRNA 6084	ENST00000622012.1;ENST00000321556.5;ENST00000492302.1	102464833;65018;65018	0;0;-4149
chr1	20634595	20634907	313	*	H2w6_peak_936	129	.	Promoter (<=1kb)	1	20633679	20633788	110	1	102464833	ENST00000622012.1	916	ENSG00000284005	MIR6084	microRNA 6084	ENST00000622012.1;ENST00000321556.5;ENST00000492302.1	102464833;65018;65018	0;0;-3222
chr1	20661164	20662058	895	*	H2w6_peak_937	512	.	Promoter (<=1kb)	1	20651767	20661544	9778	2	1650	ENST00000415136.6	0	ENSG00000244038	DDOST	dolichyl-diphosphooligosaccharide--protein glycosyltransferase non-catalytic subunit	ENST00000415136.6;ENST00000602624.6;ENST00000375048.7;ENST00000464364.1;ENST00000477229.1;ENST00000477167.5;ENST00000490034.5;ENST00000375044.5;ENST00000400463.7;ENST00000247986.2;ENST00000462858.5	1650;1650;1650;1650;1650;57576;57576;57576;57576;57576;57576	0;0;0;0;0;23129;0;0;0;0;23225
chr1	20696551	20697316	766	*	H2w6_peak_938	364	.	Promoter (1-2kb)	1	20664014	20698439	34426	2	57576	ENST00000490034.5	1123	ENSG00000117245	KIF17	kinesin family member 17	ENST00000490034.5;ENST00000375044.5;ENST00000400463.7;ENST00000247986.2	57576;57576;57576;57576	0;0;0;0
chr1	20717798	20718289	492	*	H2w6_peak_939	125	.	Promoter (<=1kb)	1	20664016	20718017	54002	2	57576	ENST00000247986.2	0	ENSG00000117245	KIF17	kinesin family member 17	ENST00000444387.7;ENST00000375031.5;ENST00000460804.5;ENST00000375044.5;ENST00000400463.7;ENST00000247986.2	400745;400745;400745;57576;57576;57576	0;0;0;0;0;0
chr1	20725194	20725581	388	*	H2w6_peak_940	78	.	Intron (ENST00000444387.7/400745, intron 5 of 9)	1	20727032	20731175	4144	2	400745	ENST00000519434.1	5594	ENSG00000189410	SH2D5	SH2 domain containing 5	ENST00000444387.7;ENST00000375031.5;ENST00000460804.5;ENST00000447746.6;ENST00000518294.5;ENST00000517430.5;ENST00000519434.1	400745;400745;400745;400745;400745;400745;400745	0;0;0;0;0;6010;5594
chr1	20732209	20733644	1436	*	H2w6_peak_941	475	.	Promoter (<=1kb)	1	20719731	20732703	12973	2	400745	ENST00000444387.7	0	ENSG00000189410	SH2D5	SH2 domain containing 5	ENST00000444387.7;ENST00000375031.5;ENST00000460804.5;ENST00000447746.6;ENST00000518294.5;ENST00000517430.5;ENST00000519434.1	400745;400745;400745;400745;400745;400745;400745	0;0;0;0;0;-618;-1034
chr1	20786268	20788162	1895	*	H2w6_peak_942	258	.	Promoter (<=1kb)	1	20742679	20786652	43974	2	50809	ENST00000312239.10	0	ENSG00000127483	HP1BP3	heterochromatin protein 1 binding protein 3	ENST00000312239.10;ENST00000438032.5;ENST00000424732.5;ENST00000417710.5;ENST00000375000.5;ENST00000437575.5;ENST00000419490.5;ENST00000414993.1;ENST00000443615.1	50809;50809;50809;50809;50809;50809;50809;50809;50809	0;0;0;0;0;0;0;0;0
chr1	20847759	20848565	807	*	H2w6_peak_943	160	.	Promoter (<=1kb)	1	20825104	20847945	22842	2	8672	ENST00000435383.1	0	ENSG00000075151	EIF4G3	eukaryotic translation initiation factor 4 gamma 3	ENST00000374935.7;ENST00000264211.12;ENST00000602326.5;ENST00000400422.6;ENST00000634879.1;ENST00000435383.1	8672;8672;8672;8672;8672;8672	0;0;0;0;0;0
chr1	20896752	20897083	332	*	H2w6_peak_944	65	.	Intron (ENST00000374935.7/8672, intron 12 of 32)	1	20893111	20941398	48288	2	8672	ENST00000374933.3	44315	ENSG00000075151	EIF4G3	eukaryotic translation initiation factor 4 gamma 3	ENST00000374935.7;ENST00000264211.12;ENST00000602326.5;ENST00000400422.6;ENST00000634879.1;ENST00000374933.3	8672;8672;8672;8672;8672;8672	0;0;0;0;0;0
chr1	21022155	21022820	666	*	H2w6_peak_945	262	.	Intron (ENST00000374935.7/8672, intron 4 of 32)	1	20806470	21050994	244525	2	8672	ENST00000264211.12	28174	ENSG00000075151	EIF4G3	eukaryotic translation initiation factor 4 gamma 3	ENST00000374935.7;ENST00000264211.12;ENST00000602326.5;ENST00000400422.6;ENST00000634879.1;ENST00000356916.7;ENST00000438975.5;ENST00000411888.5	8672;8672;8672;8672;8672;8672;8672;8672	0;0;0;0;0;0;0;0
chr1	21083197	21083522	326	*	H2w6_peak_946	118	.	Intron (ENST00000374935.7/8672, intron 3 of 32)	1	21064531	21111610	47080	2	8672	ENST00000463775.1	28088	ENSG00000075151	EIF4G3	eukaryotic translation initiation factor 4 gamma 3	ENST00000374935.7;ENST00000602326.5;ENST00000400422.6;ENST00000634879.1;ENST00000356916.7;ENST00000438975.5;ENST00000411888.5;ENST00000463775.1	8672;8672;8672;8672;8672;8672;8672;8672	0;0;0;0;0;0;0;0
chr1	21091173	21091390	218	*	H2w6_peak_947	179	.	Intron (ENST00000374935.7/8672, intron 2 of 32)	1	21064531	21111610	47080	2	8672	ENST00000463775.1	20220	ENSG00000075151	EIF4G3	eukaryotic translation initiation factor 4 gamma 3	ENST00000374935.7;ENST00000602326.5;ENST00000400422.6;ENST00000634879.1;ENST00000356916.7;ENST00000438975.5;ENST00000411888.5;ENST00000463775.1	8672;8672;8672;8672;8672;8672;8672;8672	0;0;0;0;0;0;0;0
chr1	21149493	21150273	781	*	H2w6_peak_948	439	.	Intron (ENST00000374935.7/8672, intron 2 of 32)	1	20941242	21174737	233496	2	8672	ENST00000356916.7	24464	ENSG00000075151	EIF4G3	eukaryotic translation initiation factor 4 gamma 3	ENST00000374935.7;ENST00000602326.5;ENST00000400422.6;ENST00000634879.1;ENST00000356916.7;ENST00000438975.5;ENST00000411888.5	8672;8672;8672;8672;8672;8672;8672	0;0;0;0;0;0;0
chr1	21174722	21174960	239	*	H2w6_peak_949	73	.	Promoter (<=1kb)	1	20941242	21174737	233496	2	8672	ENST00000356916.7	0	ENSG00000075151	EIF4G3	eukaryotic translation initiation factor 4 gamma 3	ENST00000374935.7;ENST00000602326.5;ENST00000400422.6;ENST00000634879.1;ENST00000356916.7;ENST00000438975.5;ENST00000411888.5;ENST00000634778.1	8672;8672;8672;8672;8672;8672;8672;8672	0;0;0;0;0;0;0;0
chr1	21175528	21176195	668	*	H2w6_peak_950	66	.	Promoter (<=1kb)	1	21175114	21176819	1706	2	8672	ENST00000634778.1	624	ENSG00000075151	EIF4G3	eukaryotic translation initiation factor 4 gamma 3	ENST00000374935.7;ENST00000602326.5;ENST00000400422.6;ENST00000634879.1;ENST00000356916.7;ENST00000438975.5;ENST00000411888.5;ENST00000634778.1	8672;8672;8672;8672;8672;8672;8672;8672	0;0;0;0;0;0;0;0
chr1	21176655	21177147	493	*	H2w6_peak_951	165	.	Promoter (<=1kb)	1	20806292	21176888	370597	2	8672	ENST00000374935.7	0	ENSG00000075151	EIF4G3	eukaryotic translation initiation factor 4 gamma 3	ENST00000374935.7;ENST00000602326.5;ENST00000400422.6;ENST00000634879.1;ENST00000356916.7;ENST00000438975.5;ENST00000411888.5;ENST00000634778.1	8672;8672;8672;8672;8672;8672;8672;8672	0;0;0;0;0;0;0;0
chr1	21195098	21195386	289	*	H2w6_peak_952	142	.	Distal Intergenic	1	20806292	21176888	370597	2	8672	ENST00000374935.7	-18210	ENSG00000075151	EIF4G3	eukaryotic translation initiation factor 4 gamma 3	NA	NA	NA
chr1	21238604	21238855	252	*	H2w6_peak_953	60	.	Promoter (<=1kb)	1	21233570	21238350	4781	2	1889	ENST00000470394.1	-254	ENSG00000117298	ECE1	endothelin converting enzyme 1	ENST00000415912.6;ENST00000374893.11;ENST00000649812.1;ENST00000357071.8;ENST00000436918.6;ENST00000264205.10;ENST00000526194.5;ENST00000470394.1;ENST00000528294.1	1889;1889;1889;1889;1889;1889;1889;1889;1889	0;0;0;0;0;0;0;-254;0
chr1	21251955	21252513	559	*	H2w6_peak_954	260	.	Intron (ENST00000415912.6/1889, intron 8 of 18)	1	21238149	21256717	18569	2	1889	ENST00000528294.1	4204	ENSG00000117298	ECE1	endothelin converting enzyme 1	ENST00000415912.6;ENST00000374893.11;ENST00000649812.1;ENST00000357071.8;ENST00000436918.6;ENST00000264205.10;ENST00000526194.5;ENST00000528294.1	1889;1889;1889;1889;1889;1889;1889;1889	0;0;0;0;0;0;0;0
chr1	21261711	21262696	986	*	H2w6_peak_955	320	.	Intron (ENST00000415912.6/1889, intron 4 of 18)	1	21238149	21256717	18569	2	1889	ENST00000528294.1	-4994	ENSG00000117298	ECE1	endothelin converting enzyme 1	ENST00000415912.6;ENST00000374893.11;ENST00000649812.1;ENST00000357071.8;ENST00000436918.6;ENST00000264205.10;ENST00000526194.5;ENST00000528294.1;ENST00000473505.5	1889;1889;1889;1889;1889;1889;1889;1889;1889	0;0;0;0;0;0;0;0;0
chr1	21279852	21280419	568	*	H2w6_peak_956	177	.	Promoter (<=1kb)	1	21260313	21280069	19757	2	1889	ENST00000473505.5	0	ENSG00000117298	ECE1	endothelin converting enzyme 1	ENST00000415912.6;ENST00000374893.11;ENST00000649812.1;ENST00000357071.8;ENST00000436918.6;ENST00000264205.10;ENST00000526194.5;ENST00000473505.5;ENST00000481130.6;ENST00000527991.2;ENST00000463334.2	1889;1889;1889;1889;1889;1889;1889;1889;1889;1889;1889	0;0;0;0;0;0;0;0;0;0;0
chr1	21289984	21290640	657	*	H2w6_peak_957	122	.	Promoter (<=1kb)	1	21217250	21290463	73214	2	1889	ENST00000374893.11	0	ENSG00000117298	ECE1	endothelin converting enzyme 1	ENST00000449034.1;ENST00000655030.1;ENST00000415912.6;ENST00000374893.11;ENST00000649812.1;ENST00000436918.6;ENST00000264205.10;ENST00000526194.5;ENST00000481130.6;ENST00000527991.2;ENST00000463334.2	100506801;100506801;1889;1889;1889;1889;1889;1889;1889;1889;1889	0;0;0;0;0;0;0;0;0;0;0
chr1	21294457	21295215	759	*	H2w6_peak_958	220	.	Promoter (<=1kb)	1	21272832	21294424	21593	2	1889	ENST00000527991.2	-33	ENSG00000117298	ECE1	endothelin converting enzyme 1	ENST00000449034.1;ENST00000655030.1;ENST00000415912.6;ENST00000374893.11;ENST00000649812.1;ENST00000436918.6;ENST00000264205.10;ENST00000526194.5;ENST00000481130.6;ENST00000527991.2;ENST00000463334.2	100506801;100506801;1889;1889;1889;1889;1889;1889;1889;1889;1889	0;0;0;0;0;0;0;0;0;0;0
chr1	21302788	21303093	306	*	H2w6_peak_959	69	.	Intron (ENST00000415912.6/1889, intron 1 of 18)	1	21272746	21298999	26254	2	1889	ENST00000481130.6	-3789	ENSG00000117298	ECE1	endothelin converting enzyme 1	ENST00000449034.1;ENST00000655030.1;ENST00000415912.6;ENST00000649812.1;ENST00000481130.6;ENST00000463334.2	100506801;100506801;1889;1889;1889;1889	0;0;0;0;0;0
chr1	21310247	21310580	334	*	H2w6_peak_960	38	.	Intron (ENST00000415912.6/1889, intron 1 of 18)	1	21272746	21298999	26254	2	1889	ENST00000481130.6	-11248	ENSG00000117298	ECE1	endothelin converting enzyme 1	ENST00000415912.6;ENST00000649812.1;ENST00000463334.2	1889;1889;1889	0;0;0
chr1	21324332	21325016	685	*	H2w6_peak_961	477	.	Intron (ENST00000415912.6/1889, intron 1 of 18)	1	21272835	21345137	72303	2	1889	ENST00000463334.2	20121	ENSG00000117298	ECE1	endothelin converting enzyme 1	ENST00000415912.6;ENST00000649812.1;ENST00000463334.2	1889;1889;1889	0;0;0
chr1	21329413	21329738	326	*	H2w6_peak_962	178	.	Intron (ENST00000415912.6/1889, intron 1 of 18)	1	21272835	21345137	72303	2	1889	ENST00000463334.2	15399	ENSG00000117298	ECE1	endothelin converting enzyme 1	ENST00000415912.6;ENST00000649812.1;ENST00000463334.2	1889;1889;1889	0;0;0
chr1	21334227	21334892	666	*	H2w6_peak_963	269	.	Intron (ENST00000415912.6/1889, intron 1 of 18)	1	21272835	21345137	72303	2	1889	ENST00000463334.2	10245	ENSG00000117298	ECE1	endothelin converting enzyme 1	ENST00000415912.6;ENST00000649812.1;ENST00000463334.2	1889;1889;1889	0;0;0
chr1	21335707	21336142	436	*	H2w6_peak_964	211	.	Intron (ENST00000415912.6/1889, intron 1 of 18)	1	21272835	21345137	72303	2	1889	ENST00000463334.2	8995	ENSG00000117298	ECE1	endothelin converting enzyme 1	ENST00000415912.6;ENST00000649812.1;ENST00000463334.2	1889;1889;1889	0;0;0
chr1	21344717	21345910	1194	*	H2w6_peak_965	402	.	Promoter (<=1kb)	1	21217247	21345504	128258	2	1889	ENST00000415912.6	0	ENSG00000117298	ECE1	endothelin converting enzyme 1	ENST00000415912.6;ENST00000649812.1;ENST00000463334.2	1889;1889;1889	0;0;0
chr1	21356017	21356319	303	*	H2w6_peak_966	123	.	Distal Intergenic	1	21217281	21345572	128292	2	1889	ENST00000649812.1	-10445	ENSG00000117298	ECE1	endothelin converting enzyme 1	NA	NA	NA
chr1	21368365	21368727	363	*	H2w6_peak_967	97	.	Distal Intergenic	1	21217281	21345572	128292	2	1889	ENST00000649812.1	-22793	ENSG00000117298	ECE1	endothelin converting enzyme 1	NA	NA	NA
chr1	21439799	21440300	502	*	H2w6_peak_968	166	.	Promoter (<=1kb)	1	21440128	21483467	43340	1	84224	ENST00000454000.6	0	ENSG00000142794	NBPF3	NBPF member 3	ENST00000454000.6;ENST00000318220.10;ENST00000478653.6;ENST00000485941.2;ENST00000342104.9;ENST00000486229.5;ENST00000318249.9;ENST00000434838.6;ENST00000467103.2	84224;84224;84224;84224;84224;84224;84224;84224;84224	0;0;0;0;0;0;-13;-4644;-4692
chr1	21490849	21491064	216	*	H2w6_peak_969	58	.	Distal Intergenic	1	21473395	21480221	6827	1	84224	ENST00000477050.1	17454	ENSG00000142794	NBPF3	NBPF member 3	NA	NA	NA
chr1	21491888	21492488	601	*	H2w6_peak_970	47	.	Distal Intergenic	1	21509397	21564211	54815	1	249	ENST00000468526.1	-16909	ENSG00000162551	ALPL	alkaline phosphatase, biomineralization associated	NA	NA	NA
chr1	21573984	21575037	1054	*	H2w6_peak_971	99	.	Promoter (<=1kb)	1	21574478	21578399	3922	1	249	ENST00000374829.2	0	ENSG00000162551	ALPL	alkaline phosphatase, biomineralization associated	ENST00000374840.8;ENST00000539907.5;ENST00000540617.5;ENST00000374832.5;ENST00000374830.2;ENST00000374829.2	249;249;249;249;249;249	0;0;0;0;0;0
chr1	21586730	21587411	682	*	H2w6_peak_972	556	.	Exon (ENST00000457706.1/ENST00000457706.1, exon 1 of 2)	1	21574478	21578399	3922	1	249	ENST00000374829.2	12252	ENSG00000162551	ALPL	alkaline phosphatase, biomineralization associated	NA	NA	NA
chr1	21594635	21595126	492	*	H2w6_peak_973	187	.	Downstream (1-2kb)	1	21574478	21578399	3922	1	249	ENST00000374829.2	20157	ENSG00000162551	ALPL	alkaline phosphatase, biomineralization associated	ENST00000290101.8;ENST00000374763.6;ENST00000374761.6;ENST00000471600.6;ENST00000374765.8;ENST00000611549.4;ENST00000542643.6;ENST00000495204.5	5909;5909;5909;5909;5909;5909;5909;5909	0;0;0;0;0;0;0;0
chr1	21607617	21608281	665	*	H2w6_peak_974	673	.	Exon (ENST00000290101.8/5909, exon 17 of 27)	1	21596221	21620041	23821	2	5909	ENST00000374763.6	11760	ENSG00000076864	RAP1GAP	RAP1 GTPase activating protein	ENST00000290101.8;ENST00000374763.6;ENST00000374761.6;ENST00000471600.6;ENST00000374765.8;ENST00000611549.4;ENST00000542643.6;ENST00000495204.5;ENST00000374757.7	5909;5909;5909;5909;5909;5909;5909;5909;5909	0;0;0;0;0;0;0;0;0
chr1	21614636	21615116	481	*	H2w6_peak_975	93	.	Intron (ENST00000290101.8/5909, intron 7 of 26)	1	21596221	21620041	23821	2	5909	ENST00000374763.6	4925	ENSG00000076864	RAP1GAP	RAP1 GTPase activating protein	ENST00000290101.8;ENST00000374763.6;ENST00000374761.6;ENST00000471600.6;ENST00000374765.8;ENST00000611549.4;ENST00000542643.6;ENST00000495204.5;ENST00000374757.7;ENST00000317967.11;ENST00000447293.5;ENST00000482984.5	5909;5909;5909;5909;5909;5909;5909;5909;5909;5909;5909;5909	0;0;0;0;0;0;0;0;0;0;0;0
chr1	21622307	21622712	406	*	H2w6_peak_976	102	.	Promoter (<=1kb)	1	21596221	21622568	26348	2	5909	ENST00000374761.6	0	ENSG00000076864	RAP1GAP	RAP1 GTPase activating protein	ENST00000290101.8;ENST00000374763.6;ENST00000374761.6;ENST00000471600.6;ENST00000374765.8;ENST00000611549.4;ENST00000542643.6;ENST00000495204.5;ENST00000374757.7;ENST00000317967.11;ENST00000447293.5;ENST00000482984.5;ENST00000464457.1	5909;5909;5909;5909;5909;5909;5909;5909;5909;5909;5909;5909;5909	0;0;0;0;0;0;0;0;0;0;0;0;0
chr1	21626823	21627345	523	*	H2w6_peak_977	398	.	Intron (ENST00000290101.8/5909, intron 2 of 26)	1	21596221	21622568	26348	2	5909	ENST00000374761.6	-4255	ENSG00000076864	RAP1GAP	RAP1 GTPase activating protein	ENST00000290101.8;ENST00000374761.6;ENST00000471600.6;ENST00000374765.8;ENST00000611549.4;ENST00000542643.6;ENST00000495204.5;ENST00000374757.7;ENST00000317967.11;ENST00000447293.5;ENST00000482984.5;ENST00000464457.1	5909;5909;5909;5909;5909;5909;5909;5909;5909;5909;5909;5909	0;0;0;0;0;0;0;0;0;0;0;0
chr1	21632020	21632484	465	*	H2w6_peak_978	59	.	Intron (ENST00000290101.8/5909, intron 2 of 26)	1	21596221	21622568	26348	2	5909	ENST00000374761.6	-9452	ENSG00000076864	RAP1GAP	RAP1 GTPase activating protein	ENST00000290101.8;ENST00000471600.6;ENST00000374765.8;ENST00000611549.4;ENST00000542643.6;ENST00000495204.5;ENST00000374757.7;ENST00000317967.11;ENST00000447293.5;ENST00000482984.5;ENST00000464457.1	5909;5909;5909;5909;5909;5909;5909;5909;5909;5909;5909	0;0;0;0;0;0;0;0;0;0;0
chr1	21638556	21639239	684	*	H2w6_peak_979	424	.	Intron (ENST00000290101.8/5909, intron 2 of 26)	1	21596221	21651820	55600	2	5909	ENST00000471600.6	12581	ENSG00000076864	RAP1GAP	RAP1 GTPase activating protein	ENST00000290101.8;ENST00000471600.6;ENST00000374765.8;ENST00000611549.4;ENST00000542643.6;ENST00000495204.5;ENST00000374757.7;ENST00000317967.11;ENST00000447293.5;ENST00000482984.5;ENST00000464457.1	5909;5909;5909;5909;5909;5909;5909;5909;5909;5909;5909	0;0;0;0;0;0;0;0;0;0;0
chr1	21639611	21639854	244	*	H2w6_peak_980	56	.	Intron (ENST00000290101.8/5909, intron 2 of 26)	1	21596221	21651820	55600	2	5909	ENST00000471600.6	11966	ENSG00000076864	RAP1GAP	RAP1 GTPase activating protein	ENST00000290101.8;ENST00000471600.6;ENST00000374765.8;ENST00000611549.4;ENST00000542643.6;ENST00000495204.5;ENST00000374757.7;ENST00000317967.11;ENST00000447293.5;ENST00000482984.5;ENST00000464457.1	5909;5909;5909;5909;5909;5909;5909;5909;5909;5909;5909	0;0;0;0;0;0;0;0;0;0;0
chr1	21651779	21651987	209	*	H2w6_peak_981	55	.	Promoter (<=1kb)	1	21596221	21651820	55600	2	5909	ENST00000471600.6	0	ENSG00000076864	RAP1GAP	RAP1 GTPase activating protein	ENST00000290101.8;ENST00000471600.6;ENST00000374765.8;ENST00000611549.4;ENST00000542643.6;ENST00000495204.5;ENST00000374757.7;ENST00000317967.11;ENST00000447293.5;ENST00000482984.5;ENST00000464457.1	5909;5909;5909;5909;5909;5909;5909;5909;5909;5909;5909	0;0;0;0;0;0;0;0;0;0;0
chr1	21659174	21659620	447	*	H2w6_peak_982	118	.	Intron (ENST00000290101.8/5909, intron 1 of 26)	1	21617932	21653307	35376	2	5909	ENST00000447293.5	-5867	ENSG00000076864	RAP1GAP	RAP1 GTPase activating protein	ENST00000290101.8;ENST00000374765.8;ENST00000611549.4;ENST00000542643.6;ENST00000317967.11;ENST00000482984.5;ENST00000464457.1	5909;5909;5909;5909;5909;5909;5909	0;0;0;0;0;0;0
chr1	21667115	21667326	212	*	H2w6_peak_983	39	.	Promoter (<=1kb)	1	21620041	21667681	47641	2	5909	ENST00000482984.5	355	ENSG00000076864	RAP1GAP	RAP1 GTPase activating protein	ENST00000290101.8;ENST00000374765.8;ENST00000611549.4;ENST00000542643.6;ENST00000317967.11;ENST00000482984.5;ENST00000464457.1	5909;5909;5909;5909;5909;5909;5909	0;0;0;0;0;0;0
chr1	21764640	21765516	877	*	H2w6_peak_984	330	.	Intron (ENST00000308271.14/84196, intron 1 of 26)	1	21728612	21748191	19580	2	84196	ENST00000374730.2	-16449	ENSG00000090686	USP48	ubiquitin specific peptidase 48	ENST00000308271.14;ENST00000400301.5;ENST00000529637.5;ENST00000421625.6;ENST00000527823.5;ENST00000532737.1;ENST00000489108.1	84196;84196;84196;84196;84196;84196;84196	0;0;0;0;0;0;0
chr1	21782517	21783739	1223	*	H2w6_peak_985	330	.	Promoter (<=1kb)	1	21678298	21783149	104852	2	84196	ENST00000308271.14	0	ENSG00000090686	USP48	ubiquitin specific peptidase 48	ENST00000308271.14;ENST00000400301.5;ENST00000529637.5;ENST00000421625.6;ENST00000527823.5;ENST00000532737.1;ENST00000489108.1	84196;84196;84196;84196;84196;84196;84196	0;0;0;0;0;0;0
chr1	21801127	21801481	355	*	H2w6_peak_986	106	.	Distal Intergenic	1	21812265	21825225	12961	1	401944	ENST00000344642.7	-10784	ENSG00000187942	LDLRAD2	low density lipoprotein receptor class A domain containing 2	NA	NA	NA
chr1	21862024	21862466	443	*	H2w6_peak_987	316	.	Exon (ENST00000374695.8/3339, exon 38 of 97)	1	21851311	21854656	3346	2	3339	ENST00000493940.2	-7368	ENSG00000142798	HSPG2	heparan sulfate proteoglycan 2	ENST00000374695.8;ENST00000644714.1	3339;3339	0;0
chr1	21869661	21870303	643	*	H2w6_peak_988	697	.	Promoter (2-3kb)	1	21865717	21872377	6661	2	3339	ENST00000644714.1	2074	ENSG00000142798	HSPG2	heparan sulfate proteoglycan 2	ENST00000374695.8;ENST00000644714.1;ENST00000427897.1;ENST00000498495.1	3339;3339;3339;3339	0;0;4403;4905
chr1	21904839	21905160	322	*	H2w6_peak_989	48	.	Intron (ENST00000374695.8/3339, intron 1 of 96)	1	21887233	21896310	9078	2	3339	ENST00000412328.5	-8529	ENSG00000142798	HSPG2	heparan sulfate proteoglycan 2	ENST00000374695.8	3339	0
chr1	21920322	21920782	461	*	H2w6_peak_990	100	.	Intron (ENST00000374695.8/3339, intron 1 of 96)	1	21822244	21937310	115067	2	3339	ENST00000374695.8	16528	ENSG00000142798	HSPG2	heparan sulfate proteoglycan 2	ENST00000374695.8	3339	0
chr1	21931033	21931740	708	*	H2w6_peak_991	148	.	Intron (ENST00000374695.8/3339, intron 1 of 96)	1	21822244	21937310	115067	2	3339	ENST00000374695.8	5570	ENSG00000142798	HSPG2	heparan sulfate proteoglycan 2	ENST00000374695.8	3339	0
chr1	21933652	21934218	567	*	H2w6_peak_992	224	.	Intron (ENST00000374695.8/3339, intron 1 of 96)	1	21822244	21937310	115067	2	3339	ENST00000374695.8	3092	ENSG00000142798	HSPG2	heparan sulfate proteoglycan 2	ENST00000374695.8	3339	0
chr1	21936015	21936393	379	*	H2w6_peak_993	49	.	Promoter (<=1kb)	1	21822244	21937310	115067	2	3339	ENST00000374695.8	917	ENSG00000142798	HSPG2	heparan sulfate proteoglycan 2	ENST00000374695.8	3339	0
chr1	21939681	21939953	273	*	H2w6_peak_994	197	.	Promoter (2-3kb)	1	21822244	21937310	115067	2	3339	ENST00000374695.8	-2371	ENSG00000142798	HSPG2	heparan sulfate proteoglycan 2	ENST00000374695.8	3339	0
chr1	21943056	21943440	385	*	H2w6_peak_995	151	.	Distal Intergenic	1	21822244	21937310	115067	2	3339	ENST00000374695.8	-5746	ENSG00000142798	HSPG2	heparan sulfate proteoglycan 2	NA	NA	NA
chr1	21956750	21957516	767	*	H2w6_peak_996	576	.	Exon (ENST00000637118.1/ENST00000637118.1, exon 1 of 2)	1	21822244	21937310	115067	2	3339	ENST00000374695.8	-19440	ENSG00000142798	HSPG2	heparan sulfate proteoglycan 2	NA	NA	NA
chr1	21964008	21964252	245	*	H2w6_peak_997	112	.	Distal Intergenic	1	21977022	21989354	12333	1	23436	ENST00000337107.11	-12770	ENSG00000219073	CELA3B	chymotrypsin like elastase 3B	NA	NA	NA
chr1	22019109	22019449	341	*	H2w6_peak_998	111	.	Intron (ENST00000650360.1/10136, intron 7 of 8)	1	22024558	22031223	6666	1	29092	ENST00000635675.2	-5109	ENSG00000218510	LINC00339	long intergenic non-protein coding RNA 339	ENST00000650360.1;ENST00000655353.1;ENST00000455966.2;ENST00000657670.1;ENST00000635097.2;ENST00000667783.1;ENST00000648697.1	10136;101928043;101928043;101928043;101928043;101928043;29092	0;0;0;0;0;0;0
chr1	22025179	22026219	1041	*	H2w6_peak_999	176	.	Promoter (<=1kb)	1	22023990	22025492	1503	2	101928043	ENST00000655353.1	0	ENSG00000228397	LINC01635	long intergenic non-protein coding RNA 1635	ENST00000650360.1;ENST00000655353.1;ENST00000455966.2;ENST00000657670.1;ENST00000635097.2;ENST00000667783.1;ENST00000648697.1;ENST00000635675.2;ENST00000434233.2;ENST00000634934.2;ENST00000634712.2;ENST00000634451.2;ENST00000635450.2;ENST00000420503.1;ENST00000416769.2;ENST00000642072.1;ENST00000404210.5;ENST00000641009.1;ENST00000452322.2;ENST00000648594.1	10136;101928043;101928043;101928043;101928043;101928043;29092;29092;29092;29092;29092;29092;29092;29092;29092;29092;29092;29092;29092;998	0;0;0;0;0;0;0;0;0;0;0;0;0;0;0;0;0;0;0;0
chr1	22039723	22040335	613	*	H2w6_peak_1000	185	.	Intron (ENST00000648594.1/998, intron 1 of 5)	1	22052627	22092923	40297	1	998	ENST00000400259.5	-12292	ENSG00000070831	CDC42	cell division cycle 42	ENST00000648594.1	998	0
chr1	22052508	22053094	587	*	H2w6_peak_1001	267	.	Promoter (<=1kb)	1	22052627	22092923	40297	1	998	ENST00000400259.5	0	ENSG00000070831	CDC42	cell division cycle 42	ENST00000648594.1;ENST00000400259.5;ENST00000344548.7;ENST00000498236.1;ENST00000315554.13;ENST00000656825.1;ENST00000651171.1;ENST00000652582.1;ENST00000667384.1;ENST00000411827.1;ENST00000662562.1	998;998;998;998;998;998;998;998;998;998;998	0;0;0;0;0;0;0;0;0;0;0
chr1	22053324	22053751	428	*	H2w6_peak_1002	96	.	Promoter (<=1kb)	1	22053486	22091576	38091	1	998	ENST00000662562.1	0	ENSG00000070831	CDC42	cell division cycle 42	ENST00000648594.1;ENST00000400259.5;ENST00000344548.7;ENST00000498236.1;ENST00000315554.13;ENST00000656825.1;ENST00000651171.1;ENST00000652582.1;ENST00000667384.1;ENST00000411827.1;ENST00000662562.1	998;998;998;998;998;998;998;998;998;998;998	0;0;0;0;0;0;0;0;0;0;0
chr1	22131839	22132931	1093	*	H2w6_peak_1003	102	.	Promoter (1-2kb)	1	22127038	22129851	2814	2	54361	ENST00000415567.1	-1988	ENSG00000162552	WNT4	Wnt family member 4	ENST00000290167.11;ENST00000415567.1;ENST00000441048.1	54361;54361;54361	0;-1988;0
chr1	22142337	22143468	1132	*	H2w6_peak_1004	175	.	Promoter (<=1kb)	1	22117313	22143097	25785	2	54361	ENST00000290167.11	0	ENSG00000162552	WNT4	Wnt family member 4	ENST00000290167.11;ENST00000441048.1	54361;54361	0;0
chr1	22166654	22166953	300	*	H2w6_peak_1005	34	.	Distal Intergenic	1	22127474	22143969	16496	2	54361	ENST00000441048.1	-22685	ENSG00000162552	WNT4	Wnt family member 4	NA	NA	NA
chr1	22176272	22176601	330	*	H2w6_peak_1006	87	.	Distal Intergenic	1	22127474	22143969	16496	2	54361	ENST00000441048.1	-32303	ENSG00000162552	WNT4	Wnt family member 4	NA	NA	NA
chr1	22177272	22177785	514	*	H2w6_peak_1007	91	.	Distal Intergenic	1	22127474	22143969	16496	2	54361	ENST00000441048.1	-33303	ENSG00000162552	WNT4	Wnt family member 4	NA	NA	NA
chr1	22228580	22228851	272	*	H2w6_peak_1008	36	.	Distal Intergenic	1	22266239	22266300	62	1	100616433	ENST00000581169.1	-37388	ENSG00000266564	MIR4418	microRNA 4418	NA	NA	NA
chr1	22229311	22229854	544	*	H2w6_peak_1009	471	.	Distal Intergenic	1	22266239	22266300	62	1	100616433	ENST00000581169.1	-36385	ENSG00000266564	MIR4418	microRNA 4418	NA	NA	NA
chr1	22239503	22239888	386	*	H2w6_peak_1010	40	.	Distal Intergenic	1	22266239	22266300	62	1	100616433	ENST00000581169.1	-26351	ENSG00000266564	MIR4418	microRNA 4418	NA	NA	NA
chr1	22250741	22251086	346	*	H2w6_peak_1011	139	.	Distal Intergenic	1	22266239	22266300	62	1	100616433	ENST00000581169.1	-15153	ENSG00000266564	MIR4418	microRNA 4418	NA	NA	NA
chr1	22380277	22380548	272	*	H2w6_peak_1012	65	.	Distal Intergenic	1	22428838	22511763	82926	1	9923	ENST00000650433.1	-48290	ENSG00000184677	ZBTB40	zinc finger and BTB domain containing 40	NA	NA	NA
chr1	22388753	22389522	770	*	H2w6_peak_1013	136	.	Distal Intergenic	1	22428838	22511763	82926	1	9923	ENST00000650433.1	-39316	ENSG00000184677	ZBTB40	zinc finger and BTB domain containing 40	NA	NA	NA
chr1	22416555	22416796	242	*	H2w6_peak_1014	40	.	Distal Intergenic	1	22428838	22511763	82926	1	9923	ENST00000650433.1	-12042	ENSG00000184677	ZBTB40	zinc finger and BTB domain containing 40	NA	NA	NA
chr1	22420413	22420828	416	*	H2w6_peak_1015	57	.	Distal Intergenic	1	22428838	22511763	82926	1	9923	ENST00000650433.1	-8010	ENSG00000184677	ZBTB40	zinc finger and BTB domain containing 40	NA	NA	NA
chr1	22428803	22429072	270	*	H2w6_peak_1016	85	.	Promoter (<=1kb)	1	22428838	22511763	82926	1	9923	ENST00000650433.1	0	ENSG00000184677	ZBTB40	zinc finger and BTB domain containing 40	ENST00000650433.1	9923	0
chr1	22451585	22452800	1216	*	H2w6_peak_1017	248	.	Promoter (<=1kb)	1	22451851	22531154	79304	1	9923	ENST00000375647.5	0	ENSG00000184677	ZBTB40	zinc finger and BTB domain containing 40	ENST00000650433.1;ENST00000375647.5;ENST00000374651.8;ENST00000404138.5;ENST00000400239.6	9923;9923;9923;9923;9923	0;0;0;0;0
chr1	22500375	22500807	433	*	H2w6_peak_1018	197	.	Intron (ENST00000650433.1/9923, intron 3 of 8)	1	22451867	22506241	54375	1	9923	ENST00000400239.6	48508	ENSG00000184677	ZBTB40	zinc finger and BTB domain containing 40	ENST00000650433.1;ENST00000375647.5;ENST00000374651.8;ENST00000404138.5;ENST00000400239.6	9923;9923;9923;9923;9923	0;0;0;0;0
chr1	22591776	22592012	237	*	H2w6_peak_1019	47	.	Intron (ENST00000166244.8/2046, intron 5 of 16)	1	22563564	22589621	26058	1	2046	ENST00000374644.8	28212	ENSG00000070886	EPHA8	EPH receptor A8	ENST00000166244.8;ENST00000374644.8	2046;2046	0;28212
chr1	22593212	22593426	215	*	H2w6_peak_1020	67	.	Exon (ENST00000166244.8/2046, exon 6 of 17)	1	22563564	22589621	26058	1	2046	ENST00000374644.8	29648	ENSG00000070886	EPHA8	EPH receptor A8	ENST00000166244.8;ENST00000374644.8	2046;2046	0;29648
chr1	22600512	22600856	345	*	H2w6_peak_1021	44	.	Exon (ENST00000166244.8/2046, exon 14 of 17)	1	22633258	22633366	109	2	102466615	ENST00000614019.2	32510	ENSG00000276835	MIR6127	microRNA 6127	ENST00000166244.8	2046	0
chr1	22611626	22611841	216	*	H2w6_peak_1022	45	.	Distal Intergenic	1	22633258	22633366	109	2	102466615	ENST00000614019.2	21525	ENSG00000276835	MIR6127	microRNA 6127	NA	NA	NA
chr1	22614027	22614311	285	*	H2w6_peak_1023	69	.	Distal Intergenic	1	22633258	22633366	109	2	102466615	ENST00000614019.2	19055	ENSG00000276835	MIR6127	microRNA 6127	NA	NA	NA
chr1	22626079	22626340	262	*	H2w6_peak_1024	45	.	Distal Intergenic	1	22633258	22633366	109	2	102466615	ENST00000614019.2	7026	ENSG00000276835	MIR6127	microRNA 6127	NA	NA	NA
chr1	22662342	22662710	369	*	H2w6_peak_1025	161	.	Distal Intergenic	1	22653236	22661637	8402	1	713	ENST00000509305.6	9106	ENSG00000173369	C1QB	complement C1q B chain	ENST00000510260.5;ENST00000432749.6;ENST00000314933.6;ENST00000509305.6	713;713;713;713	9580;9153;9153;9106
chr1	22689516	22689860	345	*	H2w6_peak_1026	251	.	Distal Intergenic	1	22710839	22891265	180427	1	2048	ENST00000544305.5	-20979	ENSG00000133216	EPHB2	EPH receptor B2	NA	NA	NA
chr1	22710554	22710930	377	*	H2w6_peak_1027	236	.	Promoter (<=1kb)	1	22710839	22891265	180427	1	2048	ENST00000544305.5	0	ENSG00000133216	EPHB2	EPH receptor B2	ENST00000544305.5;ENST00000374630.7;ENST00000400191.7;ENST00000374632.7	2048;2048;2048;2048	0;0;0;0
chr1	22711673	22712185	513	*	H2w6_peak_1028	89	.	Promoter (<=1kb)	1	22710970	22914270	203301	1	2048	ENST00000374632.7	703	ENSG00000133216	EPHB2	EPH receptor B2	ENST00000544305.5;ENST00000374630.7;ENST00000400191.7;ENST00000374632.7	2048;2048;2048;2048	0;0;0;0
chr1	22712467	22712766	300	*	H2w6_peak_1029	53	.	Promoter (1-2kb)	1	22710970	22914270	203301	1	2048	ENST00000374632.7	1497	ENSG00000133216	EPHB2	EPH receptor B2	ENST00000544305.5;ENST00000374630.7;ENST00000400191.7;ENST00000374632.7	2048;2048;2048;2048	0;0;0;0
chr1	22739606	22740184	579	*	H2w6_peak_1030	92	.	Intron (ENST00000544305.5/2048, intron 1 of 6)	1	22719517	22719598	82	1	100616391	ENST00000581646.1	20089	ENSG00000265422	MIR4684	microRNA 4684	ENST00000544305.5;ENST00000374630.7;ENST00000400191.7;ENST00000374632.7	2048;2048;2048;2048	0;0;0;0
chr1	22746062	22746569	508	*	H2w6_peak_1031	146	.	Intron (ENST00000544305.5/2048, intron 1 of 6)	1	22719517	22719598	82	1	100616391	ENST00000581646.1	26545	ENSG00000265422	MIR4684	microRNA 4684	ENST00000544305.5;ENST00000374630.7;ENST00000400191.7;ENST00000374632.7	2048;2048;2048;2048	0;0;0;0
chr1	22747433	22747696	264	*	H2w6_peak_1032	103	.	Intron (ENST00000544305.5/2048, intron 1 of 6)	1	22775178	22913752	138575	1	2048	ENST00000374627.1	-27482	ENSG00000133216	EPHB2	EPH receptor B2	ENST00000544305.5;ENST00000374630.7;ENST00000400191.7;ENST00000374632.7	2048;2048;2048;2048	0;0;0;0
chr1	22750242	22751430	1189	*	H2w6_peak_1033	144	.	Intron (ENST00000544305.5/2048, intron 1 of 6)	1	22775178	22913752	138575	1	2048	ENST00000374627.1	-23748	ENSG00000133216	EPHB2	EPH receptor B2	ENST00000544305.5;ENST00000374630.7;ENST00000400191.7;ENST00000374632.7	2048;2048;2048;2048	0;0;0;0
chr1	22789401	22789750	350	*	H2w6_peak_1034	158	.	Intron (ENST00000544305.5/2048, intron 3 of 6)	1	22800240	22896478	96239	1	2048	ENST00000465676.1	-10490	ENSG00000133216	EPHB2	EPH receptor B2	ENST00000544305.5;ENST00000374630.7;ENST00000400191.7;ENST00000374632.7;ENST00000374627.1	2048;2048;2048;2048;2048	0;0;0;0;0
chr1	22790086	22790877	792	*	H2w6_peak_1035	102	.	Intron (ENST00000544305.5/2048, intron 3 of 6)	1	22800240	22896478	96239	1	2048	ENST00000465676.1	-9363	ENSG00000133216	EPHB2	EPH receptor B2	ENST00000544305.5;ENST00000374630.7;ENST00000400191.7;ENST00000374632.7;ENST00000374627.1	2048;2048;2048;2048;2048	0;0;0;0;0
chr1	22804461	22804686	226	*	H2w6_peak_1036	69	.	Intron (ENST00000544305.5/2048, intron 3 of 6)	1	22800240	22896478	96239	1	2048	ENST00000465676.1	4221	ENSG00000133216	EPHB2	EPH receptor B2	ENST00000544305.5;ENST00000374630.7;ENST00000400191.7;ENST00000374632.7;ENST00000374627.1;ENST00000465676.1	2048;2048;2048;2048;2048;2048	0;0;0;0;0;0
chr1	22831841	22832539	699	*	H2w6_peak_1037	358	.	Intron (ENST00000544305.5/2048, intron 3 of 6)	1	22863159	22863226	68	2	100422914	ENST00000581187.1	30687	ENSG00000264014	MIR4253	microRNA 4253	ENST00000544305.5;ENST00000374630.7;ENST00000400191.7;ENST00000374632.7;ENST00000374627.1;ENST00000465676.1	2048;2048;2048;2048;2048;2048	0;0;0;0;0;0
chr1	22861876	22862417	542	*	H2w6_peak_1038	90	.	Promoter (<=1kb)	1	22863159	22863226	68	2	100422914	ENST00000581187.1	809	ENSG00000264014	MIR4253	microRNA 4253	ENST00000581187.1;ENST00000544305.5;ENST00000374630.7;ENST00000400191.7;ENST00000374632.7;ENST00000374627.1;ENST00000465676.1;ENST00000490436.1	100422914;2048;2048;2048;2048;2048;2048;2048	809;0;0;0;0;0;0;-2742
chr1	22888901	22889652	752	*	H2w6_peak_1039	70	.	Intron (ENST00000544305.5/2048, intron 6 of 6)	1	22865159	22882840	17682	1	2048	ENST00000490436.1	23742	ENSG00000133216	EPHB2	EPH receptor B2	ENST00000544305.5;ENST00000374630.7;ENST00000400191.7;ENST00000374632.7;ENST00000374627.1;ENST00000465676.1	2048;2048;2048;2048;2048;2048	0;0;0;0;0;0
chr1	22930266	22930592	327	*	H2w6_peak_1040	85	.	Distal Intergenic	1	22953049	22963178	10130	2	646262	ENST00000618559.1	32586	ENSG00000215906	LACTBL1	lactamase beta like 1	NA	NA	NA
chr1	22969237	22969525	289	*	H2w6_peak_1041	97	.	Distal Intergenic	1	22953043	22965338	12296	2	646262	ENST00000426928.6	-3899	ENSG00000215906	LACTBL1	lactamase beta like 1	ENST00000426928.6	646262	-3899
chr1	22971581	22972012	432	*	H2w6_peak_1042	94	.	Distal Intergenic	1	22953043	22965338	12296	2	646262	ENST00000426928.6	-6243	ENSG00000215906	LACTBL1	lactamase beta like 1	NA	NA	NA
chr1	22976533	22976866	334	*	H2w6_peak_1043	92	.	Distal Intergenic	1	22953043	22965338	12296	2	646262	ENST00000426928.6	-11195	ENSG00000215906	LACTBL1	lactamase beta like 1	NA	NA	NA
chr1	23010529	23011256	728	*	H2w6_peak_1044	377	.	Promoter (2-3kb)	1	23010834	23014024	3191	2	729059	ENST00000440767.2	2768	ENSG00000227868	TEX46	testis expressed 46	ENST00000440767.2;ENST00000566855.4;ENST00000622840.1	729059;729059;729059	0;0;0
chr1	23019220	23020328	1109	*	H2w6_peak_1045	370	.	Promoter (<=1kb)	1	23019443	23083672	64230	1	23028	ENST00000465864.2	0	ENSG00000004487	KDM1A	lysine demethylase 1A	ENST00000465864.2;ENST00000356634.7;ENST00000400181.8;ENST00000566855.4	23028;23028;23028;729059	0;0;0;0
chr1	23026637	23026877	241	*	H2w6_peak_1046	85	.	Intron (ENST00000465864.2/23028, intron 1 of 18)	1	23019493	23083688	64196	1	23028	ENST00000400181.8	7144	ENSG00000004487	KDM1A	lysine demethylase 1A	ENST00000465864.2;ENST00000356634.7;ENST00000400181.8	23028;23028;23028	0;0;0
chr1	23100153	23100486	334	*	H2w6_peak_1047	120	.	Intron (ENST00000418342.5/7798, intron 2 of 3)	1	23077234	23083354	6121	1	23028	ENST00000494920.1	22919	ENSG00000004487	KDM1A	lysine demethylase 1A	ENST00000418342.5;ENST00000302291.8;ENST00000314174.5;ENST00000471849.5;ENST00000475164.2	7798;7798;7798;7798;7798	0;0;0;0;0
chr1	23109009	23109651	643	*	H2w6_peak_1048	109	.	5' UTR	1	23094155	23133679	39525	2	7798	ENST00000475164.2	24028	ENSG00000169641	LUZP1	leucine zipper protein 1	ENST00000418342.5;ENST00000302291.8;ENST00000314174.5;ENST00000471849.5;ENST00000475164.2	7798;7798;7798;7798;7798	0;0;0;0;0
chr1	23167416	23168125	710	*	H2w6_peak_1049	112	.	Promoter (<=1kb)	1	23090427	23168817	78391	2	7798	ENST00000314174.5	692	ENSG00000169641	LUZP1	leucine zipper protein 1	ENST00000418342.5;ENST00000302291.8;ENST00000314174.5;ENST00000471849.5	7798;7798;7798;7798	0;0;0;0
chr1	23168533	23169009	477	*	H2w6_peak_1050	155	.	Promoter (<=1kb)	1	23084023	23168858	84836	2	7798	ENST00000418342.5	0	ENSG00000169641	LUZP1	leucine zipper protein 1	ENST00000418342.5;ENST00000302291.8;ENST00000314174.5;ENST00000471849.5	7798;7798;7798;7798	0;0;0;0
chr1	23177447	23177994	548	*	H2w6_peak_1051	170	.	Promoter (<=1kb)	1	23084030	23177808	93779	2	7798	ENST00000302291.8	0	ENSG00000169641	LUZP1	leucine zipper protein 1	ENST00000302291.8	7798	0
chr1	23188493	23189372	880	*	H2w6_peak_1052	349	.	Downstream (2-3kb)	1	23191895	23194729	2835	2	3352	ENST00000374619.1	5357	ENSG00000179546	HTR1D	5-hydroxytryptamine receptor 1D	ENST00000374619.1	3352	0
chr1	23194549	23195160	612	*	H2w6_peak_1053	97	.	Promoter (<=1kb)	1	23191895	23194729	2835	2	3352	ENST00000374619.1	0	ENSG00000179546	HTR1D	5-hydroxytryptamine receptor 1D	ENST00000374619.1	3352	0
chr1	23196771	23197315	545	*	H2w6_peak_1054	315	.	Promoter (2-3kb)	1	23191895	23194729	2835	2	3352	ENST00000374619.1	-2042	ENSG00000179546	HTR1D	5-hydroxytryptamine receptor 1D	ENST00000374619.1	3352	0
chr1	23210325	23210652	328	*	H2w6_peak_1055	42	.	Distal Intergenic	1	23191895	23194729	2835	2	3352	ENST00000374619.1	-15596	ENSG00000179546	HTR1D	5-hydroxytryptamine receptor 1D	NA	NA	NA
chr1	23216863	23217649	787	*	H2w6_peak_1056	132	.	Distal Intergenic	1	23191895	23194729	2835	2	3352	ENST00000374619.1	-22134	ENSG00000179546	HTR1D	5-hydroxytryptamine receptor 1D	NA	NA	NA
chr1	23224660	23225459	800	*	H2w6_peak_1057	261	.	Distal Intergenic	1	23191895	23194729	2835	2	3352	ENST00000374619.1	-29931	ENSG00000179546	HTR1D	5-hydroxytryptamine receptor 1D	NA	NA	NA
chr1	23283040	23283285	246	*	H2w6_peak_1058	82	.	Promoter (2-3kb)	1	23284356	23285454	1099	2	100996511	ENST00000604481.1	2169	NA	LINC01355	long intergenic non-protein coding RNA 1355	ENST00000647667.1;ENST00000604481.1	100996511;100996511	0;2169
chr1	23329469	23329715	247	*	H2w6_peak_1059	65	.	Intron (ENST00000302271.11/10236, intron 5 of 10)	1	23313599	23333631	20033	2	10236	ENST00000470941.5	3916	ENSG00000125944	HNRNPR	heterogeneous nuclear ribonucleoprotein R	ENST00000302271.11;ENST00000478691.5;ENST00000374616.7;ENST00000374612.5;ENST00000606561.5;ENST00000427764.3;ENST00000463552.5;ENST00000470941.5;ENST00000476451.1	10236;10236;10236;10236;10236;10236;10236;10236;10236	0;0;0;0;0;0;0;0;0
chr1	23343850	23344934	1085	*	H2w6_peak_1060	764	.	Promoter (<=1kb)	1	23304688	23344284	39597	2	10236	ENST00000302271.11	0	ENSG00000125944	HNRNPR	heterogeneous nuclear ribonucleoprotein R	ENST00000302271.11;ENST00000478691.5;ENST00000374616.7;ENST00000374612.5;ENST00000606561.5;ENST00000427764.3;ENST00000490652.1	10236;10236;10236;10236;10236;10236;10236	0;0;0;0;0;0;0
chr1	23367936	23369300	1365	*	H2w6_peak_1061	525	.	Promoter (<=1kb)	1	23368997	23371783	2787	1	148898	ENST00000458053.4	0	ENSG00000249087	ZNF436-AS1	ZNF436 antisense RNA 1	ENST00000458053.4;ENST00000671509.1;ENST00000454117.1;ENST00000335648.3;ENST00000518821.1;ENST00000437367.3;ENST00000364535.1;ENST00000518600.1;ENST00000314011.9;ENST00000374608.3	148898;148898;148898;148898;148898;148898;148898;148898;80818;80818	0;0;0;0;0;0;-954;-1844;0;0
chr1	23369565	23369853	289	*	H2w6_peak_1062	78	.	Promoter (<=1kb)	1	23359448	23369836	10389	2	80818	ENST00000314011.9	0	ENSG00000125945	ZNF436	zinc finger protein 436	ENST00000458053.4;ENST00000671509.1;ENST00000454117.1;ENST00000335648.3;ENST00000518821.1;ENST00000437367.3;ENST00000364535.1;ENST00000518600.1;ENST00000314011.9;ENST00000374608.3	148898;148898;148898;148898;148898;148898;148898;148898;80818;80818	0;0;0;0;0;0;-401;-1291;0;0
chr1	23384756	23385007	252	*	H2w6_peak_1063	71	.	Intron (ENST00000450454.7/6920, intron 9 of 10)	1	23371144	23371783	640	1	148898	ENST00000518600.1	13612	ENSG00000249087	ZNF436-AS1	ZNF436 antisense RNA 1	ENST00000450454.7;ENST00000476978.2	6920;6920	0;0
chr1	23393558	23393835	278	*	H2w6_peak_1064	44	.	Intron (ENST00000450454.7/6920, intron 8 of 10)	1	23371144	23371783	640	1	148898	ENST00000518600.1	22414	ENSG00000249087	ZNF436-AS1	ZNF436 antisense RNA 1	ENST00000450454.7;ENST00000476978.2	6920;6920	0;0
chr1	23394314	23394881	568	*	H2w6_peak_1065	44	.	Intron (ENST00000450454.7/6920, intron 7 of 10)	1	23371144	23371783	640	1	148898	ENST00000518600.1	23170	ENSG00000249087	ZNF436-AS1	ZNF436 antisense RNA 1	ENST00000450454.7;ENST00000476978.2	6920;6920	0;0
chr1	23403626	23404231	606	*	H2w6_peak_1066	421	.	3' UTR	1	23417345	23418298	954	2	6920	ENST00000492271.1	14067	ENSG00000204219	TCEA3	transcription elongation factor A3	ENST00000450454.7;ENST00000476978.2;ENST00000374601.7;ENST00000461794.1;ENST00000374602.2	6920;6920;6920;6920;6920	0;0;0;0;15005
chr1	23451825	23452233	409	*	H2w6_peak_1067	111	.	Intron (ENST00000336689.8/55616, intron 4 of 24)	1	23436927	23442271	5345	2	55616	ENST00000475814.5	-9554	ENSG00000088280	ASAP3	ArfGAP with SH3 domain, ankyrin repeat and PH domain 3	ENST00000336689.8;ENST00000618240.4;ENST00000492982.6;ENST00000437606.6;ENST00000478858.5;ENST00000608765.1;ENST00000449467.2	55616;55616;55616;55616;55616;55616;55616	0;0;0;0;0;0;0
chr1	23478936	23479300	365	*	H2w6_peak_1068	147	.	Promoter (<=1kb)	1	23455991	23480179	24189	2	55616	ENST00000449467.2	879	ENSG00000088280	ASAP3	ArfGAP with SH3 domain, ankyrin repeat and PH domain 3	ENST00000336689.8;ENST00000618240.4;ENST00000492982.6;ENST00000437606.6;ENST00000478858.5;ENST00000608765.1;ENST00000449467.2	55616;55616;55616;55616;55616;55616;55616	0;0;0;0;0;0;0
chr1	23483950	23484755	806	*	H2w6_peak_1069	165	.	Promoter (<=1kb)	1	23428563	23484179	55617	2	55616	ENST00000336689.8	0	ENSG00000088280	ASAP3	ArfGAP with SH3 domain, ankyrin repeat and PH domain 3	ENST00000336689.8;ENST00000618240.4;ENST00000492982.6;ENST00000437606.6;ENST00000478858.5;ENST00000608765.1;ENST00000449467.2	55616;55616;55616;55616;55616;55616;55616	0;0;0;0;0;0;0
chr1	23496801	23497474	674	*	H2w6_peak_1070	62	.	Distal Intergenic	1	23451479	23484568	33090	2	55616	ENST00000608765.1	-12233	ENSG00000088280	ASAP3	ArfGAP with SH3 domain, ankyrin repeat and PH domain 3	NA	NA	NA
chr1	23528125	23528838	714	*	H2w6_peak_1071	204	.	Promoter (2-3kb)	1	23506438	23531233	24796	2	1870	ENST00000361729.3	2395	ENSG00000007968	E2F2	E2F transcription factor 2	ENST00000361729.3	1870	0
chr1	23530678	23531687	1010	*	H2w6_peak_1072	105	.	Promoter (<=1kb)	1	23506438	23531233	24796	2	1870	ENST00000361729.3	0	ENSG00000007968	E2F2	E2F transcription factor 2	ENST00000361729.3	1870	0
chr1	23539666	23540123	458	*	H2w6_peak_1073	244	.	Distal Intergenic	1	23506438	23531233	24796	2	1870	ENST00000361729.3	-8433	ENSG00000007968	E2F2	E2F transcription factor 2	NA	NA	NA
chr1	23544813	23545129	317	*	H2w6_peak_1074	55	.	Distal Intergenic	1	23506438	23531233	24796	2	1870	ENST00000361729.3	-13580	ENSG00000007968	E2F2	E2F transcription factor 2	NA	NA	NA
chr1	23554675	23555277	603	*	H2w6_peak_1075	246	.	Downstream (2-3kb)	1	23557934	23559075	1142	2	3399	ENST00000463312.1	3798	ENSG00000117318	ID3	inhibitor of DNA binding 3, HLH protein	ENST00000374561.6;ENST00000463312.1;ENST00000486541.1	3399;3399;3399	0;3798;0
chr1	23555874	23557096	1223	*	H2w6_peak_1076	232	.	Promoter (1-2kb)	1	23557934	23559075	1142	2	3399	ENST00000463312.1	1979	ENSG00000117318	ID3	inhibitor of DNA binding 3, HLH protein	ENST00000374561.6;ENST00000463312.1;ENST00000486541.1	3399;3399;3399	0;1979;0
chr1	23559372	23559715	344	*	H2w6_peak_1077	114	.	Promoter (<=1kb)	1	23557926	23559501	1576	2	3399	ENST00000374561.6	0	ENSG00000117318	ID3	inhibitor of DNA binding 3, HLH protein	ENST00000374561.6;ENST00000463312.1;ENST00000486541.1	3399;3399;3399	0;-297;0
chr1	23562165	23562632	468	*	H2w6_peak_1078	198	.	Promoter (2-3kb)	1	23557926	23559501	1576	2	3399	ENST00000374561.6	-2664	ENSG00000117318	ID3	inhibitor of DNA binding 3, HLH protein	ENST00000374561.6;ENST00000463312.1;ENST00000486541.1	3399;3399;3399	0;-3090;0
chr1	23576757	23577704	948	*	H2w6_peak_1079	253	.	Exon (ENST00000648225.1/ENST00000648225.1, exon 4 of 4)	1	23581495	23640568	59074	1	259283	ENST00000477916.5	-3791	ENSG00000197880	MDS2	myelodysplastic syndrome 2 translocation associated	ENST00000477916.5	259283	0
chr1	23585494	23585928	435	*	H2w6_peak_1080	351	.	Exon (ENST00000648225.1/ENST00000648225.1, exon 2 of 4)	1	23581495	23640568	59074	1	259283	ENST00000477916.5	3999	ENSG00000197880	MDS2	myelodysplastic syndrome 2 translocation associated	ENST00000477916.5	259283	0
chr1	23591576	23592026	451	*	H2w6_peak_1081	59	.	Intron (ENST00000477916.5/259283, intron 1 of 6)	1	23581495	23640568	59074	1	259283	ENST00000477916.5	10081	ENSG00000197880	MDS2	myelodysplastic syndrome 2 translocation associated	ENST00000477916.5	259283	0
chr1	23593474	23594020	547	*	H2w6_peak_1082	224	.	Exon (ENST00000648225.1/ENST00000648225.1, exon 1 of 4)	1	23581495	23640568	59074	1	259283	ENST00000477916.5	11979	ENSG00000197880	MDS2	myelodysplastic syndrome 2 translocation associated	ENST00000477916.5	259283	0
chr1	23617120	23617495	376	*	H2w6_peak_1083	109	.	Intron (ENST00000477916.5/259283, intron 2 of 6)	1	23627334	23640568	13235	1	259283	ENST00000374555.7	-9839	ENSG00000197880	MDS2	myelodysplastic syndrome 2 translocation associated	ENST00000477916.5	259283	0
chr1	23619589	23619915	327	*	H2w6_peak_1084	155	.	Intron (ENST00000477916.5/259283, intron 2 of 6)	1	23627334	23640568	13235	1	259283	ENST00000374555.7	-7419	ENSG00000197880	MDS2	myelodysplastic syndrome 2 translocation associated	ENST00000477916.5	259283	0
chr1	23634917	23635445	529	*	H2w6_peak_1085	124	.	Intron (ENST00000477916.5/259283, intron 5 of 6)	1	23639109	23640549	1441	1	259283	ENST00000612756.1	-3664	ENSG00000197880	MDS2	myelodysplastic syndrome 2 translocation associated	ENST00000477916.5;ENST00000374555.7;ENST00000612756.1	259283;259283;259283	0;0;-3664
chr1	23637421	23637689	269	*	H2w6_peak_1086	87	.	Promoter (1-2kb)	1	23639109	23640549	1441	1	259283	ENST00000612756.1	-1420	ENSG00000197880	MDS2	myelodysplastic syndrome 2 translocation associated	ENST00000477916.5;ENST00000374555.7;ENST00000612756.1	259283;259283;259283	0;0;-1420
chr1	23651126	23651630	505	*	H2w6_peak_1087	173	.	Distal Intergenic	1	23639109	23640549	1441	1	259283	ENST00000612756.1	12017	ENSG00000197880	MDS2	myelodysplastic syndrome 2 translocation associated	NA	NA	NA
chr1	23673484	23673775	292	*	H2w6_peak_1088	32	.	Intron (ENST00000451300.2/ENST00000451300.2, intron 3 of 6)	1	23691742	23696417	4676	1	6135	ENST00000374550.8	-17967	ENSG00000142676	RPL11	ribosomal protein L11	NA	NA	NA
chr1	23691624	23692388	765	*	H2w6_peak_1089	297	.	Promoter (<=1kb)	1	23691742	23696417	4676	1	6135	ENST00000374550.8	0	ENSG00000142676	RPL11	ribosomal protein L11	ENST00000374550.8;ENST00000443624.6;ENST00000643754.2;ENST00000467075.2;ENST00000458455.2;ENST00000482370.2	6135;6135;6135;6135;6135;6135	0;0;0;0;0;-221
chr1	23705163	23705642	480	*	H2w6_peak_1090	55	.	Downstream (1-2kb)	1	23692609	23695946	3338	1	6135	ENST00000482370.2	12554	ENSG00000142676	RPL11	ribosomal protein L11	ENST00000655402.1	100506963	0
chr1	23718464	23718734	271	*	H2w6_peak_1091	79	.	Intron (ENST00000655402.1/100506963, intron 2 of 2)	1	23743155	23762059	18905	1	6924	ENST00000418390.6	-24421	ENSG00000011007	ELOA	elongin A	ENST00000655402.1	100506963	0
chr1	23720417	23720922	506	*	H2w6_peak_1092	70	.	Intron (ENST00000655402.1/100506963, intron 2 of 2)	1	23743155	23762059	18905	1	6924	ENST00000418390.6	-22233	ENSG00000011007	ELOA	elongin A	ENST00000655402.1	100506963	0
chr1	23743186	23744423	1238	*	H2w6_peak_1093	131	.	Promoter (<=1kb)	1	23743366	23762040	18675	1	6924	ENST00000613537.4	0	ENSG00000011007	ELOA	elongin A	ENST00000655402.1;ENST00000418390.6;ENST00000613537.4;ENST00000609199.1;ENST00000487554.1	100506963;6924;6924;6924;6924	0;0;0;0;0
chr1	23772017	23772515	499	*	H2w6_peak_1094	55	.	Promoter (<=1kb)	1	23771611	23772397	787	2	100506963	ENST00000447961.1	0	ENSG00000236810	ELOA-AS1	ELOA antisense RNA 1	ENST00000655402.1;ENST00000427796.5;ENST00000664563.1;ENST00000652963.1;ENST00000447961.1	100506963;100506963;100506963;100506963;100506963	0;0;0;0;0
chr1	23778039	23778690	652	*	H2w6_peak_1095	213	.	Promoter (<=1kb)	1	23706901	23778283	71383	2	100506963	ENST00000655402.1	0	ENSG00000236810	ELOA-AS1	ELOA antisense RNA 1	ENST00000655402.1;ENST00000427796.5;ENST00000664563.1;ENST00000246151.9;ENST00000415372.1	100506963;100506963;100506963;57095;57095	0;0;0;0;0
chr1	23779928	23780148	221	*	H2w6_peak_1096	65	.	Promoter (<=1kb)	1	23779357	23786378	7022	1	57095	ENST00000415372.1	571	ENSG00000057757	PITHD1	PITH domain containing 1	ENST00000655402.1;ENST00000427796.5;ENST00000664563.1;ENST00000246151.9;ENST00000415372.1	100506963;100506963;100506963;57095;57095	0;0;0;0;0
chr1	23790813	23791963	1151	*	H2w6_peak_1097	203	.	Promoter (<=1kb)	1	23791145	23795539	4395	1	11313	ENST00000374514.8	0	ENSG00000011009	LYPLA2	lysophospholipase 2	ENST00000374514.8;ENST00000420982.5;ENST00000374505.6;ENST00000495365.5;ENST00000374503.7;ENST00000374502.7;ENST00000492577.1;ENST00000421070.1;ENST00000374501.1;ENST00000472213.1;ENST00000617979.5;ENST00000481736.5;ENST00000374497.7;ENST00000456977.5;ENST00000459934.5;ENST00000469556.1;ENST00000429356.5;ENST00000418277.5;ENST00000246151.9;ENST00000415372.1;ENST00000374524.1	11313;11313;11313;11313;11313;11313;11313;11313;11313;11313;2582;2582;2582;2582;2582;2582;2582;2582;57095;57095;57095	0;0;0;0;0;0;-8;-29;-1690;-2129;0;0;0;4979;0;5106;0;0;0;0;5621
chr1	23799499	23801085	1587	*	H2w6_peak_1098	407	.	Promoter (<=1kb)	1	23795599	23800754	5156	2	2582	ENST00000617979.5	0	ENSG00000117308	GALE	UDP-galactose-4-epimerase	ENST00000374514.8;ENST00000420982.5;ENST00000374505.6;ENST00000495365.5;ENST00000374503.7;ENST00000374502.7;ENST00000492577.1;ENST00000374501.1;ENST00000472213.1;ENST00000617979.5;ENST00000481736.5;ENST00000374497.7;ENST00000456977.5;ENST00000459934.5;ENST00000469556.1;ENST00000429356.5;ENST00000418277.5;ENST00000470949.5;ENST00000425913.5;ENST00000445705.1;ENST00000467493.5;ENST00000486382.1;ENS…	11313;11313;11313;11313;11313;11313;11313;11313;11313;2582;2582;2582;2582;2582;2582;2582;2582;2582;2582;2582;2582;2582;2582;2582;2582;3155;3155;3155;3155;3155	0;0;0;0;0;0;7528;5846;5407;0;0;0;-2557;0;-2430;0;0;-63;0;0;-63;-386;0;0;0;0;0;0;0;0
chr1	23825183	23825573	391	*	H2w6_peak_1099	254	.	Promoter (<=1kb)	1	23801885	23825429	23545	2	3155	ENST00000374490.8	0	ENSG00000117305	HMGCL	3-hydroxy-3-methylglutaryl-CoA lyase	ENST00000374490.8;ENST00000436439.6;ENST00000374487.6;ENST00000235958.4;ENST00000509389.5;ENST00000513148.1	3155;3155;3155;3155;3155;3155	0;0;0;0;0;0
chr1	23838236	23838758	523	*	H2w6_peak_1100	187	.	Promoter (<=1kb)	1	23801887	23838620	36734	2	3155	ENST00000374487.6	0	ENSG00000117305	HMGCL	3-hydroxy-3-methylglutaryl-CoA lyase	ENST00000374487.6	3155	0
chr1	23867932	23868496	565	*	H2w6_peak_1101	439	.	Promoter (<=1kb)	1	23845077	23868294	23218	2	2517	ENST00000374479.3	0	ENSG00000179163	FUCA1	alpha-L-fucosidase 1	ENST00000374472.5;ENST00000374479.3	1269;2517	0;0
chr1	23896605	23896817	213	*	H2w6_peak_1102	38	.	Intron (ENST00000374472.5/1269, intron 1 of 1)	1	23870515	23913362	42848	2	1269	ENST00000374472.5	16545	ENSG00000188822	CNR2	cannabinoid receptor 2	ENST00000374472.5	1269	0
chr1	23916751	23917182	432	*	H2w6_peak_1103	46	.	Distal Intergenic	1	23870515	23913362	42848	2	1269	ENST00000374472.5	-3389	ENSG00000188822	CNR2	cannabinoid receptor 2	ENST00000374472.5	1269	0
chr1	23951590	23952025	436	*	H2w6_peak_1104	101	.	Distal Intergenic	1	23956839	23963446	6608	1	55629	ENST00000647887.1	-4814	ENSG00000189266	PNRC2	proline rich nuclear receptor coactivator 2	ENST00000647887.1	55629	0
chr1	23959041	23960238	1198	*	H2w6_peak_1105	483	.	Promoter (<=1kb)	1	23959109	23961465	2357	1	55629	ENST00000471915.5	0	ENSG00000189266	PNRC2	proline rich nuclear receptor coactivator 2	ENST00000492112.3;ENST00000344989.10;ENST00000647887.1;ENST00000471915.5;ENST00000374468.1;ENST00000334351.8;ENST00000579103.1	10772;10772;55629;55629;55629;55629;55629	0;0;0;0;0;0;-730
chr1	23979929	23980872	944	*	H2w6_peak_1106	269	.	Promoter (<=1kb)	1	23964347	23980327	15981	2	10772	ENST00000492112.3	0	ENSG00000188529	SRSF10	serine and arginine rich splicing factor 10	ENST00000492112.3;ENST00000344989.10;ENST00000453840.7;ENST00000341154.10;ENST00000484146.6;ENST00000473858.5;ENST00000374452.9;ENST00000374453.7;ENST00000343255.9;ENST00000485841.5;ENST00000338597.9;ENST00000495785.1;ENST00000473754.1;ENST00000497214.1;ENST00000485292.1;ENST00000469303.1	10772;10772;10772;10772;10772;10772;10772;10772;10772;10772;10772;10772;10772;10772;10772;10772	0;0;0;0;0;0;0;0;0;-2277;-1992;0;-4877;-1677;0;-983
chr1	24009252	24009865	614	*	H2w6_peak_1107	129	.	Distal Intergenic	1	23966445	23980927	14483	2	10772	ENST00000341154.10	-28325	ENSG00000188529	SRSF10	serine and arginine rich splicing factor 10	NA	NA	NA
chr1	24018597	24019217	621	*	H2w6_peak_1108	322	.	Distal Intergenic	1	23966445	23980927	14483	2	10772	ENST00000341154.10	-37670	ENSG00000188529	SRSF10	serine and arginine rich splicing factor 10	NA	NA	NA
chr1	24022704	24023090	387	*	H2w6_peak_1109	115	.	Distal Intergenic	1	23966445	23980927	14483	2	10772	ENST00000341154.10	-41777	ENSG00000188529	SRSF10	serine and arginine rich splicing factor 10	NA	NA	NA
chr1	24046350	24046735	386	*	H2w6_peak_1110	165	.	Intron (ENST00000439239.2/ENST00000439239.2, intron 2 of 3)	1	24056035	24066579	10545	2	127294	ENST00000338909.9	19844	ENSG00000142661	MYOM3	myomesin 3	NA	NA	NA
chr1	24070921	24071246	326	*	H2w6_peak_1111	123	.	Exon (ENST00000374434.4/127294, exon 25 of 37)	1	24056035	24066579	10545	2	127294	ENST00000338909.9	-4342	ENSG00000142661	MYOM3	myomesin 3	ENST00000338909.9;ENST00000374434.4	127294;127294	-4342;0
chr1	24107857	24108083	227	*	H2w6_peak_1112	66	.	Promoter (<=1kb)	1	24081549	24108439	26891	2	127294	ENST00000475306.1	356	ENSG00000142661	MYOM3	myomesin 3	ENST00000374434.4;ENST00000475306.1	127294;127294	0;0
chr1	24108902	24109221	320	*	H2w6_peak_1113	143	.	Promoter (<=1kb)	1	24081549	24108439	26891	2	127294	ENST00000475306.1	-463	ENSG00000142661	MYOM3	myomesin 3	ENST00000374434.4;ENST00000475306.1	127294;127294	0;0
chr1	24112486	24112833	348	*	H2w6_peak_1114	64	.	Promoter (<=1kb)	1	24056041	24112135	56095	2	127294	ENST00000374434.4	-351	ENSG00000142661	MYOM3	myomesin 3	ENST00000374434.4;ENST00000475306.1	127294;127294	0;0
chr1	24117716	24118002	287	*	H2w6_peak_1115	104	.	Downstream (1-2kb)	1	24056041	24112135	56095	2	127294	ENST00000374434.4	-5581	ENSG00000142661	MYOM3	myomesin 3	ENST00000270800.2	58985	0
chr1	24119976	24120752	777	*	H2w6_peak_1116	141	.	3' UTR	1	24056041	24112135	56095	2	127294	ENST00000374434.4	-7841	ENSG00000142661	MYOM3	myomesin 3	ENST00000270800.2	58985	0
chr1	24142657	24143360	704	*	H2w6_peak_1117	112	.	Promoter (<=1kb)	1	24119771	24143140	23370	2	58985	ENST00000270800.2	0	ENSG00000142677	IL22RA1	interleukin 22 receptor subunit alpha 1	ENST00000270800.2	58985	0
chr1	24149797	24150879	1083	*	H2w6_peak_1118	210	.	Distal Intergenic	1	24119771	24143140	23370	2	58985	ENST00000270800.2	-6657	ENSG00000142677	IL22RA1	interleukin 22 receptor subunit alpha 1	ENST00000327535.6	163702	0
chr1	24187051	24187691	641	*	H2w6_peak_1119	72	.	Promoter (<=1kb)	1	24154168	24187289	33122	2	163702	ENST00000327535.6	0	ENSG00000185436	IFNLR1	interferon lambda receptor 1	ENST00000327535.6;ENST00000327575.6;ENST00000374421.7;ENST00000374419.1;ENST00000374418.3	163702;163702;163702;163702;163702	0;0;0;0;0
chr1	24202071	24202755	685	*	H2w6_peak_1120	88	.	Promoter (1-2kb)	1	24200240	24211693	11454	1	284632	ENST00000439059.2	1831	ENSG00000230023	LINC02800	long intergenic non-protein coding RNA 2800	ENST00000439059.2	284632	0
chr1	24216544	24216948	405	*	H2w6_peak_1121	61	.	Distal Intergenic	1	24200240	24211693	11454	1	284632	ENST00000439059.2	16304	ENSG00000230023	LINC02800	long intergenic non-protein coding RNA 2800	ENST00000439059.2	284632	0
chr1	24236082	24237156	1075	*	H2w6_peak_1122	264	.	Distal Intergenic	1	24200240	24211693	11454	1	284632	ENST00000439059.2	35842	ENSG00000230023	LINC02800	long intergenic non-protein coding RNA 2800	NA	NA	NA
chr1	24243539	24243768	230	*	H2w6_peak_1123	46	.	Distal Intergenic	1	24200240	24211693	11454	1	284632	ENST00000439059.2	43299	ENSG00000230023	LINC02800	long intergenic non-protein coding RNA 2800	NA	NA	NA
chr1	24266313	24267036	724	*	H2w6_peak_1124	673	.	Distal Intergenic	1	24319322	24355318	35997	1	57822	ENST00000361548.8	-52286	ENSG00000158055	GRHL3	grainyhead like transcription factor 3	NA	NA	NA
chr1	24276816	24277097	282	*	H2w6_peak_1125	118	.	Distal Intergenic	1	24319322	24355318	35997	1	57822	ENST00000361548.8	-42225	ENSG00000158055	GRHL3	grainyhead like transcription factor 3	NA	NA	NA
chr1	24283467	24284514	1048	*	H2w6_peak_1126	202	.	Distal Intergenic	1	24319322	24355318	35997	1	57822	ENST00000361548.8	-34808	ENSG00000158055	GRHL3	grainyhead like transcription factor 3	NA	NA	NA
chr1	24290042	24290404	363	*	H2w6_peak_1127	196	.	Distal Intergenic	1	24319322	24355318	35997	1	57822	ENST00000361548.8	-28918	ENSG00000158055	GRHL3	grainyhead like transcription factor 3	NA	NA	NA
chr1	24294421	24295283	863	*	H2w6_peak_1128	273	.	Distal Intergenic	1	24319322	24355318	35997	1	57822	ENST00000361548.8	-24039	ENSG00000158055	GRHL3	grainyhead like transcription factor 3	NA	NA	NA
chr1	24309828	24310057	230	*	H2w6_peak_1129	85	.	Intron (ENST00000437965.1/ENST00000437965.1, intron 3 of 4)	1	24319322	24355318	35997	1	57822	ENST00000361548.8	-9265	ENSG00000158055	GRHL3	grainyhead like transcription factor 3	NA	NA	NA
chr1	24319389	24319731	343	*	H2w6_peak_1130	43	.	Promoter (<=1kb)	1	24319425	24364482	45058	1	57822	ENST00000350501.9	0	ENSG00000158055	GRHL3	grainyhead like transcription factor 3	ENST00000361548.8;ENST00000350501.9;ENST00000530984.1;ENST00000356046.6;ENST00000524724.5;ENST00000236255.4;ENST00000528064.5	57822;57822;57822;57822;57822;57822;57822	0;0;0;0;0;0;0
chr1	24321555	24322754	1200	*	H2w6_peak_1131	166	.	Promoter (<=1kb)	1	24323040	24354488	31449	1	57822	ENST00000236255.4	-286	ENSG00000158055	GRHL3	grainyhead like transcription factor 3	ENST00000361548.8;ENST00000350501.9;ENST00000530984.1;ENST00000356046.6;ENST00000524724.5;ENST00000236255.4;ENST00000528064.5	57822;57822;57822;57822;57822;57822;57822	0;0;0;0;0;0;0
chr1	24352108	24352717	610	*	H2w6_peak_1132	96	.	Intron (ENST00000361548.8/57822, intron 15 of 15)	1	24342160	24343275	1116	1	57822	ENST00000461318.1	9948	ENSG00000158055	GRHL3	grainyhead like transcription factor 3	ENST00000361548.8;ENST00000350501.9;ENST00000356046.6;ENST00000236255.4;ENST00000528064.5;ENST00000337248.9;ENST00000374409.5;ENST00000003583.12;ENST00000468303.5	57822;57822;57822;57822;57822;90529;90529;90529;90529	0;0;0;0;0;0;0;0;0
chr1	24365236	24365667	432	*	H2w6_peak_1133	270	.	Intron (ENST00000337248.9/90529, intron 7 of 8)	1	24369043	24379823	10781	2	90529	ENST00000438866.1	14156	ENSG00000001460	STPG1	sperm tail PG-rich repeat containing 1	ENST00000350501.9;ENST00000337248.9;ENST00000374409.5;ENST00000003583.12;ENST00000468303.5;ENST00000497384.1;ENST00000438866.1	57822;90529;90529;90529;90529;90529;90529	0;0;0;0;0;0;0
chr1	24374963	24375594	632	*	H2w6_peak_1134	158	.	Intron (ENST00000337248.9/90529, intron 5 of 8)	1	24369043	24379823	10781	2	90529	ENST00000438866.1	4229	ENSG00000001460	STPG1	sperm tail PG-rich repeat containing 1	ENST00000337248.9;ENST00000374409.5;ENST00000003583.12;ENST00000468303.5;ENST00000497384.1;ENST00000438866.1;ENST00000435187.1	90529;90529;90529;90529;90529;90529;90529	0;0;0;0;0;0;16085
chr1	24413468	24413872	405	*	H2w6_peak_1135	175	.	Promoter (<=1kb)	1	24356999	24413782	56784	2	90529	ENST00000337248.9	0	ENSG00000001460	STPG1	sperm tail PG-rich repeat containing 1	ENST00000374399.9;ENST00000003912.7;ENST00000488155.1;ENST00000358028.8;ENST00000339255.2;ENST00000475663.2;ENST00000337248.9;ENST00000374409.5;ENST00000003583.12;ENST00000468303.5;ENST00000498488.5;ENST00000483528.1;ENST00000475760.1	57185;57185;57185;57185;57185;57185;90529;90529;90529;90529;90529;90529;90529	0;0;0;0;0;0;0;0;0;0;0;-1441;-2689
chr1	24415421	24415917	497	*	H2w6_peak_1136	264	.	Promoter (<=1kb)	1	24415802	24472976	57175	1	57185	ENST00000374399.9	0	ENSG00000001461	NIPAL3	NIPA like domain containing 3	ENST00000374399.9;ENST00000003912.7;ENST00000488155.1;ENST00000358028.8;ENST00000339255.2;ENST00000475663.2;ENST00000337248.9;ENST00000374409.5;ENST00000003583.12;ENST00000468303.5;ENST00000498488.5;ENST00000483528.1;ENST00000475760.1	57185;57185;57185;57185;57185;57185;90529;90529;90529;90529;90529;90529;90529	0;0;0;0;0;0;0;0;0;0;0;-3394;-4642
chr1	24416995	24417293	299	*	H2w6_peak_1137	142	.	Promoter (<=1kb)	1	24357005	24416934	59930	2	90529	ENST00000468303.5	-61	ENSG00000001460	STPG1	sperm tail PG-rich repeat containing 1	ENST00000374399.9;ENST00000003912.7;ENST00000488155.1;ENST00000358028.8;ENST00000339255.2;ENST00000475663.2;ENST00000337248.9;ENST00000374409.5;ENST00000003583.12;ENST00000468303.5;ENST00000498488.5;ENST00000483528.1	57185;57185;57185;57185;57185;57185;90529;90529;90529;90529;90529;90529	0;0;0;0;0;0;0;0;0;0;0;-4968
chr1	24502308	24503168	861	*	H2w6_peak_1138	484	.	Promoter (<=1kb)	1	24496254	24502360	6107	2	100750325	ENST00000652048.1	0	ENSG00000286061	RCAN3AS	RCAN3 antisense RNA	ENST00000652048.1;ENST00000652351.1;ENST00000651630.1;ENST00000651433.1;ENST00000652371.1;ENST00000538532.6;ENST00000618490.4;ENST00000374395.9;ENST00000436717.6;ENST00000616511.4;ENST00000425530.3;ENST00000610732.4	100750325;100750325;100750325;100750325;100750325;11123;11123;11123;11123;11123;11123;11123	0;0;0;0;0;0;0;0;0;0;0;0
chr1	24515503	24515960	458	*	H2w6_peak_1139	185	.	Promoter (1-2kb)	1	24514373	24535279	20907	1	11123	ENST00000374393.4	1130	ENSG00000117602	RCAN3	RCAN family member 3	ENST00000651630.1;ENST00000538532.6;ENST00000618490.4;ENST00000374395.9;ENST00000436717.6;ENST00000616511.4;ENST00000425530.3;ENST00000610732.4;ENST00000412742.5;ENST00000630217.1;ENST00000374393.4	100750325;11123;11123;11123;11123;11123;11123;11123;11123;11123;11123	0;0;0;0;0;0;0;0;0;0;0
chr1	24540924	24541255	332	*	H2w6_peak_1140	65	.	3' UTR	1	24496270	24535400	39131	2	100750325	ENST00000651630.1	-5524	ENSG00000286061	RCAN3AS	RCAN3 antisense RNA	ENST00000577528.1;ENST00000538532.6;ENST00000618490.4;ENST00000374395.9;ENST00000436717.6;ENST00000616511.4;ENST00000610732.4	100506985;11123;11123;11123;11123;11123;11123	0;0;0;0;0;0;0
chr1	24559155	24559665	511	*	H2w6_peak_1141	119	.	Intron (ENST00000374392.3/400746, intron 1 of 3)	1	24556087	24609328	53242	1	400746	ENST00000374392.3	3068	ENSG00000184454	NCMAP	non-compact myelin associated protein	ENST00000577528.1;ENST00000374392.3	100506985;400746	0;0
chr1	24562713	24562964	252	*	H2w6_peak_1142	132	.	Intron (ENST00000374392.3/400746, intron 1 of 3)	1	24556087	24609328	53242	1	400746	ENST00000374392.3	6626	ENSG00000184454	NCMAP	non-compact myelin associated protein	ENST00000374392.3	400746	0
chr1	24568022	24568260	239	*	H2w6_peak_1143	75	.	Intron (ENST00000374392.3/400746, intron 1 of 3)	1	24556087	24609328	53242	1	400746	ENST00000374392.3	11935	ENSG00000184454	NCMAP	non-compact myelin associated protein	ENST00000374392.3	400746	0
chr1	24576148	24576590	443	*	H2w6_peak_1144	39	.	Intron (ENST00000374392.3/400746, intron 1 of 3)	1	24589464	24609328	19865	1	400746	ENST00000486262.1	-12874	ENSG00000184454	NCMAP	non-compact myelin associated protein	ENST00000374392.3	400746	0
chr1	24587223	24587434	212	*	H2w6_peak_1145	49	.	Promoter (2-3kb)	1	24589464	24609328	19865	1	400746	ENST00000486262.1	-2030	ENSG00000184454	NCMAP	non-compact myelin associated protein	ENST00000374392.3;ENST00000486262.1	400746;400746	0;0
chr1	24597750	24597964	215	*	H2w6_peak_1146	75	.	Intron (ENST00000374392.3/400746, intron 2 of 3)	1	24589464	24609328	19865	1	400746	ENST00000486262.1	8286	ENSG00000184454	NCMAP	non-compact myelin associated protein	ENST00000374392.3;ENST00000486262.1	400746;400746	0;0
chr1	24642393	24643910	1518	*	H2w6_peak_1147	656	.	Promoter (<=1kb)	1	24643272	24647588	4317	1	10250	ENST00000466910.5	0	ENSG00000133226	SRRM1	serine and arginine repetitive matrix 1	ENST00000478890.5;ENST00000593639.5;ENST00000466910.5;ENST00000468822.5;ENST00000600523.5;ENST00000462710.5;ENST00000374389.8;ENST00000323848.14;ENST00000490543.5;ENST00000479034.5;ENST00000447431.6;ENST00000596378.1;ENST00000494934.5;ENST00000495561.1	10250;10250;10250;10250;10250;10250;10250;10250;10250;10250;10250;10250;10250;10250	0;0;0;0;0;0;0;0;0;0;0;0;-4624;-4708
chr1	24683592	24684155	564	*	H2w6_peak_1148	318	.	Distal Intergenic	1	24669583	24671469	1887	1	10250	ENST00000474843.1	14009	ENSG00000133226	SRRM1	serine and arginine repetitive matrix 1	NA	NA	NA
chr1	24688778	24688990	213	*	H2w6_peak_1149	40	.	Distal Intergenic	1	24669583	24671469	1887	1	10250	ENST00000474843.1	19195	ENSG00000133226	SRRM1	serine and arginine repetitive matrix 1	NA	NA	NA
chr1	24705187	24705743	557	*	H2w6_peak_1150	248	.	Intron (ENST00000641176.1/ENST00000641176.1, intron 2 of 3)	1	24669583	24671469	1887	1	10250	ENST00000474843.1	35604	ENSG00000133226	SRRM1	serine and arginine repetitive matrix 1	NA	NA	NA
chr1	24713193	24713720	528	*	H2w6_peak_1151	69	.	Intron (ENST00000641176.1/ENST00000641176.1, intron 2 of 3)	1	24745382	24839907	94526	1	25932	ENST00000497755.1	-31662	ENSG00000169504	CLIC4	chloride intracellular channel 4	NA	NA	NA
chr1	24719046	24719306	261	*	H2w6_peak_1152	47	.	Distal Intergenic	1	24745382	24839907	94526	1	25932	ENST00000497755.1	-26076	ENSG00000169504	CLIC4	chloride intracellular channel 4	NA	NA	NA
chr1	24720172	24720409	238	*	H2w6_peak_1153	80	.	Distal Intergenic	1	24745382	24839907	94526	1	25932	ENST00000497755.1	-24973	ENSG00000169504	CLIC4	chloride intracellular channel 4	NA	NA	NA
chr1	24724831	24725167	337	*	H2w6_peak_1154	129	.	Distal Intergenic	1	24745382	24839907	94526	1	25932	ENST00000497755.1	-20215	ENSG00000169504	CLIC4	chloride intracellular channel 4	NA	NA	NA
chr1	24744912	24745742	831	*	H2w6_peak_1155	888	.	Promoter (<=1kb)	1	24745382	24839907	94526	1	25932	ENST00000497755.1	0	ENSG00000169504	CLIC4	chloride intracellular channel 4	ENST00000497755.1;ENST00000488683.1;ENST00000489758.1;ENST00000374379.9	25932;25932;25932;25932	0;0;0;0
chr1	24770381	24770653	273	*	H2w6_peak_1156	65	.	Intron (ENST00000497755.1/25932, intron 1 of 5)	1	24745447	24844321	98875	1	25932	ENST00000374379.9	24934	ENSG00000169504	CLIC4	chloride intracellular channel 4	ENST00000497755.1;ENST00000488683.1;ENST00000489758.1;ENST00000374379.9	25932;25932;25932;25932	0;0;0;0
chr1	24847963	24848693	731	*	H2w6_peak_1157	267	.	Distal Intergenic	1	24919345	24919416	72	2	102465437	ENST00000614863.1	70723	ENSG00000278034	MIR6731	microRNA 6731	ENST00000488683.1;ENST00000374379.9	25932;25932	0;0
chr1	24898085	24898583	499	*	H2w6_peak_1158	55	.	Downstream (<1kb)	1	24919345	24919416	72	2	102465437	ENST00000614863.1	20833	ENSG00000278034	MIR6731	microRNA 6731	ENST00000399916.5;ENST00000308873.10;ENST00000338888.3;ENST00000496967.1	864;864;864;864	66427;31294;66401;30215
chr1	24970283	24970812	530	*	H2w6_peak_1159	155	.	Exon (ENST00000568143.1/ENST00000568143.1, exon 1 of 1)	1	24929737	24965121	35385	2	864	ENST00000479341.1	-5162	ENSG00000020633	RUNX3	RUNX family transcription factor 3	NA	NA	NA
chr1	25003604	25003934	331	*	H2w6_peak_1160	86	.	Distal Intergenic	1	25023503	25023586	84	1	100616365	ENST00000580572.1	-19569	ENSG00000264371	MIR4425	microRNA 4425	NA	NA	NA
chr1	25017382	25017936	555	*	H2w6_peak_1161	239	.	Distal Intergenic	1	25023503	25023586	84	1	100616365	ENST00000580572.1	-5567	ENSG00000264371	MIR4425	microRNA 4425	NA	NA	NA
chr1	25022223	25023278	1056	*	H2w6_peak_1162	458	.	Promoter (<=1kb)	1	25023503	25023586	84	1	100616365	ENST00000580572.1	-225	ENSG00000264371	MIR4425	microRNA 4425	ENST00000580572.1	100616365	-225
chr1	25030666	25031092	427	*	H2w6_peak_1163	99	.	Distal Intergenic	1	25023503	25023586	84	1	100616365	ENST00000580572.1	7163	ENSG00000264371	MIR4425	microRNA 4425	NA	NA	NA
chr1	25101647	25101861	215	*	H2w6_peak_1164	74	.	Intron (ENST00000424084.1/ENST00000424084.1, intron 2 of 2)	1	25023503	25023586	84	1	100616365	ENST00000580572.1	78144	ENSG00000264371	MIR4425	microRNA 4425	NA	NA	NA
chr1	25182636	25182893	258	*	H2w6_peak_1165	137	.	Distal Intergenic	1	25229015	25232432	3418	2	25949	ENST00000474160.1	49539	ENSG00000117614	SYF2	SYF2 pre-mRNA splicing factor	NA	NA	NA
chr1	25232075	25232845	771	*	H2w6_peak_1166	255	.	Promoter (<=1kb)	1	25222276	25232502	10227	2	25949	ENST00000236273.9	0	ENSG00000117614	SYF2	SYF2 pre-mRNA splicing factor	ENST00000236273.9;ENST00000354361.3;ENST00000474160.1;ENST00000476231.1	25949;25949;25949;25949	0;0;0;0
chr1	25233166	25233412	247	*	H2w6_peak_1167	132	.	Promoter (<=1kb)	1	25230309	25232502	2194	2	25949	ENST00000476231.1	-664	ENSG00000117614	SYF2	SYF2 pre-mRNA splicing factor	ENST00000236273.9;ENST00000354361.3;ENST00000474160.1;ENST00000476231.1	25949;25949;25949;25949	0;0;0;0
chr1	25239686	25240441	756	*	H2w6_peak_1168	480	.	Exon (ENST00000641059.1/ENST00000641059.1, exon 1 of 1)	1	25242291	25243654	1364	2	57035	ENST00000564223.5	3213	ENSG00000117616	RSRP1	arginine and serine rich protein 1	ENST00000569495.5;ENST00000243189.12;ENST00000498238.1;ENST00000566395.5;ENST00000565733.5;ENST00000568254.5;ENST00000473314.6;ENST00000570063.5;ENST00000564223.5;ENST00000475766.2;ENST00000491378.1;ENST00000431849.3;ENST00000568212.1	57035;57035;57035;57035;57035;57035;57035;57035;57035;57035;57035;57035;57035	3664;0;0;6094;6199;0;0;6186;3213;5575;4767;0;0
chr1	25246955	25248037	1083	*	H2w6_peak_1169	394	.	Promoter (<=1kb)	1	25242249	25247454	5206	2	57035	ENST00000243189.12	0	ENSG00000117616	RSRP1	arginine and serine rich protein 1	ENST00000569495.5;ENST00000243189.12;ENST00000498238.1;ENST00000566395.5;ENST00000565733.5;ENST00000568254.5;ENST00000473314.6;ENST00000570063.5;ENST00000564223.5;ENST00000475766.2;ENST00000491378.1;ENST00000431849.3;ENST00000568212.1;ENST00000568701.1;ENST00000561867.1;ENST00000568996.1	57035;57035;57035;57035;57035;57035;57035;57035;57035;57035;57035;57035;57035;57035;57035;57035	-2850;0;0;-420;-315;0;0;-328;-3301;-939;-1747;0;0;0;0;0
chr1	25253811	25254350	540	*	H2w6_peak_1170	206	.	Exon (ENST00000450820.2/57035, exon 2 of 2)	1	25242255	25247457	5203	2	57035	ENST00000568254.5	-6354	ENSG00000117616	RSRP1	arginine and serine rich protein 1	ENST00000473314.6;ENST00000568701.1;ENST00000561867.1;ENST00000568996.1;ENST00000450820.2	57035;57035;57035;57035;57035	0;0;0;0;0
chr1	25259894	25260103	210	*	H2w6_peak_1171	96	.	Intron (ENST00000473314.6/57035, intron 1 of 5)	1	25253114	25267885	14772	2	57035	ENST00000450820.2	7782	ENSG00000117616	RSRP1	arginine and serine rich protein 1	ENST00000473314.6;ENST00000568701.1;ENST00000561867.1;ENST00000568996.1;ENST00000450820.2	57035;57035;57035;57035;57035	0;0;0;0;0
chr1	25320243	25320767	525	*	H2w6_peak_1172	293	.	Intron (ENST00000648012.1/6007, intron 7 of 8)	1	25335846	25337218	1373	2	57035	ENST00000564413.1	16451	ENSG00000117616	RSRP1	arginine and serine rich protein 1	ENST00000473314.6;ENST00000561867.1;ENST00000568996.1;ENST00000568399.1;ENST00000562018.1;ENST00000567741.1;ENST00000648012.1;ENST00000622561.4;ENST00000454452.6;ENST00000328664.9;ENST00000423253.1;ENST00000342055.9;ENST00000357542.8;ENST00000417538.6;ENST00000423810.6;ENST00000568195.5	57035;57035;57035;57035;57035;57035;6007;6007;6007;6007;6007;6007;6007;6007;6007;6007	0;0;0;0;0;0;0;0;0;0;0;0;0;0;0;0
chr1	25330073	25330326	254	*	H2w6_peak_1173	130	.	3' UTR	1	25335846	25337218	1373	2	57035	ENST00000564413.1	6892	ENSG00000117616	RSRP1	arginine and serine rich protein 1	ENST00000473314.6;ENST00000561867.1;ENST00000568996.1;ENST00000568399.1;ENST00000562018.1;ENST00000567741.1;ENST00000648012.1;ENST00000622561.4;ENST00000454452.6;ENST00000328664.9;ENST00000342055.9;ENST00000357542.8;ENST00000417538.6;ENST00000423810.6;ENST00000568195.5	57035;57035;57035;57035;57035;57035;6007;6007;6007;6007;6007;6007;6007;6007;6007	0;0;0;0;0;0;0;0;0;0;0;0;0;0;0
chr1	25338188	25339032	845	*	H2w6_peak_1174	285	.	Promoter (<=1kb)	1	25338317	25360967	22651	1	23585	ENST00000498135.5	0	ENSG00000183726	TMEM50A	transmembrane protein 50A	ENST00000498135.5;ENST00000491936.5;ENST00000480937.5;ENST00000374358.5;ENST00000468704.1;ENST00000487234.1;ENST00000473314.6;ENST00000561867.1;ENST00000568996.1;ENST00000568399.1;ENST00000562018.1;ENST00000567741.1;ENST00000564413.1;ENST00000570165.1	23585;23585;23585;23585;23585;23585;57035;57035;57035;57035;57035;57035;57035;57035	0;0;0;0;0;0;0;0;0;0;0;0;-970;-723
chr1	25343722	25344183	462	*	H2w6_peak_1175	118	.	Promoter (1-2kb)	1	25342592	25351654	9063	1	23585	ENST00000487234.1	1130	ENSG00000183726	TMEM50A	transmembrane protein 50A	ENST00000498135.5;ENST00000491936.5;ENST00000480937.5;ENST00000374358.5;ENST00000468704.1;ENST00000487234.1	23585;23585;23585;23585;23585;23585	0;0;0;0;0;0
chr1	25352235	25352487	253	*	H2w6_peak_1176	76	.	Intron (ENST00000498135.5/23585, intron 3 of 5)	1	25342592	25351654	9063	1	23585	ENST00000487234.1	9643	ENSG00000183726	TMEM50A	transmembrane protein 50A	ENST00000498135.5;ENST00000491936.5;ENST00000480937.5;ENST00000374358.5;ENST00000468704.1;ENST00000487234.1	23585;23585;23585;23585;23585;23585	0;0;0;0;0;0
chr1	25356846	25357073	228	*	H2w6_peak_1177	61	.	Exon (ENST00000498135.5/23585, exon 5 of 6)	1	25342592	25351654	9063	1	23585	ENST00000487234.1	14254	ENSG00000183726	TMEM50A	transmembrane protein 50A	ENST00000498135.5;ENST00000491936.5;ENST00000480937.5;ENST00000374358.5;ENST00000468704.1	23585;23585;23585;23585;23585	0;0;0;0;0
chr1	25371563	25372268	706	*	H2w6_peak_1178	123	.	Intron (ENST00000294413.12/6006, intron 8 of 9)	1	25342592	25351654	9063	1	23585	ENST00000487234.1	28971	ENSG00000183726	TMEM50A	transmembrane protein 50A	ENST00000294413.12;ENST00000340849.8;ENST00000349320.7;ENST00000527747.5;ENST00000346452.8;ENST00000349438.8;ENST00000413854.5	6006;6006;6006;6006;6006;6006;6006	0;0;0;0;0;0;0
chr1	25429977	25431516	1540	*	H2w6_peak_1179	365	.	Promoter (<=1kb)	1	25430858	25500205	69348	1	55219	ENST00000399766.7	0	ENSG00000204178	MACO1	macoilin 1	ENST00000399766.7;ENST00000374343.5;ENST00000647928.1;ENST00000349320.7	55219;55219;55219;6006	0;0;0;0
chr1	25503735	25504011	277	*	H2w6_peak_1180	74	.	Distal Intergenic	1	25543580	25568886	25307	1	26119	ENST00000374338.4	-39569	ENSG00000157978	LDLRAP1	low density lipoprotein receptor adaptor protein 1	ENST00000399766.7;ENST00000374343.5;ENST00000647928.1	55219;55219;55219	0;0;0
chr1	25506868	25507284	417	*	H2w6_peak_1181	84	.	Distal Intergenic	1	25543580	25568886	25307	1	26119	ENST00000374338.4	-36296	ENSG00000157978	LDLRAP1	low density lipoprotein receptor adaptor protein 1	NA	NA	NA
chr1	25520677	25520908	232	*	H2w6_peak_1182	48	.	Distal Intergenic	1	25543580	25568886	25307	1	26119	ENST00000374338.4	-22672	ENSG00000157978	LDLRAP1	low density lipoprotein receptor adaptor protein 1	NA	NA	NA
chr1	25543365	25544248	884	*	H2w6_peak_1183	353	.	Promoter (<=1kb)	1	25543580	25568886	25307	1	26119	ENST00000374338.4	0	ENSG00000157978	LDLRAP1	low density lipoprotein receptor adaptor protein 1	ENST00000374338.4	26119	0
chr1	25544673	25545023	351	*	H2w6_peak_1184	106	.	Promoter (1-2kb)	1	25543580	25568886	25307	1	26119	ENST00000374338.4	1093	ENSG00000157978	LDLRAP1	low density lipoprotein receptor adaptor protein 1	ENST00000374338.4;ENST00000485476.2	26119;26119	0;0
chr1	25549538	25550244	707	*	H2w6_peak_1185	323	.	Promoter (<=1kb)	1	25549961	25554879	4919	1	26119	ENST00000485476.2	0	ENSG00000157978	LDLRAP1	low density lipoprotein receptor adaptor protein 1	ENST00000374338.4;ENST00000485476.2;ENST00000488127.1;ENST00000462394.1	26119;26119;26119;26119	0;0;0;0
chr1	25556867	25557097	231	*	H2w6_peak_1186	59	.	Promoter (1-2kb)	1	25554881	25557429	2549	1	26119	ENST00000462394.1	1986	ENSG00000157978	LDLRAP1	low density lipoprotein receptor adaptor protein 1	ENST00000374338.4;ENST00000485476.2;ENST00000488127.1;ENST00000462394.1	26119;26119;26119;26119	0;0;0;0
chr1	25568312	25569207	896	*	H2w6_peak_1187	352	.	3' UTR	1	25564591	25567636	3046	1	26119	ENST00000470950.1	3721	ENSG00000157978	LDLRAP1	low density lipoprotein receptor adaptor protein 1	ENST00000374338.4;ENST00000488127.1;ENST00000484476.5;ENST00000474283.1;ENST00000470950.1	26119;26119;26119;26119;26119	0;0;5496;4678;3721
chr1	25573491	25574250	760	*	H2w6_peak_1188	117	.	Distal Intergenic	1	25564591	25567636	3046	1	26119	ENST00000470950.1	8900	ENSG00000157978	LDLRAP1	low density lipoprotein receptor adaptor protein 1	ENST00000374338.4;ENST00000488127.1	26119;26119	0;0
chr1	25616063	25617072	1010	*	H2w6_peak_1189	516	.	Promoter (<=1kb)	1	25617468	25786206	168739	1	57134	ENST00000611903.4	-396	ENSG00000117643	MAN1C1	mannosidase alpha class 1C member 1	ENST00000611903.4;ENST00000374332.8;ENST00000263979.7	57134;57134;57134	0;0;0
chr1	25630023	25630264	242	*	H2w6_peak_1190	96	.	Intron (ENST00000611903.4/57134, intron 1 of 13)	1	25617850	25784450	166601	1	57134	ENST00000263979.7	12173	ENSG00000117643	MAN1C1	mannosidase alpha class 1C member 1	ENST00000611903.4;ENST00000374332.8;ENST00000263979.7	57134;57134;57134	0;0;0
chr1	25695175	25695508	334	*	H2w6_peak_1191	56	.	Intron (ENST00000611903.4/57134, intron 2 of 13)	1	25686502	25761684	75183	1	57134	ENST00000473891.1	8673	ENSG00000117643	MAN1C1	mannosidase alpha class 1C member 1	ENST00000611903.4;ENST00000374332.8;ENST00000263979.7;ENST00000473891.1	57134;57134;57134;57134	0;0;0;0
chr1	25744059	25744516	458	*	H2w6_peak_1192	85	.	Intron (ENST00000611903.4/57134, intron 2 of 13)	1	25772069	25782700	10632	1	57134	ENST00000496532.5	-27553	ENSG00000117643	MAN1C1	mannosidase alpha class 1C member 1	ENST00000611903.4;ENST00000374332.8;ENST00000263979.7;ENST00000473891.1;ENST00000374329.1	57134;57134;57134;57134;57134	0;0;0;0;0
chr1	25786973	25787291	319	*	H2w6_peak_1193	49	.	Distal Intergenic	1	25780714	25784292	3579	1	57134	ENST00000487493.1	6259	ENSG00000117643	MAN1C1	mannosidase alpha class 1C member 1	ENST00000611903.4;ENST00000374332.8;ENST00000263979.7;ENST00000374329.1;ENST00000496532.5;ENST00000475314.5;ENST00000487493.1	57134;57134;57134;57134;57134;57134;57134	0;0;0;0;14904;9384;6259
chr1	25799835	25800546	712	*	H2w6_peak_1194	214	.	Promoter (<=1kb)	1	25800176	25818219	18044	1	57190	ENST00000354177.8	0	ENSG00000162430	SELENON	selenoprotein N	ENST00000354177.8;ENST00000361547.7;ENST00000374315.1	57190;57190;57190	0;0;0
chr1	25810805	25811290	486	*	H2w6_peak_1195	129	.	Promoter (<=1kb)	1	25811470	25823308	11839	1	57190	ENST00000559265.1	-180	ENSG00000162430	SELENON	selenoprotein N	ENST00000527604.1;ENST00000354177.8;ENST00000361547.7;ENST00000374315.1;ENST00000559265.1;ENST00000630065.2;ENST00000494537.1	56181;57190;57190;57190;57190;57190;57190	0;0;0;0;0;-1396;-1438
chr1	25819663	25821064	1402	*	H2w6_peak_1196	434	.	Promoter (<=1kb)	1	25819926	25826707	6782	1	56181	ENST00000533762.5	0	ENSG00000117640	MTFR1L	mitochondrial fission regulator 1 like	ENST00000527604.1;ENST00000424294.5;ENST00000533762.5;ENST00000529116.5;ENST00000474295.5;ENST00000488327.6;ENST00000472643.5;ENST00000374303.7;ENST00000494293.1;ENST00000469815.5;ENST00000526894.5;ENST00000478284.5;ENST00000524618.5;ENST00000374307.9;ENST00000528624.5;ENST00000525713.5;ENST00000374301.7;ENST00000464008.6;ENST00000526158.5;ENST00000530599.5;ENST00000374300.7;ENST00000466284.1;ENS…	56181;56181;56181;56181;56181;56181;56181;56181;56181;56181;56181;56181;56181;56181;56181;56181;56181;56181;56181;56181;56181;56181;56181;56181;57190;57190;57190;57190;57190;57190;646471	0;0;0;0;0;0;0;0;0;0;0;0;0;0;0;0;0;0;0;0;0;-459;-1932;-4568;0;0;0;0;6977;6935;0
chr1	25858721	25859786	1066	*	H2w6_peak_1197	507	.	Promoter (<=1kb)	1	25831913	25859458	27546	2	79000	ENST00000538789.5	0	ENSG00000127423	AUNIP	aurora kinase A and ninein interacting protein	ENST00000374296.3;ENST00000538789.5;ENST00000374298.3	164091;79000;79000	11467;0;0
chr1	25874978	25876000	1023	*	H2w6_peak_1198	202	.	Distal Intergenic	1	25861210	25871253	10044	2	164091	ENST00000374296.3	-3725	ENSG00000182749	PAQR7	progestin and adipoQ receptor family member 7	ENST00000374296.3	164091	-3725
chr1	25890342	25890840	499	*	H2w6_peak_1199	160	.	Promoter (1-2kb)	1	25884181	25892607	8427	2	3925	ENST00000513116.1	1767	ENSG00000117632	STMN1	stathmin 1	ENST00000513116.1;ENST00000426559.6	3925;3925	0;0
chr1	25892323	25892847	525	*	H2w6_peak_1200	270	.	Promoter (<=1kb)	1	25884181	25892607	8427	2	3925	ENST00000513116.1	0	ENSG00000117632	STMN1	stathmin 1	ENST00000513116.1;ENST00000426559.6	3925;3925	0;0
chr1	25905404	25907077	1674	*	H2w6_peak_1201	184	.	Promoter (<=1kb)	1	25906362	25906454	93	2	100500808	ENST00000580971.1	0	ENSG00000283938	MIR3917	microRNA 3917	ENST00000580971.1;ENST00000426559.6;ENST00000455785.7;ENST00000399728.5;ENST00000465604.1;ENST00000357865.6;ENST00000374291.5;ENST00000485226.1;ENST00000446334.1	100500808;3925;3925;3925;3925;3925;3925;3925;3925	0;0;0;0;0;0;-276;-1591;0
chr1	25912322	25912640	319	*	H2w6_peak_1202	95	.	Distal Intergenic	1	25900595	25906991	6397	2	3925	ENST00000357865.6	-5331	ENSG00000117632	STMN1	stathmin 1	NA	NA	NA
chr1	25997584	25998558	975	*	H2w6_peak_1203	456	.	Promoter (<=1kb)	1	25959767	25998063	38297	2	5051	ENST00000374282.8	0	ENSG00000158006	PAFAH2	platelet activating factor acetylhydrolase 2	ENST00000374282.8;ENST00000374284.5;ENST00000493892.5;ENST00000464540.1;ENST00000439092.6;ENST00000441420.1	5051;5051;5051;5051;5051;5051	0;0;0;0;0;0
chr1	26035157	26036877	1721	*	H2w6_peak_1204	182	.	3' UTR	1	26032130	26035004	2875	1	2134	ENST00000470037.1	3027	ENSG00000158008	EXTL1	exostosin like glycosyltransferase 1	ENST00000481377.5;ENST00000374280.4;ENST00000484339.1;ENST00000470037.1;ENST00000374278.7;ENST00000374276.4	2134;2134;2134;2134;7780;7780	15273;0;11968;3027;9236;9241
chr1	26068750	26069192	443	*	H2w6_peak_1205	48	.	Promoter (<=1kb)	1	26061244	26068436	7193	2	84676	ENST00000483052.1	-314	ENSG00000158022	TRIM63	tripartite motif containing 63	ENST00000374272.3;ENST00000483052.1	84676;84676	-1117;-314
chr1	26075886	26076282	397	*	H2w6_peak_1206	60	.	Distal Intergenic	1	26061244	26068436	7193	2	84676	ENST00000483052.1	-7450	ENSG00000158022	TRIM63	tripartite motif containing 63	NA	NA	NA
chr1	26094857	26095157	301	*	H2w6_peak_1207	96	.	Distal Intergenic	1	26111165	26125530	14366	1	149420	ENST00000619836.4	-16008	ENSG00000175087	PDIK1L	PDLIM1 interacting kinase 1 like	NA	NA	NA
chr1	26097526	26098187	662	*	H2w6_peak_1208	139	.	Distal Intergenic	1	26111165	26125530	14366	1	149420	ENST00000619836.4	-12978	ENSG00000175087	PDIK1L	PDLIM1 interacting kinase 1 like	NA	NA	NA
chr1	26110683	26112483	1801	*	H2w6_peak_1209	256	.	Promoter (<=1kb)	1	26111165	26125530	14366	1	149420	ENST00000619836.4	0	ENSG00000175087	PDIK1L	PDLIM1 interacting kinase 1 like	ENST00000619836.4;ENST00000444713.5;ENST00000374269.2;ENST00000374271.8	149420;149420;149420;149420	0;0;0;0
chr1	26123324	26123746	423	*	H2w6_peak_1210	212	.	3' UTR	1	26111837	26125543	13707	1	149420	ENST00000374271.8	11487	ENSG00000175087	PDIK1L	PDLIM1 interacting kinase 1 like	ENST00000619836.4;ENST00000444713.5;ENST00000374269.2;ENST00000374271.8	149420;149420;149420;149420	0;0;0;0
chr1	26145198	26145523	326	*	H2w6_peak_1211	93	.	Distal Intergenic	1	26159079	26163962	4884	1	79927	ENST00000374268.5	-13556	ENSG00000197245	FAM110D	family with sequence similarity 110 member D	NA	NA	NA
chr1	26156671	26156937	267	*	H2w6_peak_1212	45	.	Promoter (2-3kb)	1	26159079	26163962	4884	1	79927	ENST00000374268.5	-2142	ENSG00000197245	FAM110D	family with sequence similarity 110 member D	ENST00000374268.5	79927	-2142
chr1	26169598	26170217	620	*	H2w6_peak_1213	366	.	Promoter (<=1kb)	1	26169908	26170873	966	1	51042	ENST00000374266.7	0	ENSG00000142684	ZNF593	zinc finger protein 593	ENST00000634842.1;ENST00000635463.1;ENST00000374266.7;ENST00000270812.6	110806296;110806296;51042;51042	-1017;-1017;0;0
chr1	26177164	26177581	418	*	H2w6_peak_1214	263	.	Promoter (<=1kb)	1	26177484	26183795	6312	1	10256	ENST00000481077.6	0	ENSG00000142675	CNKSR1	connector enhancer of kinase suppressor of Ras 1	ENST00000481077.6;ENST00000480348.6;ENST00000361530.11;ENST00000465415.1;ENST00000374253.9;ENST00000525687.5;ENST00000482227.5;ENST00000531191.5;ENST00000524529.6;ENST00000531150.5;ENST00000528001.1	10256;10256;10256;10256;10256;10256;10256;10256;10256;10256;10256	0;0;0;0;0;0;0;-2587;-4006;-4424;-4474
chr1	26178058	26178488	431	*	H2w6_peak_1215	130	.	Promoter (<=1kb)	1	26177512	26189882	12371	1	10256	ENST00000482227.5	546	ENSG00000142675	CNKSR1	connector enhancer of kinase suppressor of Ras 1	ENST00000481077.6;ENST00000480348.6;ENST00000361530.11;ENST00000465415.1;ENST00000374253.9;ENST00000525687.5;ENST00000482227.5;ENST00000531191.5;ENST00000524529.6;ENST00000531150.5;ENST00000528001.1;ENST00000528281.5	10256;10256;10256;10256;10256;10256;10256;10256;10256;10256;10256;10256	0;0;0;0;0;0;0;-1680;-3099;-3517;-3567;-4716
chr1	26233732	26234912	1181	*	H2w6_peak_1216	507	.	Promoter (<=1kb)	1	26234200	26277687	43488	1	64793	ENST00000640292.2	0	ENSG00000130695	CEP85	centrosomal protein 85	ENST00000451482.1;ENST00000640292.2;ENST00000451429.7;ENST00000252992.8	101928303;64793;64793;64793	8412;0;0;0
chr1	26275790	26276485	696	*	H2w6_peak_1217	120	.	Intron (ENST00000640292.2/64793, intron 11 of 12)	1	26280086	26281522	1437	1	83442	ENST00000270792.10	-3601	ENSG00000142669	SH3BGRL3	SH3 domain binding glutamate rich protein like 3	ENST00000640292.2;ENST00000451429.7;ENST00000252992.8;ENST00000453146.1;ENST00000469609.5;ENST00000468163.1;ENST00000491670.1;ENST00000270792.10;ENST00000319041.6;ENST00000314675.11	64793;64793;64793;64793;64793;64793;64793;83442;83442;91544	0;0;0;0;0;4762;0;0;0;0
chr1	26279718	26280367	650	*	H2w6_peak_1218	181	.	Promoter (<=1kb)	1	26280086	26281522	1437	1	83442	ENST00000270792.10	0	ENSG00000142669	SH3BGRL3	SH3 domain binding glutamate rich protein like 3	ENST00000640292.2;ENST00000451429.7;ENST00000252992.8;ENST00000453146.1;ENST00000469609.5;ENST00000491670.1;ENST00000270792.10;ENST00000319041.6;ENST00000314675.11;ENST00000472155.5;ENST00000374223.5;ENST00000475591.5;ENST00000357089.8;ENST00000494942.5;ENST00000374221.7;ENST00000374217.6;ENST00000374222.5;ENST00000496466.1	64793;64793;64793;64793;64793;64793;83442;83442;91544;91544;91544;91544;91544;91544;91544;91544;91544;91544	0;0;0;0;0;0;0;0;0;0;0;0;0;0;0;0;0;0
chr1	26284693	26285243	551	*	H2w6_peak_1219	279	.	Exon (ENST00000472155.5/91544, exon 10 of 14)	1	26280122	26281450	1329	1	83442	ENST00000319041.6	4571	ENSG00000142669	SH3BGRL3	SH3 domain binding glutamate rich protein like 3	ENST00000270792.10;ENST00000319041.6;ENST00000314675.11;ENST00000472155.5;ENST00000374223.5;ENST00000475591.5;ENST00000357089.8;ENST00000494942.5;ENST00000374221.7;ENST00000374217.6;ENST00000374222.5;ENST00000496466.1;ENST00000374215.5;ENST00000452980.5;ENST00000442942.6	83442;83442;91544;91544;91544;91544;91544;91544;91544;91544;91544;91544;91544;91544;91544	0;0;0;0;0;0;0;0;0;0;0;0;0;0;0
chr1	26300715	26301091	377	*	H2w6_peak_1220	50	.	Promoter (1-2kb)	1	26285943	26303016	17074	2	91544	ENST00000442942.6	1925	ENSG00000158062	UBXN11	UBX domain protein 11	ENST00000314675.11;ENST00000472155.5;ENST00000374223.5;ENST00000475591.5;ENST00000357089.8;ENST00000494942.5;ENST00000374221.7;ENST00000374217.6;ENST00000374222.5;ENST00000496466.1;ENST00000374215.5;ENST00000452980.5;ENST00000442942.6;ENST00000450041.5;ENST00000423664.5;ENST00000421827.2	91544;91544;91544;91544;91544;91544;91544;91544;91544;91544;91544;91544;91544;91544;91544;91544	0;0;0;0;0;0;0;0;0;0;0;0;0;0;0;0
chr1	26302917	26303383	467	*	H2w6_peak_1221	187	.	Promoter (<=1kb)	1	26285876	26303167	17292	2	91544	ENST00000452980.5	0	ENSG00000158062	UBXN11	UBX domain protein 11	ENST00000314675.11;ENST00000472155.5;ENST00000374223.5;ENST00000475591.5;ENST00000357089.8;ENST00000494942.5;ENST00000374221.7;ENST00000374217.6;ENST00000374222.5;ENST00000496466.1;ENST00000374215.5;ENST00000452980.5;ENST00000442942.6;ENST00000450041.5;ENST00000423664.5;ENST00000421827.2	91544;91544;91544;91544;91544;91544;91544;91544;91544;91544;91544;91544;91544;91544;91544;91544	0;0;0;0;0;0;0;0;0;0;0;0;0;0;0;0
chr1	26306237	26306792	556	*	H2w6_peak_1222	385	.	Promoter (<=1kb)	1	26281328	26306636	25309	2	91544	ENST00000314675.11	0	ENSG00000158062	UBXN11	UBX domain protein 11	ENST00000314675.11;ENST00000472155.5;ENST00000374223.5;ENST00000475591.5;ENST00000357089.8;ENST00000494942.5;ENST00000374221.7;ENST00000374217.6;ENST00000374222.5;ENST00000374215.5;ENST00000452980.5;ENST00000442942.6;ENST00000450041.5;ENST00000423664.5;ENST00000421827.2	91544;91544;91544;91544;91544;91544;91544;91544;91544;91544;91544;91544;91544;91544;91544	0;0;0;0;0;0;0;0;0;0;0;0;0;0;0
chr1	26321648	26321997	350	*	H2w6_peak_1223	98	.	Promoter (2-3kb)	1	26321877	26324981	3105	2	55057	ENST00000374211.5	2984	ENSG00000176092	CRYBG2	crystallin beta-gamma domain containing 2	ENST00000492808.5;ENST00000470468.1;ENST00000374213.3;ENST00000475866.3;ENST00000308182.9;ENST00000374211.5;ENST00000374208.1;ENST00000527815.6;ENST00000374217.6;ENST00000374222.5	1043;1043;1043;55057;55057;55057;55057;55057;91544;91544	3690;3690;3690;0;0;0;0;0;0;0
chr1	26336193	26337083	891	*	H2w6_peak_1224	572	.	Promoter (<=1kb)	1	26328609	26336383	7775	2	55057	ENST00000520372.5	0	ENSG00000176092	CRYBG2	crystallin beta-gamma domain containing 2	ENST00000475866.3;ENST00000308182.9;ENST00000527815.6;ENST00000520372.5;ENST00000522923.5;ENST00000429942.2;ENST00000522993.1	55057;55057;55057;55057;55057;55057;55057	0;0;0;0;0;0;0
chr1	26351456	26352227	772	*	H2w6_peak_1225	225	.	Promoter (1-2kb)	1	26342754	26354096	11343	2	55057	ENST00000374207.4	1869	ENSG00000176092	CRYBG2	crystallin beta-gamma domain containing 2	ENST00000475866.3;ENST00000308182.9;ENST00000527815.6;ENST00000374207.4;ENST00000640960.1	55057;55057;55057;55057;55057	0;0;0;0;0
chr1	26353907	26354433	527	*	H2w6_peak_1226	110	.	Promoter (<=1kb)	1	26321859	26354130	32272	2	55057	ENST00000308182.9	0	ENSG00000176092	CRYBG2	crystallin beta-gamma domain containing 2	ENST00000475866.3;ENST00000308182.9;ENST00000527815.6;ENST00000374207.4;ENST00000640960.1	55057;55057;55057;55057;55057	0;0;0;0;0
chr1	26357160	26357596	437	*	H2w6_peak_1227	141	.	Promoter (2-3kb)	1	26346459	26360052	13594	2	55057	ENST00000640960.1	2456	ENSG00000176092	CRYBG2	crystallin beta-gamma domain containing 2	ENST00000403843.5;ENST00000436292.5;ENST00000349618.7;ENST00000475866.3;ENST00000308182.9;ENST00000527815.6;ENST00000374207.4;ENST00000640960.1	257101;257101;257101;55057;55057;55057;55057;55057	0;0;0;0;0;0;0;0
chr1	26358895	26359209	315	*	H2w6_peak_1228	130	.	Promoter (<=1kb)	1	26346459	26360052	13594	2	55057	ENST00000640960.1	843	ENSG00000176092	CRYBG2	crystallin beta-gamma domain containing 2	ENST00000403843.5;ENST00000436292.5;ENST00000349618.7;ENST00000475866.3;ENST00000308182.9;ENST00000527815.6;ENST00000374207.4;ENST00000640960.1	257101;257101;257101;55057;55057;55057;55057;55057	0;0;0;0;0;0;0;0
chr1	26372143	26372486	344	*	H2w6_peak_1229	51	.	Promoter (<=1kb)	1	26364979	26372700	7722	2	257101	ENST00000423508.5	214	ENSG00000176083	ZNF683	zinc finger protein 683	ENST00000403843.5;ENST00000436292.5;ENST00000349618.7;ENST00000455900.5;ENST00000451801.5;ENST00000454975.1;ENST00000453132.5;ENST00000423508.5;ENST00000416125.1	257101;257101;257101;257101;257101;257101;257101;257101;257101	0;0;0;0;-1398;-1393;0;0;0
chr1	26378004	26378712	709	*	H2w6_peak_1230	461	.	Distal Intergenic	1	26364722	26374522	9801	2	257101	ENST00000455900.5	-3482	ENSG00000176083	ZNF683	zinc finger protein 683	ENST00000455900.5;ENST00000416125.1	257101;257101	0;0
chr1	26387243	26387657	415	*	H2w6_peak_1231	198	.	Distal Intergenic	1	26364722	26374522	9801	2	257101	ENST00000455900.5	-12721	ENSG00000176083	ZNF683	zinc finger protein 683	NA	NA	NA
chr1	26404628	26405720	1093	*	H2w6_peak_1232	205	.	Distal Intergenic	1	26410817	26429719	18903	1	79727	ENST00000254231.4	-5097	ENSG00000131914	LIN28A	lin-28 homolog A	NA	NA	NA
chr1	26431966	26432836	871	*	H2w6_peak_1233	507	.	Promoter (<=1kb)	1	26432282	26471294	39013	1	79947	ENST00000434391.6	0	ENSG00000117682	DHDDS	dehydrodolichyl diphosphate synthase subunit	ENST00000254231.4;ENST00000326279.11;ENST00000434391.6;ENST00000427245.6;ENST00000236342.12;ENST00000527611.1;ENST00000374186.7;ENST00000525682.6;ENST00000526219.5;ENST00000374185.7;ENST00000487944.5;ENST00000360009.6;ENST00000533087.5;ENST00000531312.5;ENST00000525165.5;ENST00000525326.5;ENST00000525546.5;ENST00000528557.5;ENST00000526278.5;ENST00000436153.6;ENST00000529688.5;ENST00000530781.5;E…	79727;79727;79947;79947;79947;79947;79947;79947;79947;79947;79947;79947;79947;79947;79947;79947;79947;79947;79947;79947;79947;79947;79947;79947;79947	21149;21149;0;0;0;0;0;0;0;0;0;0;0;0;0;0;0;0;0;0;0;0;0;0;-55
chr1	26471567	26473255	1689	*	H2w6_peak_1234	235	.	Promoter (<=1kb)	1	26472440	26476642	4203	1	3151	ENST00000361427.6	0	ENSG00000198830	HMGN2	high mobility group nucleosomal binding domain 2	ENST00000423060.1;ENST00000656565.1;ENST00000361427.6;ENST00000468388.5;ENST00000479815.5;ENST00000460563.5;ENST00000464888.5;ENST00000463817.5;ENST00000619352.4;ENST00000467700.5;ENST00000466194.1;ENST00000493418.1;ENST00000434391.6;ENST00000236342.12;ENST00000525682.6;ENST00000526219.5;ENST00000360009.6;ENST00000431933.5;ENST00000416052.1	101928324;101928324;3151;3151;3151;3151;3151;3151;3151;3151;3151;3151;79947;79947;79947;79947;79947;79947;79947	-4285;-3553;0;0;0;0;0;0;0;0;0;-174;0;0;0;0;0;28731;25203
chr1	26485080	26485404	325	*	H2w6_peak_1235	48	.	Distal Intergenic	1	26473429	26475360	1932	1	3151	ENST00000493418.1	11651	ENSG00000198830	HMGN2	high mobility group nucleosomal binding domain 2	NA	NA	NA
chr1	26500122	26501384	1263	*	H2w6_peak_1236	476	.	Distal Intergenic	1	26473429	26475360	1932	1	3151	ENST00000493418.1	26693	ENSG00000198830	HMGN2	high mobility group nucleosomal binding domain 2	NA	NA	NA
chr1	26524289	26524740	452	*	H2w6_peak_1237	112	.	Distal Intergenic	1	26529761	26546983	17223	1	6195	ENST00000525525.5	-5021	ENSG00000117676	RPS6KA1	ribosomal protein S6 kinase A1	NA	NA	NA
chr1	26529713	26530496	784	*	H2w6_peak_1238	214	.	Promoter (<=1kb)	1	26529761	26546983	17223	1	6195	ENST00000525525.5	0	ENSG00000117676	RPS6KA1	ribosomal protein S6 kinase A1	ENST00000525525.5;ENST00000526040.6;ENST00000374168.7;ENST00000524436.5;ENST00000374166.8;ENST00000526792.5;ENST00000529454.5	6195;6195;6195;6195;6195;6195;6195	0;0;0;0;0;0;0
chr1	26531014	26531702	689	*	H2w6_peak_1239	329	.	Promoter (<=1kb)	1	26531218	26574431	43214	1	6195	ENST00000526792.5	0	ENSG00000117676	RPS6KA1	ribosomal protein S6 kinase A1	ENST00000525525.5;ENST00000526040.6;ENST00000374168.7;ENST00000524436.5;ENST00000374166.8;ENST00000526792.5;ENST00000529454.5	6195;6195;6195;6195;6195;6195;6195	0;0;0;0;0;0;0
chr1	26542016	26542292	277	*	H2w6_peak_1240	49	.	Promoter (<=1kb)	1	26543112	26575014	31903	1	6195	ENST00000530003.5	-820	ENSG00000117676	RPS6KA1	ribosomal protein S6 kinase A1	ENST00000525525.5;ENST00000526040.6;ENST00000374168.7;ENST00000524436.5;ENST00000374166.8;ENST00000526792.5;ENST00000529454.5;ENST00000530003.5;ENST00000366866.8;ENST00000531113.5;ENST00000374163.5;ENST00000530607.1;ENST00000531382.5;ENST00000525582.1;ENST00000527264.5	6195;6195;6195;6195;6195;6195;6195;6195;6195;6195;6195;6195;6195;6195;6195	0;0;0;0;0;0;0;-820;-838;-870;-3550;-3553;-3560;-4608;-4951
chr1	26620237	26621612	1376	*	H2w6_peak_1241	217	.	Distal Intergenic	1	26572270	26574734	2465	1	6195	ENST00000438977.1	47967	ENSG00000117676	RPS6KA1	ribosomal protein S6 kinase A1	NA	NA	NA
chr1	26636524	26637134	611	*	H2w6_peak_1242	55	.	Distal Intergenic	1	26693236	26781177	87942	1	8289	ENST00000430799.7	-56102	ENSG00000117713	ARID1A	AT-rich interaction domain 1A	NA	NA	NA
chr1	26677391	26677864	474	*	H2w6_peak_1243	216	.	Distal Intergenic	1	26693236	26781177	87942	1	8289	ENST00000430799.7	-15372	ENSG00000117713	ARID1A	AT-rich interaction domain 1A	NA	NA	NA
chr1	26692408	26693285	878	*	H2w6_peak_1244	81	.	Promoter (<=1kb)	1	26693236	26781177	87942	1	8289	ENST00000430799.7	0	ENSG00000117713	ARID1A	AT-rich interaction domain 1A	ENST00000569378.1;ENST00000430799.7;ENST00000324856.13;ENST00000637465.1;ENST00000457599.6	101928728;8289;8289;8289;8289	0;0;0;0;0
chr1	26695398	26695974	577	*	H2w6_peak_1245	128	.	Promoter (<=1kb)	1	26696015	26782104	86090	1	8289	ENST00000324856.13	-41	ENSG00000117713	ARID1A	AT-rich interaction domain 1A	ENST00000569378.1;ENST00000430799.7;ENST00000324856.13;ENST00000637465.1;ENST00000457599.6	101928728;8289;8289;8289;8289	0;0;0;0;0
chr1	26697260	26697659	400	*	H2w6_peak_1246	54	.	Promoter (<=1kb)	1	26696404	26780817	84414	1	8289	ENST00000457599.6	856	ENSG00000117713	ARID1A	AT-rich interaction domain 1A	ENST00000569378.1;ENST00000430799.7;ENST00000324856.13;ENST00000637465.1;ENST00000457599.6	101928728;8289;8289;8289;8289	0;0;0;0;0
chr1	26697911	26698391	481	*	H2w6_peak_1247	122	.	Promoter (1-2kb)	1	26696404	26780817	84414	1	8289	ENST00000457599.6	1507	ENSG00000117713	ARID1A	AT-rich interaction domain 1A	ENST00000569378.1;ENST00000430799.7;ENST00000324856.13;ENST00000637465.1;ENST00000457599.6	101928728;8289;8289;8289;8289	0;0;0;0;0
chr1	26705600	26706106	507	*	H2w6_peak_1248	276	.	Intron (ENST00000430799.7/8289, intron 1 of 19)	1	26696404	26780817	84414	1	8289	ENST00000457599.6	9196	ENSG00000117713	ARID1A	AT-rich interaction domain 1A	ENST00000430799.7;ENST00000324856.13;ENST00000637465.1;ENST00000457599.6	8289;8289;8289;8289	0;0;0;0
chr1	26723207	26723980	774	*	H2w6_peak_1249	306	.	Intron (ENST00000430799.7/8289, intron 1 of 19)	1	26727708	26731318	3611	1	8289	ENST00000524572.1	-3728	ENSG00000117713	ARID1A	AT-rich interaction domain 1A	ENST00000430799.7;ENST00000324856.13;ENST00000637465.1;ENST00000457599.6;ENST00000524572.1;ENST00000374152.7	8289;8289;8289;8289;8289;8289	0;0;0;0;-3728;0
chr1	26771447	26772162	716	*	H2w6_peak_1250	467	.	Promoter (<=1kb)	1	26772963	26774962	2000	1	8289	ENST00000636072.1	-801	ENSG00000117713	ARID1A	AT-rich interaction domain 1A	ENST00000430799.7;ENST00000324856.13;ENST00000457599.6;ENST00000374152.7;ENST00000615191.4;ENST00000636219.1;ENST00000430291.2;ENST00000636072.1;ENST00000466382.2;ENST00000636794.1;ENST00000532781.1	8289;8289;8289;8289;8289;8289;8289;8289;8289;8289;8289	0;0;0;0;0;0;5177;-801;-802;-805;-2708
chr1	26787430	26788421	992	*	H2w6_peak_1251	328	.	Promoter (<=1kb)	1	26787472	26794250	6779	1	55650	ENST00000430292.5	0	ENSG00000060642	PIGV	phosphatidylinositol glycan anchor biosynthesis class V	ENST00000430292.5;ENST00000472757.5;ENST00000078527.8;ENST00000431541.5;ENST00000374145.5;ENST00000455364.1	55650;55650;55650;55650;55650;55650	0;0;0;0;0;-507
chr1	26799634	26800277	644	*	H2w6_peak_1252	81	.	Distal Intergenic	1	26788928	26794581	5654	1	55650	ENST00000455364.1	10706	ENSG00000060642	PIGV	phosphatidylinositol glycan anchor biosynthesis class V	ENST00000472757.5;ENST00000078527.8;ENST00000374145.5	55650;55650;55650	0;0;0
chr1	26826439	26827233	795	*	H2w6_peak_1253	174	.	Promoter (<=1kb)	1	26826688	26857604	30917	1	84243	ENST00000374142.9	0	ENSG00000204160	ZDHHC18	zinc finger DHHC-type containing 18	ENST00000374142.9;ENST00000374141.6;ENST00000534643.5	84243;84243;84243	0;0;0
chr1	26849144	26849734	591	*	H2w6_peak_1254	561	.	Promoter (<=1kb)	1	26850362	26857602	7241	1	84243	ENST00000488397.3	-628	ENSG00000204160	ZDHHC18	zinc finger DHHC-type containing 18	ENST00000374142.9;ENST00000374141.6;ENST00000534643.5;ENST00000488397.3;ENST00000478902.1	84243;84243;84243;84243;84243	0;0;0;0;0
chr1	26853178	26853554	377	*	H2w6_peak_1255	113	.	Promoter (2-3kb)	1	26851129	26853211	2083	1	84243	ENST00000478902.1	2049	ENSG00000204160	ZDHHC18	zinc finger DHHC-type containing 18	ENST00000374142.9;ENST00000374141.6;ENST00000534643.5;ENST00000488397.3;ENST00000478902.1	84243;84243;84243;84243;84243	0;0;0;0;0
chr1	26862862	26863619	758	*	H2w6_peak_1256	217	.	Promoter (<=1kb)	1	26863149	26864456	1308	1	2810	ENST00000339276.6	0	ENSG00000175793	SFN	stratifin	ENST00000339276.6	2810	0
chr1	26864807	26865552	746	*	H2w6_peak_1257	366	.	Promoter (1-2kb)	1	26863149	26864456	1308	1	2810	ENST00000339276.6	1658	ENSG00000175793	SFN	stratifin	ENST00000339276.6	2810	0
chr1	26889669	26890548	880	*	H2w6_peak_1258	213	.	Promoter (<=1kb)	1	26876132	26890283	14152	2	54707	ENST00000374135.9	0	ENSG00000142751	GPN2	GPN-loop GTPase 2	ENST00000374135.9;ENST00000374133.3;ENST00000477418.2;ENST00000431781.2;ENST00000461282.1;ENST00000445019.5;ENST00000361720.10;ENST00000450844.1	54707;54707;54707;54707;54707;63906;63906;63906	0;-3144;-3328;0;-729;0;0;2344
chr1	26899754	26900538	785	*	H2w6_peak_1259	341	.	Promoter (<=1kb)	1	26900238	26942776	42539	1	10726	ENST00000435827.6	0	ENSG00000090273	NUDC	nuclear distribution C, dynein complex regulator	ENST00000435827.6;ENST00000361720.10	10726;63906	0;0
chr1	26907433	26907866	434	*	H2w6_peak_1260	100	.	Intron (ENST00000435827.6/10726, intron 2 of 6)	1	26911489	26913975	2487	2	8431	ENST00000254227.4	6109	ENSG00000131910	NR0B2	nuclear receptor subfamily 0 group B member 2	ENST00000435827.6;ENST00000254227.4	10726;8431	0;6109
[truncated: 81,121 more rows]
